# Supplementary material for: miRdentify: high stringency miRNA predictor identifies several novel animal miRNAs
Source: Nucleic Acids Res. 2014 Jul 22;42(16):e124. doi: 10.1093/nar/gku598 (PMC4176371; doi:10.1093/nar/gku598)
Supplement: SUPPLEMENTARY DATA [file supp_gku598_Supplementary_Table_2.xlsx]

## Sheet: Overview
Output from prediction tools
Dataset 1
miRdentify	(Red colors relect values outside the established cutoff)
miRDeep2
Dataset 2
miRdentify	(Red colors relect values outside the established cutoff)
miRDeep2
miRDeep_star
miRanalyzer
miReap

## Sheet: miRdentify (dataset 1)
Name	Position	Strand	Sequence (pre-miR)	Total Reads	Sequence (5p arm)	5p reads	Sequence (3p arm)	3p reads	Loop reads	Unassigned reads	5' end heterogeneity (5p arm)	5' end heterogeneity (3p arm)	Overhang (5p arm)	Overhang (3p arm)	MFE (duplex)	MFE (flanking sequence)	Nucleotide entropy	Structural entropy	Tailing factor	Multimap factor	False Positive Rate (FPR)
	chr1:564470-564532	+	AAAGGGAGTCCGAACTAGTCTCAGGCTTCAACATCGAATACGCCGCAGGCCCCTTCGCCCTATTCTTCATAGCCGAATACAC	657	CGAACTAGTCTCAGGCTTCAACATCG	429	CCCCTTCGCCCTATTCTTCATAG	228	0	62	6.62471	11.7719	18	15	-1.7	-5.6	3.84741	3.65325	0.550388	1.02588	-
	chr1:565509-565574	+	TCCATCATGGCAGGCAGTTGAGGTGGATTAAACCAAACCCAACTACGCAAAATCTTAGCATACTCCTCAATTACCCACATAGGAT	557	CAGGCAGTTGAGGTGGATTA	286	TAGCATACTCCTCAATTACC	271	0	19	1.33916	3.87085	-2	-2	-10.9	-8.5	3.82405	4.01493	0.221154	1.00718	0.591906
	chr1:566277-566323	+	GGCTTCAATCTACTTCTCCCGCCGCCGGGAAAAAAGGCGGGAGAAGCCCCGGCAGGTTTGAAGCTG	6871	TACTTCTCCCGCCGCCGGGAAA	5280	AGGCGGGAGAAGCCCCGGCAGG	1591	0	425	0.561553	3.56191	8	8	-21.5	-2.2	3.71265	3.50466	0.154639	1.09664	0.591906
	chr1:566299-566349	+	CGCCGGGAAAAAAGGCGGGAGAAGCCCCGGCAGGTTTGAAGCTGCTTCTTCGAATTTGCAATTCAATATG	1947	AAAGGCGGGAGAAGCCCCGGCA	1687	CTGCTTCTTCGAATTTGCA	260	0	124	3.70421	7.38462	-15	-18	-1	-3.9	3.71335	3.43883	0.465517	1.32203	-
	chr1:566668-566727	+	TAGTAATACCCATCATAATCGGAGGCTTTGGCAACTGACTAGTTCCCCTAATAATCGGTGCCCCCGATATGGCGTTTCC	9013	CATCATAATCGGAGGCTTTGGCA	8528	AATAATCGGTGCCCCCGATA	479	6	264	1.38919	4.53653	-3	-6	-12	-4.1	3.8921	4.21065	0.400084	1.55198	0.955569
	chr1:566818-566891	+	AGGCCGGCGCAGGAACAGGTTGAACAGTCTACCCTCCCTTGGCAGGGAACTACTCCCACCCTGGAGCCTCCGTAGACCTAACCATCTTCTCCT	3287	AGGAACAGGTTGAACAGTCTACC	550	TGGAGCCTCCGTAGACCTAACC	2737	0	158	2.04727	2.53416	-9	-7	-9.5	-2	3.77999	4.37415	0.427617	1.00548	0.955569
	chr1:567119-567174	+	CTTCGACCCAGCCGGAGGAGGAGACCCCATTCTATACCAACACCTATTCTGATTTTTCGGTCACCCTGAAGTTTA	1674	GCCGGAGGAGGAGACCCC	551	ATTCTGATTTTTCGGTCACC	1075	48	139	1.66969	3.71256	2	4	-11.9	-3.6	3.80265	3.35568	0.374126	1.00299	0.290597
	chr1:567302-567357	+	TTGGCTTCCTAGGGTTTATCGTGTGAGCACACCATATATTTACAGTAGGAATAGACGTAGACACACGAGCATATT	21004	AGGGTTTATCGTGTGAGCA	975	GTAGGAATAGACGTAGACACA	20029	0	1689	1.88	1.68191	17	19	0	-11.3	3.80039	4.29023	0.17667	1.29313	-
	chr1:567734-567782	+	CTTTCTTCCCACAACACTTTCTCGGCCTATCCGGAATGCCCCGACGTTACTCGGACTATCCCGATGCA	1940	ACAACACTTTCTCGGCCTATCCGGA	984	GCCCCGACGTTACTCGGACTA	956	0	148	3.69817	6.37343	-11	-17	-6.2	-0.9	3.72838	3.6085	0.56	1.0134	-
	chr1:569395-569474	+	TGGCCATCCCCTTATGAGCGGGCGCAGTGATTATAGGCTTTCGCTCTAAGATTAAAAATGCCCTAGCCCACTTCTTACCACAAGGCACACCTACACCCC	2626	CTTATGAGCGGGCGCAGTG	2101	TAGCCCACTTCTTACCACAAGGCACA	525	0	269	6.23893	7.56381	4	11	-9.2	-5.9	3.84342	3.78918	0.309133	1.01333	-
	chr1:569832-569898	+	CAGCCCTCCTAATGACCTCCGGCCTAGCCATGTGATTTCACTTCCACTCCACAACCCTCCTCATACTAGGCCTACTAACCAACACA	228	AATGACCTCCGGCCTAGCC	185	CTCCTCATACTAGGCCTACT	43	0	270	6.92973	0	-7	-6	-11.4	-2.8	3.64208	2.29996	0.207921	3.80702	-
	chr1:569883-569942	+	CAACCCTCCTCATACTAGGCCTACTAACCAACACACTAACCATATACCAATGATGGCGCGATGTAACACGAGAAAGCAC	1019	CATACTAGGCCTACTAACC	816	TACCAATGATGGCGCGATGTAACAC	203	0	196	4.69118	5.34483	-2	2	-4.6	-7.2	3.66381	2.98194	0.180873	3.47007	-
	chr1:763057-763106	+	GCCCTGCCAGTGTCTCCGCCGGTTGAAAGCGCGTGTCTGCGTCGGGTTCTGTTGGAGTGCGTTCGGTGC	127	TGTCTCCGCCGGTTGAAAGC	57	GTCGGGTTCTGTTGGAGTG	70	0	18	6.91228	3.85714	0	0	-9.3	-8.9	3.46883	4.11937	0.111111	1.03937	-
	chr1:763158-763207	+	CTGTTAGGTAAGAGGCGCGTGAGGCTCCTGTGCCGGGGGCGGTGCTGCTCCCGAGTCGGCGCGCGGCGG	7	AGAGGCGCGTGAGGCTCCTGTG	3	GCGGTGCTGCTCCCGAGTCGG	4	0	13	0.666667	0.25	-9	-10	-4.4	-6.6	3.39518	3.71618	0	1	-
	chr1:859251-859308	+	GAGCCCGCGCCGCCCGCCGCGCCGGGGCCGTTTAAATGGGCCAAGTTGTGGCGGCGGCGTCGGCGGCGGAGTCTCCC	64	CGCCCGCCGCGCCGGGGC	54	GTGGCGGCGGCGTCGGCGGC	10	0	1	0.240741	1	8	11	-14.2	-19.1	3.35191	4.25583	0.132867	1.10938	0.955569
	chr1:901864-901923	+	CGGGGGCAGGAGGCTGTGGACAGGGACCCAGACTTGCCGACCTGTACGACTCTGGCCATGGGGAACAGCCACTGTGTCC	61	AGGCTGTGGACAGGGACC	36	CTGGCCATGGGGAACAGC	25	0	2	3.41667	4.96	-1	-2	-10.1	-15.1	3.66486	4.21367	0	1	-
	chr1:955502-955564	+	CCTGTCCAGTCCCGTCCCCGGCGCGGCCCGCGCGCTCCTCCGCCGCCTCTCGCCTGCGCCATGGCCGGCCGGTCCCACCCGG	6	CCCGTCCCCGGCGCGGCCCG	4	CTCGCCTGCGCCATGGCCGGCCGG	2	0	2	5.25	0	0	3	-20.6	-3	3.05372	4.25633	0.25	1.16667	-
	chr1:981322-981388	+	GCCACAGAGGTTTCCCATGCCCGTGCCCCAGACGCTTCTGCGCCTGCGACCTGTGCGGAGATGCGCTGTGAGTTCGGTGCGCGGTG	7	TTTCCCATGCCCGTGCCCCAGA	2	CGGAGATGCGCTGTGAGTTCG	5	0	3	0	5.4	-9	-11	-3.1	-5.5	3.62454	4.27461	0.6	1	0.955569
	chr1:982773-982821	+	TCTACACGCCCGAGATGGCTGACCCCAAGTCAGAACTGTTCGGGGAGACAGCCAGGAGCATTGAGAGC	23	CGAGATGGCTGACCCCAAG	7	ACTGTTCGGGGAGACAGCCAGGAG	16	0	5	1.57143	3.875	-4	3	-18.7	-8.2	3.77994	4.27929	0.5	1	0.591906
	chr1:986995-987043	+	CTGTGTCCCGGGGGATTCTCAGGACCGCACTGCGAGAAGGGTGAGCCTGGCACAGGGCAGGGGGCGGA	19	GGGGATTCTCAGGACCGCA	6	GTGAGCCTGGCACAGGGC	13	0	3	5	0	-15	-16	0	-12	3.57927	4.54524	0	1	-
	chr1:989130-989182	+	TCTGCCCTCCAGCGAGAAGGCACTGCAGAGCAACCACTTTGAACTGAGCCTGCGCACTGAGGCCACGCAGGG	87	AGCGAGAAGGCACTGCAGAGCA	75	AACTGAGCCTGCGCACTGAGG	12	0	6	3.77333	5.58333	5	4	-10.9	-9.1	3.55229	4.29463	0.294118	1	0.955569
	chr1:989189-989246	+	AGGCCACGCAGGGGCTGGTGCTCTGGAGTGGCAAGGCCACGGAGCGGGCAGACTATGTGGCACTGGCCATTGTGGAC	13	GGGGCTGGTGCTCTGGAGTGGCAAG	6	CAGACTATGTGGCACTGGC	7	0	10	2.33333	2.71429	-14	-20	-1	-7.3	3.60396	4.08004	0	1	-
	chr1:1093076-1093122	+	ACGCGCCACCCTTCCCGCCGAGGAGACTGGGTTTTCCTCCCAGGGTTCTCCAAGCAAAGCCTGTCT	30	CTTCCCGCCGAGGAGACT	24	CTCCCAGGGTTCTCCAAGCA	6	0	6	3.66667	2.83333	-5	-5	-8.4	-2.5	3.67573	3.47559	0.5	1	0.591906
	chr1:1093422-1093468	+	CCAGGAGCGGCTCCCGGGGCTGTGCGCGGAGAACCCGGAAGAAGCGGAGGAGCCCCGGGCGGCGCT	44	CTCCCGGGGCTGTGCGCGGA	5	CGGAAGAAGCGGAGGAGCCCC	39	0	2	2.6	4.5641	-5	-5	-15.9	-4.5	3.25958	3.97457	0.1	1	0.955569
hsa-mir-200b MI0000342	chr1:1102503-1102562	+	CAGCCGTGGCCATCTTACTGGGCAGCATTGGATGGAGTCAGGTCTCTAATACTGCCTGGTAATGATGACGGCGGAGCCC	1886229	CATCTTACTGGGCAGCATTGGA	50831	TAATACTGCCTGGTAATGATGAC	1835398	0	31	0.113081	0.0215381	2	2	-20.7	-10.1	3.88606	4.23448	0.685036	1	0.016951
hsa-mir-200a MI0000737	chr1:1103257-1103318	+	CCCCTGTGAGCATCTTACCGGACAGTGCTGGATTTCCCAGCTTGACTCTAACACTGTCTGGTAACGATGTTCAAAGGTGAC	1022085	CATCTTACCGGACAGTGCTGGA	15237	TAACACTGTCTGGTAACGATGTT	1006848	0	180	0.121415	0.0314963	2	2	-21.5	-12.2	3.89938	3.30898	0.468053	1	0.000203296
	chr1:1104380-1104456	+	GCCACCCACACCACCGCCGGCCGATGGGCGTCTTACCAGACATGGTTAGACCTGGCCCTCTGTCTAATACTGTCTGGTAAAACCGTCCATCCGCTG	516287	CCACCGCCGGCCGATGGGC	982	TAATACTGTCTGGTAAAACCGT	515305	0	1	9.71079	0.0440167	-20	-17	0	-0.9	3.84303	3.52591	0.327399	1.00015	-
	chr1:1167650-1167719	+	CGGCCCGGCGCGGGCGCCATGAAGCTGCTGCGGCGGGCGTGGCGGCGGCGGGCGGCGCTAGGCCTGGGCACGCTGGCGCTGTGCGGGGC	24	CGGGCGCCATGAAGCTGCTG	15	GCTAGGCCTGGGCACGCTGGCGC	9	0	5	7.86667	2.22222	-6	-3	-8.4	-15.5	2.95954	3.8494	0.025641	1	-
	chr1:1167753-1167829	+	TGGCGCGCTGCGCGGCCGAGCCCGGGGACCCCAGGGCGATGTCGGGCCGCAGCCCGCCTCCCCCCGCGCCCGCGCGCGCCGCCGCCTTCCTGGCAG	8	CGCGGCCGAGCCCGGGGA	3	CCCGCGCGCGCCGCCGCC	5	0	1	4.33333	0	13	14	-2.1	-22	3.08544	4.29518	0	1	-
	chr1:1260234-1260294	+	CGGCGGCCGCACCTGCCCAACCCAACCCGCACGGTCCGGAAGTCGCCGAGGGGCCGGGAGCGGGAGGGGACGTCGTCCTA	18	ACCTGCCCAACCCAACCCG	8	AGGGGCCGGGAGCGGGAGGGGA	9	1	1	6.25	5.88889	-1	5	-16	-16.7	3.45168	4.63746	0	1	-
	chr1:1262626-1262683	+	ACAGGTTTCTGAACAGCCTGGGCACCATCTTCTCATTCATCTCCAAGGACGTGGTCTCCAAGCTGCGGATCATGGAG	17	GAACAGCCTGGGCACCATCTTCT	6	GACGTGGTCTCCAAGCTGCG	11	0	2	2.66667	1.81818	2	1	-17.4	-7.6	3.78227	4.15199	0.5	1	0.0588095
	chr1:1334931-1335003	+	ACCCGGAAGCATGTCTGTCCCTAGCGGAGGCGCGGGTGCCGTGCTGAGAGCGCCTGCCTGTGCGCCCCGAGCGGGGCTGGGACTCTTCCAAG	45	ATGTCTGTCCCTAGCGGAGG	28	CTGTGCGCCCCGAGCGGGGCTGGGA	17	0	10	9	9.29412	-7	-3	-15.6	-8.5	3.63737	4.32111	0.222222	1.02222	-
	chr1:1337036-1337092	+	CTGGGGGACATAGGGAAGCTGAGGCTGGTGTTCTGAGTAGTGGCAGAGCTGAGCCACAGGGCATGTCTGAGGTCAG	5	TAGGGAAGCTGAGGCTGGTGTTC	3	GCAGAGCTGAGCCACAGGGCATGT	2	0	1	3.33333	0	-16	-13	-4.5	-2.8	3.53484	4.15236	0	1	-
	chr1:1365864-1365919	+	CTGGTCAGACAGGAGCCGGGCCAGTGGCCAAGCTGCCAGGATGGCTTCCCCGGGGCCGCGGCCGCCTTCCTTCCC	5	AGGAGCCGGGCCAGTGGC	3	CCCCGGGGCCGCGGCCGC	2	0	2	3.33333	0	-1	-1	-18.8	-2.2	3.54422	4.17952	0	1	-
	chr1:1365901-1365951	+	AGGATGGCTTCCCCGGGGCCGCGGCCGCCTTCCTTCCCCTCCTGCCCGGGCTGGCTCTGGTCGCCACTAG	4	CCCCGGGGCCGCGGCCGC	2	CCTGCCCGGGCTGGCTCTGG	2	0	1	0	0	-5	-2	-20.5	-9.4	3.36424	3.77688	0	1	-
	chr1:1371088-1371151	+	CGAGCGAGCGAGCGAGCGAGTTGCCGAGCGCGCCCCGTCCCTCGCGCGCGATGCTCCCCTGGACGGCGCTCGGCCTGGCCCTG	18	AGCGAGCGAGTTGCCGAG	11	CCCCTGGACGGCGCTCGG	7	0	4	4	6.28571	-13	-13	-6.1	-10.6	3.23988	4.28774	0	1.11111	-
	chr1:1475730-1475782	+	GGACATCGGGCGGGGCCGGGCCGGGCCGGAGCGCCGCCCCCCGGCCCCGGCGCCCCCCCGGCCCCGGCCCGA	27	CGGGGCCGGGCCGGGCCGGAG	3	CCCCGGCGCCCCCCCGGC	24	0	1	0.333333	2.54167	0	-4	-26.9	-15.5	2.50854	3.72624	0.0483871	1	-
	chr1:1510373-1510419	+	CGCCGCGCTTGCCGGAGATAGCATTGAGGGCCCTTCCGCGGCCCGGCGTTTCGTCTCTTGGGACGA	117	GCCGGAGATAGCATTGAGGGC	62	CCGCGGCCCGGCGTTTCGTCT	55	0	56	2.80645	1.05455	16	17	-2.3	-14.8	3.59651	4.12875	0.526316	1	-
	chr1:1551153-1551212	+	TAGGGTCCGCACGGGATGGGCTGGGGCTGCGCGCGCAGCGCCGCCGCGGGGCCTCCTGGGAGTTGTGGTCCGGCCACCC	6	ACGGGATGGGCTGGGGCTGC	2	GCCTCCTGGGAGTTGTGGT	4	0	2	0	2	10	5	-8.5	-16.2	3.41837	4.19274	0	1	-
	chr1:1552493-1552573	+	CAGGGCTTCATCCCACTCCGTGGGCCTGATCTCCCTGGGGCACCTGGGATGTCCATCTGCGTTAGCTGGAGCTACTCCATGGCCTGTGGCGTGCCACACA	5	TCCCACTCCGTGGGCCTGATC	3	TACTCCATGGCCTGTGGC	2	0	0	0	0	-3	-6	-13.7	-7.2	3.6866	4.51295	0	1	-
	chr1:1590755-1590804	+	CTACCGGGACTTTTCCGGTAGCGAAGCCCGCGCCTGTGCCAAGGCTTGCGAGCAGAATGCCTTCGCGAT	54	TTTTCCGGTAGCGAAGCCCG	12	AGGCTTGCGAGCAGAATG	42	0	4	2.33333	1.78571	-7	-9	0	-4.5	3.7924	3.95433	0	1	-
	chr1:1623991-1624043	+	CGGTGGAGGGGCCGGGCGCGAGGCCGCGGAGACAGCTCGGAGCTCGGCACTGGGGAGTGGCACAGCGCTGGC	73	GCCGGGCGCGAGGCCGCGGAGACA	12	CGGCACTGGGGAGTGGCA	61	0	4	10	3.65574	-5	-11	-6.5	-10.2	3.25587	4.27215	0.111111	1	-
	chr1:1624982-1625054	+	GGGCTGCCGCGGGACATCCGGAGCAGACACCCGCGGGCGCGCCTGCGGCCCCGAGGACCCCCGGCTCCGGAGCTTCGTCGAGCGTTTTCCTA	65	GGGACATCCGGAGCAGACAC	32	CGGCTCCGGAGCTTCGTCGAG	33	0	3	7.625	9.33333	4	6	-15.8	-10.5	3.51878	4.09853	0.111111	1	-
	chr1:1656044-1656093	+	CTACCGGGACTTTTCCGGTAGCGAAGCCCGCGCCTGTGCCAAGGCTTGCGAGCAGAATGCCTTCGCGAT	54	TTTTCCGGTAGCGAAGCCCG	12	AGGCTTGCGAGCAGAATG	42	0	4	2.33333	1.78571	-7	-9	0	-4.5	3.7924	3.95433	0	1	-
	chr1:1677266-1677318	+	CGGTGGAGGGGCCGGGCGCGAGGCCGCGGAGACAGCTCGGAGCTCGGCACTGGGGAGTGGCACAGCGCTGGC	73	GCCGGGCGCGAGGCCGCGGAGACA	12	CGGCACTGGGGAGTGGCA	61	0	1	10	3.65574	-5	-11	-6.5	-10.2	3.25587	4.27215	0.111111	1	-
	chr1:1678248-1678320	+	GGGCTGCCGCGGGACATCCGGAGCAGACACCCGCGGGCGCGCCTGCGGCCCCGAGGACCCCCGGCTCCGGAGCTTCGTCGAGCGTTTTCCTA	65	GGGACATCCGGAGCAGACAC	32	CGGCTCCGGAGCTTCGTCGAG	33	0	3	7.625	9.33333	4	6	-15.8	-10.5	3.51878	4.09853	0.111111	1	-
	chr1:1840768-1840827	+	TTTCCCCGCCGCCGCTAGGACGCACGGCGGTGGCGAGCACCGGCTCCCACAGGCTGTGCCACGTGAACGTCAAGCAAGA	23	GCCGCTAGGACGCACGGCGGTG	8	AGGCTGTGCCACGTGAACG	15	0	18	4.375	2.26667	2	-1	-10.5	-2.1	3.6912	3.93047	0	1	-
	chr1:1950957-1951029	+	GCGCGGCGCGGGGTCGGGGGCGGTGGGGGGCCCGCGTCGGCCCGAGATAGCGGCTGGGAGAGCGGCCGGCGCGAGCCCCGGGCCCCGGACCC	22	GGGTCGGGGGCGGTGGGGGGC	8	GCCGGCGCGAGCCCCGGG	14	0	0	0.75	0.142857	-10	-13	-10.9	-9.6	2.97473	3.873	0.00155521	1.36364	-
	chr1:1996015-1996083	+	CTTCATTCCTTTGCATGTGGAGGTCCAGTTTTCTTAGCACCATTGGTGAAAAGACTCCCCATTGGACTGCATTGGCACCCTTGTTGAA	6	TTGCATGTGGAGGTCCAGT	4	ATTGGACTGCATTGGCAC	2	0	0	0	0	0	0	-14.5	-1.9	3.74314	3.99948	0	1	-
	chr1:2130943-2131006	+	GTCCTGTGTGCTCTGTTCCCTGGGAAGCCTCTCAGAGTGCGCGGCACCAAGGAGCCGGTCAGGGAGTGGAGACCTCTCAGGGC	46	CTCTGTTCCCTGGGAAGC	5	CCGGTCAGGGAGTGGAGAC	41	0	8	1.8	6.2439	1	2	-18.7	-6.7	3.62305	4.41165	0	1.02174	-
	chr1:2159926-2159997	+	GCGCGGGGGACGCGCGGGGGGCCCGGGCGGCGGCGGGCGCGGCGCGGGGCGCGTGGATGTGGCGCCGGGCCCGGGCGGCGGCGGGCTCCAG	503	CGCGCGGGGGGCCCGGGC	500	CGCCGGGCCCGGGCGGCGG	3	0	0	0.078	1	-15	-14	0	-5.9	2.60715	4.38318	0.0344353	1	-
	chr1:2160534-2160582	+	GCGAGACCATCTCGTGCTTCGTGGTGGGAGGCGAGAAGCGCCTGTGTCTGCCGCAGATTCTCAACTCG	5	CTCGTGCTTCGTGGTGGGAGGCGA	3	AAGCGCCTGTGTCTGCCGCAGAT	2	0	6	1.33333	0	-2	-6	-16	-4.9	3.76441	3.69502	0	1	-
	chr1:2162302-2162367	+	CGGTTTTCTCTGGGCGCCCCTCCAGCAGAGTGTCAGATCGTGGGGAGGAGGGGCTGTGGATGGAAGCGAGGGACTGTCGCCTCTG	6	TGGGCGCCCCTCCAGCAGAGTGTCA	3	GCTGTGGATGGAAGCGAGGGACT	3	0	0	0	1.66667	20	17	-2	-12.5	3.65	4.13017	0.2	1	-
	chr1:2164404-2164473	+	CTTCCTCGGGTTCTCTGATAGCTGTAGGACTCCATTGGACTACATTTTTTTGTCAGTATAGACAGCTGTCAGAGACGGAGACAAAATGT	26	TTCTCTGATAGCTGTAGGACT	13	ATAGACAGCTGTCAGAGACGGA	13	0	0	5.15385	2	2	3	-16.8	-3.2	3.87075	4.02773	0.333333	1	0.591906
	chr1:2237557-2237609	+	CCGCGCCGAGAACGAGAAGAAGATGAAAGAGGCCAACGAGTCACGGCTGCGCCTGAAGCGGGAGCTGGAGCA	35	AACGAGAAGAAGATGAAAGAGG	10	CACGGCTGCGCCTGAAGCGGG	25	0	3	5.4	0.88	-10	-11	-0.8	-8.7	3.46955	3.84553	0.6	1	0.955569
	chr1:2239037-2239105	+	TGCCGCCTGACCGGGCGACCCTTTTCAGTTCGGCAAACGTCGCTCCCTTCATTTTGGGACTGAGGCTGCAGCATTGGAACAAAAGAGC	117	CCGGGCGACCCTTTTCAGTTCGGC	8	ACTGAGGCTGCAGCATTGGA	108	1	12	8.25	2.96296	-9	-13	-4.2	-2.6	3.81939	4.28689	0.266667	1	-
	chr1:2239297-2239351	+	TGCTTGGTTGAACAAGGGAATCACAAGAAAACGAAAATGCAAAAACTGAACTTCGGGGGTCGTTCTGTGCCTTC	56	AACAAGGGAATCACAAGAAAACGA	32	AACTGAACTTCGGGGGTCGTT	24	0	11	2.59375	4.54167	-16	-19	-3.1	-7	3.64922	3.8184	0.5	1.01786	-
	chr1:2239852-2239930	+	CAAAAGGGACATCATGTATATGCAGCGTTTGTTTGGAATTTTCTTTGCTTTTGTTTTCTTTGCGGTTGTTCTGTGTGCATGGATTCCACACCTCTGCC	28	ATCATGTATATGCAGCGTTTGTTTGG	8	GTTGTTCTGTGTGCATGGATTCCA	20	0	2	6.75	7.6	7	5	-15.1	-6.4	3.66949	3.71158	0.4	1.03571	-
	chr1:2323266-2323312	+	CGGCGCCGCGGAGGACGGAGCGGAAGTGCTCGCTGCAGCTTCCCGGAGCCGGAGCGCAGCGCCTGC	139	GAGGACGGAGCGGAAGTG	63	CTTCCCGGAGCCGGAGCG	76	0	34	0.793651	2.15789	14	14	-1	-19.1	3.33723	4.28413	0	1.05755	-
	chr1:2334511-2334584	+	TCACACATGGGAAGAGAAGGTACAGAGGCAAGGAGGATGCCGGCAAGGCCTTCGCCAGCTAGAAGCGGGACTGAGGCTGCCTCACGTGTTGCA	68	GAAGAGAAGGTACAGAGGCAAGGAGG	8	AGAAGCGGGACTGAGGCTGCCTC	59	1	4	4.125	2.69492	5	2	0	-11.4	3.77139	4.17093	0.133333	1	0.955569
	chr1:2344121-2344168	+	CGGGGCTGGAGTCCGAACCAGCGCAGCGCGGGGCGGGGCAGCGGGAAGGTAGTCGGAGGCGCAGGGC	11	GTCCGAACCAGCGCAGCGCGGGG	2	AGCGGGAAGGTAGTCGGA	9	0	3	0	3.66667	8	-1	-10.4	-5.2	3.21371	4.53064	0	1	-
	chr1:2480398-2480457	+	CAGTCGGCCCAGGCAGGACCTGAGCAGCCTGAAGCCATGAGTCGCTGCCACTGCTCTTTCTGTGCCTGGTGCAGCCCCA	699	AGGCAGGACCTGAGCAGC	669	ACTGCTCTTTCTGTGCCTGG	25	5	12	3.94469	11.44	0	2	-17.4	-11.2	3.59563	3.83591	0.0357143	1.00572	-
	chr1:2487227-2487273	+	GCGAGGCCGTCACGAGGGACTCACTGGTGCCTGCCTTGGGGCTCCGGGACTGTGGGCTGTCTCCAT	40	CACGAGGGACTCACTGGTG	8	GGGCTCCGGGACTGTGGG	32	0	18	4.625	3.21875	-3	1	-7.2	-13.3	3.5733	3.94248	0	1	-
	chr1:2487255-2487306	+	GCCTGCCTTGGGGCTCCGGGACTGTGGGCTGTCTCCATCCGGAGGTCTCCCTACCACCAGGCTCTGTGGGG	44	GGGCTCCGGGACTGTGGG	36	AGGTCTCCCTACCACCAGG	8	0	12	4.41667	3	13	10	-3.5	-7.8	3.49676	3.54501	0	1.04545	-
	chr1:2488032-2488082	+	GCCGCAGCAATGGCGCTGAGTTCCTCTGCTGGAGTTCATCCTGCTAGCTGGGTTCCCGAGCTGCCGGTCT	48	TGGCGCTGAGTTCCTCTG	39	CTGCTAGCTGGGTTCCCGAG	9	0	9	3.10256	4.33333	12	14	-3.6	-9.7	3.67514	4.26975	0	1	-
	chr1:2494622-2494675	+	GGCCACAGTCATTGAGGCCCTGCAGGCCCCTCCGGACGTCACCACGGTGGCCGTGGAGGAGACAATACCCTCA	8	ATTGAGGCCCTGCAGGCCCCTCC	2	GGTGGCCGTGGAGGAGAC	6	0	2	0	0.333333	-9	-14	-7	-1.4	3.73732	4.16789	0	1	-
	chr1:2517044-2517095	+	ACGACTTCCGTTTCGCAGTCTGGACCTTCACCACCCCAGGGCGAGGGCACAGGCGAAGCAGCAGCACCCCC	95	TTTCGCAGTCTGGACCTT	18	AGGGCACAGGCGAAGCAG	77	0	3	3.83333	3.2987	0	3	-12.8	-5.6	3.57818	4.46658	0.142857	1	0.955569
	chr1:2574128-2574175	+	CAGGCCCCGCCTTTCTCGCTGGCGCTGCCTCTCTTCCAGCAGCCCGGCGGTCCTCGACGCTACCTCC	7	CTTTCTCGCTGGCGCTGCC	3	CAGCCCGGCGGTCCTCGA	4	0	0	0	6.5	2	2	-17	-8.5	3.40184	3.28764	0	1	-
	chr1:3541613-3541679	+	GCGTCAGGGTCGGGGTCGGTAAGGGGTGCGGCAATGCTGCAACTGCGGGACTCGGTGGACTCGGCCGGTACGAGCCCCACGGCGGT	75	CGGGGTCGGTAAGGGGTG	39	GTGGACTCGGCCGGTACGAGCC	36	0	12	3.48718	10.9167	-6	-3	-2.5	-10.2	3.57721	4.33513	0	1	-
	chr1:3774098-3774151	+	CCAGGGCGAGGACGGATCTGAGCAGCTGGGCAGCAGGTGCCACCGCCTGTGGGACCCAGAGGGCTTGAGGACA	25	GACGGATCTGAGCAGCTGGG	20	CCGCCTGTGGGACCCAGAGGG	5	0	3	2.6	0.6	-12	-11	-8.7	-9.5	3.48972	4.24722	0	1	-
	chr1:3816931-3816995	+	TTCGTAAGCGGCGGGCGAAGGTCACAGGCCTTGGGCCAGTGGTGGGACACTGGAGCAGGAAGTCGGCCTGTGGCCGGCCATGTT	181	GCGGGCGAAGGTCACAGGCCTTGG	4	AGGAAGTCGGCCTGTGGC	176	1	10	0	2.49432	2	-10	-19.9	-7.3	3.71852	3.66723	0.238095	1	0.955569
	chr1:3818048-3818108	+	CCCCTAGCAGGCCTGGGCTGCTGTGATGCGTCCTCTTTGGCCGCCGCTGAGGGAGGTGTTTGTAAAGCTGAGGACCACTG	14	GCCTGGGCTGCTGTGATG	5	GAGGTGTTTGTAAAGCTG	9	0	2	1.8	5.33333	-4	-4	-4.7	-2.3	3.71395	4.362	0	1	-
	chr1:6086400-6086447	+	TTCCTGTTGGGTGCTGTGGTCCCAAGGCGCGTGCTTTGCAGCAGATGTGTGACCTGGCGTTCCCCTG	80	GTGCTGTGGTCCCAAGGCG	66	GCAGCAGATGTGTGACCTGG	14	0	9	1.9697	3.85714	-2	-3	-9.7	-5.1	3.58726	4.20987	0.428571	1	0.591906
	chr1:6268887-6268951	+	CTGCGGTTCCCGCGCTGGCCGCGGTCGGGCTCTGGCGCTCCTGAGCCCGCGCTCGGCCCGCAGGACGTGGAGACCACGTACTTC	11	CGCGCTGGCCGCGGTCGGGC	6	CCCGCAGGACGTGGAGAC	5	0	1	1.83333	6.4	12	5	-5.1	-11.9	3.51788	4.15049	0.647059	1	-
	chr1:6453591-6453642	+	CTCCCAGGCCGCCAAGGCTGCAGAGAGCTCGCGCGGGCGTACGATTCTGGCGGCGTGGGGGCCCAGGCAGC	50	GCCAAGGCTGCAGAGAGCTCGCG	30	GATTCTGGCGGCGTGGGGG	20	0	7	6	9.2	3	2	-14	-16	3.54078	4.30606	0.125	1.02	-
	chr1:6508671-6508736	+	GCAGGTGCCCGAGCCCCACCGGTCACTGTCTTCCCGCAGCTGAGCTCCTGTGACGGCCACGACGGGCTGCGGAGGCAGGACTCCA	9	GAGCCCCACCGGTCACTGTCTTCC	2	GCCACGACGGGCTGCGGAGG	7	0	0	0	3.28571	-14	-18	-1.9	-6.2	3.58427	4.13539	0	1	-
	chr1:6520083-6520133	+	ACAGAAGCAGGAGGAGCTGCGGCGGGAGAAGGAACAGTCAGAGAAGCTGCGGACGCTGGGCTACGATGAG	26	GAGGAGCTGCGGCGGGAGAA	3	AGAAGCTGCGGACGCTGGG	23	0	14	5	0.652174	3	1	-11.2	-3.5	3.42429	4.26557	0	1.03846	-
	chr1:6550721-6550798	+	CGGCGCCGCCCGGCTGGGACCGGGGAGAGGAGGGGTCCCAGGAAGGGCCCCGCGCCGGAGCCAGGGAGGTGGCTGGAGGCCGGGCGGTGGCTTGGGG	12	CGGCTGGGACCGGGGAGAGGAGG	7	AGGTGGCTGGAGGCCGGGCGG	5	0	0	7.14286	4.4	7	5	-6.6	-23.2	3.15253	4.0665	0	1	-
	chr1:6640094-6640152	+	GTGGAGTCTCCGCACTGTCGGCGGGGTACGCATAGCCGGGCACTAGGTTCGTGGGCTGTGGAGGCGACGGAGCAGGGG	190	CGCACTGTCGGCGGGGTA	37	GTGGGCTGTGGAGGCGAC	150	3	45	5.91892	5.26667	-6	-6	-5	-8.8	3.59762	4.26538	0.0869565	1.02105	0.955569
	chr1:6663184-6663236	+	CGGGGACAGCGAGTGACAAGTGCCAGGTCCGAGGGCGGCCTCGCCGCGCGCCGGGACCGGGGGCCTCCCGGG	16316	GAGTGACAAGTGCCAGGT	50	CGCCGCGCGCCGGGACCGGGG	16266	0	18	6.18	0.781262	13	17	-0.8	-13.6	3.33349	4.0376	0.0335008	1.00006	-
	chr1:6663614-6663664	+	TCAATCACACAGGCGTTAACTTTAGTCGGCTTCACGCGCAGTTGTAGTTTCCGAGTCTGCGTCGCAGCTG	125	AGGCGTTAACTTTAGTCGG	110	AGTTGTAGTTTCCGAGTCTGC	15	0	17	2.2	4.53333	2	2	-4.6	-5.8	3.74724	4.3488	0	1.008	-
	chr1:6663664-6663736	+	CCGAGTCTGCGTCGCAGCTGCAGGCTCCGGGGCTGCCCGCCCTAGGGGCTCCCGGGCCTCCCTGAAGCAGCTGCTCGGACTCCACGAGAGGG	14	GTCGCAGCTGCAGGCTCCGG	9	AAGCAGCTGCTCGGACTC	5	0	8	2	0.8	7	5	-14.5	-7.4	3.48505	3.80524	0	1.14286	-
	chr1:7764824-7764872	+	GTTCCAGCTGCGGCGAGTGGAGCTGAGCGGGCGCGGGGCCGGGCTGGGCCGGGCCGGGCGGGGCCGGG	24	CGGCGAGTGGAGCTGAGCGGG	18	CCGGGCTGGGCCGGGCCGGG	6	0	1	3.16667	3.5	18	17	-1.6	-13.9	2.97828	4.36276	0	1.33333	-
	chr1:7841055-7841110	+	AACAGGCAAGGAGGCACTGAGGGAGAAAGACACAGACTTTATCGCTCTGTGGCTCATTGTTACTGGAATATTCTA	12	GAGGCACTGAGGGAGAAAGAC	9	ATCGCTCTGTGGCTCATTGTTACTG	3	0	6	2.22222	0.666667	6	10	-14.5	-5.8	3.79791	3.99852	0	1	-
	chr1:8014410-8014478	+	AGCGCCCCGTGGGAGTTGTGTCTGGTGGCCCACGCTGGGGGGGGGCTCTTCACACTGGTGGGCGCAGAGGCGAAGCCGTTCCCAGGGC	19	GGGAGTTGTGTCTGGTGGC	12	GTGGGCGCAGAGGCGAAGCCG	7	0	1	2	2.71429	-4	0	-9.8	-7.1	3.54142	3.9399	0	1	-
	chr1:8086918-8086997	+	TGGGATGATGAGGGACCGTGTGGACCGGTGAGCGACTGTGTGGGACAGTGCGGGACGATGAGAGACGGTGTGGGACGGTGAGGGACAGTGCGGGACGAT	27	AGGGACCGTGTGGACCGG	21	GTGTGGGACGGTGAGGGACAGT	6	0	4	3.90476	7	-12	-8	-4.4	-1.6	3.19221	4.36573	0	1.03704	-
	chr1:8173479-8173539	+	ACAAAACAGCACTGACTGAGCTGTGAAAACAACACCCATTCATGAGCTCACAGTTGTGTGGGTCAGAGGCCTGTCCTGGT	13	ACTGACTGAGCTGTGAAAACAA	5	CACAGTTGTGTGGGTCAGAGGC	8	0	0	1.6	3.25	14	15	-3.8	-7	3.66618	3.9084	0	1	-
	chr1:8324252-8324323	+	GCTCCAATAATCTGTGTTTTGGACATCTCCACTTGTTAAGTGGAGTTAAGATTATAACTTGTTAAGTGGAGATGTCCAAAGCACAGATTAT	49	TCTGTGTTTTGGACATCTCC	38	GTTAAGTGGAGATGTCCAAAG	11	0	4	0.947368	3.81818	-7	-6	-21.6	-0.9	3.79995	3.03356	0.5	1	-
	chr1:8878210-8878258	+	AATTGGCCTTTTCAGTCATTAGGACGCGGATCCATGTTGCTGCGGGCTACAGAGTGGGTGTAAACCAT	34	TTCAGTCATTAGGACGCGGA	26	GCTGCGGGCTACAGAGTGGG	8	0	2	5.38462	1.375	14	14	-2.1	-7.2	3.92954	4.26485	0	1	-
	chr1:8938922-8939002	+	AAAGGGGGGTGACGTCCCGCGGACTTGAGGCGGGCAGATCTGGGGGGCCCCGACTCCCCAGCGGCCCTGTAGTGGTGCGGGCGAAACTCTGGCCCCAGAT	69	GACGTCCCGCGGACTTGAGG	51	GTAGTGGTGCGGGCGAAACTCT	18	0	22	7.35294	7.38889	0	5	-12.2	-11.8	3.65933	4.10348	0.0769231	1.02899	-
	chr1:8939626-8939699	+	CATCTAGGGAACTAGATCAAACCTACCTGGATTCTTGTGAACCATTCATGTGAATTATTTGGAACTGGAATTTCACACAGACCCGGGGAATTT	11	ACTAGATCAAACCTACCTGGATTC	7	GGAACTGGAATTTCACACAGACC	4	0	0	4.28571	4.25	-19	-20	0	-2.8	3.75112	3.69331	0	1	-
	chr1:9295089-9295137	+	CCGGCCGTGTCCCGGAGGAGCGGCCTGCGCCGCCGCGCGAGAGGAAGTAAGCGCCCCCCGCCGGCCCC	14	CCCGGAGGAGCGGCCTGC	8	GAGGAAGTAAGCGCCCCC	6	0	7	3.625	1.33333	-5	-5	-0.2	-13.2	3.05977	4.05464	0	1	-
	chr1:9305015-9305072	+	CTCATAGTGGCGATGTGCTTGGCCCTTCTGGGCTGCCTGCAAGCCCAGGAGCTCCAGGGACATGTCTCCATAATCCT	35	CGATGTGCTTGGCCCTTCTGG	15	CAGGAGCTCCAGGGACATGTCT	20	0	7	0.333333	2.6	1	0	-19.1	-10.7	3.74886	3.69128	0.571429	1	0.133587
	chr1:9305050-9305113	+	CCTGCAAGCCCAGGAGCTCCAGGGACATGTCTCCATAATCCTGCTGGGAGCAACTGGGGACCTGGCTAAGAAGTACTTATGGC	33	CAGGAGCTCCAGGGACATGTCT	20	GGGGACCTGGCTAAGAAG	13	0	3	2.6	4.76923	21	17	0	-8.1	3.75897	4.15902	0.666667	1	-
	chr1:9323593-9323654	+	TGACAACCTTCGCTGGGAGGGCGTGCCTTTCATCCTGATGTCTGGCAAAGCCTTGGACGAGAGAGTGGGCTACGCTCGGAT	14	CGCTGGGAGGGCGTGCCTTT	3	TTGGACGAGAGAGTGGGCT	11	0	3	0.666667	5	-12	-13	-4.2	-2.6	3.84656	4.09	1	1.07143	-
	chr1:9326158-9326213	+	ACAGCTCATTAGCGGGGAGAGAGATGGAGCATCGAGTGACACTGGGCCATCCAGGCGGCTCTGCTCCCACCAGAC	31	AGCGGGGAGAGAGATGGAG	24	CCATCCAGGCGGCTCTGCT	7	0	5	4.08333	2.28571	-6	-7	-3.8	-0.5	3.67737	4.41119	0.4	1	-
	chr1:9326620-9326672	+	GGTCGATTTTTCTGTCTGGCTTCTCCGCACCTTCCACTTGCTCTCTGGATCAGGCAGATATAAACTTTCTAG	38	TCTGTCTGGCTTCTCCGCACCT	3	CTCTCTGGATCAGGCAGATATA	35	0	4	0.333333	3.08571	5	4	-14.5	-0.7	3.76134	3.23728	0	1.02632	-
	chr1:9327437-9327494	+	CTCCCAGGGTACCTGGCCCCAGCACTCTCCCATCTGTTCTTCAGGAACCGACTCCTCTCCAGTTGCAACACCAGGGA	8	ACCTGGCCCCAGCACTCTCC	4	AACCGACTCCTCTCCAGTTGCA	4	0	6	6.5	4.25	-11	-10	-1.6	-14.9	3.65568	4.06255	0	1	-
	chr1:9327642-9327709	+	GGATGCACCACCGATCTGTGCAGAGTGGGTGTGGGAGTGTGGGTGAGGGTCGAAATGCCAAAGGTCTACTTTCCAGAATCAAGTGCC	11	CCGATCTGTGCAGAGTGGGTGTGG	4	CCAAAGGTCTACTTTCCAGA	7	0	7	10.75	6	-15	-19	-1.8	-4.8	3.78041	4.2761	0	1	-
	chr1:9328559-9328636	+	CTTTGGGAGACCTTGTCAGTCAGCATCTCTAGGGCAACCGTGATTGCCATTTGTAGAGGGGAAGGAATCAAGGGACTTTAAGCTAGATCAAAATCTG	96	CCTTGTCAGTCAGCATCTCTAG	7	ATCAAGGGACTTTAAGCTAGA	89	0	9	9.85714	6.73034	15	14	-4.3	-3.5	3.8566	4.32857	0.5	1	-
	chr1:9329087-9329138	+	GCTCCCTTAGAACTTACTCCACTGATTTAAAAAAAAAAAACTGCCTGGCAGCATCTCAGTGTCAGAGTGAG	8	AACTTACTCCACTGATTTAAAAAA	4	CCTGGCAGCATCTCAGTG	4	0	14	1	2.5	-3	-9	-6.3	-6.5	3.71688	3.25767	0	1.625	-
	chr1:9329137-9329214	+	GCATCTCAGTGTCAGAGTGAGCACGGCACAGGAAAGGCCCGTGGTGACGAGGGTGAGGTGGCCACAGTGACCGGACGACAAATGAGACTCTGCAAAT	51	GTCAGAGTGAGCACGGCA	11	ACCGGACGACAAATGAGA	40	0	4	6.09091	5	8	8	-0.5	-8.5	3.69236	4.61973	0.375	1.2549	-
	chr1:9329866-9329916	+	ACCCTGGGCAGCGGGTGTTCTGGGAAGGCTAGTGACAGCAGATGTCATCCAGGAACAGCCACACACGGTT	18	GCGGGTGTTCTGGGAAGGC	11	AGCAGATGTCATCCAGGAACAGCC	7	0	9	1.72727	0.142857	-7	-2	-17.4	-4.5	3.78159	4.35275	0	1.05556	-
	chr1:9330449-9330517	+	CCCCCACAGAAGTCTAGAGGCGTCTGTTATAAAGCGTTACGGGGCGCCTGCATGCAGGAGGAAGGACCTGTATTAGCTGGAAATCATC	68	AGTCTAGAGGCGTCTGTTATA	54	AGGAGGAAGGACCTGTATTAGCT	14	0	2	1.48148	6	-7	-5	0	-1.8	3.93975	4.00009	0.666667	1	0.955569
	chr1:9330494-9330548	+	GCCTGCATGCAGGAGGAAGGACCTGTATTAGCTGGAAATCATCAGGAACCCAGCTTGCCTCCATCTCTCTGAGA	13	AGGAGGAAGGACCTGTATTAGCT	10	AGGAACCCAGCTTGCCTCCAT	3	0	12	3	2.66667	-8	-6	-6.9	-0.8	3.75049	4.26633	0	1	-
	chr1:9330730-9330797	+	CTAAGAGGCTGTTGCAGGAGAACTAGACGGGCGGGGCCTGCTGCATCTGGATCATGTTTCTGTGCTCTGCCCCGCGCTAGGGACTCA	13	GTTGCAGGAGAACTAGACGGGCG	8	GTTTCTGTGCTCTGCCCCGCGC	5	0	5	4	3.4	-17	-18	-1.7	-4.4	3.80504	4.26145	0.25	1	-
	chr1:9330775-9330833	+	TCTGGATCATGTTTCTGTGCTCTGCCCCGCGCTAGGGACTCAGGGTCTGGGCTTCTGCCAGGTGAGGAGCAGAGAGAC	14	GTTTCTGTGCTCTGCCCCGCGC	5	TCTGGGCTTCTGCCAGGTGAGGA	9	0	12	3.4	4.44444	-11	-10	-6.5	-3.9	3.68538	4.23963	0.5	1	0.955569
	chr1:9330948-9331005	+	TTTTTGTGGAAACAATGGAAACTTACAGATGCCTGCCTGGGATGATGAGGCACATTCAGAACAAATGCTTTTTTTTT	36	AACAATGGAAACTTACAGATG	12	AGGCACATTCAGAACAAATG	24	0	3	2.5	8.29167	-5	-6	0	-1.5	3.58375	3.88573	0.3	1.02778	-
	chr1:9352959-9353009	+	TCCGCACAGAAGTCGCGCTCGGGCAGCCTGCGCGCTCGCAGCAGGAACCAGGCTCCAGGCGCCGGCGCCG	160	AGTCGCGCTCGGGCAGCCTG	97	AGGAACCAGGCTCCAGGC	63	0	6	2.71134	5.74603	1	-6	-11.6	-5.8	3.31738	3.98111	0.35	1	0.955569
	chr1:9474233-9474289	+	ATGTGTGGAGAAAGGACTGGAAGGAAATACATGAAATGTTAACATGTTTTTCTTCTTCTCCTTATTCATATTGTTT	15	AAAGGACTGGAAGGAAATACATG	10	TGTTTTTCTTCTTCTCCTTATT	5	0	0	0.2	1	2	2	-15.6	-7.4	3.62051	3.61709	0.181818	1	0.0305941
	chr1:9599553-9599601	+	CCGCAGAGGCCGGTGAGGCGCCGGCGGCCACGCCGCGGAAGGCGCGGGCCGAGCAGAGCCGGGCGTTG	78	CGGTGAGGCGCCGGCGGC	51	AGGCGCGGGCCGAGCAGAG	27	0	11	5.11765	4.03704	-5	-3	-11.6	-9.5	3.094	4.45254	0.1	1	-
	chr1:9599582-9599651	+	ACGCCGCGGAAGGCGCGGGCCGAGCAGAGCCGGGCGTTGGAGCCCGCGCGCGCATGGAGGCGTTGCCGGCAGCCCCCTGAGGGCAGCGG	33	AGGCGCGGGCCGAGCAGAG	31	GCGTTGCCGGCAGCCCCCTG	2	0	21	5.74194	0	-1	1	-9.6	-8.1	3.22445	4.01804	0.142857	1.06061	0.955569
	chr1:9599631-9599684	+	GCGCATGGAGGCGTTGCCGGCAGCCCCCTGAGGGCAGCGGGGAGACAAGACCCGGCGACCTCGCGCATCCCTC	11	GCGTTGCCGGCAGCCCCCTG	2	AGACAAGACCCGGCGACCTCG	9	0	0	0	4.44444	1	4	-13.5	-15.6	3.56644	4.09459	0	1	-
	chr1:9711815-9711869	+	TCGCTCCGAGCGGCCGCGAGCAGAGCCGCCCAGCCCTGCCAGCTGCGCCGGGACGGTAAGCGATCGCCGCTGGC	23	CGGCCGCGAGCAGAGCCG	11	GCCGGGACGGTAAGCGAT	12	0	4	3	1.08333	17	17	0	-14.1	3.37648	4.47378	0.333333	1	-
	chr1:9788393-9788461	+	TTTAGAAATGCAGGTTCTAGGGCTTCTCCCAGCCTTCAGAAGCCAACTAACTCTGCAGATGGGGCTAGGACTGTGGGCTTTTAGCAGC	14	CAGGTTCTAGGGCTTCTCCCA	3	CTGCAGATGGGGCTAGGACTGTGGGC	11	0	0	8	8.36364	18	23	-0.1	-6.1	3.75098	3.55079	0.25	1	-
	chr1:9886184-9886242	+	ATAGATCTAGAAATACCAGGCTTTATGTGGCAAATAAATGAAAGTGCCACATAGAGCCTGGTGTTTCTAGATACATGA	24	AAATACCAGGCTTTATGTGGCA	14	CCACATAGAGCCTGGTGTTTCT	10	0	1	2.42857	2.8	2	2	-32.1	-13	3.78346	2.49151	0.25	1	0.133587
	chr1:9953497-9953552	+	TCTGGCAAAACTGGTCTGTTAAGAGCTCCCCTGGCAAAAAGACTCCAGTTTTTCCAGGCCAACGACTCACCCAAG	6	CTGGTCTGTTAAGAGCTC	3	GTTTTTCCAGGCCAACGA	3	0	2	1.33333	1.33333	17	17	0	-12.7	3.71931	3.59528	0	1	-
	chr1:10003535-10003607	+	CGCTGGTGATCTCCGGTAGCACTCGGGCCGGCGGACAGTGAGGGCGCGGTAAGCTCCCCGCAAGGAGCCCCTGAGAAACTGGTCGCTTTTTG	221	CTCCGGTAGCACTCGGGC	192	AGGAGCCCCTGAGAAACTGG	29	0	19	11.4063	6.37931	-6	-2	-12.5	-6.6	3.81709	4.06979	0.103448	1.00452	-
	chr1:10003587-10003646	+	GCTCCCCGCAAGGAGCCCCTGAGAAACTGGTCGCTTTTTGTCCTAGATATAGGGGAGTCCAGGATGGTGTGGTGGAGTC	31	AGGAGCCCCTGAGAAACTGG	23	GGGGAGTCCAGGATGGTG	5	3	7	2.13043	3.6	11	8	-9.9	-4.7	3.81146	4.16513	0.333333	1	0.955569
hsa-mir-5697 MI0019304	chr1:10027449-10027509	+	GCATATTCTCAAGTAGTTTCATGATAAAGGGTGTATGAGAGATCAACCCTTTATCATGAAACGCTTGAGGATACGCTCCA	375	AAGTAGTTTCATGATAAAGGGT	369	TTTATCATGAAACGCTTGAGG	6	0	0	0.298103	0	4	4	-16.4	-15.3	3.90038	2.99116	0.477612	1	0.0124836
	chr1:10093221-10093288	+	CCCTTACAGTGCTGGGCTCTGCCAGGACGGCTGTGGGGTCGCCTTACCTCGGGGTATCCACTCTGCAGTCGACCAGTTCCCGCCAGG	58	GCTGGGCTCTGCCAGGACGGC	49	TATCCACTCTGCAGTCGACCAGT	8	1	7	3.22449	2.75	-13	-7	-6.7	-2.8	3.7289	4.4134	0.333333	1	-
	chr1:10093298-10093357	+	TCCCGCCAGGAGCAAAGGGTAGGAAGGAGAGCAGGATCTGCTGTAGGAACGCAGCTACCGCGCCACTATCACGAAGAAA	62	AGCAAAGGGTAGGAAGGAGAGCAGG	43	AACGCAGCTACCGCGCCACTAT	19	0	10	4.62791	10.3158	-10	-10	-3.2	-5.1	3.73616	3.93969	0.666667	1	-
	chr1:10093323-10093385	+	GGAGAGCAGGATCTGCTGTAGGAACGCAGCTACCGCGCCACTATCACGAAGAAACAGCAGGCTCGGGGCACGAGACGAACTG	30	ATCTGCTGTAGGAACGCAGCTACCGC	19	AACAGCAGGCTCGGGGCACG	11	0	37	4.94737	1	16	10	-9.4	-6.6	3.69878	4.1812	0.0192308	1	-
	chr1:10093459-10093521	+	CTTAAGACAACCCTGTAGCAGCAGCAGTGGCGGCCAAAGGAGGCTGCTCAGGGAACAAGCGGCTGTAGTAGTCTGTGGGGCG	53	CCCTGTAGCAGCAGCAGTGGCGGC	23	AACAAGCGGCTGTAGTAGT	27	3	4	3.08696	3.62963	-2	-7	-8.2	-3.8	3.68303	4.46834	0.2	1.15094	0.955569
	chr1:10163029-10163100	+	CCCTGAAGTGTCTGAAGAGCAGGCCTTACAGCTGGTCTGTAAGATCTTCCGTGTCTCTTGGAAGGACCGGGACAGAGATGTCATCTTTCTT	14	TCTGAAGAGCAGGCCTTACAGCTG	6	AGGACCGGGACAGAGATGT	8	0	3	7.66667	4.75	10	5	-2	-5.4	3.83238	3.89557	1	1.14286	-
	chr1:10195163-10195237	+	TTTCACCCAAGATGTCGGATTACTCTTCCCAATGATGAGACGCGTGTGAATGCAACGATGGAAGATGTGAATGACTGGCTGACTGAACTCTGTG	240	GATGTCGGATTACTCTTCCC	23	AGATGTGAATGACTGGCTGACT	217	0	18	10.4783	4.98618	4	6	-6.2	-5.1	3.75263	3.99894	0.54386	1	-
	chr1:10238781-10238841	+	TAGCAATAGAAAAATTTAAGCTGCTCGCCGAGAAAGTGGAGGAGATAGTGGCCAAGAACGCACGCGCAGAAATCGACTAC	52	AAAATTTAAGCTGCTCGCCGAG	22	AGTGGCCAAGAACGCACGCGCAGA	30	0	12	1.72727	4.23333	10	12	0	-3.7	3.74489	3.57387	0.111111	1	0.955569
	chr1:10270588-10270657	+	TCCCGCGCCGGCGACTGCGGGCGGAGTTTCGCGAGGGCCGAAGCGGGGCAGTGTGACGGCAGCGGTCCTGGGAGGCGCCCGCGCGCGTC	100	GCGACTGCGGGCGGAGTT	13	GCGGTCCTGGGAGGCGCC	87	0	49	7.69231	5.56322	-12	-12	-0.3	-17.8	3.35636	4.61959	0.0588235	1.07	-
	chr1:10397172-10397248	+	CTGGTCTGTCCTTGGAGGAGTTGAGGATTGTGGAAGGACAGGGTCAGAGTTCTGAGGTCATCACTCCTCCAGAAGAAATCAGTCGAATTAATGACT	8	CTTGGAGGAGTTGAGGAT	4	TCACTCCTCCAGAAGAAATCAGTCGA	4	0	1	8.5	6.25	4	13	-16.5	-5.5	3.68331	4.0387	0.5	1	-
	chr1:10459182-10459245	+	CCATGGCCCAGTGAGTGACTCGCCAGGGGCAGCCCGGCTCGGCCTCAGCGGGCGGGGAACTCTTTGGGGGTCGAGATCTCCCT	8	GTGAGTGACTCGCCAGGGGC	6	GGGGAACTCTTTGGGGGTCG	2	0	1	0.333333	0	9	9	-7.1	-12.4	3.6328	3.9191	0	1	-
	chr1:10479953-10480020	+	ACAGTTTATTTGTAAAGTAGCTCTGTGAGAGCCACCATGCCCTCTGCCCTTGCCTCTTGGGACTGACCAGGAGCTGCTCATGTGCGT	33	TGTAAAGTAGCTCTGTGAGAGCC	11	TGGGACTGACCAGGAGCTGC	22	0	6	2.54545	2.22727	-3	-6	-11	-2.3	3.80501	3.87238	0	1	-
	chr1:10480105-10480155	+	TCACGCAGACAGGAAGGGTGTTTGCGCACTCTGATCAACTGGAACCTCTGTATCATGCGGCTGAATTCCC	42	AGGAAGGGTGTTTGCGCACT	12	AACTGGAACCTCTGTATCATGCGG	30	0	18	3.25	4.93333	7	11	0	-9.2	3.89992	3.97509	0.2	1.02381	0.955569
	chr1:10490807-10490861	+	CGCGGCAACGCGGCTGGACCCTGGCCTGCGCTGGCTGGGGAGGAAGCGGTTCTAGGGGAGCGTGCGGGCGCCGG	28	CGGCTGGACCCTGGCCTGC	9	CGGTTCTAGGGGAGCGTG	18	1	1	5.11111	2.5	16	15	-3.4	-3.4	3.36319	4.1297	0	1	-
	chr1:10535031-10535077	+	AGATGGCGTCCTCGGAGCAGGCAGAGCAGCCGAGCCAGGTAAGGGGAGTGGGACTGCCCCGCTGTG	75	CTCGGAGCAGGCAGAGCAG	52	CAGGTAAGGGGAGTGGGACTG	23	0	1	3.44231	2.69565	15	18	0	-4.3	3.57417	4.34762	0.125	1.08	-
	chr1:10684336-10684394	+	GTGCGGACCGAGCGAGGGGAACGTCTGTGCCTGTGAATTTGCCAGCGCCGTGACTGCTTTCTCCTCGCAGTGACTCAG	23	AGCGAGGGGAACGTCTGTGCC	13	CGCCGTGACTGCTTTCTCCTCGC	10	0	0	0.538462	0.6	0	-1	-19.6	-2.3	3.76578	3.67471	0.526316	1	0.591906
	chr1:11076878-11076931	+	ATTTCTAAAAGGTTTCTGCTCGTTTTATTTAGATAACAAAAGAAAAATGGATGAGACAGATGCTTCATCAGCA	23	GGTTTCTGCTCGTTTTATTTA	4	AGAAAAATGGATGAGACAGATGC	19	0	9	0	2.89474	-3	-1	-11.8	-3	3.67106	3.39263	0	1.04348	-
	chr1:11080510-11080559	+	CCTTTGAGAAGCAGAAAAGTGTTTGTGGGGCGCTGTACAGAGGACATGACTGAGGATGAGCTGCGGGAG	108	GCAGAAAAGTGTTTGTGGGGCGCTGT	14	AGGACATGACTGAGGATGA	94	0	13	9.14286	2.89362	14	7	0	-1.6	3.63086	3.88152	0.428571	1	-
	chr1:11796205-11796271	+	TTTGTTCCCCGAGTTCGGAGCCTAGGAGCCCCCCGCGGCTGCGGCGCAGGTGCCCTCGGCCTGAGTCGGGATGGAGCTGCCTGCTG	105	GAGTTCGGAGCCTAGGAGC	86	CGGCCTGAGTCGGGATGGAG	19	0	7	1.51163	4.05263	6	9	-8.9	-12.2	3.50978	4.08764	0	1	-
	chr1:11796251-11796301	+	CAGGTGCCCTCGGCCTGAGTCGGGATGGAGCTGCCTGCTGTGAACCTGAAGGTGGCGACGGGCTGGGGGG	27	CGGCCTGAGTCGGGATGGAG	16	GTGAACCTGAAGGTGGCGACG	11	0	5	2.5	2.45455	-6	-5	-6.1	-6.1	3.45715	3.81602	0	1	-
	chr1:11810309-11810358	+	AGGTCGTTCTAGGGATGCTCCTGACCTCCGTCTCTTGGACCTAAGATGGAATGTGTCCCCAGCTCAGGG	16	AGGGATGCTCCTGACCTCCGT	4	TGGACCTAAGATGGAATGTGTCCC	12	0	6	0	1.91667	-10	-7	-3.4	-2.4	3.78751	3.61189	0	1	-
	chr1:11863832-11863882	+	ACCAGATCACCCTCCAGAGAAGGAACAGCTCACTCTGGCTGGCTCTGCCTGGAACATCTGTTACTTGAAA	17	CCTCCAGAGAAGGAACAGCTC	12	TGGCTCTGCCTGGAACATCTG	5	0	6	5.91667	3.4	4	5	-9	-4.9	3.70857	4.07802	0	1	-
	chr1:11938475-11938535	+	TTCAAGGCCCAGAACGCACCTTCTCCAGGCCAGTCCCAGGTGGACTCGAGTAGCCTGGAGCAGGAGAAGTACCTGCAGGC	35	AGAACGCACCTTCTCCAGGCCAGT	21	AGTAGCCTGGAGCAGGAGAAGT	14	0	3	0.857143	2.14286	0	-3	-20.5	-3.2	3.7077	4.17789	0.666667	1.02857	0.290597
	chr1:11968252-11968298	+	TCGCCTTTTACTAAAGATTTCCGTGGAGAGAAACGAGTGTGAGTCTGAAACCAATTTTTTGAGGCC	5491	CTAAAGATTTCCGTGGAGAGA	711	AGTGTGAGTCTGAAACCAATT	4780	0	381	6.37834	3.00146	19	19	0	-6	3.76068	3.91225	0.0276951	2.23183	-
	chr1:11968373-11968420	+	TAAATCGCGTGTGGAGCTATGTAAAGTGTATTATAGAACAAATGCGAGTTACGGTTTTTCAGCTTTT	362	GTGGAGCTATGTAAAGTG	207	ATAGAACAAATGCGAGTTACGGTTT	155	0	124	4.67633	4.31613	-12	-3	-4.1	-3.7	3.72519	3.96027	0.00917431	1.00276	-
	chr1:11968840-11968888	+	GCCAGAAAGGTTGGGGACCGCTGGACTATCCGATCAAATGAAGCAGGGACTCGGGGCGAGCTCCCCCG	22	TTGGGGACCGCTGGACTA	10	AAGCAGGGACTCGGGGCG	12	0	11	2.2	2.5	-13	-12	0	-1.3	3.76787	4.41809	0	1.22727	-
	chr1:12016988-12017038	+	GTCGTGCTCAAGTTTGAAATGGGCCATGTGAGAGCGAGGAACCTGGCCTATGACACCCTCCCGGTCCTGA	30	AGTTTGAAATGGGCCATGTGAG	16	AGGAACCTGGCCTATGACACCCTC	14	0	2	2.375	3.78571	-1	1	-14.8	-2.5	3.8549	4.39483	0	1	-
	chr1:12035229-12035308	+	GTTGCCCAGAAAGACTGTCTGGGTGAGAAGCCATGGCCAGAGCTTCTCCCAGGCACAGGTGTTGCACCAGGGACTTCTGCTTCAAGTTTTGGGGTAAAG	21	AAGACTGTCTGGGTGAGAAG	13	ACCAGGGACTTCTGCTTCAAGTTT	8	0	0	3.53846	4.625	-5	-1	-1.1	-12.1	3.74158	4.03392	0	1	-
	chr1:12035337-12035406	+	TCAGACTCCAAGGGCTGCCCTGAGTCTGGGACTTCTGCCTCCATGGCTGGTCATGAGAGCAAACCGTAGTCCCCTGGAGACAGCGACTC	9	AGGGCTGCCCTGAGTCTGGGAC	3	GAGCAAACCGTAGTCCCCTGGAG	6	0	12	0	4.5	-12	-11	-7.1	-1.6	3.7687	4.0501	0	1	-
	chr1:12069670-12069718	+	GACCTTTGCTCATCTGTGTCAGCAAGTTGACGTCACCCGGGAGAACCTGGAGCAGGAAATTGCCGCCA	28	CATCTGTGTCAGCAAGTTGACGTC	3	GAGAACCTGGAGCAGGAA	25	0	9	4	1.4	14	8	0	-11.6	3.85694	3.82985	0.142857	1	0.955569
	chr1:12071800-12071868	+	CACCTTTGCCTGCTGTTGCTGGAAGAGCTGGCTCATACCCCCAAAGGACACTTTCAGCGACAGCTATGGACAGCATGGTACCAAGGAG	24	TGCTGTTGCTGGAAGAGCTGG	10	AGCGACAGCTATGGACAGCATGG	14	0	1	1.7	5.85714	11	13	-13.4	-3	3.82258	3.82183	0.25	1	0.955569
hsa-mir-6729 MI0022574	chr1:12089219-12089280	+	CGGGCGAGGGTGGGCGAGGGCGGCTGAGCGGCTCCATCCCCCGGCCTGCTCATCCCCCTCGCCCTCTCAGACCCCAGTTGC	63	TGGGCGAGGGCGGCTGAGCGGCT	49	TCATCCCCCTCGCCCTCTCAGA	14	0	2	0.346939	3.78571	6	6	-25.1	-13.3	3.46642	3.8994	0.850746	1	0.591906
	chr1:12089284-12089333	+	CTCAGACCCCAGTTGCCAGGCCTGCGTGAGAGCAGTGGCAGCGGCGTGGAGGAAGACCATGAATGTGAG	6	AGTTGCCAGGCCTGCGTGAGAGC	2	GTGGCAGCGGCGTGGAGGAAGACCA	4	0	0	0	3	11	16	-10.4	-7.2	3.61887	4.16528	0	1	-
	chr1:12335898-12335944	+	CAGGAGGAAAAGTAGGGATGGGTCAGCATCTGAAGAGACCCAGTTTAGTGATGATGAATATAAGAC	9	AGTAGGGATGGGTCAGCATCTGA	5	CCCAGTTTAGTGATGATG	4	0	15	0.4	0	11	7	-5.5	-1.8	3.61348	3.19622	0	1.33333	-
	chr1:12368533-12368591	+	ATCTCCAGGACATGGACATCTTTGCTGCAGAGAGACATCCGAGAGAATACTCGAAGGCACCAGAGGATAGTAGTGGAG	16	CATGGACATCTTTGCTGCAGAGAGA	10	AGAATACTCGAAGGCACCAGAGGAT	6	0	10	3.4	4.5	-5	-6	-11.8	-6	3.74349	4.43191	1	1.0625	0.955569
	chr1:12416465-12416540	+	GTTGCCACTGATCTTCAGACAGGACAATGCCAAGACAGATGCTGCAGGCCAGTTTGAGGAGCATGAGCTGGCCCGTAGCCTGAGTCCTCTCTTAT	19	ATCTTCAGACAGGACAATG	14	AGCATGAGCTGGCCCGTAGCCTGAGT	5	0	1	8.57143	4.4	-20	-13	0	-4.2	3.80298	3.95832	0.444444	1	-
	chr1:12566975-12567051	+	ACTTCCTGAAAAGTGGAGACTACGTGGATCGAGAAGCCATTTTCCTAGAAGTCAAATACGATGACCTCTACCACTGCCTTGTCTCCAAAGACCATG	33	AAGTGGAGACTACGTGGATCGAG	30	ACCTCTACCACTGCCTTGTCTCC	3	0	2	3.36667	0	-1	-4	-12.7	-1.6	3.86653	3.74532	0.2	1	0.955569
	chr1:14106210-14106259	+	GAAGCGGAGAACTGCGAGCCCACCTGCACTGCCCAAAATTAAGGCCGAAACAGACTCTGACCCCATGGT	22	ACTGCGAGCCCACCTGCACTGC	16	AAATTAAGGCCGAAACAGACTCTG	6	0	15	2.875	3.5	-8	-6	0	-4.2	3.71763	3.36023	0.5	1	0.955569
	chr1:14106783-14106847	+	CGGTGTCAAACAGAAGGCTGAGGGTACAGGCAAGACTCCAGTCCAGTGGGAATCTGTCTTAGATCTCAGTGTGCATAAAAAGCA	14	CAGAAGGCTGAGGGTACAGGCAAG	8	ATCTGTCTTAGATCTCAGTGTGC	6	0	22	3.625	1.66667	-1	-2	-15.2	-1.6	3.76571	4.03686	1	1	0.955569
	chr1:14108344-14108391	+	CACAAACATATCCTGGCTTGTGCTTCTGCAAGTGACAAGAAGAGGTACACGCCTAAGAAAAACCCAG	33	TCCTGGCTTGTGCTTCTGCA	15	ACAAGAAGAGGTACACGCCTAAG	18	0	1	0.8	1.27778	-3	0	-17.2	-1.6	3.79259	3.57716	0	1	-
	chr1:14108833-14108887	+	AACCACCGCAGACGGACAGCGGATGCGGAGATTAAAATGCAAAGCATGCAGACTCCGTTGGGCAAGACCAGAGC	165	GACGGACAGCGGATGCGGAGATT	152	AAGCATGCAGACTCCGTTGGGCA	13	0	0	0.407895	2.69231	-9	-8	-9.7	-1.6	3.71886	4.10326	0.375	1	0.955569
	chr1:15479050-15479099	+	GCTTCTCAGTGTTTGAACTTCAAAGGGCTGGACGCTCACCCAAGAAGGGGACCCCGGCCTGACCTCTCT	71	GTTTGAACTTCAAAGGGC	46	ACCCAAGAAGGGGACCCCGGCC	25	0	11	3.19565	4.92	-19	-15	-2.6	-1.3	3.70259	3.76989	0.2	1.01408	-
	chr1:15736420-15736485	+	CGGCGGCGCTGCGCTGAGAGCAGGGGCCCGGCCAAGGCGAGTGCCGCGCGGGCCACCATGGCCACGGACGAGCTGGCCACCAAGC	89	GCGCTGAGAGCAGGGGCC	51	ATGGCCACGGACGAGCTG	38	0	9	5.76471	5.23684	4	4	-3.9	-10.9	3.34033	4.25487	0.1	1.04494	0.955569
	chr1:15944003-15944051	+	TGAGGGCGGGAGGGAGTGACTCACTGAGCGTGTGTGAGGGAGGGAGCGAGCGAGCGAACGAGCAGCCG	52	AGGGAGTGACTCACTGAGCG	42	AGGGAGCGAGCGAGCGAA	10	0	31	3.38095	6.6	8	6	-0.9	-6.4	3.29206	3.82277	0	1.69231	-
	chr1:15946415-15946486	+	TGATGGCTGAAACAAGAAATTTAAGTCAAAGGGATACCTGACACCCCCTTTAATTGACTTAAATTTCTTGTTACAGCCATCATAAAAGACG	76	AACAAGAAATTTAAGTCAAAGG	36	TAAATTTCTTGTTACAGCCATC	40	0	6	4.08333	1.075	9	9	-11.5	-17.4	3.77802	2.9394	0.611111	1.06579	0.591906
	chr1:15994103-15994159	+	GATGGCTGGGATTGGTGGACAGGATTGACAGGAGTATTTGAGGCTCTACCAGGCCTGTCTACAGGACAGCTTCATC	32	ATTGGTGGACAGGATTGACAGG	26	TCTACCAGGCCTGTCTACAGGA	6	0	12	2.5	7.66667	-1	0	-16.5	-8.6	3.69708	3.95341	0.642857	1	-
	chr1:15995187-15995237	+	ACTGCATCTTAAAAGAAGAACTAGGCTGACTGGCAAAAAGTCTTGCCAGTGGCCCTGTCACTCCCATGAT	62	AAAAGAAGAACTAGGCTGACTGGCAA	60	CTTGCCAGTGGCCCTGTCA	2	0	5	3.3	0	-1	-6	-19.4	-0.5	3.77687	3.4372	0.555556	1	-
	chr1:16066471-16066550	+	GCTGAGGTGCACCAGGAGGCTGTGGCGTCGTCACCTGCCTTATTTGCTGGAGAAGCTGTAGCAAAGAACCACAGACTGGGCGACTTAGACAATAGAAAT	14	ACCAGGAGGCTGTGGCGTCGTC	7	ACCACAGACTGGGCGACTTAGA	7	0	0	1.85714	5.28571	9	9	-3.4	-7.7	3.87458	3.92707	0	1	-
	chr1:16154785-16154856	+	AGACAGCCACAGCTGTGGCGCACTGCAAACGCGGCAATGGTCTCATCAAGGTGAACGGGTGGCCCCTGGAGATGATTGAGCTGCGCATGCT	81	AGCTGTGGCGCACTGCAAACGCGGC	65	CCCTGGAGATGATTGAGC	16	0	9	8.75385	12.25	-16	-23	0	-5.3	3.74379	4.24928	0.0769231	1	-
	chr1:16161031-16161090	+	CTCCCAGCAGCACAGGAGCTCTAAGGGGCACGCTCTGCAGTTGAGCTATTTGCAGAGCTCCATGATCGCTCAAAGCCGA	111	CACAGGAGCTCTAAGGGG	92	GCAGAGCTCCATGATCGC	19	0	8	1.75	4.89474	-7	-7	-2.9	-2.9	3.74769	3.64121	0.2	1.00901	0.955569
	chr1:16174332-16174388	+	CGAGGGTCGGCTTCGGGTGTGTGGTGGCGGCAGAGCTGAGCTGCGAGGCCCGAGAGTCAGAACCTGGGGGAGAGGG	111	CTTCGGGTGTGTGGTGGC	28	CCCGAGAGTCAGAACCTG	80	3	66	6	2.425	11	10	-8.3	-9.9	3.42636	4.32027	0.153846	1.08108	0.955569
	chr1:16199613-16199659	+	AAGGACGTTATGAGCGGAGACTTGATGGGTAAGTTCCAAGGTTTCTGTAGGCAGGTATTTTGTATT	30	TGAGCGGAGACTTGATGGGTAAGTT	7	AAGGTTTCTGTAGGCAGGT	23	0	27	6.42857	2.13043	9	5	-11.1	-0.9	3.75979	3.50313	0.166667	1.3	-
	chr1:16254982-16255039	+	GTTGCCGAGTGATTCTGAGAGGAGGCTTTACAGCCGATCCTCAGACCGGAGTGGAAGCTGTAGCTCACTCTCCCCTC	32	GATTCTGAGAGGAGGCTTTAC	26	ACCGGAGTGGAAGCTGTAGCTCA	6	0	11	1.03846	6.33333	17	19	0	-7.9	3.80259	4.43412	0.363636	1	-
	chr1:16256762-16256809	+	TGGGACTCTCAGATGAAACAGGATGCTGGCAGATTTGATGTGAGTTTCCCAAACAGCATAATTAAGA	85	AGATGAAACAGGATGCTGGCAGA	42	TGATGTGAGTTTCCCAAACAGC	43	0	46	5.5	0.0697674	17	16	0	-17.7	3.76682	3.96048	0.666667	1	-
	chr1:16257468-16257521	+	CCATTCAAGAACCAGTAGTTCTGTTCCATAGCAGATTTATGGAGCTCACACGGATGCAACAGAAAGAAAAAGA	78	ACCAGTAGTTCTGTTCCATAGC	15	GAGCTCACACGGATGCAACAGA	63	0	4	1.4	4.22222	6	6	-1.4	-1.6	3.7778	3.41933	0.166667	1	0.955569
	chr1:16257713-16257771	+	ACCACTGGTGACAAAACGGTAGAGGCGCCTTTGGTAACAGAAGAGAAGACTGTGGAGCCAGCTACCGTCTCAGAAGAA	108	ACAAAACGGTAGAGGCGCCTTTGG	31	AGAAGACTGTGGAGCCAGCTACCGT	77	0	2	1.48387	3.93507	-6	-5	-18.1	-9	3.76084	4.59411	0.565217	1	-
	chr1:16257804-16257852	+	CTGAACCTGCTCCTGCCCCTGTGGAACAGCTGGAACAAGTAGACCTGCCCCCAGGAGCAGACCCCGAT	26	TCCTGCCCCTGTGGAACAGCTGGA	15	AGTAGACCTGCCCCCAGGAGC	11	0	6	3.06667	1.18182	3	2	-11.6	-12.3	3.55051	4.22798	0.857143	1	0.133587
	chr1:16257959-16258007	+	GGGGCCTCGTTTTCCCAGGCAGAGAGCAACGTAGATCCAGAGCCTGACAGTACCCAGCCACTTTCAAA	22	TTTCCCAGGCAGAGAGCAACGTA	12	TCCAGAGCCTGACAGTACCCAGC	10	0	5	4	5.4	8	7	-8.7	-11	3.77321	4.15646	0	1	-
	chr1:16258224-16258284	+	CTGTTCAGGCAGCTGCAGTGAGTATCGTGGAGAAGCCCGTCACAAGGAAGAGTGAGAGGATAGACCGGGAAAAACTCAAG	17	AGCTGCAGTGAGTATCGTGGA	9	AGAGTGAGAGGATAGACCGGGA	8	0	5	6	3.625	-15	-14	-3.5	-1.4	3.7407	4.23634	0	1	-
	chr1:16259544-16259596	+	AGGCTGTATCTGGCATCCTGGAAACTGAGGCTGCTACAGAATCTTCTAGGCCTCCAGTCAATGCTCCTGACC	25	TGGCATCCTGGAAACTGAG	22	AATCTTCTAGGCCTCCAGTCAAT	3	0	11	6.72727	0	-1	6	-11.1	-7.6	3.73841	4.04508	0	1.04	-
	chr1:16260508-16260557	+	TCCAGTGACAAACAACTCTGAGATACAAGCCTCGGAGGTGCTGGTAGCTGCTGACAAGGAAAAGGTGGC	18	AACAACTCTGAGATACAAG	12	GAGGTGCTGGTAGCTGCTGACAAGG	6	0	16	0.666667	6.33333	11	17	-0.4	-7.5	3.7137	3.73253	0.666667	1	-
	chr1:16265944-16265998	+	TTATCACCTCAGTGAATCTTCCCAGGGCTCTGCAGTAAAAACAAAGGACAACCCAGCCAAGCAGAGGAAGAAGC	16	AGTGAATCTTCCCAGGGCTCTGC	6	AAAGGACAACCCAGCCAAGCAG	10	0	4	6.5	3.6	-13	-14	-3.2	-5.6	3.66734	4.44738	0.5	1	-
	chr1:16499855-16499922	+	ATATGAGATAAGGCGGCTGGACAAAGCAGCGACACAGGGACTGGCACACAGACAGTGCTCAGCGAAGCAGTCGCCTTCCTTCAGGTC	15	AGGCGGCTGGACAAAGCAG	11	GTGCTCAGCGAAGCAGTCGCCTT	4	0	3	7	9.5	-3	1	-14.8	-5.6	3.79463	4.06466	0	1.06667	-
	chr1:16679097-16679177	+	AGGCCGAGGTTCTGTGGAGGGTGGAATGCGCTCGGGGGAGCTAGGCCTCCGCACCCGCCTTCGCCGCGTCTCTAGCGTCGACCTGATAGCCGCACCCACC	250	TCTGTGGAGGGTGGAATG	240	TAGCGTCGACCTGATAGC	10	0	22	3.42083	1.8	10	10	0	-10.6	3.74362	3.89145	0.129032	1.016	0.955569
	chr1:16721823-16721890	+	CCCCCTTCTCCCCCTTCCCACTGTGATTGGCACATCGACAAGGGCTGTCCCAAGTCAATGGAAAGGGAAAGGGTGGGGGTTAGGGGA	10	CCCCTTCCCACTGTGATT	6	ATGGAAAGGGAAAGGGTGGG	4	0	3	8.5	0.75	2	2	-11.9	-13.6	3.70822	3.89144	0.333333	1.1	-
	chr1:16724393-16724459	+	CCCAGCCTCCCTGGTAAGCAGAGACTCAAGAAACCTCTGGGGTCCTGTTTTCTGGTCGTGTGATCCCAGGGGTGCACATGGGCCCC	15	CTGGTAAGCAGAGACTCAAGA	12	GTGTGATCCCAGGGGTGCA	3	0	7	5.08333	6.66667	9	7	-3.4	-12.3	3.75383	3.86315	0	1	-
	chr1:16724440-16724492	+	TTTTCTGGTCGTGTGATCCCAGGGGTGCACATGGGCCCCTTGGGTGTCTGAACAGAAGGGCATGGGAGGGAG	10	GTGTGATCCCAGGGGTGCA	2	TGGGTGTCTGAACAGAAGGGCA	8	0	5	0	4.25	8	-1	-7.9	-5.4	3.64207	4.00928	0.5	1.4	0.955569
	chr1:16875420-16875476	+	ATGATAAGTTATGGGGGCTTCTGTAGAGATTTCTATGAGAACATCTCTAAGGAACTCCCCCAAACTGAATTCTGGC	84	ATGGGGGCTTCTGTAGAGATT	79	TCTAAGGAACTCCCCCAAACT	5	0	0	0.417722	0.4	4	3	-16.8	-3.9	3.78792	4.03834	0.466667	1	0.0588095
	chr1:16940149-16940222	+	GGCGGCCTCTTCTGCACAACGGGTTCGAGCAGGTTAGGGGCCGCGCAGGCGGAGGAAAGGAGTAACCCAGGGGAAGGACCGAGTGCAGCGGGG	23	TCTGCACAACGGGTTCGAGCA	8	ACCCAGGGGAAGGACCGAG	15	0	3	4.75	2.66667	7	5	-8.2	-6.9	3.60368	4.48902	0	1.17391	-
	chr1:16975472-16975546	+	GCAACTCACCCTGGACAGTCAGCTTGCGGAATTGGTGAGGCACAACTGCCTGTCTCCCACAGAGAGGAGCTGAGGTTGTGTCCTCTGTGGTTAT	17	CTGGACAGTCAGCTTGCGGA	12	AGAGAGGAGCTGAGGTTGTGTCCT	5	0	0	2.91667	0.4	0	-1	-14.5	-5.2	3.80066	4.06394	0.2	1	0.133587
	chr1:17007761-17007817	+	ATGATAAGTTATGGGGGCTTCTGTAGAGATTTCTATGAGAACATCTCTAAGGAACTCCCCCAAACTGAATTCTGGC	84	ATGGGGGCTTCTGTAGAGATT	79	TCTAAGGAACTCCCCCAAACT	5	0	0	0.417722	0.4	4	3	-16.8	-3.9	3.78792	4.03834	0.466667	1	0.0588095
	chr1:17053790-17053850	+	CCTTGGTGGTGCAGTGGTAGAATTCTCGCCTCCCACGTGGGAGACCCGGGTTCAATTCCCGGCCAATGCAGCAGGTACTT	439	GCAGTGGTAGAATTCTCGCCT	340	TCAATTCCCGGCCAATGCA	97	2	127	2.12059	1.40206	3	1	-5.1	-6	3.88368	3.88208	0.123776	209.068	-
	chr1:17066793-17066859	+	CGACTTCTATGTAGATGAGGCAGCGCAGAGGCTGCTGCTTCGCCACTTGCTGCTTCGCCACGAAGGAGTTCCCGTGCCCTGGGAGC	31	GTAGATGAGGCAGCGCAGAGGC	18	CACGAAGGAGTTCCCGTG	13	0	18	2.88889	5.53846	19	15	0	-10.2	3.78646	3.93586	0.08	2.3871	-
	chr1:17067639-17067697	+	TGGGGCTCTCAGTGTCCCCGTTGGGTTGTAGACATAACACTCTTACTTTGCGTAGGGGAACGGCTCTGCCGGCCCCCA	104	AGTGTCCCCGTTGGGTTGTAGACATA	20	CGTAGGGGAACGGCTCTG	84	0	9	2.65	3.38095	9	1	-1.8	-17.6	3.83713	4.1981	0.12069	1.47115	0.955569
	chr1:17067679-17067746	+	TCTTACTTTGCGTAGGGGAACGGCTCTGCCGGCCCCCAGGTGCCCTAGCGCATATGCATGGAGGCCCGCAGGTCAGAACCGCAGTCT	106	CGTAGGGGAACGGCTCTG	88	GCATGGAGGCCCGCAGGTCAGA	18	0	4	3.81818	2.11111	5	9	0	-9.7	3.83775	4.35414	0.288462	1.23585	0.955569
	chr1:17067725-17067794	+	AGCGCATATGCATGGAGGCCCGCAGGTCAGAACCGCAGTCTCACCTGTCTTGGCGGAAATGCCCTGCGATCCTCCCGGAGATAGAAGGC	53	CATGGAGGCCCGCAGGTCAGA	18	AATGCCCTGCGATCCTCCCGGA	35	0	41	1.72222	3.14286	0	1	-20.6	-1.8	3.83483	4.38252	0.73913	1.84906	0.955569
	chr1:17067772-17067849	+	TCTTGGCGGAAATGCCCTGCGATCCTCCCGGAGATAGAAGGCGGGAAGTTTTATGAGGAGCCGGTCCAGTTTCCCTACTATCTCCTGCAGTTCATAT	83	AATGCCCTGCGATCCTCCCGGA	72	TTTCCCTACTATCTCCTG	11	0	2	9.43056	14.7273	-13	-9	-2.6	-2	3.88426	4.04739	0.366667	1.01205	-
	chr1:17086628-17086675	+	CCAGGGCGCCGATACCGCCTACGCGTACTTGCCCGGCTCGAAGGGGTGCTGGTGCGGGTGCTGAAGA	8	GATACCGCCTACGCGTACTTG	3	GAAGGGGTGCTGGTGCGG	5	0	5	1	3.4	-15	-18	0	-9.5	3.68148	3.72842	0	1	-
	chr1:17186685-17186762	+	TTTTTGGTGTATATGCAGTTTCTGTGGTGTAGTGGTTATTATGTTCGCTTCACATATGAAAGGTCTCTGGTTCGAGACTGCGTGGGAACATCGTGTT	478	ATATGCAGTTTCTGTGGTGTAGTGG	416	TGGTTCGAGACTGCGTGGGA	62	0	181	3.6875	4.62903	7	2	-13.3	-5.6	3.70198	3.91504	0.109551	1.07113	0.591906
	chr1:17216167-17216226	+	AAGCGGAAGCGCTTGTCTCTGTGGCGCAATCGGTTAGCGCGTTCGGCTGTTAACCGAAAGATTGGTGGTTCGAGCCCAC	315	GCTTGTCTCTGTGGCGCAATCGGTT	61	CGGCTGTTAACCGAAAGATTGGTGGT	254	0	19	1.18033	2.85433	-8	-7	-6.1	-4.2	3.84023	4.05463	0.0162593	354.283	-
	chr1:17222257-17222314	+	CGACTTCTATGTAGATGAGGCAGCGCAGAGGCTGCTGCTTCGCCACTTGCTGCTTCGCCACGAAGGAGTTCCCCTGC	25	GTAGATGAGGCAGCGCAGAGGC	18	TTGCTGCTTCGCCACGAAGGA	7	0	18	2.88889	3.42857	6	6	-14.2	-10.2	3.77774	3.70854	0.105263	2.76	-
	chr1:17222760-17222811	+	AATAGGAAGTAACATGTCGCCTGCACGCCATAGGAGAAAAAGCGAGCATCAGCCGTATCGGCTTTGTAACA	775	AACATGTCGCCTGCACGC	243	GAGCATCAGCCGTATCGG	442	90	205	9.23868	8.98643	2	2	-2.9	-6.8	3.88048	3.87445	0.015873	1.01806	-
	chr1:17222869-17222935	+	TCTACCCTGGCTGCTTTTTGCAGGGATTGGTCCGTGGTCTCCAGTCTCTTGGGTTCTCACCCTGTGTGAAAATCTTCCTGTTTTTC	187	CTGCTTTTTGCAGGGATTGG	143	ACCCTGTGTGAAAATCTT	44	0	24	4.6014	1.88636	2	0	-4.4	-7.9	3.6104	4.11747	0.121212	1.02139	0.955569
	chr1:17223116-17223174	+	TGGGGCTCTCAGTGTCCCCGTTGGGTTGTAGACATAACACGCTTACTTTGCGTAGGGGAACGGCTCTGCCGGCCCCCA	134	AGTGTCCCCGTTGGGTTGTAGACATA	50	CGTAGGGGAACGGCTCTG	84	0	6	8.3	3.36905	13	1	-9.4	-17.6	3.84026	3.98289	0.138462	1.44776	-
	chr1:17223207-17223271	+	ATATTCATGGAGGCCCGTAGGTCAGAACCGCAGTCTCACCTGTCTTGGCGGAAATGCCCTGCGATCCTCCCGGAGATAGAAGGC	60	AGGCCCGTAGGTCAGAACCGC	25	AATGCCCTGCGATCCTCCCGGA	35	0	39	1.92	3.14286	5	6	-12.4	-9	3.89626	4.449	0.521739	1.28333	0.955569
	chr1:17223249-17223328	+	TCTTGGCGGAAATGCCCTGCGATCCTCCCGGAGATAGAAGGCGGGAAGTTTTATGAGGAGCCAGGTACAGTTTCCCTACTATCTCCGGCAGTTCATATA	85	AATGCCCTGCGATCCTCCCGGA	73	TTTCCCTACTATCTCCGGC	12	0	1	9.67123	0.166667	-13	-16	-6.8	-1.6	3.91243	4.4328	0.405405	1	-
	chr1:17240677-17240723	+	GGACGGACGCGCTCCCGGCGGAGGAGGCCGCGCGCCTGGGGGCGGGCTGGAGCCACGTACCGGGGC	18	GCTCCCGGCGGAGGAGGC	11	GCGCCTGGGGGCGGGCTGGAGCCAC	7	0	15	3.63636	4	7	13	-17.2	-9.9	3.1495	4.10708	0.666667	1	-
	chr1:17240698-17240746	+	AGGAGGCCGCGCGCCTGGGGGCGGGCTGGAGCCACGTACCGGGGCTGGGGGCGCTGTGTGTTCCGCGA	16	GCGCCTGGGGGCGGGCTGGAGCCAC	7	CGGGGCTGGGGGCGCTGTG	9	0	17	4	3.55556	17	11	-5.7	-13.9	3.30173	4.24505	0	1.0625	-
	chr1:17240727-17240790	+	AGCCACGTACCGGGGCTGGGGGCGCTGTGTGTTCCGCGACTGCCGCGGCCCGGCACCGGAGGCCAGGAGAGCGTTCCCAACAG	25	CGGGGCTGGGGGCGCTGTG	12	ACCGGAGGCCAGGAGAGCG	13	0	5	5.5	2.07692	-12	-12	-3.3	-0.9	3.59883	4.26152	0	1	-
	chr1:17764213-17764267	+	GGGCGCCGGAGCCGAGGCGGCGGGAACCTCAAAGCCCCGGCGCAAACGGCCGCTCCCCGCAGAGCGCCGGCCGC	13	GCCGAGGCGGCGGGAACCTCAAA	5	CGGCCGCTCCCCGCAGAG	8	0	4	8.2	2.375	19	14	-5	-7.6	3.1087	4.0678	0	1	-
	chr1:17866104-17866175	+	AGCAGGGAGGGGGCGCGGCGGCCGCTGCCCCGGCCACCAGGGGTTAAGCGGTGACCTCAGCCGCGGCGCCCCGGGACCGGGCGGGCGGGGG	5	GGGCGCGGCGGCCGCTGC	2	CGGCGCCCCGGGACCGGG	3	0	3	0	1	10	10	-13.4	-7	3.17199	3.85806	0	1	-
	chr1:17906995-17907064	+	CTCAGTAGCTGAAACTGCAGCCCTGACTCCAGCTAATGCGATTTCTGGTCTTCTTTCCACAGGTGTGTAGCTGGGACGGTGCTGGTCTG	9	GAAACTGCAGCCCTGACTCCAGC	3	ACAGGTGTGTAGCTGGGACGG	6	0	4	1.66667	4.66667	-11	-12	-9	-7.8	3.82561	3.99911	0.25	1.11111	0.955569
	chr1:17953763-17953824	+	TGAGGCTTTGCCCCAGGCTGGGGTAGAGTTGGTCATGGGTGGGCTGCTCAGTCTCTGCTCTGACCTGGCAGGACATGCTGA	10	CCCCAGGCTGGGGTAGAGTTGG	5	TCTCTGCTCTGACCTGGCAG	5	0	5	0.4	0	-12	-14	0	-4.7	3.54741	3.71671	0.566667	1	-
	chr1:18807458-18807531	+	CCTCAGCCCCAGGTTGGCTGGAGAAGCATGTTCCCCAGAGGAGCAGAGGCCCAGGACTGGCATTTGGATATGCAGCTGACCGGCAAGGTGGTG	28	AGGTTGGCTGGAGAAGCA	4	TTGGATATGCAGCTGACCGG	24	0	0	0	3.5	-1	1	-14	-6.9	3.67703	4.16168	0	1	-
	chr1:19283446-19283492	+	CTGCTGGGGGACCCGGACCGCAGAGCTGCACCAGGGACCGGGTTAGCTGGAACCGCCGCAGAGCCA	105	ACCCGGACCGCAGAGCTG	29	CGGGTTAGCTGGAACCGC	76	0	5	5.89655	1.96053	13	13	-6.6	-7.3	3.51363	3.97707	0	1.00952	-
	chr1:19536918-19536968	+	GCGGCGAGGGAACGGATCGGAGACGCTGCGCCTGCTCAGAAGGTAGCGCAGCGGGGAAAGGCGGGAGAGC	157	AACGGATCGGAGACGCTG	148	GGTAGCGCAGCGGGGAAAG	9	0	47	2.61486	4.88889	-7	-6	-5.9	-3.9	3.39235	4.02078	0.307692	1.06369	0.955569
	chr1:19578095-19578145	+	ATAGCGCGCGAGGCCCTCGGTCGGACGGGACGCTCGGGATTCAGGGACTGCCTCGGCACACGGGAAGTTG	59	AGGCCCTCGGTCGGACGG	26	AGGGACTGCCTCGGCACA	33	0	9	2.38462	2.60606	11	7	-6.3	-11	3.67187	4.354	0	1	-
	chr1:19585291-19585340	+	ATCTGAGTCCACAGAAGAGTCAGACTCAGAAGATGATGACTGAAAGGGACTCGGGACTGAAGGTCTCCT	12	ACAGAAGAGTCAGACTCAGA	6	ATGACTGAAAGGGACTCGGGACTG	6	0	5	1	4	7	11	-3.8	-9.3	3.48746	3.56579	0	1	-
	chr1:19585370-19585443	+	GGGTCTCACTGGACCATCAGGACTGCTGCCGCCCCTCTGGAGAGAGCAGCTTTTTATTTGTCTGTAGACAGGGAACATGATGGGCACTGACCT	32	GGACCATCAGGACTGCTGCCGC	5	GTCTGTAGACAGGGAACATGATGG	27	0	0	1.6	3.37037	-5	-3	-6.5	-8.7	3.79905	4.28373	0.5	1	0.591906
	chr1:19812541-19812598	+	GGGAGCGCGCCGGGAGCGGGGCAGGAGCCCAGCGCTGCCGCTCGCTACGGCAGGATCTGGAGCGCCGCGCTGCACCT	39	CGGGAGCGGGGCAGGAGCC	16	GCAGGATCTGGAGCGCCG	23	0	7	3.5	4.47826	9	8	-0.8	-15.5	3.29227	4.17474	0.111111	1	0.955569
	chr1:19983596-19983670	+	GCCCCCCACACAGAGGAAGAGGGGGCTGAGGACTGAGGCCCCCCCAACTCTTCCTCCCCTCTCATCCCCCTGTGGAATGTTGGGTCTCACTCTC	27	CAGAGGAAGAGGGGGCTGAG	15	CCCCTGTGGAATGTTGGG	12	0	2	1.6	0.75	15	12	-1.5	-6.1	3.51488	3.92306	0	1	-
	chr1:19983690-19983740	+	TGGGGAAGTCAGGGGAGAAGCTGAAGCCCCCCTTTGGCACTGGATGGACTTGGCTTCAGACTCGGACTTG	29	AGGGGAGAAGCTGAAGCCC	8	CTGGATGGACTTGGCTTCAGA	21	0	20	2.5	3.7619	-5	-3	-10.9	-4.6	3.63968	4.4761	0.285714	1.10345	0.955569
	chr1:20208937-20209006	+	TACCTTCCCAACGCTTGAGGCGGACGCTGGGGGGTCCTGCGCCTTTCCCTCCTGCCGCTGGGGACTGCAGGCTAAGGCCATGTCCCGAA	44	ACGCTTGAGGCGGACGCTGGG	37	GCCGCTGGGGACTGCAGGCTAAGGCC	7	0	7	2.94595	2.85714	6	12	-7.9	-5.8	3.71496	3.81531	0.222222	1	0.955569
	chr1:20237155-20237201	+	AAGCTCTGAAAACACTTCCAATGCCAGTTTGATTCTGAGGGCTTGGGAAGTGGGATCTCCCTTGTG	64	AACACTTCCAATGCCAGTTTGAT	16	CTGAGGGCTTGGGAAGTGGGAT	48	0	6	0.375	0.8125	3	2	-17.1	-2.5	3.70822	4.06232	0.56	1.03125	0.591906
	chr1:20237377-20237426	+	CACAGGTAGCATCAGGTGGACTTCAGCGCTGAACTGTACTAGTAGTGAGTCCCTGTAGTCAATGTGCAA	42	ATCAGGTGGACTTCAGCGCTG	22	ACTAGTAGTGAGTCCCTGTAGT	20	0	11	2.22727	2.85	-9	-9	-3.6	-3.8	3.77399	4.17322	0.571429	1.04762	0.955569
	chr1:20964368-20964420	+	CCGGGGCCTGACCCGTTGGACACGAGACGCTTGCAGGGCTTTCGGCTGGAGGAGTATCTGATAGGGCAGTCC	29	ACCCGTTGGACACGAGACGCT	19	TTCGGCTGGAGGAGTATCTGAT	10	0	6	5.36842	7.1	5	6	-1.2	-4.8	3.76344	4.21367	0	1	-
	chr1:21314836-21314903	+	ACAAGATGTCATGCATTGACTTCTCTTTAGCTAGGACTTTCACAGCTAGTGAGAAGTCAATGCCTGGCATCAAAGCTTCAAAGCTTC	4	ATGCATTGACTTCTCTTTAGCT	2	AGAAGTCAATGCCTGGCATCAAAGCT	2	0	0	0	0	8	12	-17.9	-14.8	3.73871	3.80397	0	1	-
	chr1:21651142-21651196	+	TCCCCAGAGAGGGCTGGAGCTGAGCTGAGTCAGGCAGAAGGAGCCCGCGGGTCACTTAATCGGCCTCCCTGCTC	12	GGGCTGGAGCTGAGCTGAG	10	CGCGGGTCACTTAATCGGC	2	0	3	4	0	-8	-8	-4.7	-5.4	3.6585	4.1139	0	1	-
	chr1:21675974-21676054	+	TTGCTCCTTTGCTGGCATGCAGCTGCTTCTGTTGGTATTCATGGGCTCGCCATGCCCTCTGACAGACACAAGTGGTTTCATGACAGGAGAAGGTGTCCCC	54	GCTGGCATGCAGCTGCTTCTG	3	CAAGTGGTTTCATGACAGGAGA	51	0	0	0	0.352941	2	3	-13	-8.5	3.79211	4.49442	0.166667	1	-
	chr1:21754511-21754582	+	GAGTGGAGTGGAGCGGAGCGGGCTGGTGCTGGGGGCGCGGAGAGCGCAGTGCTGGCCGGGGCCGGGAGCGGGGCCGAGCGGGAGCGGAGTC	96	GAGCGGAGCGGGCTGGTG	89	GGGAGCGGGGCCGAGCGG	7	0	19	2.66292	1.42857	-5	-5	0	-2.8	3.01693	4.17857	0.0227273	1	-
	chr1:21755184-21755257	+	CTACCGGCCCAACCGCCGCGAGACTTGGCTCTTCTCCCGCTTCTCCACCGGCTGGAGCTGCGGGCTGCACGCCGACTGGACCGAGCTCACCAA	19	AACCGCCGCGAGACTTGGCT	10	TGCGGGCTGCACGCCGACTGGACCG	9	0	2	3.8	8.66667	-20	-15	-1.8	-3.7	3.57054	3.90458	0.25	1	-
	chr1:21758484-21758537	+	ACTGCCCACAAAACAAGGCTGTGAACTTTTCGGGAACTGGAACTGTTTAACTTGAACCCAGGATTGTTTAAAG	53	AAACAAGGCTGTGAACTTTTCGGG	29	ACTGTTTAACTTGAACCCAGGA	24	0	4	3.55172	5.54167	6	-6	-3	-2.7	3.69113	3.74548	0.666667	1	0.955569
	chr1:21766684-21766737	+	ATGGGTAGGTGAGGATCCCGAGACTGAGTGAGCTTCTGCGCGCGGTGCTTTTGGGAACGCGGGACTGGCAACC	44	GAGGATCCCGAGACTGAGTGAGC	34	CGGTGCTTTTGGGAACGCGGG	10	0	32	3.70588	1.9	-4	-6	-10.3	-9.2	3.74833	4.52767	0	1.02273	-
	chr1:21766716-21766773	+	CTTCTGCGCGCGGTGCTTTTGGGAACGCGGGACTGGCAACCTGCGGCGCCAGGAGCTGGGCCGAGGCGCGGCGGCGC	18	CGGTGCTTTTGGGAACGCGGG	13	CAGGAGCTGGGCCGAGGC	4	1	0	4.61538	1.25	10	4	-10.4	-12.4	3.3478	3.88172	0	1	-
	chr1:22026482-22026539	+	TCATGTCTGCAAACGCTTGTGGAGACATATTAGTAGAGTCAACTAATATGTCTCCACAAGCGTTTGCAGACATGACT	16	AAACGCTTGTGGAGACATATT	12	ATATGTCTCCACAAGCGTTTGC	4	0	0	2	0.25	1	2	-32.1	-22.7	3.85663	1.95053	0.333333	1	0.016951
	chr1:22413291-22413349	+	ATCACTCCAGAGACTGCTGAAAAGCTGGCCCGTGACCTGAAGGCTGTCAAGTATGTGGAGTGTTCTGCACTTACACAG	67	AGACTGCTGAAAAGCTGGC	38	AGTATGTGGAGTGTTCTGC	26	3	0	3.81579	6	14	14	-0.3	-15.9	3.81375	3.7932	0.333333	1.13433	0.955569
	chr1:22965331-22965381	+	ACAGGGGCCCCTGGCATCCGGACAGGCATCCAAGGCCTTAAAGGAGACCAGGGGGAACCTGGGCCCTCTG	14	CTGGCATCCGGACAGGCAT	4	AGGAGACCAGGGGGAACCT	10	0	8	0	0.8	9	9	-8.5	-16.7	3.55387	4.14521	0	1	-
	chr1:22970615-22970674	+	AGGCTGCTACGGGATCCCAGGGATGCCCGGCCTGCCCGGGGCACCAGGGAAGGATGGGTACGACGGACTGCCGGGGCCC	16	GGGATCCCAGGGATGCCCG	4	GGAAGGATGGGTACGACGGACT	12	0	4	1.75	1.58333	-7	-2	-9.5	-12.9	3.47949	4.42051	0	1.0625	-
	chr1:22987314-22987361	+	GGCTTCCAGGGCTGGCTGGAGACCATGGTGAGTTCGGAGAGAAGGGAGACCCAGGGATTCCTGGGAA	25	GCTGGCTGGAGACCATGG	12	TTCGGAGAGAAGGGAGACCCAGGGA	13	0	6	3.66667	2.92308	17	24	0	-9.3	3.56615	4.04727	0	1	-
	chr1:22987336-22987382	+	CCATGGTGAGTTCGGAGAGAAGGGAGACCCAGGGATTCCTGGGAATCCAGGAAAAGTCGGCCCCAA	17	TTCGGAGAGAAGGGAGACCCAGGGA	13	CCTGGGAATCCAGGAAAAG	4	0	4	2.76923	0.25	2	-4	-14.8	-7.4	3.56817	4.09985	0	1.05882	-
	chr1:22987619-22987666	+	CCCGGTCTCTACTACTTCACCTACCACGCCAGCTCTCGAGGGAACCTGTGCGTGAACCTCATGCGTG	27	ACTACTTCACCTACCACGCCAGC	3	AGGGAACCTGTGCGTGAAC	24	0	5	4.66667	2.16667	-6	-11	-9.7	-0.6	3.78945	3.70207	0	1	-
hsa-mir-4684 MI0017316	chr1:23046022-23046080	+	CCAGGGGTACCTCTCTACTGACTTGCAACATACATTTGTCTTGGTGTGTTGCAAGTCGGTGGAGACGTACCCTTGGTG	127	CTCTCTACTGACTTGCAACAT	4	TGTTGCAAGTCGGTGGAGACGT	123	0	0	0	0.0731707	1	2	-31.1	-23.7	3.80793	2.62783	0.55	1	0.000163
	chr1:23236915-23236965	+	TGCCACCGCCCATGGACTGCCCGAGCGCCCTGCACCAACTCATGCTGGACTGTTGGCAGAAGGACCGCAA	42	CATGGACTGCCCGAGCGCCCTGCACC	2	TCATGCTGGACTGTTGGCAGA	40	0	0	0	2	-1	-5	-13	-6.4	3.621	4.24746	0.571429	1	0.591906
	chr1:23346035-23346082	+	TTTCGGACCCACGGAGCGACAGAGCGAGCGGCCCCTACGGCCGTCGGCGGCCCGGCGGCCCGAGATG	191	ACGGAGCGACAGAGCGAG	29	GCCGTCGGCGGCCCGGCG	162	0	36	3.58621	1.2963	-4	2	-6.2	-11.9	3.40759	4.27494	0.543131	1	0.591906
	chr1:23395007-23395065	+	TAAGGACCAACTCTGCTATACTTCGGATTTTCAGGTTCCTAAAGAGAAAGATGAAATGGTAGAGCAAGAGTTTAACCG	35	CTCTGCTATACTTCGGATTTTCAG	6	AGATGAAATGGTAGAGCAAG	29	0	4	1.66667	3.03448	6	-2	-8	-1.8	3.83121	4.09187	0.333333	1	0.955569
	chr1:23695477-23695527	+	GGAGTGCGGTCGGCAGTAGAGCCTGGCGGTGTCTTGGCTTCGGCGCTTTAACCCTGTAGGGGCGTGCGAC	224	CGGCAGTAGAGCCTGGCGG	201	GCTTCGGCGCTTTAACCCTGTAGG	23	0	43	2.93532	6.52174	-1	1	-12.9	-7.9	3.66214	4.37448	0.04	1.00446	-
	chr1:23696760-23696834	+	GGTCCGATGGTAGTGGGTTACCAGAACTTAATAACATTAATAACTCTAAAGTTAGTATACAACCCCCCACTGCTAAATTTGGCTATAAAAATAA	137	TAGTGGGTTACCAGAACT	68	CCCCCCACTGCTAAATTTGGCT	69	0	83	3.19118	0.376812	8	12	-9.4	-8.4	3.70746	3.42198	0.0154899	26.6277	-
	chr1:23881616-23881663	+	GGAGTGGGCAGAGTGGAGCCCTTGGAAGCAGCGCTGCGGGAAAGAGCGCGGCAGGAGGTTCTCAGGT	45	GAGTGGAGCCCTTGGAAGCAGCG	29	CGGGAAAGAGCGCGGCAGGAG	16	0	22	2.68966	4.625	-10	-12	-4.7	-6.2	3.44139	3.98382	0	1	-
	chr1:24018295-24018344	+	GCTCCGCTTTCTCTTCCTGCTCTCCATCATGGCGGTGAGTAGCTGGGACCTGGATTTGCTTTCCTTTAT	171	CTCTTCCTGCTCTCCATCATGG	31	GCTGGGACCTGGATTTGC	140	0	6	5.3871	6.11429	15	12	-0.7	-6	3.6231	4.10417	0.0666667	1.00585	0.955569
	chr1:24020325-24020378	+	CTTTGGCATCCGGAGAAATGAAAAGATTGCTGTCCACTGCACAGTTCGAGGGGCCAAGGCAGAAGAAATCTTG	527	CGGAGAAATGAAAAGATTGC	283	AGTTCGAGGGGCCAAGGCAGA	244	0	160	3.65018	2.17213	11	13	-2.7	-15.9	3.77637	4.07753	0.185185	1.02277	0.955569
	chr1:24021173-24021222	+	GTTAAGAAAAAACAACTTCTCAGATACTGGAAACTTTGGTTTTGGGATCCAGGAACACATCGATCTGGG	112	AACAACTTCTCAGATACTGGA	56	TTTTGGGATCCAGGAACACA	56	0	64	8.25	4.80357	-8	-9	-5.3	-3.5	3.68856	3.73172	0.214286	1.08036	-
	chr1:24022315-24022388	+	TTCAGCATCGCAGACAAGAAGCGCAGGACAGGCTGCATTGGGGCCAAACACAGAATCAGCAAAGAGGAGGCCATGCGCTGGTTCCAGCAGAAG	109	CAGACAAGAAGCGCAGGACAGG	53	CAAAGAGGAGGCCATGCGCTGGTT	56	0	3	5.15094	10.7321	-18	-16	-3.2	-7	3.57963	3.84308	0.1	1.15596	-
	chr1:24069959-24070005	+	GACGCGAGCCCAGTTCCGGCGAGGAGGCCGCGCCAGTGACAGCGATGGCGGCGGAGTCGGCGCTCC	32	CAGTTCCGGCGAGGAGGC	9	ACAGCGATGGCGGCGGAG	23	0	12	4.55556	3.86957	-3	-3	-2.1	-6.1	3.42489	4.28992	0.333333	1	0.955569
	chr1:24076380-24076436	+	CACGAGCATGTTGGAAGCTTTGCCAGGGACCTAGTGGCCCAGTGGAAGAAGCTGGTTCCTGTGGAACGGTAAGAAC	22	TTGGAAGCTTTGCCAGGGAC	5	AGAAGCTGGTTCCTGTGGAA	17	0	3	3.8	1.35294	8	8	-4.7	-6.8	3.80361	4.52283	0.2	1.04545	-
	chr1:24078107-24078170	+	AAAGCCAAATTGGACAAAAGCAAGCAAGGTCTGGACAGCTTTGACACAGGAAAAGGAGCAGGAGACCTGTTGCCCAAGGTAAA	36	TGGACAAAAGCAAGCAAGGTC	27	AAAAGGAGCAGGAGACCTGTTGC	7	2	7	4.62963	5.85714	-13	-9	-9	-4	3.56818	3.70294	0	1.08333	-
	chr1:24104907-24104953	+	CGGCGCGCTTAGTTGCCGGAGCTGAACGGCGCGGAGCTGGTCTGAGGCGAGCCGAGCCGAGCGAGC	661	AGTTGCCGGAGCTGAACGG	531	TGGTCTGAGGCGAGCCGAG	130	0	8	1.19962	8.22308	11	11	-2.9	-15.9	3.33892	3.95281	0.0344828	1	-
	chr1:24285744-24285796	+	GGCAACTTTTGAGTAATTGCGGGGCTGGAGGGTGGGGGCACTGGAGGGAACCGCGGGGAGGCGCCGGCTTCG	23	GAGTAATTGCGGGGCTGGAG	15	AGGGAACCGCGGGGAGGC	8	0	17	6.73333	2.625	2	0	-10.4	-3.8	3.52215	4.14021	0	1.08696	-
	chr1:24776021-24776085	+	GTGGGTACCTACCTGCTGGTGACATTCGCACCCAACAGTCACGAGAAGATGACAGGCGAGAATGTCACCAGGCACCTCGTGAGC	21	ACCTGCTGGTGACATTCGCA	4	ACAGGCGAGAATGTCACCAGGCA	16	1	2	4.5	4.5625	-5	-3	-22.2	-1.3	3.84359	4.13539	0.833333	1.04762	-
	chr1:24798720-24798792	+	GCAGAAAGTTAAATGGTAGTTTCCTGACTGGAAGCCACACGTAGGTCACTTGAGTAGTCAGGAAGCACAGTGGGTGTGGAGCCATCATCTGT	60	AAATGGTAGTTTCCTGACTGGA	52	GTCAGGAAGCACAGTGGGTGTGGAGC	7	1	11	1.78846	11.4286	4	9	-16.3	-2.4	3.82607	3.85877	0.6	1	-
	chr1:24799198-24799272	+	CGGATACAGGACTCCATCAGGCTAGTGTTGGGGAACCAGCCCGGCAGCCTTCCATGTGAATTCCAAAGCTGTTTCAACACTGGCTGATAGGCAG	11	ACTCCATCAGGCTAGTGTTGGG	7	TTCCAAAGCTGTTTCAACACTGGC	4	0	8	0.428571	3.5	-12	-10	-14	-3.1	3.90878	3.43363	0.666667	1.18182	0.955569
	chr1:24829022-24829073	+	TCATATTCCTATGAGCTGCTCCGGGGACTGTCCTACGGGGCTAGCAGGAAAAGGAGATCGGCTCTCTCCGC	41	ATGAGCTGCTCCGGGGACTGT	21	GCAGGAAAAGGAGATCGG	20	0	8	6.14286	4.5	15	12	0	-6	3.76789	3.71057	0.2	1	0.955569
	chr1:24861912-24861961	+	GTACTGCAGACACGGTCGTGTAGAGTAGCAGCTGATTTGACCTGTCCCAGATTTTAAGTGATATTCCAA	16	CACGGTCGTGTAGAGTAGCAG	13	GACCTGTCCCAGATTTTAAGT	3	0	7	2.38462	1.33333	14	15	-5.3	-8.2	3.86222	3.91893	0.333333	1.0625	-
	chr1:24978957-24979020	+	CTGAACCTATACCAGAGCCTAAAGAACCTTCTCCGGAAAAAAATTCCAAAAAAGAAAAGGAGAAGGAGAAGACCCGACCACGA	19	ACCAGAGCCTAAAGAACCTTCTCCG	5	AAGAAAAGGAGAAGGAGAAGAC	14	0	13	2.8	2.85714	-6	-9	-12.4	-0.5	3.41352	2.84706	1	1.05263	-
	chr1:25071849-25071895	+	GCCGTTTGAAGCGGCTCGGGCTGCGGCTGGCTCAGAGTGGCGCGGGGGGCGTGGGGCGGTGCTGAG	14	GCGGCTCGGGCTGCGGCTGGC	8	TGGCGCGGGGGGCGTGGGG	6	0	3	5.125	2.16667	8	6	-9.6	-10.5	3.22792	4.68746	0.142857	1.42857	-
	chr1:25071897-25071968	+	GCGTGGGGCGGTGCTGAGGAGCTGAAGCCGTGGCCAGCTCGACGCCGGACAGTCCAGCGAGCAGCACGGCGGGAACCGGCAGCCGGAGCAG	231	GTGCTGAGGAGCTGAAGC	135	CAGCACGGCGGGAACCGGCA	96	0	15	4.28889	6.48958	12	14	-7.8	-6.8	3.45567	4.383	0.0666667	1.00866	-
	chr1:25071948-25071998	+	GTCCAGCGAGCAGCACGGCGGGAACCGGCAGCCGGAGCAGTCCCGGAGCAGAAGCAGCAGCAGCAGCAGC	92	CAGCACGGCGGGAACCGGCA	77	CCCGGAGCAGAAGCAGCAG	15	0	38	3.15584	6.13333	8	7	-7.6	-4.4	3.11	4.38443	0.0555556	1.09783	-
	chr1:25166378-25166442	+	TGAAAACCCTGCAGAAACTGGATGAATATCTGAATTCTCCTCTCCCTGATGAAATTGATGAAAATAGTATGGAGGACATAAAGT	39	GCAGAAACTGGATGAATA	29	AATTGATGAAAATAGTATGGAG	10	0	9	4.72414	5.2	-2	2	0	-9.2	3.57774	3.58978	0.333333	1.20513	0.955569
hsa-mir-4425 MI0016764	chr1:25350007-25350065	+	TTTACATGAATGGTCCCATTGAATCCCAACAGCTTTGCGAAGTGTTGTTGGGATTCAGCAGGACCATTCGTGTAAAGT	2661	TGGTCCCATTGAATCCCAACAG	9	TGTTGGGATTCAGCAGGACCATT	2652	0	0	0.444444	0.447964	1	2	-30.1	-15.3	3.83574	2.71089	0.800752	1	0.00027702
	chr1:25725333-25725412	+	GACCTATCCCAGAATGGTGTGGAGTGCAGCACATACACTTGTCACCGAGCCACCATTCTGGCTCCAAGGCTGCATCTCTCCACTGGACTAGCGAGAGGG	16	AGAATGGTGTGGAGTGCAGC	8	AGGCTGCATCTCTCCACTGGACT	8	0	6	5.625	5.625	-2	0	-20.3	-7.1	3.84376	4.38537	0	1.1875	-
	chr1:25756845-25756908	+	TACCCCCGGTGCGCGCTGACGCGGTCGGCCTGGCCGAGCTCTCCAGCATCCGCAGAAGGGTCCCCGGCGCTGTTCCTGGGATG	30	GCGCGCTGACGCGGTCGGCCT	24	TCCGCAGAAGGGTCCCCGGCGCTGT	5	1	8	4.91667	3.4	6	0	-17	-11.6	3.64894	4.46357	0.25	1.03333	0.955569
	chr1:25870143-25870194	+	AGTTTTTCCTGACGGAGTTTTGGCTGCGGCAGCGGCGGCGGCGGCCGGAGCGGGCCATGGACGCGCTCAAG	40	GACGGAGTTTTGGCTGCGGC	23	GCCGGAGCGGGCCATGGA	17	0	10	3.13043	1.82353	6	4	-2.6	-6.7	3.53188	4.42815	0.0909091	1.125	0.955569
	chr1:25943284-25943341	+	CTGTCGCAGTGAAAGCCCGAGCGGCGGCGGCGGCGGGGACGGCGGTGGAGGCGGCCGGGTGGCTGTGCGCGCGTGTG	14	GAAAGCCCGAGCGGCGGCGGC	4	AGGCGGCCGGGTGGCTGTG	10	0	2	3.25	3.9	4	3	-14.6	-8.9	3.17404	4.50937	0	3.57143	-
	chr1:26142394-26142441	+	AAGGGATGCCTGGGCTGACTGGGCAGAGGAACCTCTAGCTCTGACTGTCACTCGGCTCTCCCTACCC	29	TGGGCTGACTGGGCAGAGGAACC	21	TAGCTCTGACTGTCACTCGGCT	8	0	2	1.66667	3.75	8	3	-9.5	-12.2	3.58412	3.83152	0.25	1	0.591906
	chr1:26143479-26143529	+	AAGGCCCACAGGCATGCCTGTACTCTCTTTCATTAAGGTCTTGAAGTCAGGCTGCCCCCTCCCCAGCCCC	16	GGCATGCCTGTACTCTCT	12	TCTTGAAGTCAGGCTGCCCCCT	4	0	0	0.333333	3.5	-3	4	-16.7	-2.5	3.65481	3.51748	0	1	-
	chr1:26147355-26147404	+	TCCGAGGGACAGGCAGGGTGCTGCGGAGCGCACAGGAAAGGACCTGACCCTGTCGCAGGGAAGGAAGGT	9	AGGCAGGGTGCTGCGGAGCG	3	AAAGGACCTGACCCTGTCGCAGG	6	0	20	2.66667	4.66667	5	8	-0.8	-13.8	3.52602	4.23002	0	1	-
	chr1:26153219-26153271	+	TGGCCCTGAAGAAGCCAGCTCTGCCAGCCCTAAGCCGCACTACTGAGCTGCAGGACGAGCTGAGCCACTTGC	25	GAAGCCAGCTCTGCCAGCCCTAAG	7	GAGCTGCAGGACGAGCTG	18	0	5	2.57143	3.88889	-3	-5	-13.9	-4.1	3.47927	4.24498	0.333333	1	0.591906
	chr1:26496394-26496466	+	GGCCTGACGTAGCTGATCGGCCCGGAAGTGCTCACACGTGTGCTCCCTGCCCTGCTCCTGGCCCCTTGGCCGGCCGGGCTGTTTCTGGCCAT	19	AGCTGATCGGCCCGGAAGTG	13	CCTGGCCCCTTGGCCGGCCGGGCTGT	6	0	4	5.23077	2.83333	-3	2	-14.9	-12.5	3.62089	4.57761	0	1	-
	chr1:26515032-26515088	+	GTGGGGATAAACAACAGGGCGTGGAGCTCAGACAGAAACCCTCTGTGCTTTCCACCCTGCCTGCAGCCCAGCCCTG	113	ACAACAGGGCGTGGAGCTCAGA	109	TGTGCTTTCCACCCTGCCTGCAG	4	0	0	0.559633	0	2	3	-16.8	-7.2	3.7545	4.24099	0.444444	1	0.016951
	chr1:26564560-26564617	+	TATGTACTTTAGTGACCTCTATAGTATTCTCTTAGTAACAAGAGAATACTATAGAGGTCACTAAAGTACATTAGAGA	48	AGTGACCTCTATAGTATTCTCT	18	ATACTATAGAGGTCACTAAAGT	30	0	0	0.944444	1.46667	5	5	-26.2	-15	3.53494	2.19226	0.2	1	0.0588095
	chr1:26605580-26605646	+	CAGTCCTCTCAGGAAGTTGGCAGCCTCTGGGTTGCTGTGAGGAAGTGGCTTTACCAGAGCAAGGGTTGTCTTTCTGGGCTGTTAAC	19	AGGAAGTTGGCAGCCTCTGG	5	GCAAGGGTTGTCTTTCTG	14	0	4	5.4	4.5	0	1	-10.9	-8.5	3.6542	3.88584	0	1	-
	chr1:26607894-26607944	+	CCATCCTGCCTGGCACTGGCTGATGGGCACCTCTGTTGGTTCCATCAGCCAGAGCTCTGCCAAAGGCCCC	48	TGGCACTGGCTGATGGGCAC	38	GTTCCATCAGCCAGAGCTCTGC	10	0	11	1.78947	1.3	0	-2	-26	-4.3	3.57599	3.40432	0.166667	1.02083	0.0588095
	chr1:26758826-26758906	+	GAAGTGCCGGCCCACTGAAGCCGTGGGGACGCGCCCAGCGGAGCTAATCAGGTGCCACTGAACTGAAGGGGTGAACTAGAGGAGAAGAGGGTGACTGGGC	273	CCCACTGAAGCCGTGGGGA	53	GTGAACTAGAGGAGAAGAGG	220	0	14	5.30189	7.97727	-3	-1	-5.8	-4.7	3.64979	4.38155	0.0952381	1.00733	-
	chr1:26796432-26796493	+	CTCCCCTGTAACACAACAGGACTGAGCAGAACCAAACACTTCTTCCAACTGACTCTGCTCCCTGCCCTCACCATCTCAAAC	15	ACACAACAGGACTGAGCAGAAC	12	AACTGACTCTGCTCCCTGCCCTCAC	3	0	0	4.33333	0	-5	-2	-9.9	-0.9	3.48904	3.22113	1	1	-
	chr1:26827658-26827727	+	GGCCAGCTGAGTCTGGGCGCTGGATGGGCGGCCTTGGCATTAGGTCCAGATTTGGGTCCTAAGTACTGTGCCCAACCGGCCCGAGGGGA	28	GTCTGGGCGCTGGATGGG	21	AAGTACTGTGCCCAACCGG	7	0	30	2.90476	7.85714	-10	-9	-10.3	-4.7	3.77573	4.09175	0	1	-
hsa-mir-1976 MI0009986	chr1:26881033-26881086	+	CAAAGGGTGGCAGCAAGGAAGGCAGGGGTCCTAAGGTGTGTCCTCCTGCCCTCCTTGCTGTAGACTTTGGCCT	3226	CAGCAAGGAAGGCAGGGGTCC	83	CCTCCTGCCCTCCTTGCTGTAG	3143	0	2	1.93976	0.661152	2	3	-31	-8.6	3.62051	3.92182	0.795692	1	0.016951
	chr1:26947567-26947618	+	CTAACTCCCGGCCGAGGAGACAGGAGCCCGCCCGCCACTTCGAGGGACACGCTGCGGGCCTCTCAGATCCC	71	GCCGAGGAGACAGGAGCC	66	AGGGACACGCTGCGGGCCT	5	0	12	2.60606	7	-14	-13	-2.6	-4.9	3.57359	4.33551	0.333333	1	-
	chr1:26947599-26947645	+	CGCCACTTCGAGGGACACGCTGCGGGCCTCTCAGATCCCGGCGGGGCGAGGAGGGCCGCGCGGCTG	9	AGGGACACGCTGCGGGCCT	4	CGGCGGGGCGAGGAGGGC	5	0	6	4	0.2	-14	-15	-2.6	-12.2	3.37934	4.17042	0.166667	1	-
	chr1:27022548-27022609	+	CAGCGGGGCCAGGCCCTGGGGAGCGGAGCCTCCACCGCCCCCCTCATTCCCAGGCAAGGGCTTGGGGGGAATGAGCCGGGA	56	AGGCCCTGGGGAGCGGAG	48	GCAAGGGCTTGGGGGGAA	8	0	17	3.125	2.25	-1	-1	-2.5	-7.4	3.38228	4.10864	0	1.05357	-
	chr1:27023175-27023252	+	GCGGCGGGCCCGGCGCGGAGCCGGACCTGAAGAACTCGAACGGGAACGCGGGCCCTAGGCCCGCCCTGAACAATAACCTCACGGAGCCGCCCGGCGG	67	CGGCGCGGAGCCGGACCTGAAGA	60	TGAACAATAACCTCACGGAGC	7	0	1	11.8833	1.71429	-9	-12	-1.5	-17.9	3.41592	3.96087	0.0666667	1	-
	chr1:27106456-27106503	+	AAGCACCCAGAACGGAAGCAGGCACCACTAACTTATGAAAAGGAGGAGGAACAGGACCAAGGGGTGA	26	AACGGAAGCAGGCACCACT	13	GAAAAGGAGGAGGAACAGGAC	13	0	13	3.38462	1.53846	-8	-6	-2	-12.9	3.50431	4.24173	0.333333	1	0.955569
	chr1:27106536-27106604	+	GGAGTGGTGGTGGGACTGCTTGGAGATGCTCCGGGAAAACACCTTGGTTACACTCGCCAACATCTCGGGGCAGTTGGACCTATCTCCA	9	TGGGACTGCTTGGAGATG	5	AACATCTCGGGGCAGTTGGA	4	0	4	0.4	0.5	-2	0	-21.3	-14.9	3.84788	4.20226	0.5	1	0.0305941
	chr1:27107791-27107862	+	TGTTCACTGGAGAGGCCTGTGCAGTAGAGTGTAGACCCTTTCATGTACTGTACTGTACACCTGATACTGTAAACATACTGTAATAATAATG	42	AGAGGCCTGTGCAGTAGAGTGTAGA	29	CCTGATACTGTAAACATACTGT	13	0	27	3.24138	5.15385	20	17	-0.8	-4.9	3.69824	4.06284	0.166667	1.04762	-
	chr1:27113536-27113594	+	CTCCCTGAGCCAGGCTGTGGCCAGAGGCTAACCCGGCCCCTGGCTTCGTTTGGAGGGCAGATAACTGAAACCACATAA	54	CAGGCTGTGGCCAGAGGCT	5	TGGAGGGCAGATAACTGA	49	0	28	3.4	3.91837	17	16	0	-10.1	3.82678	3.76836	0.25	1	-
	chr1:27114049-27114097	+	ATTGTGTGTCAGGCCCTGTGCTGAGCTGTTGTTGCCTGACAGCAGGAAGAGCGCGGCTCTGGTTTCTG	11	AGGCCCTGTGCTGAGCTG	3	GCCTGACAGCAGGAAGAGCGCGGCT	8	0	1	0	3.375	-9	-1	-10.5	-0.7	3.59286	3.71689	0.5	1.18182	-
	chr1:27114462-27114517	+	CGCGTGGGCCCCGGATGGAGGAGCTGAGGTTCGGTCCCCGCCGGGGAGGTCGGGACGGGCAGGGGCTGAGGACCC	26	CCGGATGGAGGAGCTGAGGT	18	GAGGTCGGGACGGGCAGGGG	8	0	1	4.5	7.25	2	2	0	-14.8	3.33088	4.36308	0	1	-
	chr1:27114702-27114774	+	GCCCTGTGGCCTGGTGGGGCTCTGCAGGCTCCCTCGGGAGTGGTCCTTGGGCCGTGGCCCCTCTGGGGTGAGCGTGGATGATTAGTACCCAG	53	CTGGTGGGGCTCTGCAGG	32	GCCCCTCTGGGGTGAGCGTGGATGAT	21	0	12	8.90625	3	8	16	-13.7	-5.8	3.5348	4.39627	0.333333	1	-
	chr1:27114748-27114807	+	TTGGGCCGTGGCCCCTCTGGGGTGAGCGTGGATGATTAGTACCCAGAAGGGACTGTGTCCAAAAGGAGCCGGCCAGAAA	36	GCCCCTCTGGGGTGAGCGTGGATGAT	19	AAGGGACTGTGTCCAAAAGGAGC	17	0	8	2.10526	4.29412	-7	-11	-6	-12.3	3.76258	3.94246	0.6	1	0.955569
	chr1:27114784-27114850	+	TAGTACCCAGAAGGGACTGTGTCCAAAAGGAGCCGGCCAGAAACGGGTTGCGGACACGGCTGGGCTGACAGAAGGCAGCCCCCACG	27	AAGGGACTGTGTCCAAAAGGAGC	15	CGGCTGGGCTGACAGAAGGC	12	0	4	3.06667	7.08333	14	11	0	-3	3.6877	4.20803	0.285714	1	-
	chr1:27188782-27188841	+	AATTACAAAGGCTGGGCTGGAGCTTCAGAGGCTGCTTGTTAAACACTTCATTAAGCGGCACTCTGAAAGCTGCCACCTG	25	GCTGGGCTGGAGCTTCAGAGGC	4	ATTAAGCGGCACTCTGAAAG	21	0	4	3.25	3.2381	-8	-12	-11.2	-6	3.75574	3.16863	0	1.04	-
	chr1:27189964-27190014	+	CCGGGAGAAGGTGGAGACTGAGCTCCAGGGCGTGTGCGACACCGTGCTGGGCCTGCTGGACAGCCACCTC	26	GTGGAGACTGAGCTCCAGGGCGTG	21	ACACCGTGCTGGGCCTGCTGGA	5	0	5	2.85714	4.2	-2	-7	-14.1	-8.5	3.55822	4.18674	0	1	-
	chr1:27190577-27190640	+	TCCGTGGAGAGGGACTGGCAGAGCTGAGGCCACCTGGGGCTGGGGATCCCACTCTTCTTGCAGCTGTTGAGCGCACCTAACCA	34	GGGACTGGCAGAGCTGAG	16	TCTTCTTGCAGCTGTTGAGCG	18	0	11	4.375	3.72222	-5	-4	-8.7	-3.7	3.70619	4.24833	0.5	1.05882	0.591906
	chr1:27191778-27191828	+	CGACTCGCTGACTGACTGAGAGGCGCCCCCGCCGCCCGCTGAGCGCCGAGGGGCGGAGCTTTCCCGGTTT	143	ACTGACTGAGAGGCGCCCC	139	CGCTGAGCGCCGAGGGGCGGAGCT	4	0	27	2.69065	2.5	-13	-10	-13.1	-5.9	3.36879	3.99281	0	1.02797	-
	chr1:27191836-27191897	+	CTTTCCCGGTTTCACTCAGACAAGTTGCCGCCCGTCCGGCCCGAGAGCTGGGAACCCTCTAGAGCAGCGGGACGAGCCAGG	64	TTCACTCAGACAAGTTGC	8	GGGAACCCTCTAGAGCAGCGGG	56	0	5	3.125	5.60714	11	15	0	-2.5	3.71715	4.24967	0.125	1.03125	-
	chr1:27248264-27248311	+	TCGTTGGGCCCGGCGCGACCCGCAGGAGCGTAGAGAGCGCGGGACTAGAGTGCAGAGCTCCGGGACG	238	CGGCGCGACCCGCAGGAGCG	80	CGGGACTAGAGTGCAGAG	158	0	64	8.4875	5.27848	8	6	-6.5	-7.5	3.47777	4.29596	0.222222	1.01261	-
	chr1:27248293-27248346	+	GTAGAGAGCGCGGGACTAGAGTGCAGAGCTCCGGGACGTGGATCGGAGCCGGCGCGATGGGCGGAGAGCAGGA	181	CGGGACTAGAGTGCAGAG	142	CGGAGCCGGCGCGATGGGCG	39	0	28	4.45775	10.8205	-4	-2	-8.2	-2.4	3.39638	4.38993	0.230769	1.1105	-
	chr1:27272690-27272765	+	TTTTCCTCCCTGAACTCTTGGGGCTGAGCTGCAACCACCCAACTTTCTTTCCCACTCTTCTCTGGGACTTGTGGGCCTCAGGGCTTGGGGCAGGC	20	TGAACTCTTGGGGCTGAGCTGCAACC	10	GGGACTTGTGGGCCTCAGGGCT	10	0	3	1.4	2.6	-3	-2	-16.1	-8.7	3.46143	4.0974	0	1.1	-
	chr1:27272788-27272836	+	GGACTGGCCCAGGCACACAGGTCCCGGGGCATCAGGAGAAAGGCTGGGTCTTGGGACCTTGTCCTCCC	15	AGGCACACAGGTCCCGGGGC	4	AGGAGAAAGGCTGGGTCTTGGGACC	11	0	14	0	2.27273	-14	-9	-18.4	-5.8	3.63028	3.82442	0.2	1	-
	chr1:27587457-27587507	+	TAATTAAATGTGTATTTTGTGGACCTGGGCTTGGCTGGAATGCTCAGGGGTCCTGAAGATCCTATTATAG	25	TGTATTTTGTGGACCTGGGC	21	ATGCTCAGGGGTCCTGAAGAT	4	0	2	5.71429	3.25	-2	-3	-14.8	-4.2	3.7123	3.95776	0.4	1	0.955569
	chr1:27624489-27624548	+	TGAGGCTTTTGCCTGCCAGCAGTGGACCCAAGCCATTCAGCTTTACAGCAAGGCTGTGCAGAGGGCCCCTCACAATGCC	7	GCCTGCCAGCAGTGGACCCA	2	CAAGGCTGTGCAGAGGGCCCC	5	0	1	0	1	10	10	-5.1	-10.9	3.63185	4.09579	0.666667	1	0.591906
	chr1:27648748-27648796	+	CCCGCCCAGGATGGCGGAAGTGGAGGCGCCGACGGCGGCCGAGACGGACATGAAGCAATATCAAGGCT	310	ATGGCGGAAGTGGAGGCG	92	GCCGAGACGGACATGAAGCAA	218	0	74	3.86957	3.73394	1	4	-4.5	-4	3.60253	3.95026	0.352941	1.01613	0.955569
	chr1:27817093-27817145	+	CGGTCTCAGCCAGGGCAGAAAGTAGGGTGGGGAGAGTGAGTCACAAGCTCTATCCCGTCCTGCACAGTCCAT	33	CAGGGCAGAAAGTAGGGTG	5	AAGCTCTATCCCGTCCTG	28	0	17	1.8	2.32143	-11	-12	-4.2	-5.1	3.70409	4.02081	0	1.0303	-
	chr1:27817127-27817202	+	AGTGAGTCACAAGCTCTATCCCGTCCTGCACAGTCCATCCGGGGCAAGGCCCGGGTCCTGGGAATGGGGGATAGTACTGAAAAGCCATGGTCAAG	73	AAGCTCTATCCCGTCCTG	37	GGGGATAGTACTGAAAAGC	36	0	4	5.51351	5.61111	3	6	-12.5	-2.6	3.78287	4.36837	0.125	1	0.955569
	chr1:28128220-28128271	+	AACGCCTCATGAATGACTTCTCTGCAGCCTTAAACAATTTCCAGGCTGTGCAGAGAAGGGTATCTGAAAAG	40	GAATGACTTCTCTGCAGC	6	TTTCCAGGCTGTGCAGAGAAGGGT	34	0	4	1	3.79412	-7	-3	-16	-3.7	3.84495	3.66252	0.222222	1	0.955569
	chr1:28157389-28157463	+	CCGCTGTTCGACTGCCCAACCTGGTGAGTGGCGGGGCGGCCAGGGCTAGAGTGGCCCGGCCGGAGCTAGCCTGGGCTGGAAGGGCGGCTCTTTT	12	ACTGCCCAACCTGGTGAG	4	AGCTAGCCTGGGCTGGAAGGG	8	0	3	2.5	4.5	2	7	-14.7	-16.6	3.57611	4.33923	0	1.16667	-
	chr1:28160911-28160987	+	TAAACTTGATCAGCACTTGATACTAACCGAGCTGTCTATATCCTAGCCTTGTGTCAAAGGCTTGTGATGTGTTGTGATAGCTGGGTTTAAGAAGTG	304	CAGCACTTGATACTAACCGAGC	262	ATGTGTTGTGATAGCTGGGT	42	0	26	2.57634	6.66667	-13	-15	-7.4	-5.3	3.82235	3.76743	0.153846	1.00658	-
	chr1:28160967-28161015	+	AAGGCTTGTGATGTGTTGTGATAGCTGGGTTTAAGAAGTGCAATATTAAAACAAAAGCCATGAGTCTT	63	ATGTGTTGTGATAGCTGGGT	36	TGCAATATTAAAACAAAAGC	27	0	26	5.19444	2.74074	1	2	-5.2	-8.1	3.64379	4.47169	0	1.04762	-
	chr1:28161027-28161077	+	TGAGTCTTTTAAGCCCAGTGTGTAAAGATACACTCTGAGTTATAACTCAGAGGCACAACTGGATAGCAGT	1312	AAGCCCAGTGTGTAAAGATACACTC	28	GTTATAACTCAGAGGCACAACT	1284	0	4	8.78571	1.32555	-11	-6	-5.9	-6.7	3.79879	3.46669	0.0666667	1	-
	chr1:28202667-28202725	+	TGAGCCTGATTTTGTAGCTGTACACTAAGGGAATCCCAACTCCCTTAGTGTACAGCTACAAAATCAGGCTCAGAGAGG	338	TTTGTAGCTGTACACTAAGGGA	292	TGTACAGCTACAAAATCAGG	46	0	15	2.32877	0.956522	8	6	-20	-23	3.85245	2.15198	0.480769	1.02071	0.591906
	chr1:28486438-28486504	+	TTTTCCAGACAATTGGGCTGGCTGTGGTGCTCATGCCTGGTCTCAGCACTTTGGGGAGGCCAAGGCGGAACAATTGCTTGAGCTCA	7	AATTGGGCTGGCTGTGGTG	4	GCCAAGGCGGAACAATTG	3	0	0	0.25	0.666667	-13	-14	0	-1.4	3.70302	4.28982	0	1.14286	-
	chr1:28562637-28562707	+	TGCCATTAGCGCGTAACGAGAGACTGCTTGCTGCGGCAGAGACGCCAGAGGTGCAGCTCCAGCAGCAATGGCAGTGACGGCGTTGGCGGC	189	GCGTAACGAGAGACTGCTTG	130	CAGCAATGGCAGTGACGG	59	0	23	5.40769	7	-3	-7	-8.4	-9.7	3.68107	4.17675	0.0810811	1.00529	-
	chr1:28655545-28655603	+	GTGAGAAGAGGAGGAAGTTGGCTGGTTGCACCGATCTGGGGGCTTCCCGGGCTCGGGTAACCGGAGTGCTGGTATCTA	163	GAGGAAGTTGGCTGGTTG	34	GCTCGGGTAACCGGAGTG	125	4	28	4.82353	1.008	-7	-7	-7.6	-6.5	3.76017	3.82359	0.1875	1.01227	0.955569
	chr1:28655585-28655644	+	GGCTTCCCGGGCTCGGGTAACCGGAGTGCTGGTATCTAATCGTCGCTCAAAAGCTCCTAGGTGCGCGGGTGGATATAAT	150	GCTCGGGTAACCGGAGTG	137	AAAGCTCCTAGGTGCGCGGG	13	0	16	2.0146	6.30769	5	5	-5.1	-13.4	3.75266	4.09543	0.0769231	1.00667	-
	chr1:28696253-28696300	+	AGGGCTCCGGCTGCTGCCTGGCGGCCAACGGGCCAGGTAGGATTTCCGGGAGAGGCTGCTGTGGAGG	85	CTGCTGCCTGGCGGCCAACGG	16	GTAGGATTTCCGGGAGAGGCT	69	0	29	5.8125	4.26087	-4	-4	-4.2	-8.2	3.55998	4.39359	0	1.01176	-
	chr1:28833876-28833929	+	ACACTGATTGTCCAACGTGGATACACCCGGGAGGTCACTCTCCCCGGGCTCTGTCCAAGTGGCGTAGGGGAGC	7478	TCCAACGTGGATACACCCGGGAGGTC	7297	CCCGGGCTCTGTCCAAGTGGC	181	0	198	0.114568	3.77901	5	0	-22.6	-1.7	3.82293	4.40365	0.05	1.00267	0.955569
	chr1:28833939-28833999	+	GTAGGGGAGCATAGGGCTCTGCCCCATGATGTACAAGTCCCTTTCCACAACGTTGGAAATAAAGCTGGGCCTCGTGTCTG	1229	ATAGGGCTCTGCCCCATGATGT	488	ACAACGTTGGAAATAAAGCTGGGC	741	0	439	2.30738	3.10796	-7	-5	-5.9	-5.8	3.91726	4.24304	0.190476	1.01139	0.955569
	chr1:28835069-28835131	+	TAATGAGCATTCCAACGTGGATACCCTGGGAGGTCACTCTCCCCAGGCTCTGTCCAAGTGGCATAGGGGAGCTTAGGGCTCT	17974	TCCAACGTGGATACCCTGGGAGG	17523	TCTGTCCAAGTGGCATAGGGGAGC	448	3	249	0.171318	5.25	8	10	-9.5	-4	3.83063	4.2745	0.0767372	1.00017	0.955569
	chr1:28835190-28835254	+	GAAGCTGGGCCTCGTGTCTGCGCCTGCATATTCCTACAGCTTCCCAGAGTCCTGTGGACAATGACTGGGGAGACAAACCATGCA	1739	CTCGTGTCTGCGCCTGCA	342	GTGGACAATGACTGGGGAGAC	1385	12	884	6.23977	4.70325	-8	-5	-7.6	-7.8	3.87706	4.38784	0.0547945	1.08741	0.955569
	chr1:28837006-28837060	+	GTGGTGTGCACCTGTGGGAGGCTGAGGCAGAATTGCTGGAACCCGGGAGATGGAGGTTGTACTGAGCTGAGACC	10	CCTGTGGGAGGCTGAGGCAGAATTGC	4	CCGGGAGATGGAGGTTGTACTG	6	0	3	1.5	0	19	8	-4.7	-7.4	3.5619	4.30682	0	6.9	-
	chr1:28862319-28862380	+	GAATTAAACTCGGGGCAGAGAGAAGCCATGTGTGTCTGTCTGTCACTGACCGTGGCTTTCCCTTTGCCTGCAGAACGACTC	21	CGGGGCAGAGAGAAGCCATGT	14	CCGTGGCTTTCCCTTTGCCTGC	7	0	1	0.857143	0.428571	0	0	-23.7	-6.1	3.87676	4.0964	0.142857	1	0.0588095
	chr1:28864435-28864489	+	GATGGGCAAACAGCTGGAGAACCGTGTGGTCTTATCTGTGTCCAGCGGGGGCCAGCATACAGTCTTATTAGTCA	14	CAGCTGGAGAACCGTGTG	7	CGGGGGCCAGCATACAGTC	7	0	9	3	2.71429	4	6	-12	-3.9	3.89782	4.09204	0	1	-
	chr1:28975587-28975651	+	CAAATGGAATAGACCTAGTCCCTGACTTTAGGAGACCTGCCTCAGCCCCCCGAATGGCTGGGACTACAGGCGTGCGCCTCCGCG	42	AGACCTAGTCCCTGACTTTAG	19	CCCGAATGGCTGGGACTACAGGCGTG	23	0	14	6.84211	3.08696	4	9	0	-2.7	3.84087	4.06031	0.272727	10.0476	-
	chr1:28995604-28995658	+	GCCCCCAGCGCAGCCGGCCGCGCCGCCGGGGCTCGGGCCCCAGACCAGGGCGGCGGGAACCGGCGAGTCCACCA	60	CAGCCGGCCGCGCCGCCGGGGC	6	AGGGCGGCGGGAACCGGC	54	0	6	5	1.14815	3	-2	-26.5	-1.8	3.0883	3.64767	0.25	1.03333	-
	chr1:28995911-28995985	+	AAGCCCGGATGCCCGCCTGGGAGGAGACCCTCTCGGAGCCTTGGCGGGAGAGCAAGAGTACAGAGTGGGTTCTTCTGAGGAGAGCAGAGTCCAG	6	GCCCGCCTGGGAGGAGACCCTCT	2	GTGGGTTCTTCTGAGGAGAG	4	0	4	0	0	1	-1	-19.9	-5	3.63782	4.37206	0	1.66667	-
	chr1:29063435-29063486	+	AGAGACGGGCATTGAGCTCTTGGGCTAGAGCGTCGCCGAGTCGGAGCCGGAGCCTGAGCCGCGCGCTGTGT	283	ATTGAGCTCTTGGGCTAGAGC	17	GAGCCGGAGCCTGAGCCG	266	0	14	5.35294	3.6203	-2	-2	-14.4	-8.7	3.54934	4.28537	0.0740741	1	0.955569
	chr1:29069395-29069450	+	AATGTTCCAAAAGTTGTAGGTTCTGCTGTTGGTAGCGGGTCCATTACTAGTAACATCGTGGCTTCCAATAGTTTG	17	AAGTTGTAGGTTCTGCTGTTGGT	15	ACTAGTAACATCGTGGCTTC	2	0	5	3.26667	0	-3	-6	-6.9	-0.9	3.77393	4.43968	0	1	-
	chr1:29241034-29241102	+	AGGGGGAGGGGCGCGGGCCGGCGGGCGGGCTGCGGGCCGGGCTGGCCTCGCCTCGCAGAGGGAAGGCGGGAGGGCGCGCGCCAGGGTC	15	GCGCGGGCCGGCGGGCGGG	5	GAGGGAAGGCGGGAGGGCGCG	10	0	5	1.8	0.9	-5	-3	-6.7	-8.1	2.90025	4.43388	0.0638298	1.06667	-
	chr1:29241081-29241136	+	TCGCCTCGCAGAGGGAAGGCGGGAGGGCGCGCGCCAGGGTCGCTCGCTCGCTCCCTCCCTCCGCTGGTGCGTTTA	54	GAGGGAAGGCGGGAGGGCGCG	13	TCGCTCGCTCCCTCCCTCCGCT	41	0	6	3.76923	0.609756	1	4	-23.6	-10.2	3.44303	3.93968	0.551724	1.07407	0.290597
	chr1:29310541-29310595	+	GAAAAGGGGCCGGGGGTGGGTAGATTATCTTCCTCTGAAGTACAGCCATCTCCAGCCGAATTCTTCTCTGAAGT	5	CGGGGGTGGGTAGATTAT	2	CATCTCCAGCCGAATTCT	3	0	0	0	2	10	10	-7.8	-11.7	3.84134	4.19645	0	1	-
	chr1:29508046-29508103	+	GAGCCTGGCCAGGCCGGTAGCCGCTCCGCGCGGACCAGGCGTCCCTCTCCCGTCCCCGCGGCCTCCCCACCACCTAT	23	AGGCCGGTAGCCGCTCCG	19	CCCGTCCCCGCGGCCTCCC	2	2	12	3	0	-5	-4	-13.4	-4.5	3.37295	4.27145	0	1.13043	-
	chr1:29508709-29508777	+	CCTTTGAACCGGGTGTGGTTTGGATTTCGGAGCTGGAGCTTTGGAATCAAACCTAGCTTCCAAACGATTGTGTACCCGTGACCTTGGG	87	GGGTGTGGTTTGGATTTCGG	68	CAAACGATTGTGTACCCG	19	0	14	8.67647	3.42105	3	1	-5.2	-4.4	3.81922	4.0719	0	1.03448	-
	chr1:31191615-31191663	+	TGGACAGCTTCTCGATGACGCTGTAGCTCTCCACGTAATCGACGTGTTCGTCCTGCGGCTCGCTGGCG	155	CTCGATGACGCTGTAGCT	130	ATCGACGTGTTCGTCCTGCGG	25	0	64	2.99231	3.36	-13	-10	-5	-7.1	3.73691	4.45011	0	1.03226	-
	chr1:31222863-31222916	+	CGGACGGCTCAGATGGCGCTGGAGGAGGTTGTCACCTGCAGCACAGGAAGTGCTGTGACTGGGCGCTAGCAGC	42	AGATGGCGCTGGAGGAGGTTGT	17	ACAGGAAGTGCTGTGACTGGG	25	0	22	2.17647	0.92	-7	-8	0	-4.6	3.63829	4.22586	0.166667	1.02381	0.955569
	chr1:31229692-31229739	+	GAGTGTGGCCAGGAGTTTGGGAGTAGGGTGGGTCTAGGCAGGACAGTACAAGGACACTGACCCTCAG	22	AGGAGTTTGGGAGTAGGGTGGGT	3	AGGACAGTACAAGGACAC	19	0	1	1.66667	6.47368	-14	-19	0	-5.4	3.53791	4.18926	0	1	-
	chr1:31381641-31381697	+	GCCGCCGCCGCCGCCGCCGGGCCGCCCCCAGCGCGGGCGGAACGGAGGAGGGGCCCGGGGCGGGGCGGGCCCCAGT	42	CCGCCGCCGGGCCGCCCCC	26	GAGGGGCCCGGGGCGGGGC	16	0	0	0.115385	0.6875	3	3	-29.8	-13.4	2.68589	4.04206	0.0125	11.4762	-
	chr1:31538816-31538881	+	AGAACACGGCCTGGAGCTGGGCACGCGGGGTTGCGCCGGTGACGCTCCACCGAGTCTCGGACGCGCTCCTCGCGCCCGCCGCGCC	24	CTGGAGCTGGGCACGCGGGG	20	TCGGACGCGCTCCTCGCGC	4	0	22	4.5	5.75	-9	-10	-12	-7.6	3.47007	3.99831	0	1.04167	-
	chr1:31627900-31627954	+	CGGGGGACGAGGGCGGGGAGCGGCCGGGCCCTGGGCGGGGCAGGGCGAGGCTGGATCTTCGGAACGAGTCCGTG	61	GGGCGGGGAGCGGCCGGGC	21	GAGGCTGGATCTTCGGAA	40	0	22	0.238095	2.725	2	0	-13.4	-8.4	3.27404	4.18231	0.025641	1	0.955569
	chr1:31769948-31769998	+	ACGGGGTGGGTGGCTGCCTGAGTCTGGAGGCGACGCCTCGGTTGTGCAGTCTGAACCTGCCCTTCTCAGC	31	TGGCTGCCTGAGTCTGGAGGC	11	CGGTTGTGCAGTCTGAACCTGC	20	0	6	5.36364	3.45	5	5	-9.7	-19.7	3.61296	4.12126	0	1	-
	chr1:32110100-32110167	+	ACTCTAAACCTCCGGTCATGGCTGATGCCCCCGCCCAAGGCCCCCATGAGGGCCTTGGGAGGCTGTGGAGCCCAGGCCAGCGCCAGC	33	TCCGGTCATGGCTGATGC	11	AGGCTGTGGAGCCCAGGC	22	0	16	1.45455	1.5	-10	-10	-3.2	-0.9	3.61113	4.03355	0.333333	1.0303	-
	chr1:32404532-32404595	+	ACACACACCCACCCTAAGAACTGTCCCTGACAAGCCAAAATTCAGACTTTCAGGATGTAGGATCTTGGGCAAGTGATTCCAAG	19	ACCCTAAGAACTGTCCCTGACAAGC	5	ATGTAGGATCTTGGGCAAG	14	0	1	1	8.42857	9	2	-9.2	-4.2	3.77738	4.1827	0	1.05263	-
	chr1:32410176-32410250	+	CCTGTGCAGGAAGCCCTGGTGTCGTACCCCGAGCCGCTGCAGTTCGCACTCTGCGGCCTCCTCAGGCACTAGAGCTTCCCCTGCGTCCGCCTTT	59	AAGCCCTGGTGTCGTACCCC	9	CAGGCACTAGAGCTTCCCCTGC	50	0	5	8.11111	3.14	5	7	-15	-10.6	3.66162	3.68431	0	1	-
	chr1:32410228-32410300	+	GCGGCCTCCTCAGGCACTAGAGCTTCCCCTGCGTCCGCCTTTGGGGGAGGGGAGGGAGTGAAGCTGTGAATTCCGGGAGAAGTCAAGGGTCG	66	CAGGCACTAGAGCTTCCCCTGC	46	GTGAAGCTGTGAATTCCGGGAGAAG	20	0	6	1.71739	6	3	5	-10.8	-8.2	3.71262	4.4645	0	1	-
	chr1:32410727-32410789	+	AATATAAAATGGGCTGGGCTCGGTGGCTTACGCCTGTAATCCCAGCACTTTGTGGGGCCGAGGCGGGAGGATCACTTGAGGT	5	GGGCTGGGCTCGGTGGCTTA	3	ACTTTGTGGGGCCGAGGCGGGAGGAT	2	0	0	0	0	-20	-14	0	-0.5	3.85097	3.68344	0	30	-
	chr1:32479470-32479549	+	GGTGCTCTCTCTCGCTGGGTCGCTCGGGTCGGCTTCGGTCGCTACCGCTCCCGCTCTGCCACCCCCGCCAACCGCCGCTCGGGCCTCCGTCGCTGCCGC	108	CTCGCTGGGTCGCTCGGG	94	ACCGCCGCTCGGGCCTCCG	14	0	0	4.67021	11.3571	8	8	-3.8	-5.6	3.22686	4.52726	0.166667	1	-
	chr1:32503507-32503586	+	TCACCAGAGGTGCCACTGTGACTCGAGGCGTGCCACCCCCACCTACTGTGAGGGGTGCTCCAGCACCAAGAGCACGGACAGCGGGCATCCAGAGGATAC	22	TGCCACTGTGACTCGAGGCGTGCCA	9	AGAGCACGGACAGCGGGCATC	13	0	1	2.55556	4.07692	10	2	-11.5	-6.2	3.68704	4.11937	0.666667	1	0.591906
NM#001	chr1:32514569-32514625	+	CCAGTCACAGAAGACCACTTTCTGTATGATTTCATACAAATGAAATTATACAATAAGTGGTCTTCTGTGACTGGCT	10	AAGACCACTTTCTGTATGATT	2	ATTATACAATAAGTGGTCTTCT	8	0	1	0	1.125	1	2	-21.4	-24	3.78117	2.50813	0.25	1	0.00470951
	chr1:32633050-32633110	+	CTACAGTGTCACTAGAATCTGGAATAGATTCCATGTAAGCCATGTGGGAATCTATTCCAGATTCCAGTGACACTATAACA	32	ACTAGAATCTGGAATAGA	23	AATCTATTCCAGATTCCAGTGA	9	0	0	2.30435	2	-2	2	-22.6	-14.8	3.79532	3.05609	0	1	-
	chr1:32637734-32637782	+	TTCGGTAAGTAGGATACTGTGAGGAAGACCAAAAAGAGATATGGATGCTTCCTCGCTCAGGAGGCCTG	56	AGGATACTGTGAGGAAGACCAAAA	52	ATGGATGCTTCCTCGCTC	4	0	11	3.15385	4.25	2	-6	-15.3	-6.7	3.84962	3.78763	0.285714	1	0.591906
	chr1:32645678-32645724	+	CCGGGAAGTGGCTCCAGGGAGAAGAGGCCTCTTCCCTCACCCGCTGTGGGAGCTGCGCCCCGAAAG	56	GCTCCAGGGAGAAGAGGC	43	ACCCGCTGTGGGAGCTGC	13	0	10	1.04651	1.53846	3	3	-7.1	-14.6	3.57006	4.27033	1	1	0.591906
	chr1:32660513-32660576	+	AAACAGTCCGGGATAAAGAACTGGAGGGCCTGCAGGTAAAAATCCAACGGCTGGAGAAGCTGTGCCGGGCACTGCAGACAGAG	23	GGATAAAGAACTGGAGGG	19	CGGCTGGAGAAGCTGTGCCGGGCACT	4	0	15	3.63158	0.5	0	8	0	-15	3.71299	4.0533	0	1	-
	chr1:32660550-32660609	+	AAAAATCCAACGGCTGGAGAAGCTGTGCCGGGCACTGCAGACAGAGCGCAATGACCTGAACAAGAGGGTACAGGACCTG	20	CGGCTGGAGAAGCTGTGCCGGGCACT	9	CAATGACCTGAACAAGAGGGT	11	0	3	9.77778	4.36364	6	1	0	-4.8	3.6809	4.28663	0	1	-
	chr1:32660870-32660916	+	GCTCCCATGCTGAGCAGCCCATTGCTGAAGCCAGGATGTTCTGACCTGGCTGGCATCTGGCACTTG	22	TGAGCAGCCCATTGCTGAAGCCA	5	TGTTCTGACCTGGCTGGCAT	17	0	10	0	3	-10	-11	-9.8	-4	3.55655	3.79334	0	1.13636	-
	chr1:32661300-32661355	+	CTAGACCTGGAAAAGGTGTCCCTAGGCAGAGCCCTGGCAGGGCGCTCAGAGCTGGGGATTTCCTGCCTGGAACAA	10	AAAAGGTGTCCCTAGGCAGAGC	4	TCAGAGCTGGGGATTTCCTG	6	0	8	0.25	3.16667	2	-2	-15.9	-11.2	3.72423	4.44523	1	1	0.955569
	chr1:32661771-32661826	+	TCAGGTTGTTTGTGGTAAAAGAAAGGAAAGGGCTTCTGATGGCTTTGCCACAAGCTTACCTGTGGGTTTCAGTCC	21	TGTGGTAAAAGAAAGGAAAGGGC	19	TTTGCCACAAGCTTACCTGTGG	2	0	4	7.57895	0	14	13	-10.1	-13.3	3.71202	3.77718	0	1	-
	chr1:32663256-32663318	+	TTTAGGACCAAGATCTGTGTTGGTTTCTTAGATTGCTAGCTTTTCCTCCAGGGGACCACAGCAGGTGAAGCTCAAGAGCGCA	32	AGATCTGTGTTGGTTTCTTAGA	24	CAGGGGACCACAGCAGGTGAAGCT	8	0	5	2.66667	3.25	2	4	-15.9	-2.6	3.82611	3.97164	0.2	1	0.591906
	chr1:32663830-32663883	+	CACAACAGCCAGGGACTTGATTTTGATGTATTTTAAACCACATTAAATAAAGAGTCTGTTGCCTTACTTGTTT	24	AGGGACTTGATTTTGATGTATTT	13	ATTAAATAAAGAGTCTGTTGCC	11	0	4	4	2.45455	6	4	-9	-3.9	3.69408	3.86587	0.5	1.04167	0.290597
	chr1:32688183-32688230	+	TACGCAGATTAAGTATAACCGCGAAGGAGACCTCCTCTTTACTGTGGCCAAGGACCCTGTGAGTGTT	19	AAGTATAACCGCGAAGGAGA	12	TCTTTACTGTGGCCAAGGACCC	7	0	4	3.16667	2.71429	2	2	-6.2	-7	3.91042	3.39686	0.5	1.57895	0.955569
	chr1:32691819-32691868	+	CGGACCTGCGGTTTTGACTTTGGGGGCAACATCATCATGTTCTCCACGGACAAGCAGATGGGCTACCAG	18	GTTTTGACTTTGGGGGCA	6	TTCTCCACGGACAAGCAGAT	12	0	15	0.166667	4.08333	1	3	-8.5	-5.8	3.83124	4.1427	0.4	1	0.591906
	chr1:32757718-32757768	+	AGCGGAGCCGCGGGCGGGAGGGCGGACGGACCGACTGACGGTAGGGACGGGAGGCGAGCAAGATGGCGCA	303	CGGGCGGGAGGGCGGACG	151	AGGGACGGGAGGCGAGCA	151	1	27	5.58278	7.74172	-1	-2	-2.7	-6.5	3.19456	4.5176	0.442308	1.0033	-
	chr1:32798879-32798934	+	AAAGGGTGCCAGGTCTGGGTGAAAGGGATACTTTTATGCAACCATAAGACAAACTCCTGAAATGCCAAGTGCCTG	21	AGGTCTGGGTGAAAGGGATACTTT	7	ACCATAAGACAAACTCCTGAAATGC	14	0	7	2.57143	2.78571	20	21	-0.9	-0.9	3.7817	4.35254	0	1	-
	chr1:32860286-32860346	+	CTTTGTCACTGTCCGCAAACGTCGGGTACGGTGGCCTCTATGGACGATGATCAGCCGACAAGCTGGACTGCGGAGAGCTG	114	GTCCGCAAACGTCGGGTA	46	AGCCGACAAGCTGGACTG	66	2	28	6.17391	9.28788	-5	-5	0	-3.1	3.88467	4.45645	0.1	1.01754	-
	chr1:33116805-33116857	+	CGCTGGGGGCGCAGGAAACAATAGAGGCCGCGCGCACAGAGCGAGCTCTTGCAGCCTCCCCGCCCCTCCCGC	42	GCAGGAAACAATAGAGGC	34	AGCGAGCTCTTGCAGCCTCCCCG	8	0	3	3.58824	4.25	-14	1	-9.8	-19.5	3.54108	4.33672	1	1	-
	chr1:33182489-33182540	+	AGAGAAGGGGACAGCCCTGGGCTGGGTGAAGGCACCTGAGTGTTGAGAACACCTGACTGTGCTAGCCTCTG	82	ACAGCCCTGGGCTGGGTGAAGG	10	GTTGAGAACACCTGACTGTG	72	0	9	3.7	1.58333	-1	-6	-9.6	-10	3.5356	4.0747	0.111111	1	0.591906
	chr1:33233411-33233460	+	GAGAATGACAAACATCTAAGTGTAGGGCCTGGCCAGGGGCCAGGGTCTGCAGTGGATGAGCACCAGGAC	14	AACATCTAAGTGTAGGGCCTGG	10	CAGGGTCTGCAGTGGATGA	4	0	13	3	3	1	-1	-20	-1.8	3.66085	3.57553	0.6	1	0.955569
	chr1:33234279-33234332	+	GGATGAAGACAACATCTCCTTCTGCAGTCAGACCACATCCTACGTGGCTGAGAGCTCCACAGCAGAGGACGCG	20	AACATCTCCTTCTGCAGTCAGA	6	ACGTGGCTGAGAGCTCCACAGC	14	0	5	3.83333	4.42857	-5	-13	-5.8	-1.4	3.76611	4.04924	0.25	1	-
	chr1:33237635-33237703	+	GTGCTCAGCCCAACGGACCGCCTGAGGCAGAGCCACGGCCTCCCCAGTCCCCTGCCTCAACGGCCAGTTTCATCTTCTCCAAGGGCTC	13	CAACGGACCGCCTGAGGCAG	8	CAACGGCCAGTTTCATCTTCT	5	0	5	1.5	4.2	6	9	-5.4	-0.9	3.64838	4.38758	0.75	1	-
	chr1:33240264-33240318	+	TCCTGTTAGGATCTTCTGAGCTTGTTTCCCTGCTGGGTGGGACAGAGGACAAAGGAGAAGGGAGGGTCTAGAAG	20	ATCTTCTGAGCTTGTTTC	3	ACAGAGGACAAAGGAGAAGGGAG	17	0	9	0.333333	3.64706	-8	-3	-5.4	-3.3	3.62903	4.00423	0.8	1.1	0.955569
	chr1:33240506-33240555	+	GCCCTGAAGCCTGAGTGAGACACATGAAGAAAACTGTGTTTCATTTAAAGATGTTAATTAAATGATTGA	41	CTGAGTGAGACACATGAAGA	33	TGTTTCATTTAAAGATGTTAATT	8	0	9	4.69697	6.375	8	11	-10	-1.4	3.57536	3.09103	0.2	1.04878	-
	chr1:33283260-33283307	+	GGCGCAGTCGTTCGCCCAGGCTTTGGCCCGGCTTCCGGAGGTGAAGAGCGGGAGGGACGAGGGGGTC	26	TTCGCCCAGGCTTTGGCC	11	AGGTGAAGAGCGGGAGGGA	15	0	3	4.45455	2.8	0	0	-10	-13.6	3.47808	4.36492	0.285714	1	0.591906
	chr1:33336515-33336577	+	CAGCGACTCCCGCGCGGCGGCGGTGGCGGCGGCCGCGTCCACGTCGGGCGCCCGGGGGGCGGGGCGCCCCCGCTGCGGGGAG	79	CGCGCGGCGGCGGTGGCGGCGGC	74	GGGGGCGGGGCGCCCCCG	5	0	1	0.824324	0	-2	-7	-1.6	-4.9	2.95098	3.63859	0.0566038	7.89873	-
	chr1:33764771-33764847	+	CCCAATCTTCCAGAAAGCTTGGTCCGCAGAAGCCCTGCCTGGTCCAGTCCGGGGGCGGCCAGGCCAACTGCAAGATTCTGGACTGTTTTGGTGGCA	13	CAGAAAGCTTGGTCCGCAGAA	3	ACTGCAAGATTCTGGACTGT	10	0	7	2.33333	4.1	6	6	-6.1	-5.9	3.76108	4.12372	0	1.07692	-
	chr1:33765316-33765362	+	GGGTGCAGTGATGGGCTGGGTGGCGGGCCCAGGGAAATGGGGTGGGGATGGGCTGGGTAAGACCTG	12	ATGGGCTGGGTGGCGGGCC	4	GAAATGGGGTGGGGATGGGCTGG	8	0	2	0.5	2.25	-17	-13	-5.7	-4.2	3.21542	4.06873	1	1	-
	chr1:33804697-33804762	+	GCTCCTGTTTGTGAAATTATCTGCTTTGGGACTGGTCACGTCTCCTAAGCAGAGCAGACTTCTCTAGGCAGGGGGCTACCACTCA	10	GTGAAATTATCTGCTTTGGGACTGG	4	AGACTTCTCTAGGCAGGGGG	6	0	1	4	3	16	11	0	-13.5	3.8246	3.88396	0	1	-
	chr1:33814931-33814983	+	GTGGGGTGTGCGGGGCCTGGGGACGCGGAAGCTGCGGCGCGCCGAGGTGACACGGCTTCCAGGGGCGACGGG	11	CGGGGCCTGGGGACGCGG	6	GAGGTGACACGGCTTCCAG	5	0	1	0.333333	0.6	-15	-14	0	-3.4	3.32043	4.40919	0	1.09091	-
	chr1:33815669-33815716	+	GACGCCCGGGGCTCAGCTTAGGGAGGCGGGCGCCACGCCACGAGGAGGCTGCCCTGATAGCCGGTGC	35	GCTCAGCTTAGGGAGGCGGG	9	ACGAGGAGGCTGCCCTGA	26	0	14	3.22222	3.38462	6	5	-7.3	-12	3.5172	4.13419	0	1	-
	chr1:36107230-36107277	+	ATGTTCAGTGCTTGTCTCTGGGATCGTACGGGTCTCCTCCGGAGCAGGCTGTGCAGGTCACTTGCCT	65	CTTGTCTCTGGGATCGTA	20	CTCCGGAGCAGGCTGTGCAGG	45	0	0	1.4	3.82222	5	9	-11.6	-6.3	3.6985	3.68873	0	1	-
	chr1:36235172-36235220	+	GGAACCGGCTGAAGAGGGGCTGGGCTGCCGGCAGTGCGCGCCGCAGAGACCTGGAGCTCTCCGGCCAC	30	GAAGAGGGGCTGGGCTGC	15	GCCGCAGAGACCTGGAGCT	15	0	7	5.26667	4.06667	-3	-6	-9.4	-10.1	3.46995	4.15127	0.6	1	0.591906
	chr1:36273785-36273831	+	GCGGCGGCGGCGGCGGCGGCGGGGATTGTTTTTGTTGTCGCTGAGGCCGGAAGAGCCGGAGCCGGG	27	CGGCGGCGGCGGGGATTG	6	TTGTCGCTGAGGCCGGAAGAGC	21	0	3	5.5	4.09524	9	13	-11.1	-10.8	3.22176	3.75475	0.0013587	54.5926	-
	chr1:36359680-36359757	+	TGATTGAGTTCATGTGTGAGGTGCTGGACATCAGGAACATAGATGAGCAGCCCAAGCCCCTCACGGACTCTCAGCGCGTTCGCTTCACCAAGGAGAT	9	CATGTGTGAGGTGCTGGACATCAGG	7	CGGACTCTCAGCGCGTTCGCTTCA	2	0	0	13.5714	0	19	22	0	-11	3.8644	3.88879	1	1	-
	chr1:36386544-36386603	+	CCAGAAACATTGAGCCATCAGAATGAACTGTGTACCTGATTTGTTCTCTGACCTGGCTAGGTAGGGAGGGGGTGGTTAT	25	TGAGCCATCAGAATGAACTGTG	21	ACCTGGCTAGGTAGGGAGG	4	0	4	4.2381	7.25	14	9	-6.5	-3.9	3.8083	3.80769	0	1.08	-
	chr1:36390129-36390182	+	TCATTAAGGGAATTAAGTTTGGTGGGGGATATGATTAGCCAAATAGTCCCCTGGCATAGGAGGAAGATAATGA	8	AATTAAGTTTGGTGGGGGATATG	5	CAAATAGTCCCCTGGCATAGGAGG	3	0	14	1.8	5	12	13	-0.7	-6.1	3.59932	4.02067	0	1	-
	chr1:36392360-36392408	+	AGAGCTGGAAAAGTGGATTTGCTGGGGAATTAGATGCATTTAGTTTTCCACTTACGCACAACTGCCTT	9	AAGTGGATTTGCTGGGGAATTAGA	4	CATTTAGTTTTCCACTTACGCA	5	0	1	0.25	1	6	5	-12.7	-1.6	3.81024	3.62877	0	1	-
	chr1:36525889-36525940	+	CAGAGTCATGAAAGACTGAAGGCATGTCTAGGGAAATAAAACCTGACTTGCCCTTCAGCAGGAATGACTGG	11	AAAGACTGAAGGCATGTCT	8	AAACCTGACTTGCCCTTCAGCAG	3	0	3	2	0	-5	-1	-14.9	-8.9	3.74605	4.04558	0	1	-
	chr1:36554505-36554551	+	CTGCGCGCGGATGGCCGCAGCGGCGATGGCGGCAGCGGCAGGTGGAGGGGCTGGCGCGGCCCGCTC	35	ATGGCCGCAGCGGCGATGGC	24	CGGCAGGTGGAGGGGCTGGCG	11	0	12	4.54167	2.36364	13	14	-5	-9	3.08716	4.26857	0.0909091	1	-
	chr1:36616754-36616820	+	GTGTCATTAGTCCTGAATGAACAGTGGGGGTGGGGGCCATCTCAGGTTGATCTATATGATCCCCTCCTCACTCAGATAGGTTCTTA	10	TCCTGAATGAACAGTGGGGG	7	TATGATCCCCTCCTCACTCAGA	3	0	0	4.14286	0	-10	-5	-10.5	-3	3.73596	3.91658	0.75	1	0.955569
	chr1:36621769-36621827	+	GGTTGGGCCGAGGCCGGGACTGGGCCGGCGCCGGGCGGGGAACGGGTTCGCGACCGCAGCCGAGAGACCCCGGGCGAC	175	AGGCCGGGACTGGGCCGG	138	GCGACCGCAGCCGAGAGAC	24	13	16	2.0942	8.58333	-4	-5	-8.6	-9.6	3.22104	4.72843	0.285714	1.01143	-
	chr1:36626678-36626733	+	CTCCTGATTGGAGGCTGGGAACAATGGCCGCCAGCCGGGCCAGAGAGCTCCTTCAGATCTGTAGTCTCAGTCGGG	56	GAGGCTGGGAACAATGGC	26	GAGCTCCTTCAGATCTGTAGT	30	0	3	1.5	5.4	-5	-3	-2.8	-11.4	3.77911	3.95838	0	1.03571	-
	chr1:36690337-36690391	+	AAGGCTCTTGGTCGCCTTCTCTGCAGAGCAGCTCCTACGCCGCTTTATCTTGCAGTCGGCCTGGGGGCGGCCAC	15	GTCGCCTTCTCTGCAGAGCAG	5	ATCTTGCAGTCGGCCTGG	10	0	1	5.8	2.1	2	-7	-5.9	-10.5	3.678	3.67539	0.333333	1	0.955569
	chr1:36766614-36766685	+	GGCTTTGACAAATCAAGACTGGGGACCAAAGACTTTGTGGGTCCAAGTGAAAGAGGAGGTGGCAGAGCTCGAGGAACCTTTGTAAGACCTT	44	AATCAAGACTGGGGACCAAAGACT	24	AGGTGGCAGAGCTCGAGGAACCTTT	20	0	5	4.20833	3.35	21	22	0	-15	3.72782	4.01933	0.142857	1	-
	chr1:36916195-36916251	+	AGGCCGGCGCGGCGTTGGGCGCGGCTGGGGAGCTGTGCTTCTGAGAGTAGGTTTCCCTCGAAAGGGCGAGGGCCGG	75	GGCGTTGGGCGCGGCTGGG	29	AGGTTTCCCTCGAAAGGG	42	4	13	4.62069	11.4524	-6	-7	-2.5	-14.1	3.4232	4.23562	0	1.06667	-
	chr1:36930084-36930141	+	CGGGTTCCCGCTGCGCGTGATCGGGCCGTGGTGGTTGTGTGCCCACGTTTAGCAGCGTGCTGGGGTGCTGTATAAAT	43	CTGCGCGTGATCGGGCCG	26	TAGCAGCGTGCTGGGGTG	15	2	17	5.57692	4.13333	5	5	-9.8	-10.2	3.62897	4.32131	0	1.04651	-
	chr1:37940180-37940231	+	CCTTACCCCCAGGACTCGGCCCCATGGAGACGCCGCCGGCCGCCGCTGGCGCATGGCGGGGTGAGGCGCGG	393	AGGACTCGGCCCCATGGAGACG	365	GCCGCTGGCGCATGGCGGGG	28	0	8	4.63836	5.60714	-2	-4	-2.6	-3.8	3.42406	3.76918	0.108108	1.00254	0.955569
hsa-mir-6732 MI0022577	chr1:37945835-37945890	+	TGCTCAGGCCTAGGGGGTGGCAGGCTGGCCATCAGTGTGGGCTAACCCTGTCCTCTCCCTCCCAGCCATGGGAAC	36	TAGGGGGTGGCAGGCTGG	10	TAACCCTGTCCTCTCCCTCCCAG	26	0	0	1	0.192308	1	4	-19.1	-5.9	3.53147	4.05102	0.85	1	0.0124836
	chr1:37952230-37952280	+	CAGGAGTCCCCAAAGACCTGGGACCTAAGCTAGGAGCAGAACTTTAGAGGTCCGGGGGAGCAGCTCTCCA	8	CAAAGACCTGGGACCTAAGCTAGGAG	3	ACTTTAGAGGTCCGGGGGAG	5	0	0	3.33333	0	2	-3	-16.2	-7.5	3.63729	3.80889	0	1	-
	chr1:37980470-37980521	+	CGTGCCGAGCTTCGCTAAGGCCGGGGCTCTCGAAGGTCCTTCTCGGAGAGCTCTAGAGATGCGGCTTCTGC	259	TTCGCTAAGGCCGGGGCT	25	CGGAGAGCTCTAGAGATG	234	0	2	5.64	1.67094	-5	4	-7.5	-13.5	3.55103	4.33486	0.12	1.00386	0.955569
	chr1:37980739-37980802	+	AACGCGATCCCAGGTCAAGCTCTATGGACTCGACTCCGGAAGAGCTCGCGAATCCATTTGCTTGTGCCTGCGCCTTCTGCCAC	17	CAGGTCAAGCTCTATGGA	9	AATCCATTTGCTTGTGCCTGCGC	6	2	1	8.22222	4.5	-2	3	-18.9	-3.3	3.8437	4.24345	0	1	-
	chr1:38273494-38273541	+	CCGAGGCATACGGCCAGAGGCTTGGCCTCGCTGCGACCCTTGAGGCGGTACACAGCGCGCAGAGCCG	15	CGGCCAGAGGCTTGGCCTCGC	10	CCTTGAGGCGGTACACAGCG	5	0	5	3.5	4	-17	-18	-1.7	-4.7	3.60956	4.41587	0	1	-
	chr1:38455918-38455984	+	AGAACCTGAGGTTCAGCGGACGGCTTCCTGCGGCTTGCTGGGGCCGGCTTGGCGGGCAGGTATCCTGTGTGGACTGCGCGAGCAGT	24	GTTCAGCGGACGGCTTCCTG	10	CAGGTATCCTGTGTGGACTG	14	0	13	3.3	2.14286	0	-1	-8.9	-5.3	3.67645	4.30379	0	1.04167	-
hsa-mir-3659 MI0016060	chr1:38554921-38554982	+	AGATACAAGGATGCCCTTGTACACAACACACGTGCTGCTTGTATAGACATGAGTGTTGTCTACGAGGGCATCCTTGTGTCT	1171	ATGCCCTTGTACACAACACACGT	6	TGAGTGTTGTCTACGAGGGCAT	1165	0	0	0.5	0.00772532	1	0	-28.8	-20.4	3.85838	2.90043	0.782313	1	0.000694753
	chr1:39457016-39457088	+	CGCACTTACCGCCGCGTCCGCTCCCGGTCCCTGGCCCCTCAGCGGCATGGCGTGCGGGGCGACGCTGAAGCGGCCCATGGAGTTCGAGGCGG	9	GCCGCGTCCGCTCCCGGTCCCTG	4	CTGAAGCGGCCCATGGAG	5	0	7	6	5.4	-4	-10	-4.8	-7.3	3.61479	4.28276	0.166667	1	0.955569
	chr1:39470528-39470606	+	GCTCCCTGGACACTGAACCTCTAAAGGGAAAAGGTCTACCCTGGAGCCAGGAGCATCAGGGTTGGCTTGGGAGCATGAGAGGTGAGCCCAGGGCTAGG	11	CACTGAACCTCTAAAGGG	5	GGGAGCATGAGAGGTGAGCC	6	0	1	10.6	5.83333	-3	0	-8	-8.5	3.6874	4.10821	0	1.09091	-
	chr1:39500148-39500202	+	CACATTGGCAAGGGGGAGCCTCGGCCCTGAACAGAGCAGCTGCTGATGTCTGGAGGCTGATTTTCCTGTTCTCT	52	AGGGGGAGCCTCGGCCCTGAAC	29	ATGTCTGGAGGCTGATTTT	23	0	16	10.4828	7.95652	-2	-6	-11.7	-1.8	3.71333	4.29586	0	1.01923	-
	chr1:39571078-39571134	+	GGAAACGCGAGCCGGGACCGGCGGAGCGCGAGCGGGCCGGGTGCGAGCGGACTGAGGAGCGGAGCGCGACTGCCGG	255	GCCGGGACCGGCGGAGCGCG	45	GCGGACTGAGGAGCGGAGCG	209	1	23	4.26667	3.48325	-16	-16	-1.7	-6.3	3.06515	4.47794	0.097561	1	-
	chr1:39571084-39571134	+	GCGAGCCGGGACCGGCGGAGCGCGAGCGGGCCGGGTGCGAGCGGACTGAGGAGCGGAGCGCGACTGCCGG	222	ACCGGCGGAGCGCGAGCG	13	GCGGACTGAGGAGCGGAGCG	209	0	6	4.46154	3.48325	-13	-10	-3.6	-9	2.96637	4.37172	0.0810811	1.12162	-
	chr1:39608341-39608387	+	GCTCCTTCCATTCTGATGGCTAATTAGGGACACCTCATTAGCTATCAGAGTGGAACAAGTATTTGC	14	TTCTGATGGCTAATTAGGGACACC	8	TTAGCTATCAGAGTGGAAC	6	0	0	3.75	0.5	11	6	-16.9	-13	3.84956	3.46514	0	1	-
	chr1:39753181-39753233	+	TCTGAAGATGAAGGCAATCTCCGATTTGTGTATGAACTACTGTCTTGGGTAGAAGAGATGCAGGTGGGTGCA	34	AAGGCAATCTCCGATTTGTGTATG	16	TTGGGTAGAAGAGATGCA	18	0	20	6.75	6.77778	-10	-16	-0.7	-3	3.78922	3.71318	0.25	1.17647	-
	chr1:39757612-39757677	+	TGGGGCAATGACCTGCCTAGTGTGGAGTTGCAGCTAGAAACACAGCAGCACATCCATACGAGTGTAGAAGAGCTGGGCTCAAGTG	58	ACCTGCCTAGTGTGGAGTTGC	10	TCCATACGAGTGTAGAAGAGCTG	48	0	16	7.4	4.54167	5	7	-7.8	-4.5	3.7735	4.23473	0.785714	1	-
	chr1:39758440-39758499	+	TAATCAGGGAAAGATGTCCCAGAATTTCCATACCAGCTATGCTGAAACTCTTGGAAAGCTGGAGACACAGTATTGTAAA	74	AAGATGTCCCAGAATTTCCATAC	7	CTTGGAAAGCTGGAGACACA	67	0	2	1.42857	3.02985	1	-2	-15.9	-2.9	3.82668	3.54927	0.222222	1	0.290597
	chr1:39775879-39775959	+	GTTACATTTTTATTCTGTTGCAATTTCTTCTGGCTTTTTCTTTCTAGCTTCGATCCTCAGCACCAGGGGAGTGCCATCAGATTATGAAGAACCTTCAGGC	11	TATTCTGTTGCAATTTCTTCTGGC	3	GTGCCATCAGATTATGAAGA	8	0	1	5.66667	7.25	9	4	-7.2	-5.8	3.73678	3.5551	0	1.09091	-
	chr1:39788284-39788331	+	CCTAGGACTATGAATTGCAACTGATGACATACAAGGCCTTTGTGGAATCGCAGCAGAAATCCCCTGG	72	TGAATTGCAACTGATGAC	25	AGGCCTTTGTGGAATCGCAGCAGA	47	0	10	3.24	3.19149	-10	-3	-4.7	-5.9	3.85471	4.00847	0.0833333	1	0.955569
	chr1:39797971-39798026	+	AGAAAGCAATAGAAAGTGGTATCCTGGATAGAGATCTTGCCAATAACTTAAAATCGATTTGTATACCTGATGTGA	27	AGAAAGTGGTATCCTGGATAGAGA	22	AACTTAAAATCGATTTGTATA	5	0	16	2.40909	0	-13	-16	-0.7	-1.6	3.74903	3.26862	0	1	-
	chr1:39798917-39798985	+	AACTGATGGGAATGTTCATCCTCTGGACAAAAAGGAAATGTTAAAGAAAACATTTCTGGCTAAGGATGACCATAAAGAAAGTCAAGAA	49	AATGTTCATCCTCTGGAC	8	TCTGGCTAAGGATGACCATAAAGA	41	0	12	1.75	0.463415	-3	4	-11.5	-3.1	3.59663	3.8775	0.785714	1	0.290597
	chr1:39800498-39800577	+	AGAAGCTATTGAGAAAAGACTGATCAGCCCTGAACTGGCAAATATGATCCAAATAGATAGTTCAGAGTTCAGCGATCACAGGGCTCAGATTGAAAAGCA	29	GAGAAAAGACTGATCAGCCCTGAAC	19	GAGTTCAGCGATCACAGGGCTCAGA	10	0	12	3.15789	8.8	5	12	-4.9	-7.9	3.74117	4.13772	0	1	-
	chr1:39824465-39824516	+	CAGGCTTGTGAGGCCAACGTGGAGAAGCTCCTCTCAGATACTGTTGCCTCTGACCCTGGAGTTCTCCAGGA	12	AGGCCAACGTGGAGAAGCTC	4	GATACTGTTGCCTCTGACCCTGGAG	8	0	7	3	1.5	-22	-17	-0.4	-4.6	3.76324	4.29587	0	1	-
	chr1:39833835-39833891	+	AATTTGGAAATGGAAGACCAACAGGAGAACCTAGATACTCTTGAGCACCTGGTCACTGAACTGAGCTCTTGTGGCT	43	TGGAAGACCAACAGGAGAACCTAGA	33	TTGAGCACCTGGTCACTGAACTGAGC	10	0	8	3.60606	6	11	12	0	-2	3.74214	4.05973	0.571429	1.02326	0.955569
	chr1:39833865-39833944	+	CTAGATACTCTTGAGCACCTGGTCACTGAACTGAGCTCTTGTGGCTTTGCGCTGGACTTGTGCCAGCATCAGGACAGGGTACAGAATCTAAGAAAAGAC	34	TTGAGCACCTGGTCACTGAACTGAGC	15	AGGACAGGGTACAGAATCT	19	0	11	10.0667	2.05263	9	6	-9.5	-9.2	3.82293	4.10724	0.4	1.02941	-
	chr1:39851179-39851237	+	GCATCCTAACAGGCCCTGGAGATGTCTCTCTGTCCACCAGCCAAGTACAGAAAGAACTCCAGAGCATCAATCAGAAAT	84	AGGCCCTGGAGATGTCTCT	7	AAGTACAGAAAGAACTCCAGAGCATC	77	0	24	1.85714	3.64935	-8	1	-12.6	-0.7	3.6494	3.77755	0.25	1	-
	chr1:39851211-39851260	+	TCCACCAGCCAAGTACAGAAAGAACTCCAGAGCATCAATCAGAAATGGGTTGAGCTGACTGACAAACTC	95	AAGTACAGAAAGAACTCCAGAGCATC	76	AGAAATGGGTTGAGCTGAC	19	0	11	3.55263	2.68421	-11	-17	-3.9	-1	3.656	2.87039	0.333333	1	-
	chr1:39852920-39852968	+	GCAAATGTTTGATGAGTTGAGGACCTGGTTGGATGATAAACAAAGCCAGCAAGCAAAAAACTGCCCAA	37	GATGAGTTGAGGACCTGGTTGGAT	22	AACAAAGCCAGCAAGCAAAA	15	0	5	3.68182	4.6	-1	1	-7.1	-9	3.57938	3.89245	0.6	1.05405	0.591906
	chr1:39853179-39853229	+	GAGCTTAGTAAAAAAACTGCAGACAGACAATCCAGGCTCAAGGATTGTATGCAGAAAGCTCAGAAATATC	123	AAAAAACTGCAGACAGACAATCC	24	AAGGATTGTATGCAGAAAGCT	99	0	62	3.16667	1.43434	-2	0	-12.2	-0.9	3.65288	3.42024	0.2	1	-
	chr1:39853208-39853286	+	ATCCAGGCTCAAGGATTGTATGCAGAAAGCTCAGAAATATCAGTGGCATGTGGAAGACCTTGTGCCATGGATAGAAGATTGTAAAGCTAAGATGTCTG	217	AAGGATTGTATGCAGAAAGCT	120	TGGATAGAAGATTGTAAAGCT	97	0	13	5.475	10.5773	-17	-17	-2.5	-6.4	3.73708	4.2377	0.0769231	1.00461	-
	chr1:39853640-39853691	+	GGGTTCTCAAGCCTGTAGCAACAAGAACCTGGAGAAGCTAAGAGCTCAACAGGAAGTGCTGCAGGCCCTAG	126	GCCTGTAGCAACAAGAACCTGGAGAA	106	AAGAGCTCAACAGGAAGTGCTG	20	0	13	6.33962	7.8	-5	-5	-9.6	-6.7	3.62778	3.82773	0.0769231	1.01587	-
	chr1:39853680-39853753	+	AGAGCTCAACAGGAAGTGCTGCAGGCCCTAGAGCCTCAGGTAGACTATCTGAGGAACTTTACTCAGGGTCTGGTAGAAGATGCCCCAGATGGA	60	AGGAAGTGCTGCAGGCCCT	5	CTCAGGGTCTGGTAGAAGATGC	55	0	14	6.2	2.41818	-3	-1	-15.4	-1.3	3.75112	3.52117	0.0909091	1	-
	chr1:39854193-39854243	+	GAACTGACACTAGGCCGTGTAGAGGACTTCTACAGGAAATTGAAAGGACTCAATGACGCGACCACAGCAG	50	TAGGCCGTGTAGAGGACTTCTACAGG	17	AATTGAAAGGACTCAATGACGCG	33	0	6	3.64706	3.72727	-1	-5	-10.4	-2.8	3.79542	4.34432	0.4	1.02	0.591906
	chr1:39893729-39893780	+	GCAGAACAGGGTGTGCTGTCAGAAAAGATAGACTCATTGCAGGCCCGATACAGTGAAATTCAAGACCGCTG	20	GTGTGCTGTCAGAAAAGATAGAC	15	GGCCCGATACAGTGAAATTC	5	0	19	6.6	5	20	17	0	-8.6	3.85652	3.59432	0	1	-
	chr1:39895583-39895629	+	CCAAGGCCCTCAGAACTTTAGAGCAAGCCCGGCAGCTGGCCACCAAGTTCCAGTCTACTTATGAGG	18	CAGAACTTTAGAGCAAGCCCGGCA	13	GGCCACCAAGTTCCAGTCT	5	0	10	1.30769	3	9	4	-4.8	-4.1	3.77129	3.79694	0.0555556	1	0.955569
	chr1:39895610-39895657	+	CCCGGCAGCTGGCCACCAAGTTCCAGTCTACTTATGAGGAACTGACCGGGTGGCTGAGGGAGGTGGA	11	GGCCACCAAGTTCCAGTCT	5	TTATGAGGAACTGACCGGGTGGCTGA	6	0	5	3	2.5	-3	6	-13	-18.5	3.78882	4.12893	0	1.09091	-
	chr1:39896398-39896473	+	GTCATGGAGCACAGGCTGGTGTTGGACACAGTGAATGAGGTGAGCCGTGCTCTCTTAGAGCTGGTGCCCTGGAGAGCCAGAGAAGGGCTGGATAA	28	ACAGGCTGGTGTTGGACA	14	GCTGGTGCCCTGGAGAGCCAGAGAAG	14	0	5	11.2857	6.71429	12	20	-3.4	-11.9	3.71263	4.03065	0	1.03571	-
	chr1:39903552-39903607	+	TCAGAGAGTGCATCAGTGACAATAAGAGTGCCACCGTGGAGCTAGAAAAACTGCAGCCATCCTTTGAGGCCTTGA	15	CATCAGTGACAATAAGAGTG	4	AAAAACTGCAGCCATCCTTT	11	0	19	3.25	7.09091	9	9	-2.3	-8.5	3.80174	4.20084	0.666667	1	-
	chr1:39904966-39905012	+	AAATTGGATCAAATGGTATTCTTCTGGGAGGACATCAAAGCTCGGGCTGAAGAACGAGAAATCAAA	34	AAATGGTATTCTTCTGGGAGGACA	11	AAAGCTCGGGCTGAAGAACG	23	0	23	6.36364	4.69565	20	16	0	-1.5	3.62088	4.40017	0	1	-
	chr1:39908463-39908528	+	TCTTGAATCCAGTGCTGGAGATGATGCCAGCAGCTTAAGGAGCCGTTTGGAAGCCATGAACCAATGCTGGGAGTCAGTGTTACAG	17	AGTGCTGGAGATGATGCC	8	ATGAACCAATGCTGGGAGTC	9	0	15	1.125	7	6	7	-5.9	-10.3	3.81905	4.26683	0	1.05882	-
	chr1:39910414-39910469	+	TCTAAGCCGTGACGACTCTGGGTCTGGCTCCAAGACAGAACAGAGTGTAGCACTTTTGGAGCAGAAGTGGCATGT	60	GACGACTCTGGGTCTGGC	18	CAGAGTGTAGCACTTTTGGAGCAGA	42	0	9	4.55556	5.02381	8	16	-7.4	-6	3.83181	3.9525	0	1	-
	chr1:39920622-39920685	+	TCTTGAAACGGCCTTGTCAGAACTGGTGGCTAATGCTGAGCTCCTGGAAGAACTTCTGGCATGGATCCAGTGGGCTGAGACCA	102	GCCTTGTCAGAACTGGTGGCTA	61	AAGAACTTCTGGCATGGATCCAGTGG	41	0	2	4.62295	8.02439	4	-2	-9.4	-1.6	3.77491	4.2508	0.428571	1.0098	-
	chr1:39926342-39926409	+	TGTCTGGAGGAAAAAGTATATGCGTTGGATGAATCACAAAAAGTCTCGAGTGATGGATTTCTTCCGGCGCATTGATAAGGACCAGGA	117	AAAAAGTATATGCGTTGGATG	104	ATGGATTTCTTCCGGCGCATTGATA	13	0	48	3.82692	6.07692	-8	-4	-14.8	-7.9	3.83797	3.45303	0.363636	1	0.955569
	chr1:39926408-39926459	+	GCGCATTGATAAGGACCAGGATGGGAAGATAACACGTCAGGAGTTTATCGATGGCATTTTAGCATCCAGTG	68	AAGGACCAGGATGGGAAGAT	43	AGTTTATCGATGGCATTTTA	25	0	13	3.39535	3.12	15	15	0	-16.4	3.79002	3.77037	0.25	1	-
	chr1:39991703-39991770	+	ACAGCAGCCTCAGAGCCTGTGCTGACTGCACTGTCTGGAGTCAGCACAGAAGTCCTATCTTAGGACCTGTCAGACTGTGGCTGGCCC	12	CAGAGCCTGTGCTGACTG	6	TTAGGACCTGTCAGACTG	6	0	0	2	1.33333	0	0	-0.1	-12.7	3.63509	4.04386	0	1	-
	chr1:40204567-40204636	+	AAGCGCGCGAGCAAGATGGCCACCACCAAGCGCGTCTTGTACGTGGGTGAGCAGGAGGGGTTGCTAGGCGGAGTCTGAGTGAACGCGAC	94	GCAAGATGGCCACCACCAAG	83	GGGTTGCTAGGCGGAGTCTGAG	11	0	9	4.22892	6.45455	-3	0	-10	-8.7	3.75075	4.60953	0.1	1.04255	-
	chr1:40420834-40420899	+	TTCCTCGTCTGCCAGCCGGCTTGGCTAGCGCGCGGCGGCCGTGGCTAAGGCTGCTACGAAGCGAGCTTGGGAGGAGCAGCGGCCT	59	GCCAGCCGGCTTGGCTAGCG	45	ACGAAGCGAGCTTGGGAGGA	14	0	14	2.95556	8.14286	-4	-4	-9.9	-4.3	3.5359	4.39543	0	1	-
	chr1:40506421-40506480	+	GCGGTTCTTGCCGGAAGCGGAGAGCGGCTGATCGCAGTCCGGAGGTGAGGCGGAACTCTGAGGTGAGGGTGTGCAGCTT	388	CCGGAAGCGGAGAGCGGC	125	GCGGAACTCTGAGGTGAGGG	236	27	22	4.16	5.75424	4	6	0	-9.7	3.60824	4.23816	0.0833333	1	0.955569
	chr1:40525043-40525095	+	AATCTGGTAGAAAGATTGGAGAGGGCAGTGGGCCGCCTGGAGGCAGTATCTCATACCTCTGACATGCACCGT	56	AAAGATTGGAGAGGGCAGTGGGCCGC	44	AGGCAGTATCTCATACCTCTGA	12	0	20	2.77273	6.08333	-2	-18	-2.5	-6.9	3.87687	4.4095	0	1.01786	-
	chr1:40531927-40531992	+	TATTTAAGTATATGGACAGAGCTGCAGGCTTACATTAAGGAGTTCCATACCACCGGACTGGCCTGGAGCAAAACGGTTAGTGAAT	96	TATGGACAGAGCTGCAGGCT	57	CTGGCCTGGAGCAAAACG	39	0	3	2.66667	8.97436	-2	-4	-14.9	-2.6	3.89316	3.83791	0.375	1	-
	chr1:40537142-40537214	+	AGTTCCTGAGCAGTTCAAGACCCTATGGAACGGGCAGAAGTTGGTCACCACAGTGACAGAAATTGCTGGATAAGCGAAGTGCCACTGGGTTC	45	CAGTTCAAGACCCTATGGAACGG	31	GAAATTGCTGGATAAGCGAAGTGC	14	0	7	12.5484	3.92857	-18	-17	0	-7.7	3.87848	4.07076	0.333333	1.02222	-
	chr1:40537369-40537430	+	AGGCTGAAATTTGGGGTGGGATAGCAGGTCAGTTGATCTTCTGCAGGAAGGTGCAGCTTTTCCATATCAGCTCAACCACGC	28	TTGGGGTGGGATAGCAGGTC	20	CAGCTTTTCCATATCAGC	7	1	7	5.25	7.28571	3	1	-12	-5.2	3.82104	4.31749	0	1.03571	-
	chr1:40651119-40651181	+	TAAATGCAAGATTAGGTTGAAAGGATTACAGCCATCCTGTTATTTGGATGGCTGTAATCCTTTCAACCTAATCTTGCATTAA	14	ATTAGGTTGAAAGGATTACAGC	12	GCTGTAATCCTTTCAACCTAAT	2	0	0	2.33333	0	0	0	-34.4	-16.5	3.77744	2.10619	0	1	-
	chr1:40723806-40723853	+	CGCGCAGAGGGAGGGATGGGGGCGGGTATCGGCGTAGGGGCCCTCGGAAAGAACGGATATTGCTGTG	48	GAGGGATGGGGGCGGGTAT	23	GCCCTCGGAAAGAACGGA	25	0	65	1.17391	3.2	13	12	-7	-1.5	3.58159	4.48407	0.285714	1	-
	chr1:40723835-40723892	+	CGGCGTAGGGGCCCTCGGAAAGAACGGATATTGCTGTGACACCGCGGGGACGCTCTGAAGGGACGAGTGTCGGTGTG	83	GCCCTCGGAAAGAACGGA	28	ACGCTCTGAAGGGACGAG	54	1	21	3.96429	2.88889	5	4	-8.6	-9.1	3.72899	3.77854	0.222222	1.0241	0.290597
	chr1:40723916-40723980	+	CGGTGCACGCTGAAGGAGCCGGCGGAACCGGGTGGCCATGGGGATGTGGGCATCGCTGGACGCTTTGTGGGAGATGCCGGCCGA	58	TGAAGGAGCCGGCGGAACC	21	GCTGGACGCTTTGTGGGAGA	36	1	18	7.38095	7.75	-14	-13	0	-8.5	3.56062	4.40998	0	1.01724	-
	chr1:40726607-40726657	+	CAACTGGATAAAAGCACTTTCAGCTTCTGGTCAGGACTCTATTCAGAGACTGAAGGCACTGTGAGTAATT	20	AAAGCACTTTCAGCTTCTGGT	7	TCAGAGACTGAAGGCACT	13	0	4	5.57143	5.15385	1	-2	-14.6	-1.9	3.73695	3.76734	0.333333	1	0.955569
	chr1:40839439-40839487	+	AGGGAAACCGAGGCGCGGGACGCAAGGCCAGCAGACAGGCCGGCCAGAGGGTCATCTGCGTCCGGCAC	61	AGGCGCGGGACGCAAGGC	48	CGGCCAGAGGGTCATCTG	13	0	20	6.29167	4.92308	2	-12	-5.1	-9.5	3.48974	4.27893	0	1.03279	-
	chr1:40840518-40840566	+	GTGACACAGTGCGGATTTCTAGGCAGTGTAGCCCTGGCTTGTAGAGTGCGTTGGAGGCCTATGTATGA	59	GCGGATTTCTAGGCAGTG	9	GTAGAGTGCGTTGGAGGC	50	0	7	4.66667	5.92	-3	-4	-7.7	-4.9	3.72603	4.43184	0	1.0678	-
	chr1:40888117-40888166	+	GACTCTCAGAAGGGTCTGTGGGTGTTGTATATTAGGCAAACAGGGGAAAGCTTAGAGGTCCTTCTATAT	19	AGGGTCTGTGGGTGTTGT	11	AAACAGGGGAAAGCTTAGAGGT	8	0	4	3.54545	1.75	1	-3	-5	-1.6	3.75387	3.99664	1	1	0.955569
	chr1:40915926-40915981	+	CCCTGTCGCGCGCGGTGCTCTCCGCAGCCCCGGAGTCGTGCTCAGACAAAGGCTGGGAGGCTAGGGCCGGGGGCG	39	CGCGGTGCTCTCCGCAGCCCCGG	6	CTCAGACAAAGGCTGGGAGGCTAGG	33	0	2	1.33333	0.151515	-6	-6	-16.7	-11.5	3.51495	4.29931	0	1.02564	-
	chr1:40942970-40943038	+	ACAACCCGCCGGAAGACGCGCGGGTTGTGGCAGCTGCAGCGGGACCGCGTGGGGTGGGCCCCGGGACCGCCAGGGCTGCAGCGAGAGC	57	GGAAGACGCGCGGGTTGTGGCA	45	CCGGGACCGCCAGGGCTG	12	0	8	5.2	5.41667	-16	-20	0	-5	3.4041	4.07927	0.363636	1.01754	-
	chr1:40997357-40997406	+	ATCAGCGCCGCGGGAAGTGCGGGCGGGTGTTGCTCCCCTGTCTCTGGACGACGCTGTGACTGATCCCAG	56	CGGGAAGTGCGGGCGGGTG	13	CCTGTCTCTGGACGACGCTGTGA	43	0	18	1.84615	4.74419	6	12	-6.8	-12.3	3.70051	4.19851	0	1.03571	-
	chr1:41157884-41157933	+	GATGAAGGAATCTGAGGCTGCGGGGATGCGCGCGTCTTGGGCTAGGGCGGCTGGGGCAATGACCCCCTG	206	TCTGAGGCTGCGGGGATG	146	TTGGGCTAGGGCGGCTGGGGCAA	60	0	25	1.69178	2.58333	13	18	-0.3	-0.9	3.57608	4.2139	0.0714286	1.08738	-
hsa-mir-30e MI0000749	chr1:41220042-41220106	+	TCTTTGCTACTGTAAACATCCTTGACTGGAAGCTGTAAGGTGTTCAGAGGAGCTTTCAGTCGGATGTTTACAGCGGCAGGCTGC	12239899	TGTAAACATCCTTGACTGGAAGC	11112530	CTTTCAGTCGGATGTTTACAGC	1126524	845	65	0.0374565	0.0360809	1	2	-25.8	-11.6	3.85094	3.68451	0.455666	1	0.000258259
hsa-mir-30c-1 MI0000736	chr1:41222971-41223030	+	CTGTAGTGTGTGTAAACATCCTACACTCTCAGCTGTGAGCTCAAGGTGGCTGGGAGAGGGTTGTTTACTCCTTCTGCCA	3569590	TGTAAACATCCTACACTCTCAGC	3555220	CTGGGAGAGGGTTGTTTACT	14370	0	666	0.00864475	0.136674	1	0	-18.8	-8.5	3.72936	4.35039	0.446462	1	0.290597
	chr1:41228599-41228663	+	GGTCAGCAGGTGCAGATTGTCCAGGCTCAGCCACAGGGTCAAGCCCAACAGGCCCAGAGTGGCACTGGACAGACCATGCAGGTG	11	TGCAGATTGTCCAGGCTCAGCCA	4	AGAGTGGCACTGGACAGAC	7	0	3	1.5	1	-4	-4	-14.5	-9.7	3.50235	3.87282	0	1	-
	chr1:41467879-41467949	+	CAGAAGGAAAAATCCAAGCAATTGCCTGGGCTCGGAATCAGAAAAAGCCTTTTTTGGGTAAGGAGCTCTGCAGTGCAGTCTTCACTTAAG	18	AATCCAAGCAATTGCCTGGGCTCGG	13	GTAAGGAGCTCTGCAGTGCAGTC	5	0	1	11.0769	0	-3	-3	-15.3	-7	3.73279	4.05092	0	1	-
	chr1:41475202-41475262	+	TGGCCTCCTCCTGGCCTCTGTGGGGCGGCTCTCACATTACCTCCAGAAAGGCTGCAGGCTCTCACCCAGGTAGGCGCACT	21	CTGGCCTCTGTGGGGCGGCTCTC	7	AAGGCTGCAGGCTCTCACCCAGG	14	0	0	1	4.64286	1	1	-3.4	-10.4	3.62481	4.04945	0	1	-
	chr1:41477865-41477917	+	GGTCCTCATTCAAAGGGACGGTCAGTTTGGTGTCAACATGAAACACCAAGATGTCTGTCTCTGAAGCGTGAT	295	CAAAGGGACGGTCAGTTTGGTG	215	AAACACCAAGATGTCTGTCTCT	80	0	1	0.306977	1.175	-3	-3	-21.5	-4.9	3.7423	4.12828	0.777778	1	0.133587
	chr1:41962128-41962181	+	GGGACCGGGGCGCGGCGGGGCCTGACACGACCGCACGGGCAGTACGGCCACGTGCGCCCCCAACCCCACCTCC	11	CGCGGCGGGGCCTGACACGAC	5	TACGGCCACGTGCGCCCCCAA	6	0	26	3.4	3.33333	6	7	-15.3	-17.9	3.28565	4.31416	0.571429	1.09091	0.955569
	chr1:42129419-42129480	+	GCAGGTGTGATTGCAGCTGGACATGGGTCTGCACACTCACGTACACGATTGCAAACCCACTGACCAGCTGCCAAGCTGCCC	14	TTGCAGCTGGACATGGGTCTGC	7	CAAACCCACTGACCAGCTGC	7	0	0	0.571429	0.285714	1	-2	-24.3	-8.2	3.73617	4.22826	0.764706	1	0.0588095
	chr1:42801062-42801126	+	CCCTGAGACTCCCGAGGCTCTGCATCGGCGCAGCCGGTGTCATCTAGCGGCCGGCAGTTCCGAGCGACTTGGGGTCCTTGTGCC	48	CCCGAGGCTCTGCATCGG	29	CAGTTCCGAGCGACTTGGGG	19	0	31	5.62069	4.42105	-5	1	-14.8	-5.1	3.72389	3.87622	0.142857	1	0.955569
	chr1:42922277-42922342	+	CCCAGCCTCCCGGTGCTGCGCGCTGGGCTGAGGTTATGGCTCGCTTCGCGGCCAGGCTGGGCGCGCAGGGCCGGCGGGTGGTGTT	19	CGGTGCTGCGCGCTGGGCTGA	14	CTGGGCGCGCAGGGCCGGC	5	0	0	7.07143	4.2	4	2	-28.9	-12.3	3.38041	3.70424	0	1	-
	chr1:42925662-42925716	+	ACTACAAAAAAAACCATGGCTTTCATATGGACAGATAAAATGAAAGAAAGGGAAAAGGCAGTGGTGTGTAGGCA	16	AAACCATGGCTTTCATATGGACAGAT	9	AGAAAGGGAAAAGGCAGTGG	7	0	19	3	2.42857	15	9	-2.4	-4.5	3.56459	3.7799	0	1	-
	chr1:43148268-43148340	+	AGCAGCCGCCCGCCGCCCCCCCCGCCGCCCCCGCCCTCAGCGCCGCCGACACCAAGCCCGGCACTACGGGCAGCGGCGCAGGGAGCGGTGGC	26	CGCCGCCCCCCCCGCCGC	11	GGCACTACGGGCAGCGGCGCAGG	15	0	14	6.63636	11.5333	-13	-8	-13.1	-16.9	3.06429	4.30668	0.0714286	1.11538	-
	chr1:43162463-43162542	+	GAGAGTGGGGAAAAGAACGAGGGATCGGAGAGTGCTCCCGAAGGCCAGGCCCAACAACGCCGGCCCTACCGCAGGCGAAGGTTCCCACCTTACTACATG	56	AAAAGAACGAGGGATCGGAGAGTGC	49	CAGGCGAAGGTTCCCACC	7	0	13	6.79592	8.57143	15	7	-0.9	-18	3.78822	4.15142	0.333333	1.05357	-
	chr1:43166636-43166682	+	GCCGATCCACCAGCTGAGAATTCGTCCGCTCCCGAGGCTGAGCAGGGCGGGGCTGAGTAAATGCCG	95	CAGCTGAGAATTCGTCCGC	56	CGAGGCTGAGCAGGGCGGGGCTGA	39	0	33	3.07143	2.58974	-9	1	-13.4	-2.2	3.7769	3.41154	0.416667	1.02105	0.955569
	chr1:43282815-43282876	+	TGGAGGAAAATGGCGGTCGCTGGAGCCGCCGACCAAGAGGCTTGGGAGTCTGTACCTTTCCCGACCGGGCCACTGGAAGTT	16	TGGCGGTCGCTGGAGCCG	7	CTGTACCTTTCCCGACCGGGCC	8	1	3	6.57143	10.5	12	16	-1.4	-7.6	3.79609	4.65463	0	1.0625	-
	chr1:43312294-43312344	+	GCCTACAGAGGCGGCGCTGTCCCTGATCGAGCGGCGGGAGCGAGGTGGGTCCGGGTTGGGCCCGAGGTCG	63	GCGGCGCTGTCCCTGATCGAG	43	CGAGGTGGGTCCGGGTTGGG	20	0	11	6.76744	4.4	15	14	0	-4	3.50666	3.94494	0.352941	1	-
	chr1:43312309-43312365	+	GCTGTCCCTGATCGAGCGGCGGGAGCGAGGTGGGTCCGGGTTGGGCCCGAGGTCGCGGGGGGAGGCGGACACGACT	49	ATCGAGCGGCGGGAGCGAG	38	CCCGAGGTCGCGGGGGGAGGC	11	0	9	6.52632	6.81818	7	9	-1.7	-16.1	3.39858	4.2795	0.428571	1.04082	-
	chr1:43312324-43312390	+	GCGGCGGGAGCGAGGTGGGTCCGGGTTGGGCCCGAGGTCGCGGGGGGAGGCGGACACGACTTCGCGGGAAACTCTGTACACGGCCA	24	CGAGGTGGGTCCGGGTTGGG	15	GGACACGACTTCGCGGGAAACTCTG	6	3	18	4.93333	5.83333	8	12	-14	-6.3	3.48829	4.60154	0.454545	1.25	-
	chr1:43390354-43390406	+	AATGGCGGTGCTCGGGGACGTCGATACTGACCCAGGGCGGGAGGCAGCTGCGAGTGGATTGTCGGGCCTTTT	79	CTCGGGGACGTCGATACTGA	59	CAGCTGCGAGTGGATTGT	20	0	5	4.45763	2.85	10	8	-7.4	-7.7	3.73499	4.19818	0	1.01266	-
	chr1:43824685-43824762	+	CGGTGAGAGGTGGTGGGGCTGAGCCGAGGTGGGGCCGTGGCCAGGGGGAGGGGGTGCTAGGCCGGAAGGGGCTGCAGCCGAGGGTGGCCCTGATTTT	25	TGGTGGGGCTGAGCCGAGG	21	AGGGGCTGCAGCCGAGGGTGG	4	0	5	5.57143	3.5	-11	-8	-4.8	-10.5	3.27551	4.30718	0	1.04	-
	chr1:43833500-43833559	+	CTGGGCAGGGCAGGGCAGGGCTGGGCCGGGCTGGGCCGGGCTGGCCAGGCAGGGGGCGCCGGCACGTGGAGAGTCCGTG	28	CAGGGCAGGGCTGGGCCGGG	26	CAGGCAGGGGGCGCCGGCACGTGG	2	0	4	1.96154	0	16	20	0	-7.4	3.07143	4.47632	0.607143	1.57143	-
	chr1:43855580-43855635	+	AGGTAGCGAGGTCAGGGGTCAAGAGTGGAACACCCTCACTGGCCCGGGCCGGCGCGGGAGGGCTGTGTGATGGCC	61	GTCAGGGGTCAAGAGTGG	12	GCCGGCGCGGGAGGGCTG	49	0	26	3.83333	3.87755	16	16	0	-10.7	3.61595	4.19223	0.315789	1	-
	chr1:43893848-43893909	+	AGGGATTACAGGGTGGGGACTGGAGAGGCCATTCCAGAGCTCAAGCCTCATGGCCCCTTCCACTTCCATCAGGGCTATTCC	10	GGGTGGGGACTGGAGAGGCCAT	6	TGGCCCCTTCCACTTCCATCA	4	0	0	0.833333	0	1	0	-20.1	-6	3.6637	4.27325	0.866667	1	0.0305941
hsa-mir-6735 MI0022580	chr1:43914214-43914282	+	CACTGGCAGCCAGGGCAGAGGGCACAGGAATCTGAGGTGACTGGCACAGAAGACTCAGGCCTGTGGCTCCTCCCTCAGGACTGCTTCC	680	CAGGGCAGAGGGCACAGGAATCTGA	637	AGGCCTGTGGCTCCTCCCTCAG	28	15	0	0.406593	0.0714286	2	2	-22	-6.3	3.55163	4.23444	0.712644	1.04412	0.133587
	chr1:43919715-43919761	+	GGACCCGCGCCTGGAGAAGGTAGGGAGGCCGAGCTCCAGGGCCTGAGAGCCGGACGCGAAGCAAGA	80	CTGGAGAAGGTAGGGAGGCC	13	AGGGCCTGAGAGCCGGACG	67	0	79	2.38462	1.77612	6	3	-8.3	-9.2	3.41254	4.01619	0	1	-
	chr1:43938717-43938794	+	CAGGACGTGTAAGGGAGCTCTGTGGCTGGGTATCTGCATTGGCTGAACCCAACACAAAGCCAGAAGGCAAGGACTCCACTGGCATAGACCATGAGGG	11	AAGGGAGCTCTGTGGCTGGG	6	AAGGACTCCACTGGCATAG	5	0	5	3.5	5.6	8	6	-8.5	-9.7	3.78627	4.40112	0	1	-
	chr1:44010754-44010828	+	GGATGGCCCCTGAGCCAGCCCCAGGGAGGACGATGGTGCCCCTTGTGCCTGCACTGGTGATGCTTGGTTTGGTGGCAGGCGCCCATGGTGACAG	8	TGAGCCAGCCCCAGGGAGGACGATGG	3	TGCTTGGTTTGGTGGCAGGCGCCC	5	0	2	0	2	16	13	-5.6	-11.4	3.49084	4.46061	0	1	-
	chr1:44019189-44019267	+	AAAGTCCCTGAGGACCAGACTGGGCTGTCAGGAGGGGTAGCCTCCTTCGTGTGCCAAGCTACAGGAGAACCCAAGCCGCGCATCACATGGATGAAGAA	36	AGGACCAGACTGGGCTGTCAGGAG	29	AGGAGAACCCAAGCCGCGCATCACAT	7	0	37	6.44828	3.42857	-3	-1	-4.2	-4.4	3.83244	4.19743	0	1	-
	chr1:44057058-44057135	+	TCCGGACTCCCGCCGCCCCCCGAACGCCTGGCACAAGCACAACACCGACGCGGGGCTCCTCACGACCGTGGGCAGCCTGCTGCCTGGCATCACCTAC	13	CGCCGCCCCCCGAACGCC	6	CCGTGGGCAGCCTGCTGCCTGG	7	0	1	11.5	7.85714	-20	-16	0	-2.3	3.535	4.07607	0	1	-
	chr1:44064406-44064455	+	GCGGGCCTCCGCGGAAGGTGGAGGTGGAGCCACTGAACTCCACTGCTGTGCATGTCTACTGGAAGCTGC	33	GCGGAAGGTGGAGGTGGAG	27	CTCCACTGCTGTGCATGTCTAC	6	0	2	1.07407	3	0	3	-3.7	-4.6	3.68807	4.06091	0.333333	1	0.955569
	chr1:44066138-44066200	+	CCGTAGCCCTCTCAGGACTGGGTCATTCTGTTCCTCGCCAGTGGGAGAGCAGTGGGGCCTGGTCCCGAGCGTGGCCACAGGG	61	CTCAGGACTGGGTCATTCTGTT	54	AGTGGGGCCTGGTCCCGAGCGT	7	0	0	0.0740741	0.142857	3	3	-21.1	-9.3	3.66218	4.22857	0.384615	1	0.0124836
	chr1:44069375-44069445	+	GCGAGCTGCTGGGCTACCGGCTGCAGTACTGCCGGGCCGACGAGGCGCGGCCCAACACCATAGATTTCGGCAAGGATGACCAGCACTTCA	39	GGGCTACCGGCTGCAGTACTGC	5	AGATTTCGGCAAGGATGAC	34	0	23	4.8	4.08824	2	-1	-7.5	-9.5	3.77527	4.17128	0	1.10256	-
	chr1:44069509-44069562	+	GCTGCCAAGAACCGGGCTGGCTTGGGTGAGGAGTTCGAGAAGGAGATCAGGACCCCCGAGGACCTGCCCAGCG	16	ACCGGGCTGGCTTGGGTGAGGAG	9	AGGAGATCAGGACCCCCGAGGAC	7	0	8	5	4	-11	-8	-10	-9.4	3.63949	3.9643	0	1	-
	chr1:44071177-44071245	+	TGACAGTCCTGATTCCTGCCCTGCCCACCCAGGTGGTTCTACATTGTTGTGGTGCCCATTGACCGTGTGGGCGGGAGCATGCTGACGC	12	GATTCCTGCCCTGCCCACCCAG	7	ATTGACCGTGTGGGCGGGAGC	5	0	7	0.571429	1.2	-5	-7	-21.4	-7	3.69728	4.21523	0.870968	1	0.955569
	chr1:44071224-44071291	+	TGTGGTGCCCATTGACCGTGTGGGCGGGAGCATGCTGACGCCAAGGTGGAGCACACCCGAGGAACTGGAGCTGGACGAGGTACCTGG	25	ATTGACCGTGTGGGCGGGAGC	11	GAGGAACTGGAGCTGGACG	14	0	0	10.8182	4.71429	-1	-2	-2.5	-13.2	3.63834	4.2336	0.117647	1	-
	chr1:44071995-44072046	+	GTGGCTGCTCAACTGGATGTGCTCCCGGAGACCTTTACCTTGGGGGACAAGAAGAACTACCGGGGCTTCTA	31	AACTGGATGTGCTCCCGGAGACC	10	TTGGGGGACAAGAAGAACTACC	21	0	16	3.1	3.57143	-14	-16	-1.5	-9.7	3.78425	4.00918	0.333333	1	-
	chr1:44085073-44085126	+	ATCACAGAGGAACTACATGGTGCAGACGGAGGACCAGTACGTGTTCATCCATGAGGCGCTGCTGGAGGCTGCC	57	AACTACATGGTGCAGACGGAGG	35	GTGTTCATCCATGAGGCGCTGCT	22	0	38	4.85714	7.86364	17	18	0	-8.1	3.81518	4.50928	0.1875	1.03509	-
	chr1:44085782-44085834	+	AAGGCCTACATAGCTACACAGGGGCCTCTGGCAGAGAGCACCGAGGACTTCTGGCGCATGCTATGGGAGCAC	48	TAGCTACACAGGGGCCTCTGGCA	5	CGAGGACTTCTGGCGCATGCT	43	0	7	3.8	4.4186	4	-1	-15	-5.1	3.65692	4.12139	0.25	1	0.591906
	chr1:44085813-44085892	+	CAGAGAGCACCGAGGACTTCTGGCGCATGCTATGGGAGCACAATTCCACCATCATCGTCATGCTGACCAAGCTTCGGGAGATGGGCAGGGTGAGCCCAC	49	CGAGGACTTCTGGCGCATGCT	39	CTTCGGGAGATGGGCAGG	10	0	6	3.23077	16.3	16	13	-3.4	-5.1	3.79814	3.99175	0.2	1	-
	chr1:44088238-44088289	+	CGGCCGTGGGCCGGGAGGCAGTGCTGATCCGGCTGCTCCTCCAGCCCTTCAGACGAGATCCTGTTTCAGCT	8	CCGGGAGGCAGTGCTGATCCGG	4	CCAGCCCTTCAGACGAGATCC	4	0	5	2.25	2	-4	-5	-6.3	-5.8	3.66269	3.89457	0	1.125	-
	chr1:44088434-44088483	+	GTGTGTTTAACATTCACAGCCCAGAACCACAGATGTGTCTGGGAGAGCCTGGCAAGGCATTCCTCATCA	20	CATTCACAGCCCAGAACC	4	TGTGTCTGGGAGAGCCTGGCAAGGCA	16	0	1	2	1.375	-1	7	-9.6	-5	3.78485	3.72039	0.5	1	0.290597
	chr1:44116196-44116251	+	GCGGCGGGGCCGGGAGGGGCCGAACCTGTGCGCGGTGAGGTTCGGGGACGGTGGGGAGCAGGGTGCGCTGCCTTT	231	CGGGAGGGGCCGAACCTG	204	ACGGTGGGGAGCAGGGTG	22	5	8	2.05392	9.31818	-11	-11	-3.4	-13	3.3118	4.35818	0.318182	1.02165	-
	chr1:44173682-44173747	+	GCACGGACACCGTCATTCGGGCCCTGCTGTGGGAAAAGGAAAGAAAAGTCCAGGGAGCGCCTGAGCGGGAATCGGCAGCGTTTGG	7	CGTCATTCGGGCCCTGCTG	2	GGAGCGCCTGAGCGGGAATCGG	5	0	4	0	0.8	1	8	-13.2	-10.2	3.75426	3.9157	0	1	-
	chr1:44412660-44412719	+	CAGCGGCTGTAGCGGGGCTGTAGCCGGGCGTTGAGCACAGCGCGGGCCAGGCCGAACGGAAGGGACCTGCCACAGCCCC	473	AGCGGGGCTGTAGCCGGG	440	GCCGAACGGAAGGGACCTG	33	0	202	4.18864	2.84848	-4	-2	-8.2	-10.9	3.51431	4.29296	0.0909091	1.02326	0.290597
	chr1:44441788-44441843	+	CGCCCTTCATGTGGTCCAACCTGGGCATTGGCCTAGCTATCTCCCTGTCTGTGGTTGGGGCAGCCTGGTGAGTAT	15	GTGGTCCAACCTGGGCATTGGC	8	TGTCTGTGGTTGGGGCAGCC	7	0	0	5.375	0.285714	-13	-13	-4.5	-3.6	3.68534	3.99904	0	1	-
	chr1:44442289-44442357	+	TGTGGCCATCTACGGCATCATCATGGCAATTGTCATTAGCAACATGGCTGAGGTATGGAAGGCCAGGGTGGTGGCGGGAATCCATTCC	13	TACGGCATCATCATGGCAATTGT	8	GTATGGAAGGCCAGGGTGGTGGCGGG	5	0	13	10	6.2	-2	1	-21.6	-9.3	3.75203	4.51907	0	1	-
	chr1:44444860-44444921	+	GGGCGCGCGCGCGGGCGCGCGGGCCGGGCCTGCCCCTCCGAGGCGCCGTAGCGCGGGAGGGAGGCGGCGGCGCTGTGGTCC	23	GCGGGCGCGCGGGCCGGG	13	GTAGCGCGGGAGGGAGGCGGCGGC	10	0	9	2.46154	4.8	-6	0	-8.6	-16	2.91313	4.08961	0.0206186	1.04348	-
	chr1:44450586-44450639	+	TGGGCTTCCTAGAGGCGCTGAAGGAGGATGCCGCCTATGACTGCTTCATCTTCAGCGATGTGGACCTGGTCCC	20	AGAGGCGCTGAAGGAGGATG	15	ACTGCTTCATCTTCAGCGATGTGG	5	0	3	1.13333	4	-3	1	-14.8	-7.5	3.79224	4.19324	1	1	0.591906
	chr1:44456079-44456142	+	AATATCACAGTGGACATTGGGCGGCCTCCGTCGTGGCCCCCTCGGGGCTGACACTAATGGACAGAGGCTCTCGGTGCCGAAGA	23	TGGACATTGGGCGGCCTCCGTCG	11	ACACTAATGGACAGAGGCTCTCG	12	0	6	2.09091	3.41667	-8	-7	-18.1	-4.4	3.86075	3.94079	0.2	1	0.955569
	chr1:44821089-44821140	+	TAAGGTATGTCAAGATGGTGACTCCCGGCCGCCGGCCTTATGGGACTTGTAGTTTTGACGTTGCACAAACT	15	CAAGATGGTGACTCCCGG	9	ATGGGACTTGTAGTTTTGACGT	6	0	7	1.88889	3.66667	0	4	-10.3	-8.8	3.93407	4.25198	0	1	-
	chr1:45097660-45097710	+	GGCCGCCGCCGCCGCTTGGAGCTGAAGTGCCGCCGCCGCCGGGCAGCCACGGGGAATCCGCCCGCATCGC	83	GCCGCTTGGAGCTGAAGTG	72	GCCGGGCAGCCACGGGGAATCCG	11	0	1	1.61111	2	17	21	0	-13.7	3.33587	4.33118	0	1	-
	chr1:45115354-45115404	+	TTCAGCTGTGACCACGTTTGAGGCTCTGAAGGCTCGGGTCAGAGAACTTGAACGGCAGCTATCTCGTGGG	28	ACCACGTTTGAGGCTCTGAAG	11	GGGTCAGAGAACTTGAACGGCAGCT	17	0	6	1.36364	2.52941	-1	2	-15.3	-4.6	3.82292	3.82723	0	1	-
	chr1:45117150-45117202	+	TAGAGGCAGGAAATGGGAACCGAGCTGAAGCAGAGGCTGAGTTAGGGGGCTAGAGGACAGTGCTCCTGGCCA	30	AAATGGGAACCGAGCTGAAGCAGAGG	24	GGGGGCTAGAGGACAGTG	6	0	2	2.54167	3.83333	14	6	-2.7	-5.5	3.5866	4.28319	0	1	-
	chr1:45140432-45140485	+	GAATGGGCAGGGTCACTCGTCCGAACAGAGTCCTATCCTACGCGGCGGAAGAGTGTGCCCTTTGACTTGCATC	30	GGTCACTCGTCCGAACAGAG	18	GCGGAAGAGTGTGCCCTTT	12	0	6	4.5	5.91667	6	5	-11.7	-4.4	3.94685	4.03724	0	1	-
	chr1:45140897-45140968	+	ATGCATGAAGCAACTCTGATTCTGCGTGTGAGATAAATACTACAGAAGAGTAAGGATTTGAGGAGCTCAGAATCAGAGAAGGGGCATTTAT	7	CAACTCTGATTCTGCGTG	2	AGGAGCTCAGAATCAGAGAAG	5	0	1	0	2.6	-3	0	-17.6	-3	3.72199	4.06595	0	1.14286	-
	chr1:45187862-45187915	+	AAATGGAGAGAGGCACTTGACTACTGAGCTGGGGAGAGCACATGGCCAAGTCCTGTCTTCCATGTAGCCACAT	126	AGGCACTTGACTACTGAG	73	CATGGCCAAGTCCTGTCTTCCAT	53	0	10	6.73973	0.792453	2	9	-9.7	-11.1	3.78856	3.90504	0.6	1	-
	chr1:45241536-45241610	+	CTGGCCGCACGTGTATGATGACAACTCGGTAATGCTGCATACTCCCGAGTGCGCGGTGGGGAAGCCAACCTTGGAGAGCTGAGCGTGCGACCGG	62531	GTGTATGATGACAACTCGGTAA	36248	AAGCCAACCTTGGAGAGCTGAGC	26283	0	3	0.115758	2.10566	-14	-13	-6.8	-19.8	3.82727	4.14181	0.190642	1.00002	-
	chr1:45242163-45242242	+	TTGGAGGCAAGTAGGGTGATGAAAAAGAATCCTTAGGCGTGGTTGTGGCCGTCTTGGTCACCTGTGTGCCACTTGCCAATGCAAGGACTTGTCATAGTT	45813	GTAGGGTGATGAAAAAGAATC	45623	ACTTGCCAATGCAAGGACT	190	0	31	0.290161	7.17895	3	1	0	-11.1	3.84583	4.22175	0.111697	1.00022	-
	chr1:45242205-45242261	+	TTGTGGCCGTCTTGGTCACCTGTGTGCCACTTGCCAATGCAAGGACTTGTCATAGTTACACTGACTGTTGCCTCCT	112797	CTTGGTCACCTGTGTGCC	110	AGGACTTGTCATAGTTACACTGACT	112687	0	251	12.0364	2.07036	-5	3	-3.8	-11.4	3.72984	4.49375	0.188169	1.00001	-
	chr1:45242369-45242424	+	GCATCCACACAGTCCGTGTGCGGGGAGGTAACAAGAAATACCGTGCCCTGAGGTTGGACGTGGGGAATTTCTCCT	138	AGTCCGTGTGCGGGGAGGT	32	CCCTGAGGTTGGACGTGGGG	105	1	22	5.09375	7.02857	4	5	-14.1	-6.4	3.90326	3.95515	0.294118	1.02899	-
	chr1:45242377-45242424	+	ACAGTCCGTGTGCGGGGAGGTAACAAGAAATACCGTGCCCTGAGGTTGGACGTGGGGAATTTCTCCT	123	TGCGGGGAGGTAACAAGAAATA	31	CCCTGAGGTTGGACGTGGGG	92	0	18	7.83871	5.91304	15	13	-6	-9.5	3.85069	3.95987	0.333333	1.13821	-
	chr1:45244080-45244127	+	TGAAAACTTTGTCCAGTTCTGCTACTGACAGTAAGTGAAGATAAAGTGTGTCTGAGGAGACAGCTGG	168552	GTCCAGTTCTGCTACTGACA	1441	GAAGATAAAGTGTGTCTGAGG	167111	0	195	9.80222	1.94561	16	15	-0.2	-9.4	3.65026	4.1882	0.0359533	1.00199	-
	chr1:45266053-45266115	+	CCAGCGCAGCGTAGCAAATCCAGGCAGCGCCACGCGCGGCCGGGGCCGGGCGGAACCGAGAAGCCGGGACCGCGCTGCGACG	372	GTAGCAAATCCAGGCAGCGC	214	ACCGAGAAGCCGGGACCG	156	2	14	3.3972	5.66667	-1	-1	-10.1	-14.4	3.34487	4.49071	0.184211	1.00269	-
	chr1:45272553-45272602	+	AGGGGACAGGAGGCTGCTAGGACTGGGATCCTCGGCTAGTCCTTGCCGACTGAGCTCCTTCTCTGGGCA	8	AGGCTGCTAGGACTGGGATCCT	4	TAGTCCTTGCCGACTGAGCTCCT	4	0	2	4	2.25	7	11	-11.6	-9.3	3.57995	3.89855	1	1	0.955569
	chr1:45274963-45275042	+	GGAACAGATGACCTGTTCTGGGAACTGAGGCTTCACAAGAAGAACAAAGCTCCAGAGATTGAGCCATAGTCCCTGACAGGAAGCCTCGGGGGTGCTGGC	16	ACCTGTTCTGGGAACTGAGGC	8	CCTGACAGGAAGCCTCGG	8	0	2	4.75	4.875	-11	-14	-10.6	-3.8	3.77443	3.45559	0	1	-
	chr1:45279598-45279651	+	CACGCGCAGCCCCTTGTGCGGGATCAAGCCCGTGTGGGCGAGGTGGGGTCGGGCCGGGCAGGGCTTGGGCTGG	35	CCCTTGTGCGGGATCAAGC	9	TGGGGTCGGGCCGGGCAGGG	25	1	12	1.77778	2.96	1	-1	-13.7	-8.4	3.44932	3.93268	0.714286	1	0.133587
	chr1:45478470-45478516	+	AGCTGGCCTGGAGGAGGTAGATAGCGGTCCTGGACTGAATCGGCCTTATGAACCCGCGCTTTCCCC	25	GAGGAGGTAGATAGCGGTCC	12	GACTGAATCGGCCTTATGAACCCG	13	0	1	4.83333	3.15385	1	6	-12.7	-6.4	3.76976	4.02316	0	1	-
	chr1:45479596-45479646	+	CTGATGACATACATGGTTGAGGGTGGTGGCTCAAGCACCATGGCTCAGGCCAAGCGCTGGCTCTATCAGA	7	ACATGGTTGAGGGTGGTGGCTCAAGC	4	ATGGCTCAGGCCAAGCGCTGG	3	0	5	3.5	2.66667	9	5	-9.5	-3	3.76229	4.17375	0	1.14286	-
	chr1:45769881-45769929	+	GCAATCGCGGGCAGACTCCGAGGACCCATCTTGCGAAAGTTCTGCGAGGTCCTGACTTTAAGGGAACA	40	GCAGACTCCGAGGACCCA	38	GTTCTGCGAGGTCCTGACTT	2	0	7	3.31579	0	-6	-5	-8.1	-4.7	3.89334	4.00201	0	1	-
	chr1:45792591-45792644	+	GCTCACTGAGACCCGGTGGTCCAGACGCTGCTCCTGGCTGGGGTGGCGCTGCAGGGAGAACCGCGAGCTCTCA	23	ACCCGGTGGTCCAGACGCTG	11	GTGGCGCTGCAGGGAGAACCG	12	0	14	5	1.41667	-1	0	-1.7	-8.5	3.55961	4.25038	0.333333	1.08696	0.955569
	chr1:45805858-45805910	+	TGCCTGAACCGCGCCAGGAGACGGACCGCAAGTCCAGCGTACCCACAGACGACTCAGGCGGGAGACGAGCGG	26	GCGCCAGGAGACGGACCG	11	ACAGACGACTCAGGCGGG	15	0	12	5	4.66667	0	1	-5.5	-6.7	3.53875	4.31651	0	1.07692	-
	chr1:45805892-45805949	+	CAGCGTACCCACAGACGACTCAGGCGGGAGACGAGCGGTGTCATGGCCGCCGACAGTGACGATGGCGCAGTTTCAGC	31	ACAGACGACTCAGGCGGG	21	GCCGACAGTGACGATGGCG	10	0	3	6.14286	2	9	10	0	-6.5	3.66825	3.88935	0	1	-
	chr1:46016548-46016602	+	GCGCTGCGGAGTGAGTGACCAAGTTCCGGCCAGTTCGACCTCGAGGATCCAGAGGTGGAGACGGTACTACCTCC	55	GTGAGTGACCAAGTTCCGGC	38	GGATCCAGAGGTGGAGACGG	17	0	9	3.26316	3.70588	-8	-8	0	-3.4	3.79689	4.54356	0	1.07273	-
	chr1:46032620-46032667	+	AGCCTGCCCTCCGGAAGACTCTGGCTGACCTCCAGCTGGAGTATCTGGACCTGTACCTGATGCACTG	23	CCGGAAGACTCTGGCTGAC	15	AGCTGGAGTATCTGGACCTGTACC	8	0	12	2.4	2.375	3	9	-17.9	-3	3.60027	3.92963	0.333333	1.08696	0.591906
	chr1:46049851-46049899	+	TGCCGCCGTCGCCGCGGAGCTGGTTTCTGCCGACAAGTAAGCGGGACTGTGGAAAGCTTAAGGCACTG	30	GCCGCGGAGCTGGTTTCTGCC	2	GTAAGCGGGACTGTGGAAAGCT	28	0	0	0	2.60714	11	13	-6.9	-8.9	3.77446	4.30509	0.75	1	0.955569
	chr1:46152988-46153053	+	ATGACAGAGAAGGCAATAAAACTGAAGGCCTAGCTCGACTAAAAGCGCTTACTATTAAGGAAGACTTCGCTGTGGCTCCATCCGG	325	AGGCAATAAAACTGAAGG	60	AAGGAAGACTTCGCTGTGG	265	0	77	4.23333	4.41132	8	9	0	-11.8	3.83422	3.67858	0.0769231	1.09846	0.955569
	chr1:46599085-46599142	+	GGGGAAGGGAGCGGACACAGAGGGGGCACGTTCTGTCACTTGGCGGGGTGCGCGCTCTTCTGGTCCTTAGGAGGTCT	8	GCGGACACAGAGGGGGCA	5	GTGCGCGCTCTTCTGGTCCT	2	1	1	0.4	0	-3	-1	-19.1	-3.9	3.5835	3.80619	0	1	-
	chr1:46769408-46769456	+	GCTGTTGCTGCTCGTGTTGAATCTAGAACCGTAGCCAGACATGGGACTGGAGGACGAGCAAAAGATGC	393	CTCGTGTTGAATCTAGAACCG	89	ATGGGACTGGAGGACGAG	304	0	18	5.41573	2.97697	-1	0	-13.9	-6.6	3.84962	4.15467	0.0909091	1.00763	0.955569
	chr1:46872724-46872791	+	CCACGCTGCCTGCAGACCCCAGCTCATGTAGCCTGTTCCTGCCAGACTTGCTGCTACGTGAGCCAGGGTCTGCAAGCAGCGTGGTGT	19	TGCAGACCCCAGCTCATGTAG	4	TACGTGAGCCAGGGTCTGCAAGC	15	0	7	0	0.6	1	3	-31.1	-20.7	3.67274	3.5457	0.0909091	1.05263	0.290597
	chr1:47324508-47324563	+	TGTAGGAAACAAATATTTAATTGCTATTGGGCAACTATGGTAGCACAGTAGCAATTAAATATTGCTACATTTAAT	11	AAATATTTAATTGCTATTGGG	5	AGCACAGTAGCAATTAAATATTGC	6	0	0	2.8	1.66667	-2	1	-19.7	-3.8	3.49687	3.70796	0	1	-
	chr1:47609004-47609064	+	GTCTCCTTGATGACCCTGGACACCATCATGAAGAGTGCCTTCAGCCATCAGGGCAGCATCCAGGTGGACAGGTCAGTGAC	6	TGACCCTGGACACCATCATGAA	2	CAGGGCAGCATCCAGGTGGACA	4	0	2	0	0.25	-6	-6	-7.8	-3.5	3.65823	4.10085	1	1	0.591906
	chr1:47610504-47610565	+	TGGAATTGTTTCAGGAACCACCTGGACCAGATGCCCTACACCACCATGTGCATTAAGGAGGCACTGAGGCTCTACCCACCG	14	TCAGGAACCACCTGGACCAGATGCCC	7	TTAAGGAGGCACTGAGGCT	7	0	3	5	2.42857	10	4	-8.6	-7	3.80095	4.22031	0	1	-
	chr1:47844153-47844219	+	AAAGTTTTGAAGAAGACTGATGAGACTAGGTGCTTTGCTTCCTTTCATCAGGTATCTTTCTGTGGCATTTGAGAACAGAAACCAAG	107	AGAAGACTGATGAGACTAG	93	TCTTTCTGTGGCATTTGAGAAC	13	1	4	2.29032	4.30769	16	19	0	-4.7	3.72164	3.92226	0	1	-
	chr1:48938093-48938145	+	TGTTTGTATAATGGGACGGTGCTCTGTTCAGGGAGTTGGAGTTCCTGTAAGGCCGTCGGAGGGAACCCCTGA	145	ATGGGACGGTGCTCTGTT	92	GAGTTCCTGTAAGGCCGTCGGAGG	53	0	3	3.95652	5.98113	-8	1	-9.3	-1.8	3.78605	3.66967	0.0666667	1.04138	0.955569
	chr1:51434941-51435007	+	AAGGAAAGGACAGCGGCGGCAGCAGCTCAATGAGTGCCTACAGCAGAAAGCCTGAACGAGCTCGGTCGTAGGCGGGAAGTTCCCGG	16	CAGCGGCGGCAGCAGCTC	4	CCTGAACGAGCTCGGTCGTAGGCGGG	12	0	5	3.75	5.41667	-7	1	-16.7	-6.8	3.73774	4.58413	0.666667	1.0625	-
	chr1:51444590-51444661	+	CACAGCACCTGCAGAAGCACAGTGGAACTCACATATTTTGCTTCCTGAGTTCTAAAATGGCTTCTGAACAGTCCAGAGGTACCAGCACATA	45	GCAGAAGCACAGTGGAACTCA	30	CTGAACAGTCCAGAGGTA	15	0	8	1.33333	5	17	12	-1.4	-5.4	3.79963	3.86446	0	1	-
	chr1:51701958-51702005	+	CCCGAGCCGGCCTCGTTCTGGCTGCCGCCGTCTCGCTGAGGCGGAGTAGGATGAGGCCCGCGGCCGT	392	CCTCGTTCTGGCTGCCGC	11	AGGCGGAGTAGGATGAGGC	381	0	53	4.90909	2.23097	-2	1	-20.9	-12.4	3.41639	3.27349	0.166667	1.0102	0.591906
	chr1:51701986-51702040	+	CGTCTCGCTGAGGCGGAGTAGGATGAGGCCCGCGGCCGTGGCTCCGGCGTCGGCGGGGGCAGCAGCAGCTGAGG	427	AGGCGGAGTAGGATGAGGC	388	CCGGCGTCGGCGGGGGCAGCA	39	0	12	2.39691	7.38462	13	14	-5.6	-18.3	3.38559	4.05301	0.142857	1.01171	-
	chr1:51737631-51737689	+	CAGTTAGGAAATGCAGAATTCAAAGTGATCTCCTAGCTTGTAAGCAAACTGAGATGCACTATCCCTTTTCTATAAAAA	33	ATGCAGAATTCAAAGTGATCTCCTA	17	AACTGAGATGCACTATCCCTTT	16	0	17	6.29412	5.25	-1	2	-10.2	-9.6	3.73691	4.27139	0	1.06061	-
	chr1:51795294-51795355	+	GTCACTGGTGGTGAGGCTCCAGGCAGGGTGAGCCCTCCTCCCAGCTCACCTGGGCCGGCTCTCTGCCCAGCAACCTCCCAG	9	GTGAGGCTCCAGGCAGGG	4	GCCGGCTCTCTGCCCAGC	5	0	3	2.5	6.6	-7	-5	-10.3	-5.6	3.4248	4.17475	0	1	-
	chr1:52082768-52082825	+	TTGTTGTCATTGGCGGCTCCCAAGATGGCGTCCATCATGGAAGGGCCGCTGAGCAAATGGACTAACGTGATGAAGGG	148	TGGCGGCTCCCAAGATGG	13	GCTGAGCAAATGGACTAACG	107	28	76	6.30769	5.81308	14	16	0	-4.6	3.85033	4.47069	0.130435	1.06081	-
	chr1:52195514-52195560	+	GTCCCGGGGGACGGGCTGAACCTCAGTCAGGACCGCCTGCACCGCAGTCCGGGGATCGGGTCGAGG	21	ACGGGCTGAACCTCAGTCAGGACCGC	14	GCACCGCAGTCCGGGGAT	7	0	6	4.42857	2	8	4	-11.1	-9.6	3.54109	4.11276	0	1	-
	chr1:52246960-52247006	+	TTGGGCGAGATTTTTCAGTGTCATTGGACATTACCAAATGATACTGAAGAGAACACAGTGAGTTCT	22	TTTTTCAGTGTCATTGGACATT	11	CAAATGATACTGAAGAGAACAC	11	0	0	1.54545	2.90909	6	5	-16.4	-1.6	3.75685	3.32766	0.5	1	0.955569
	chr1:52521981-52522035	+	CGTCGTCTTTCTCTGTCTCGGCTGAGGCAGCCATCTTTCTCTTGCCGCGTGCTGGTGTTGGAGGACCCTCCCTG	74	CTCTGTCTCGGCTGAGGC	32	GCCGCGTGCTGGTGTTGGAGG	42	0	4	4.28125	5.61905	6	7	-6.5	-10.9	3.55912	4.43907	0.142857	1	0.955569
	chr1:52831164-52831220	+	GCTTGGCCTGTACAATGGAACCTGAGGCCTGGTATGACTGGGGCATAAGCGGTGAGGCCTGAATGCACAAGCCGAG	77	TACAATGGAACCTGAGGC	32	AGCGGTGAGGCCTGAATGC	44	1	91	5.8125	3.70455	-9	-1	-5.5	-12.3	3.73406	4.49658	0	1	-
	chr1:52834481-52834534	+	TTCATAAGATAGACACGTACCTGAACGCCGCCTTGGACCTCCTGGGAGGCGAGGACGGTCTCTGCCAGTATAA	19	AGACACGTACCTGAACGCCGCC	9	TGGGAGGCGAGGACGGTCTCT	10	0	18	6.33333	2.2	-2	2	-19	-0.5	3.92633	3.77557	0.333333	1	-
	chr1:52870251-52870314	+	TCGATAGGCGACGCGGGGAGCGGAAGCCCTTTACACTACGGTGTTTCCGGCTTCAAGATGGTCGCCTAAGCTGTTTAGTGAAA	77	ACGCGGGGAGCGGAAGCC	12	CAAGATGGTCGCCTAAGCTG	65	0	12	4.5	3.29231	11	11	0	-16.5	3.90925	3.74979	0.142857	1	0.955569
	chr1:53169135-53169189	+	CTTTCGGAAACCCGAATTATTGCAACCTTGACTTCCTGCCTGTCTCTGAGGCTCCCGGGCTGTGCTTTAAGCTG	14	CCCGAATTATTGCAACCTTGA	4	CTCTGAGGCTCCCGGGCTGTG	10	0	7	4.25	7.1	-11	-12	-2.8	-1.7	3.75223	4.07696	0	1.07143	-
	chr1:53175108-53175166	+	AGAGCCTTGGCCCTGAACAGAGCAGCTGCTGATGTCTGGAGGCTGATTTTCCTGTTCTCTGTTCTCCACTGGAAAGGT	46	CCCTGAACAGAGCAGCTG	25	TTCCTGTTCTCTGTTCTCCA	16	5	2	4.76	8.625	-2	0	-10.1	-9.9	3.64556	3.9098	0	1.04348	-
	chr1:53192137-53192213	+	GTCTGCGCTCTGGTTCGGGCTGCGGCTGCGGCTGCGGCTGCGGCTGCTACTGCTACGCTCCTAGCTTGAGGGAAAGAGGCCGAGGCCTGGGCCAAG	78	TGGTTCGGGCTGCGGCTGC	65	AGGGAAAGAGGCCGAGGC	13	0	9	5.72308	2.69231	-7	-8	-0.9	-6.2	3.47505	3.924	0	1.01282	-
	chr1:53288072-53288150	+	CCACAGTATAAAATACTACAGCACTCTGTGTTAAAGACTAACTGTCTACATCTCCATATGTTGTAGTGTTGTGAAAATGTGATTTTAAAAAATTATCG	11	AAATACTACAGCACTCTGTGTT	8	TGTGAAAATGTGATTTTAA	3	0	0	2.375	5	20	17	0	-6.9	3.63957	3.34598	0	1	-
	chr1:53289270-53289316	+	GTAGTTTGGAAATTGCTAGATATGTTGACCGTTTCCAGGTCTTTTATCTAGTGTAGTTAAGGGAAA	9	AATTGCTAGATATGTTGACCGTT	6	CCAGGTCTTTTATCTAGTGTAG	3	0	7	0.666667	1.66667	0	0	-15	-4.1	3.6976	3.71305	1	1	0.0588095
	chr1:53480624-53480672	+	AGGCAAGTTCCTGGTGCAAAGGTGGCTCTGCAGCATAATTTAGGCATTGGAGGAGCTGTGGTTGTAAC	88	CTGGTGCAAAGGTGGCTCTG	24	TAGGCATTGGAGGAGCTG	64	0	28	5.625	1.90625	10	6	-7.4	-12.3	3.69069	3.62212	0.125	1.05682	0.955569
	chr1:53480654-53480722	+	CAGCATAATTTAGGCATTGGAGGAGCTGTGGTTGTAACACTCTACAAGATGGGTTTTCCGGAAGCCGCCAGGTGAGTGACATTCAGAG	88	TAGGCATTGGAGGAGCTG	84	CCGGAAGCCGCCAGGTGAGTG	4	0	0	4.77381	3	8	10	-4.6	-2.5	3.87379	4.08814	0.111111	1	0.591906
	chr1:53547661-53547734	+	GGTTTAACAAGCTGGCTGTGGGCTCCGTGGTGGACAGTGCCTTCCGGAGGCTGAAGCACCTGCAGGTCTTGGACATTGAAGGCAACTTAGAGT	10	GCTGGCTGTGGGCTCCGTGGTGGAC	2	CTGCAGGTCTTGGACATTGAAGGC	8	0	0	0	4.375	21	20	0	-2.1	3.81239	4.40339	0	1	-
	chr1:53547710-53547769	+	GCTGAAGCACCTGCAGGTCTTGGACATTGAAGGCAACTTAGAGTTTGGTGACATTTCCAAGGACCGTGGCCGCTTGGGG	11	CTGCAGGTCTTGGACATTGAAGGC	7	GACATTTCCAAGGACCGTGG	4	0	3	3	0	4	0	-13.3	-8.9	3.82659	4.58023	0	1	-
	chr1:53662486-53662533	+	CCGGAAGTGGCCTGCGGGCGGAGAAGTGCCTCAGGAGTCCTGACGCAGTGTCTTGGGCGCTAACGGC	101	CCTGCGGGCGGAGAAGTG	47	GTCCTGACGCAGTGTCTTGGG	54	0	27	7.25532	6.7037	-9	1	-3.8	-13.7	3.68989	4.34456	0.142857	1.0396	-
	chr1:53662523-53662570	+	TCCTGACGCAGTGTCTTGGGCGCTAACGGCGGCGGCGGCCTTGTGTTTAGACTCCAGAACTCCCCAC	28	GTGTCTTGGGCGCTAACGG	15	GGCCTTGTGTTTAGACTCCAG	13	0	11	1.53333	3.23077	14	16	-0.7	-12.5	3.81448	4.19339	0.2	1.39286	-
	chr1:53686408-53686463	+	CACTGGGCTTTTCGCATCTGGGGATCTGGGGCCAGTGGAGGTCAGCCAGGTCCGCGAGCAACCTGTGCTCAGGCC	65	TTCGCATCTGGGGATCTG	44	AGGTCCGCGAGCAACCTG	18	3	7	4.31818	5.11111	1	3	-10.5	-9.4	3.68804	4.01559	0	1	-
	chr1:54359900-54359966	+	TGCCCCAGCCAGGGCTGTGGCTGAAGAGGCTCTGGGTGCTCTTGGAGGTGGCTGTGCATGTGGTCGTGGGTAAAGTGCTTCTGATA	20	AGGGCTGTGGCTGAAGAGGCT	14	GTGCATGTGGTCGTGGGTAAAGT	5	1	7	3.35714	5.4	13	15	-2.2	-16.3	3.55962	4.47846	0	1	-
	chr1:54519318-54519375	+	CAGAGGAACTACCGCCCTGGGAGGAAGCGTCTGTTTAGTTTCAACACAGACGACTGGGCTTGGGAGCCTACGAGGTT	135	ACCGCCCTGGGAGGAAGCG	23	ACGACTGGGCTTGGGAGC	112	0	17	3.47826	5.95536	-1	-3	-10.6	-0.5	3.79122	3.60293	0.0714286	1	-
hsa-mir-4781 MI0017426	chr1:54519761-54519819	+	AGGTGCACGCTCTAGCGGGGATTCCAATATTGGGCCAATTCCCCCAATGTTGGAATCCTCGCTAGAGCGTGCACTTCT	959	TCTAGCGGGGATTCCAATATTGG	59	AATGTTGGAATCCTCGCTAGAGC	900	0	10	1.81356	1.30222	2	2	-33	-23.3	3.92163	1.97855	0.670455	1.00313	0.0124836
	chr1:54568080-54568141	+	TTAAGAAACAACTCTTGATGCTACAGGGTTCTGGTAGAGACAGATCATCAGACCATGGATCATCAAGTTGACCATGTGACC	38	ACTCTTGATGCTACAGGGTTCTG	22	AGACCATGGATCATCAAGTTGA	16	0	0	0.954545	0	1	3	-14.1	-5.9	3.76826	3.90294	0.555556	1	0.0124836
	chr1:54666033-54666085	+	CTCCACGCGGAAGTCGGAGCCTCCTCCCCTGGATAGGGTGTACGAGATCCCTGGACTGGAGCCCATCACCTT	17	AAGTCGGAGCCTCCTCCCCTGGA	5	TACGAGATCCCTGGACTGGAGC	12	0	4	1.4	2	15	14	-1.4	-12.4	3.76739	4.14574	0	1	-
	chr1:54666063-54666109	+	GGATAGGGTGTACGAGATCCCTGGACTGGAGCCCATCACCTTTGCGGGGAAGATGCACTTCGTGCC	15	TACGAGATCCCTGGACTGGAGC	12	CCTTTGCGGGGAAGATGC	3	0	0	2	0.333333	3	1	-12.4	-12.2	3.86167	4.37513	0	1	-
	chr1:55181555-55181601	+	GCGCTGGGACCCGGGCTGGAAGGCAGGGCATCAGCTATGGAACAACCTGGGCAGGATCCCACCTCA	143	CCGGGCTGGAAGGCAGGG	81	ATGGAACAACCTGGGCAGGA	62	0	40	2.75309	4.48387	2	6	-8.8	-7.8	3.59611	4.42571	0	1.00699	-
	chr1:55512250-55512299	+	GTCTTTGCCCAGAGCATCCCGTGGAACCTGGAGCGGATTACCCCTCCACGGTACCGGGCGGATGAATAC	24	AGAGCATCCCGTGGAACCTGGAGC	20	ATTACCCCTCCACGGTACCGGGC	4	0	1	3.7	6	-6	-8	-14.2	-9	3.86858	3.88314	0.333333	1	0.955569
NM#002	chr1:55529281-55529342	+	GATGGGTGTCTGGGGAGGGTCAAGGGCTGGGGCTGAGCTTTAAAATGGTTCCGACTTGTCCCTCTCTCAGCCCTCCATGGC	408	TGGGGAGGGTCAAGGGCTGGG	11	TTCCGACTTGTCCCTCTCTCAGC	397	0	2	0.909091	0.269521	-1	2	-21.2	-10.4	3.69604	3.96921	0.296296	1	0.00713248
	chr1:55681091-55681146	+	CTCCCGGAAGCGGCACGGGAGGCGACCGTGCTCGCCGTTGGCAGGCTAGGGTTGGCGGCGGCGTATTCTGTTTGT	44	CGGCACGGGAGGCGACCG	20	AGGGTTGGCGGCGGCGTA	22	2	15	3.25	5.95455	2	2	0	-7	3.67301	3.92225	0	1.02273	-
hsa-mir-4422 MI0016759	chr1:55691328-55691385	+	TTCTGCAGACAAAAGCATCAGGAAGTACCCACCATGTACCAGTGGGCCCTTCTTGATGCTCTTGATTGCAGAGGAGC	152	AAAAGCATCAGGAAGTACCCA	134	GCCCTTCTTGATGCTCTTGATT	18	0	0	0.0820896	0.444444	3	4	-18	-15.4	3.82484	3.63639	0.753623	1	0.0124836
	chr1:56927872-56927931	+	GCATTTCATTTTTCTCTCCTGCAGCTCTGACTTGCTTGTAATTAAACGCAAGTCAGAGCTGCAGGAGAGAAACCATGTA	32	TTTCTCTCCTGCAGCTCTGA	15	CAAGTCAGAGCTGCAGGAGAG	17	0	0	2.06667	0.647059	-4	-3	-34	-5.1	3.79967	2.5288	0.809524	1.03125	0.290597
	chr1:57044072-57044121	+	TGGGCAGCAAAGGCGGAAGGGCTGGATGTTTACATACAGCCGCCGGGAAGGCAGCTCGGCTCCAGGCAG	35	AGGCGGAAGGGCTGGATG	20	GCCGGGAAGGCAGCTCGG	15	0	10	5.9	4	2	2	-0.9	-7.4	3.66232	4.33638	0.333333	1	0.955569
NM#003	chr1:57260680-57260742	+	GCCTACATAACACTGCCAAACTGTACACTTAGAGATCTTAACCATCTCTAAGTGTACAGTTTGGCAGTGTTATGTAGGTTCA	15	CACTGCCAAACTGTACACTTAG	9	AAGTGTACAGTTTGGCAGTGTTA	6	0	0	1.22222	0.333333	2	3	-33.9	-18.5	3.77405	1.98821	0.375	1	0.00366611
	chr1:57351745-57351796	+	CCAAGTTCATCAATGACTATGGCACCCATTACATCACATCTGGATCCATGGGTGGCATTTATGAATATATC	16	CAATGACTATGGCACCCATTA	6	TCTGGATCCATGGGTGGCATTTA	10	0	3	0.833333	3.3	-7	-5	-14.3	-5.7	3.62823	4.11753	0.5	1	0.955569
	chr1:59012002-59012051	+	GTGAGAAACCCTGCTCTGAAAGCGGAGCCGCGGATAAGGGCGGGCTGAGGGGGAGGGCAGGCGGCCCAC	51	CTGCTCTGAAAGCGGAGCCGC	28	AAGGGCGGGCTGAGGGGGAGGGCA	23	0	5	4.35714	3.13043	13	16	-8	-4	3.49975	3.52873	0.2	1	-
	chr1:59250490-59250537	+	GCGGGGTCGTCTGGCTGCTCGTAGAAGCCGAGAGATTTGTATTGCCCGAAACTGGACGCTCAGCTGA	17	CTGGCTGCTCGTAGAAGC	6	GATTTGTATTGCCCGAAACTGGAC	11	0	26	3.16667	2.72727	-1	2	-4.8	-14.4	3.84263	4.62439	0	1	-
	chr1:59281107-59281162	+	CGGGGGAGGCGGGAACTGGTGCTACGGCCGCTACGCAGGCCTCGGGAGGCTCGGAGCCCGCCACGCCCCAGCCCT	15	GGGAACTGGTGCTACGGC	9	GAGGCTCGGAGCCCGCCACG	6	0	4	2	3.66667	3	6	-11.7	-19.3	3.41243	4.13461	0	1	-
	chr1:59281204-59281265	+	GGGCCAAAAGGAGGAGCAGGTGGAAGAAATCCAGGCTCAGACCGTCGGAGTCCCCACCCATGAGCACCCTTCTCCACTGAT	28	GAGGAGCAGGTGGAAGAA	20	CCACCCATGAGCACCCTT	8	0	9	3.9	13.625	-3	-3	0	-6	3.69859	4.14893	0	1	-
	chr1:59369529-59369580	+	GGCCGGATCCCACGAGGACTGGTGGGGGCCGGGCGGCCCGTGATTTCAGTTTCCGAAGAGTCCGGCCCTGC	39	CACGAGGACTGGTGGGGGC	33	GATTTCAGTTTCCGAAGAGT	6	0	7	2.12121	3.66667	6	4	-8.8	-22	3.63057	4.27699	0	1.02564	-
	chr1:59369634-59369705	+	CTTCCCGACAGTCTGTAGATGAAATGAACGCGCCCCGCCTGAGCGCCACTCGGGGAGCGCGCCGAGCCAGTGCAGCACCGCGGCCTCCCGG	206	GTCTGTAGATGAAATGAACGC	189	GCCGAGCCAGTGCAGCACCGC	17	0	3	2.40741	4.70588	2	3	-6.1	-6.4	3.68649	4.22742	0.0526316	1.06796	0.955569
	chr1:59388268-59388314	+	CCATTCTTTCAAAGTCTGTATCCTGCCAAGTCATAAAAGGTAGTGTGCGGTCTGGACAGCTGTGGT	12	AAAGTCTGTATCCTGCCAAG	3	AGGTAGTGTGCGGTCTGGA	9	0	0	0	3.44444	2	1	-14.6	-4.1	3.77923	4.23882	0	1	-
	chr1:59762759-59762811	+	CTGGCCGCTTAGTCTCACACCCGCCGGGCCGTTGTTCCCGAGACGTTGTTGAGTCCCCTGTGTCCTCTTCTG	49	AGTCTCACACCCGCCGGGC	12	GTTGTTGAGTCCCCTGTG	34	3	23	7.58333	7.11765	7	6	-3.9	-6.4	3.59979	4.41273	0	1.02041	-
	chr1:61515936-61515993	+	CGGGCCCGCGCTTCCTCCGAGGTCGGGCTACGCGGCGCGATCTCCAAGCGCTGGGGCCGAGCTTGGCGCTCCGGGGC	9	CTTCCTCCGAGGTCGGGCTAC	6	AGCGCTGGGGCCGAGCTTGGC	3	0	0	1.66667	4.66667	19	19	0	-20.1	3.38165	3.9434	0	1	-
	chr1:62208127-62208183	+	CTGCCAGGTGAGGCGCGGTCACCCTGGGCCTCTCACTTCCGCCCAGGTGAGGCAGGGCCGACACCGAGCCCGCCCG	10	AGGCGCGGTCACCCTGGGC	2	GAGGCAGGGCCGACACCG	8	0	4	0	4.125	9	-5	-6.7	-6.7	3.50615	3.93851	0	1	-
hsa-mir-3116-1 MI0014128	chr1:62544467-62544523	+	CTTTATTGAGTCCCTACTATGTTCCAGGCACTGGGTATCGTAGGTGCCTGGAACATAGTAGGGACTCAATAAAGGA	219	TCCCTACTATGTTCCAGGCACT	12	TGCCTGGAACATAGTAGGGACT	207	0	1	0.416667	0.183575	2	2	-38	-17.2	3.8855	2.30266	0.525424	1.18265	0.591906
	chr1:62774033-62774084	+	GCCTTCTGCAGTCAGGACAAGAGCAGGGGTGGGAGGATCCTGTAGAGAGCCCTGAAGTGAGTCTATGCTGG	18	GTCAGGACAAGAGCAGGGG	5	GTAGAGAGCCCTGAAGTGAG	13	0	5	4	1.61538	-7	-7	-10.2	-3	3.63736	4.26227	0	1	-
	chr1:62902465-62902528	+	CGCCCTCAGCGAGGACCCGCACGAGCTGCCCGGCTCTGTGCCTGCGTTGTTTGAAACTGTGGAACCCGTTAGGCTTTTGGGGA	9	GAGGACCCGCACGAGCTGCCCGGC	2	AAACTGTGGAACCCGTTAGG	7	0	7	0	2	9	6	-7.9	-11.2	3.72257	4.32313	0	1	-
	chr1:62914199-62914271	+	TTGCTTCAGTAGAAAGGATTGTAGGAGAAGATAAATATTTCTGTGAAAACTGCCATCATTATACTGAAGCTGAACGAAGTCTTTTGTTTGAC	170	AGAAAGGATTGTAGGAGA	157	ATACTGAAGCTGAACGAAGTCT	13	0	5	2.12102	1.92308	16	20	0	-18.8	3.74245	3.9576	0.307692	1.00588	-
	chr1:63154157-63154219	+	GCGTCAATCCCGGCGGGAACCCCGGCTGCGGAAGGCGGCTGCGGCCGGCGGGAGCCGAGGGGAAGAATGGAGCGCTGAGGAA	10	CGGCGGGAACCCCGGCTGCGGAAGG	6	GGCGGGAGCCGAGGGGAAGAATGGAG	4	0	13	3.66667	0	12	12	-10.7	-9.9	3.36419	3.99881	0	1	-
	chr1:63249825-63249886	+	CTGCGGCGCTGAGGTCGGAACGTCTGCGTGTGTGCGGGCTGGTTTTGTGGCGGCTGCTGCTAGAGCTGGAGCATTTGCCGG	169	GAGGTCGGAACGTCTGCGTG	119	CGGCTGCTGCTAGAGCTGGAG	35	15	40	4.15966	3.31429	19	20	0	-17.1	3.48828	3.74951	0	1.01775	-
	chr1:63833347-63833396	+	CAGCGGCCGGCGGGCGGCGGGGTAAGAGCATGGGATCCCGGAGGTTCCGGACCCCAGGCCAGTGTGGGG	35	CGGGCGGCGGGGTAAGAG	14	AGGTTCCGGACCCCAGGC	21	0	12	6.64286	9.19048	-3	-3	-11.4	-7.5	3.4249	4.35123	0	1.05714	-
	chr1:64059552-64059602	+	TTCGCGCTCGCTCTTCTGGCCTGGAGGCCCGACGGAGGTCGCCGGGCTGGGGAAAGTGGCCACGGGACCC	18	CTCTTCTGGCCTGGAGGC	9	TCGCCGGGCTGGGGAAAGTGGC	9	0	4	5.55556	4.88889	1	4	-17.7	-9.2	3.52887	4.33094	1	1	0.955569
	chr1:64119999-64120059	+	TTATCTTTTCCAGGGCTTGCGCCTCATTTTCACAGATGGTTCTCGAATCGTCTTCCGACTGAGCGGCACTGGGAGTGCCG	26	CAGGGCTTGCGCCTCATT	3	TCGTCTTCCGACTGAGCGGCACT	23	0	6	1.33333	2.82609	-10	-1	-7.4	-7.6	3.81937	4.06519	0.333333	1	0.955569
NM#004	chr1:64292397-64292459	+	ATTGTGGAGAAAAAGGAATGCTTTCTCCACAACCTCACAATGGTACATTGTGGAGAAAAAGCATTCCTTTTTCTCCACAACC	15	AAAAGGAATGCTTTCTCCACA	4	TGTGGAGAAAAAGCATTCCTTTTT	11	0	0	0.25	0.363636	0	1	-28.8	-20	3.73156	2.63448	1	1	0.00099975
hsa-mir-4794 MI0017441	chr1:65045539-65045598	+	TTTTAACATCTGGCTATCTCACGAGACTGTATGTCCTAACAGTGCTTGTAGTCTCATGAGATAGCCAGATGTTAAAAAA	217	TGGCTATCTCACGAGACTGTAT	158	GTAGTCTCATGAGATAGCCAGA	59	0	0	0.860759	1.0678	2	2	-29.2	-15.6	3.84657	3.14164	0.456522	1	0.00300921
NM#005	chr1:65142511-65142576	+	GCTGTTAAGGACCAGGAGCATGAGTTTGGAATGTGGGCGGTGGTCGTCTTAACCTCCAGACTTACCTCCTGCACAGAAACCCCAG	106	ACCAGGAGCATGAGTTTGGAATGT	104	CTCCAGACTTACCTCCTGCACA	2	0	0	0.0384615	0	3	2	-20.7	-5.7	3.91044	3.69506	0.5625	1	0.00273444
	chr1:65468352-65468419	+	ATGCGTCACCATCCGAAAGTGCGAGCCTGGCCGGCGGCGGCGGAGGCGGGGGCACCGCGCAGTTGGAAGCCCGGGCGCTCTTACCGA	12	ATCCGAAAGTGCGAGCCTGGCCGG	9	GCGCAGTTGGAAGCCCGGGCG	3	0	6	8.44444	5.66667	12	9	-10.3	-11.2	3.62966	4.46102	0.142857	1.5	-
	chr1:65532765-65532827	+	GCACGCGCTAACAACAACAAACCCAGTCCGGCAACACCCTCGCAGTCGGTCCCGGAGTGCGGAGGCCCGGCCCGGCCCGCCC	33	ACAACAACAAACCCAGTCCGGC	5	CCCGGAGTGCGGAGGCCCGGCC	28	0	4	5.8	4.64286	6	6	-1.5	-7.8	3.47745	4.3716	0.75	1	0.955569
	chr1:65532805-65532863	+	CGCAGTCGGTCCCGGAGTGCGGAGGCCCGGCCCGGCCCGCCCCGCGCCGCCGCCCCCGCGCTCCGCCGCCTACCCCGA	27	CCCGGAGTGCGGAGGCCCGGCC	23	CCGCCGCCCCCGCGCTCCGCCG	4	0	11	2.91304	2.75	2	1	-28.7	-9.8	2.91777	4.18925	0.354839	1.03704	-
	chr1:65532841-65532914	+	CCGCCCCGCGCCGCCGCCCCCGCGCTCCGCCGCCTACCCCGAGGTGGCGAACTGCGTGCGGTCCCCGGAGGAGGCTGAAGGCAGGCGCTAGGC	51	CCGCCGCCCCCGCGCTCCGCCG	8	CCCCGGAGGAGGCTGAAGGCA	43	0	3	14.125	2.4186	0	-1	-2.6	-11.8	3.29732	4.0662	0	1.01961	-
	chr1:65696487-65696536	+	TGGTAGTTGCACACTGTATCTACAGAGGGCGTGTCTCATCTGTACTCTGCTGGGTTACAGGATTTCAGT	8	ACACTGTATCTACAGAGGGCG	6	CTGTACTCTGCTGGGTTACA	2	0	8	2.83333	0	-1	-4	-14	-5.7	3.67318	3.67509	0	1	-
	chr1:65720126-65720190	+	ATCTCCCAGCAGCGGCCCGGCACCTGGCAGACGCGCGGCGGCGGCGGCGAGCGGTGGCGCTCGGCTCGGGCGACCGCGGCGGGG	27	AGCGGCCCGGCACCTGGCAGACGCGC	19	GTGGCGCTCGGCTCGGGCGAC	8	0	3	11.1053	4.5	-3	-6	-20.1	-9.3	3.15136	4.12687	0.016129	29.2963	-
	chr1:65886408-65886469	+	TCGGGAGACATGGCGGGCGTTAAAGGTACATCGCGGTCCCCGGCTCGCTTGTCGTGTGGTGGGGTTGCCACCTCCGTTCCG	106	TGGCGGGCGTTAAAGGTA	88	GTCGTGTGGTGGGGTTGCCAC	17	1	10	5.125	0.705882	14	17	-1.6	-7.1	3.72999	3.99758	0	1	-
	chr1:65886448-65886503	+	CGGCTCGCTTGTCGTGTGGTGGGGTTGCCACCTCCGTTCCGGTCAAGCCTGGGGCTGCGCCTTCCGCGCGCCGTT	20	GTCGTGTGGTGGGGTTGCCAC	16	GTCAAGCCTGGGGCTGCGCCTTCC	4	0	1	0	4.25	-1	2	-1.8	-13.7	3.4088	3.9431	0	1	-
	chr1:66723759-66723813	+	TCGTCTTTGTACCCATAAGACTCAGTACCAAGTAGAAATTCACAAATGAAAGAACAAAAGGAAGATTTAATTTT	12	ACCCATAAGACTCAGTACCAAG	10	CAAATGAAAGAACAAAAGGAAG	2	0	3	1.6	0	-14	-14	0	-3.6	3.62054	3.47326	0	1	-
	chr1:66797436-66797498	+	GCTTTGTTTAGTATAACAAGAGCTGCAGGACTCCCAGGCCAATAAACGTGTTCACGTAAAACTCCAGACAGCTTCTTTTAGA	70	GTATAACAAGAGCTGCAGGA	23	GTGTTCACGTAAAACTCCAGACAGC	44	3	3	4.95652	3.84091	-15	-11	-4.4	-2.9	3.86227	4.08042	0	1	-
hsa-mir-3117 MI0014130	chr1:67094134-67094189	+	CTAAAGGGCCAGACACTATACGAGTCATATAAGGGAAGGCATTATAGGACTCATATAGTGCCAGGTGTTTTGTGG	5071	AGACACTATACGAGTCATAT	128	ATAGGACTCATATAGTGCCAGG	4943	0	2	0.304688	0.166093	0	2	-16.6	-13.1	3.82013	3.94233	0.629657	1	0.00181445
	chr1:67450800-67450872	+	AATTAGTAAATTTGAATGAACTAAAGATATATCTCTACCTTCTCATTTGAATATCTTTAGTTCATTCAGATTTACTAATTTTGGTAAATCTG	126	TTTGAATGAACTAAAGATATATC	106	TTCATTCAGATTTACTAATTTT	20	0	0	2.03774	3.05	13	12	-8.8	-13.3	3.47153	2.41391	0.125	1	0.955569
	chr1:67450850-67450898	+	ATATCTTTAGTTCATTCAGATTTACTAATTTTGGTAAATCTGAATGAACTAAAGATGTATCTGTACCT	89	TTCATTCAGATTTACTAATTTT	18	AATCTGAATGAACTAAAGATGT	71	0	5	2.27778	0.957747	10	10	-13.4	-16.1	3.57431	2.26732	0.307692	1.02247	0.591906
	chr1:68151004-68151076	+	AGCTGCGGCGGCTGGCACAGGAGGAGGAGCCCGGGCGGGCGAGGGGCGGCCGGAGAGCGCCAGGGCCTGAGCTGCCGGAGCGGCGCCTGTGA	33	GCTGGCACAGGAGGAGGAGC	23	CAGGGCCTGAGCTGCCGGAGCG	10	0	16	4.69565	5.8	4	7	-10.8	-18	3.07997	4.58635	0	1	-
	chr1:68151055-68151104	+	GGAGAGCGCCAGGGCCTGAGCTGCCGGAGCGGCGCCTGTGAGTGAGTGCAGAAAGCAGGCGCCCGCGCG	40	AGGGCCTGAGCTGCCGGAG	17	GAGTGAGTGCAGAAAGCAGG	23	0	12	8.35294	4	-5	-4	-3.4	-7.4	3.2497	4.11926	0	1.025	-
	chr1:68151185-68151234	+	ATATGACTTTGGAGGAATTCTCGGCTGGAGAGCAGAAGACCGAAAGGTGAGTCGGCCTGCGGACTCTTC	49	GGAGGAATTCTCGGCTGGAGA	38	ACCGAAAGGTGAGTCGGCCTG	11	0	6	6.07895	1.72727	-1	-1	-4.8	-1.4	3.78215	4.25016	0.3	1	-
	chr1:68153512-68153561	+	TGAAATACCTTTGTAGTTACTCAAGCAGTTACTCCCTACACTGATGCAAGGATTACAGAAACTGATGCC	33	TTGTAGTTACTCAAGCAGTTACT	20	ACTGATGCAAGGATTACAGA	13	0	11	1.95	3.76923	4	1	-9.8	-2.8	3.79866	3.04577	0.428571	1	0.290597
	chr1:68698351-68698399	+	CCAGTTCGGGGCTCAGAGCTCTGGCGGGTGCTGGCGCCTGGCTCCCGAGTCTGGCCTGCAACCTGTCT	9	GCTCAGAGCTCTGGCGGGTG	5	GCTCCCGAGTCTGGCCTG	4	0	2	1.8	0	18	16	0	-12.2	3.50335	4.10593	0	1.11111	-
	chr1:70687331-70687406	+	GAGCAACACTACCGTCGTCCCCAGCACTGCAGGTCCGGGCCCCAGCGGCGGGCCCGGTGGCGGAGGTGGTGGTGGCGGCGGAGGCGGCGGCACCG	26	ACCGTCGTCCCCAGCACTG	5	GGTGGTGGCGGCGGAGGC	21	0	2	5.8	5.28571	4	3	-17.9	-9.2	3.42928	4.44317	0.128205	1.15385	0.955569
	chr1:70839634-70839698	+	CCTGCCTGCAGCCAGGAGAAATAAACAGCTTTATTGCTCAAACAAAGCCTGTTTGGTGGTCTCTTCACTGGATGCGCATGACAA	4	GCCAGGAGAAATAAACAG	2	CTGTTTGGTGGTCTCTTCACTGGATG	2	0	1	0	0	0	2	-13.7	-10.6	3.83368	4.06535	0	3	-
	chr1:72740290-72740338	+	ACCTTTAACCACTCTATGGCCTTGGAGAACTGCCCCAAGGATTTGCAAGGCTAAGTGCTATTTATGGA	52	ACTCTATGGCCTTGGAGAACTGCCCC	8	AGGATTTGCAAGGCTAAGTGC	44	0	2	6.375	1.43182	5	2	-15.1	-4	3.77481	4.08595	0	1	-
	chr1:74663942-74663992	+	GTGCGGCGCGGTCTCAGGGAAGGTGGGGCTATGGCAGCTGCTAGGGACCCTCCGGAAGTATCGCTGCGAG	67	GTCTCAGGGAAGGTGGGG	34	AGGGACCCTCCGGAAGTA	33	0	13	3.26471	6.48485	-4	1	-8	-13.7	3.65639	4.48193	0.5	1	-
	chr1:74664060-74664123	+	GAGAAGGCACCGGAGTTCTCCTGGGCAATGCAGAGGGAGGGTGCTTTTACGTGCCAGGAGGTTTGCTGGACTGTCACTTCCCG	19	CGGAGTTCTCCTGGGCAATGCAGA	10	CAGGAGGTTTGCTGGACTG	9	0	3	6	1.22222	11	5	-11.3	-8	3.80131	4.23741	0	1	-
	chr1:75198875-75198941	+	TGCCCCCAGGGAGAGACGAGGCTACCATGAAGGAGCCGAGCGCAGACCCTGAGTCCGTCACCCATGGATCGCAGCGCGGAGTTCAG	77	GAGAGACGAGGCTACCATGAA	60	GTCACCCATGGATCGCAGCG	16	1	25	7.15	4.9375	14	15	-2.4	-11.8	3.66293	4.27212	1	1.02597	-
	chr1:76198512-76198573	+	CAAAATATATTTTAACTCAGTTCTTTTTCTTCTAGTATCCAGTCCCCCTAATTAGAAGAGCCTGGGAACTTGGTTTAATGA	110	TTTAACTCAGTTCTTTTTCTTCTAG	67	AATTAGAAGAGCCTGGGAACTT	43	0	5	0.373134	1.83721	-2	-7	-13.8	-2.1	3.69617	3.68521	0.857143	1	0.955569
	chr1:76254928-76255002	+	CTTCATCGCATGAATAGAGAAGAGATTCTGGCATTTATTAAGTCTTGCCAACATGAATGTGGTGGAATAAGTGCTAGTATCGGACATGATCCTC	553	TGAATAGAGAAGAGATTC	42	TGGAATAAGTGCTAGTATCGGA	511	0	2	4.30952	0.8591	-14	-10	0	-3.2	3.84259	3.96865	0.714286	1	-
	chr1:76255161-76255229	+	TGTCCTACAAGGTCAATGATGTAATGGCATGTATTAGCTGAATCTAAAGTTGATGTGAGTTCTAAAATTACACTGAGACCTTGGAGGG	47664	GGTCAATGATGTAATGGCATG	8164	TCTAAAATTACACTGAGA	39476	24	9	4.15042	3.06285	5	-2	-4.3	-5.4	3.77885	4.22753	0.25196	1.00002	0.955569
	chr1:76257176-76257223	+	GTGGAAAAGGCAATCGAATTTGTTTTATCCTGTATGAACTTTGACGGTGGATTTGGTTGCAGACCAG	250	CAATCGAATTTGTTTTATCCTGT	89	AACTTTGACGGTGGATTTGGT	161	0	29	3.20225	3.54658	-1	-2	-7.2	-5.2	3.78178	4.27298	0.571429	1.004	0.591906
	chr1:76257923-76257979	+	GTAAATTCTGATTTACTTGGCTGGTGGCTTTGTGAACGACAATTACCCTCAGGCGGGCTCAATGGAAGGCCGGAGA	61	ATTTACTTGGCTGGTGGCTTTGT	45	ACCCTCAGGCGGGCTCAATGGA	16	0	15	5.06667	4.5	5	4	-5.9	-8.3	3.89208	4.37471	0.666667	1.08197	0.591906
	chr1:77166068-77166117	+	AACGTCTCTGATGCGGTGGCTCAGAGCACCCGTATCATTTATGGAGGCTCTGTGACTGGGGCAACCTGC	29	ATGCGGTGGCTCAGAGCA	15	ATGGAGGCTCTGTGACTGG	14	0	23	4.66667	2.64286	-5	-4	-8	-2.4	3.87148	4.25217	0.2	1.13793	0.591906
	chr1:77166485-77166535	+	GGAAGGGGTGGGATTTGCTCCTGGGTTCCCTAGGCCCTAGTGAGGGCAGAAGAGAAACCATCCTCTCCCT	34	GGATTTGCTCCTGGGTTCCCTAGGC	5	TGAGGGCAGAAGAGAAACCA	29	0	6	0.2	2.17241	-5	2	-11.6	-18.2	3.65533	3.9996	0	1.05882	-
hsa-mir-7156 MI0023616	chr1:77525827-77525887	+	TCTGCAGGGCTTGTTCTCAAACTGGCTGTCAGAGTGTGCATGGCAGGCTGCAGCCACTTGGGGAACTGGTTCTGTGGTTA	149	TTGTTCTCAAACTGGCTGTCAGA	140	TGCAGCCACTTGGGGAACTGGT	9	0	0	0.0571429	0	3	2	-19.6	-17.1	3.58973	4.07749	0.192308	1	0.016951
	chr1:77685194-77685240	+	TGGCCCTCTGGTCCGGCTTTAGAACTCTGCGGTTTTGTGGAGCTCGAGAGTCCGGGACAAGGTAGA	282	GTCCGGCTTTAGAACTCTGCGG	57	GTGGAGCTCGAGAGTCCGGG	225	0	256	4.63158	3.53778	2	-1	-17.6	-5.1	3.76132	4.41112	0.0769231	1.15603	0.591906
	chr1:78245333-78245390	+	AGGACTCCGCCTTCTCCATGTCAGACTGCTGCTCAGCGCCAGGCATCAGCTGGGAAGCTGGCGTGGGCAGGCCAGCT	52	CTTCTCCATGTCAGACTG	41	AGCTGGGAAGCTGGCGTGGG	9	2	7	4.60976	5.22222	-6	-4	-14.8	-4.2	3.59414	3.74804	0	1	-
	chr1:78444601-78444677	+	CTTTGAAAGCGTCGTTAACTCCTCCACCACCACCGCCGCCACCACCGCCACCAGCTGAGCCAGAAGAGGGGGGAGGCACTGTTGAATAGTCTGCCA	5	GTCGTTAACTCCTCCACCAC	2	GGGGGAGGCACTGTTGAA	3	0	0	0	2.66667	1	-3	-14.1	-1.3	3.82582	4.24363	0.555556	1	-
	chr1:78444976-78445038	+	GCGTTCTTGGGGTGAGGCTGGGTAATTGTTCCTGCAGGGTGGTGGGTGATAGTGGCCAGTTGACTGCGACTGTGTTTGGGTG	91	GGTGAGGCTGGGTAATTG	20	GCCAGTTGACTGCGACTG	70	1	30	7.9	7.61429	6	7	-7.9	-5.3	3.52755	4.36074	0.222222	1.10989	-
	chr1:78445178-78445241	+	CGTGACGGCGAAGCAACAGTGTCTCGAGAGCGCTGCCGCCCGGAGGGCGCCAGGAGAAGTGCGTCCGAGACGCCGCGCGGTGA	20	AAGCAACAGTGTCTCGAGA	9	GAAGTGCGTCCGAGACGC	11	0	3	5.44444	0.727273	-8	-8	-8.8	-12.9	3.46451	4.00529	0	1	-
	chr1:78470622-78470678	+	CCGTTGGGGAAGGATTGAATACAGAGACGCTGTCTGCTTGCTGCCTTAAGACAGCTAGCTGAATTGCTGATTAACT	3590	AGGATTGAATACAGAGACG	3531	AGACAGCTAGCTGAATTG	55	4	45	2.64882	8.2	-5	-1	-3	-4	3.78429	4.1146	0.0654628	1.00139	-
	chr1:81124909-81124970	+	TAGCCTCAGTTTAAATGCAGGTTATTTTTAAACTATAGTAAATAACAATTTAAAAATAACCTGAATTTAAACTGAGACAAG	11	TTAAATGCAGGTTATTTTTA	4	TTAAAAATAACCTGAATTTAAA	7	0	0	0	0.571429	-1	1	-16.9	-14.8	3.48905	3.14972	0	1	-
	chr1:82174874-82174930	+	TAGGGTGGTATAAAAGTAATTGTGGTATTTGCCATTAAAGTACTGCAAAAGCCGAAATTACTTTTGCACCAACCTA	3046	TAAAAGTAATTGTGGTATTTGC	3006	AAAAGCCGAAATTACTTTTG	40	0	3	0.000332668	0.075	2	0	-13.6	-11.6	3.68305	3.50544	0.230928	1.02495	0.0305941
	chr1:82267622-82267684	+	GACCTCTCTCGAAGAGCGGCGTGTGGGAAACTGCGGGAAAATGTTGACTTAACCCCAGGAGCCGCCCGGCGCTGGCTGCTCG	12	GAAGAGCGGCGTGTGGGAAA	9	CCCCAGGAGCCGCCCGGCGC	2	1	3	3.11111	0	-9	-10	-6.9	-3	3.74861	3.51372	0	1	-
	chr1:84543365-84543444	+	AGCCGCCGCGTGGCGGGACGCAAGGAAAACCACCCGAGCCGCTGAACAGTATTCCGCGACTGCACTCCAGGGCACCGGGACCGCCAGGGTGAGGAGGGA	13	TGGCGGGACGCAAGGAAAA	7	AGGGCACCGGGACCGCCAGGG	6	0	3	8	4.5	1	3	-10	-7.6	3.65994	4.19191	0	1.07692	-
	chr1:84649744-84649814	+	CAAATAGAGCATACTTTGAATGAGAAAAGAATATTACAGGCAGTGAATTTTCCTTTCCTTGTTCGACTGGAGTATGCTTTTAAGGTAAAT	33	ATACTTTGAATGAGAAAAGAA	29	TCGACTGGAGTATGCTTT	4	0	8	2.82759	6.5	12	5	-4.3	-10.5	3.75719	3.97075	0.5	1.0303	-
	chr1:84702114-84702189	+	ATTTGTGAGCCTAGGGTAGGGGCACTGCTGCAACTTCTGCTTTCATCCCATGCCTCATCAATGAGGAAAGGGAACAAAGTGTATAAAACTGCCAC	9	CTAGGGTAGGGGCACTGCTGC	2	ATGAGGAAAGGGAACAAAGTGTATA	7	0	0	0	3	-12	-8	-3.8	-3.2	3.84333	3.76021	1	1	0.955569
	chr1:84944975-84945047	+	TGGCGAAAGCCGGGGATAAGAGCAGCAGCAGCGGGAAGAAAAGTCTAAAACGGAAAGCCGCTGCCGAAGAACTTCAGGAGGCTGCAGGCGCT	124	CGGGGATAAGAGCAGCAGCAG	47	GCCGAAGAACTTCAGGAGGC	77	0	8	5.46809	5.05195	2	-14	-3.1	-9.6	3.54468	3.35704	0	1.49194	-
	chr1:84945270-84945320	+	CACATCTGTGGTTGTCTGCTGGTCTCAAAAGTGTTCTCTGTGGCTCCGTGGGAAGGGTGGCGTCGCGGCC	23	GTTGTCTGCTGGTCTCAAAAG	19	GTGGCTCCGTGGGAAGGGTGG	4	0	9	4.94737	0.75	-5	-5	-10.1	-6.2	3.54354	4.36291	0	1	-
	chr1:84971381-84971433	+	GGTGAGACCAGCCGAGAAGGCTGCCAAGGGAGGTAGAGACGGAGGAGGACCGGAATGTCGGCCACGGTTCAA	32	GCCGAGAAGGCTGCCAAGGG	15	GAGGACCGGAATGTCGGC	17	0	2	8.33333	7.82353	2	0	-7.9	-4.9	3.62438	4.29052	0	1	-
	chr1:84972482-84972556	+	GAGCAGGGGCGCTGATTCGCTGGAGAAGGGATCTTCTCGAGGTTTGACTTTACTGGCTTCTTAGCTCTTGAATCGGTTTTTCTGAAGGAGATTG	24	GCTGATTCGCTGGAGAAGGGA	12	CTTGAATCGGTTTTTCTG	12	0	29	2.83333	5.16667	10	7	-8.2	-7.9	3.60856	4.18314	0.5	1.16667	0.955569
	chr1:85666818-85666864	+	CCCCTCAGGCTCGGGCGCAGACTGCGAGCCGCCGGGCAGGTTTTCGTAGTAGTCGGCGTCGTAGTC	138	TCGGGCGCAGACTGCGAGC	26	AGGTTTTCGTAGTAGTCGG	112	0	15	3.30769	1.69643	-4	-4	-9.9	-5.4	3.56663	3.90959	0.142857	1.00725	0.290597
	chr1:85742514-85742563	+	CATAAGGCATCGTTTCCGTGGGTGGGGTCCGTCAGTGCCCAGGCAGCTGGCACTCTCAGCCTTTGCTGC	41	CGTTTCCGTGGGTGGGGT	5	AGGCAGCTGGCACTCTCAG	36	0	13	0.8	1.36111	-12	-11	-2.6	-4.1	3.67916	4.35676	0.4	1	0.955569
	chr1:86046443-86046518	+	GCGCCTGGGCAGACCGCGAGCGAGAGCGCCCCCGAGCAGCGCCCGCGCCCTCCGCGCCTTCTCCGCCGGGACCTCGAGCGAAAGACGCCCGCCCG	164	AGACCGCGAGCGAGAGCG	116	GGGACCTCGAGCGAAAGA	48	0	3	7.74138	3.33333	11	12	-2.2	-6.6	3.15329	4.22389	0.0555556	1	-
	chr1:86047130-86047185	+	TCCGGGACGGCTGCGGCTGCTGTAAGGTCTGCGCCAAGCAGCTCAACGAGGACTGCAGCAAAACGCAGCCCTGCG	63	CTGCGGCTGCTGTAAGGT	20	AACGAGGACTGCAGCAAAACG	43	0	7	6.3	3.60465	-5	-3	-9.8	-11.4	3.60854	4.34599	0	1	-
	chr1:86047241-86047295	+	GCTCCACCGCTCTGAAGGGGATCTGCAGAGGTAAGATGCTTGTGGTTTGGCCCCTTTAAAAAAAATACTAGTCC	30	TCTGAAGGGGATCTGCAGAG	25	TTGTGGTTTGGCCCCTTTAAAAAAA	5	0	0	2.76	6	0	4	-16.1	-1.4	3.85703	3.71544	0	1	-
	chr1:86047805-86047862	+	GGGCAGTGCTGCGAGGAGTGGGTCTGTGACGAGGATAGTATCAAGGACCCCATGGAGGACCAGGACGGCCTCCTTGG	56	GCGAGGAGTGGGTCTGTGACGAGGAT	37	AAGGACCCCATGGAGGACCAGGACG	19	0	11	5.97297	6.57895	9	9	-10.5	-3.9	3.74024	4.10889	0.375	1	-
	chr1:86048182-86048238	+	TCCCAGTGCTCAAAGACCTGTGGAACTGGTATCTCCACACGAGTTACCAATGACAACCCTGAGTGCCGCCTTGTGA	71	CAAAGACCTGTGGAACTGGTATCT	67	AATGACAACCCTGAGTGC	4	0	46	2.91045	2.75	7	5	-1.8	-10.4	3.81397	4.3881	0	1.26761	-
	chr1:86048313-86048360	+	GAAAGTAAGTTCCTTCAGGGACGTGTAGACTGTTGCCTGGCAGGTGGGTGGGATGTGAACATCTTTT	17	TCCTTCAGGGACGTGTAGACT	14	TGGCAGGTGGGTGGGATGTG	3	0	24	4.07143	0	-4	-5	0	-5.9	3.78691	3.62172	0	1	-
	chr1:86048799-86048845	+	ATGGAGAAAATGGGCGGGGGTGGTGTGGGTGATGGGACTCATTGTAGAAAGGAAGCCTTGCTCATT	112	TGGGCGGGGGTGGTGTGGG	19	CTCATTGTAGAAAGGAAGC	93	0	20	2.05263	3.16129	0	-8	-4.1	-5	3.60485	3.53113	0.555556	1.02679	0.955569
	chr1:86174202-86174254	+	GCCCTGCCGGATTCTCTGGGCGAACAAGCGTAACTGCGTGACTTGCCCGCTGGGGTTCTCGTCTCCTTCCTG	113	ATTCTCTGGGCGAACAAGCG	96	GCCCGCTGGGGTTCTCGT	16	1	3	2.64583	4.6875	9	7	-5.9	-2.9	3.71159	3.83625	0	1	-
	chr1:86174295-86174358	+	TAGAGAAGCCTCCTGGGCCACTCCCTGGGCCACCCTCCACGCCCTGCTGGGTGTAAAGAGTGTAGGAGACCGGCAGAGGGAGA	9	TCCTGGGCCACTCCCTGGGCCACC	2	AAGAGTGTAGGAGACCGG	7	0	4	0	1.71429	-13	-19	0	-1.2	3.62104	3.84996	0	1	-
	chr1:86862105-86862153	+	GGAGAGGGTGAGGAACGGGGCAGGGAGGGCAGCTTCGTGTCTATCCTTGTTTCTCGGGTAAACATTTT	31	AGGAACGGGGCAGGGAGGG	26	GTCTATCCTTGTTTCTCGGG	5	0	49	1.88462	1	8	11	-5.2	-9.4	3.73967	4.08112	0	1	-
	chr1:86970017-86970075	+	TTGGCCTCTTACTGCCACTTGTAGTCTTCCTTCCTTTCTTTCAGAGTAAGGGCAGCAACAAGTGGCAAGCTGTTAAAA	17	ACTGCCACTTGTAGTCTTCCTT	14	AGGGCAGCAACAAGTGGCAA	3	0	0	0.428571	0.333333	1	-1	-21.7	-3	3.67516	4.02426	1	1	0.290597
	chr1:87170544-87170596	+	CGCCTCGCCGCCGCTAGGTCGGCCGGCTCCGCCCGGCTGCCGCCTAGGATGAATATCATGGACTTCAACGTG	29	CCGCTAGGTCGGCCGGCTCCG	16	CTAGGATGAATATCATGGA	13	0	25	3.75	4.53846	14	12	-1.4	-1.5	3.71162	3.21573	0	1.10345	-
NM#006	chr1:87516995-87517051	+	GATTAATGGGGATGAGGCAGAGTAACTCACAATAGAACAAACAGTTTTGAGTTACTTTGCCTTATCCCCATTAATT	106	GATGAGGCAGAGTAACTCACA	28	TTGAGTTACTTTGCCTTATC	78	0	0	1.35714	0.410256	1	0	-29.4	-18.2	3.77974	2.22286	0.384615	1	0.00470951
	chr1:87794590-87794668	+	GTTGCTGCCGCTGCGCCGCGCCTGAAGCCGCGCCGCGCGGGCCGAGGGCTCCTGCAGCTGCTCGCGCGCAGTCGGAGGCGGAGAAGGACGAAGACTGA	86	CTGCGCCGCGCCTGAAGC	47	GTCGGAGGCGGAGAAGGA	39	0	122	4.80851	4.20513	17	17	0	-11.6	3.38774	4.08578	0.0666667	1.17442	-
	chr1:87795041-87795091	+	CAAATTGCAAGTAAACAATACGTCGGCTTAGATAAAGCGCGAGTCTGAAACTACCGAGGCCGGCCTGCGA	18	GTAAACAATACGTCGGCT	7	GTCTGAAACTACCGAGGC	11	0	6	4.85714	3	-15	-15	-0.9	-4.9	3.84939	4.25529	0	1	-
	chr1:88360019-88360069	+	GTTAACAGTCACAGAGCTCATAGGGCGGCTTCTTATAAGAAGCAGACTGCTATGGGGCTACAAGGAAAGT	6	ACAGAGCTCATAGGGCGGCTTCTTA	3	GCAGACTGCTATGGGGCTA	3	0	0	1	1.33333	6	-3	-13.2	-0.7	3.74984	4.28365	0	1	-
	chr1:89078810-89078877	+	AAGGCCAGGTGCAGTGGCTCATTCCTCTAATCCTAGCACTTTAGGAGGCTGAGGAAGGTGGATCACTCGAGACCAGCCAGGCCAACA	17	GCAGTGGCTCATTCCTCTAATCCT	3	GTGGATCACTCGAGACCAGC	14	0	0	0	5.21429	3	-2	-5	-9.9	3.82203	4.16919	0	3.05882	-
	chr1:89149932-89149989	+	CAGCCAAATGGTGCGACAGGAGGAGCTGCAGCCGCGGCCGCAGCGCCCGCACGGAGAGGCTTGAGGCGGCTCCTGGC	81	GTGCGACAGGAGGAGCTG	48	CACGGAGAGGCTTGAGGC	33	0	29	2.27083	4.15152	15	15	-0.2	-7	3.48739	4.38992	0.454545	1.02469	-
	chr1:89990422-89990485	+	ACAATGGAGCCGGTCGGAGGCGGCGAGCCGGACAGCGCCGGGGCTTCCCGCTGAGCCCGCAGCCTCCGGCAGCCGGGAAAGTG	73	CGGTCGGAGGCGGCGAGCCGG	29	TGAGCCCGCAGCCTCCGGCAGC	43	1	21	5.82759	1.11628	0	-2	-27	-1.5	3.51697	4.05717	0.681818	1.05479	0.955569
	chr1:89990463-89990538	+	GGCTTCCCGCTGAGCCCGCAGCCTCCGGCAGCCGGGAAAGTGCGGGCGCGGGGCCGCAGCCTGCCCGCCCGGAGCGGCCCAGGAGCACGCCGCGG	59	TGAGCCCGCAGCCTCCGGCAGC	53	CCCGGAGCGGCCCAGGAG	6	0	3	4.03774	3	-6	-12	-10.8	-5	3.23319	4.24172	0.777778	1	0.955569
	chr1:90287051-90287103	+	TGCTGCCGCCAGGGCCTGGGAGATTGTTCCGCTTTCTGCAGTCTGAGCGTCGGCCGCTTCGGCCCCGGGCGG	11	AGGGCCTGGGAGATTGTTCCG	2	AGTCTGAGCGTCGGCCGCTTCGG	9	0	1	0	2.66667	6	-4	-6.4	-8.6	3.49719	3.8987	0.333333	1	0.591906
	chr1:90460685-90460747	+	CTGTGGCCTGCGGCTCCCGGGCTGGTAGCGCGCCGCTCTCGGTCGCGCGGAGTGATCGTGTGGAATCGCGGGTCGCGGACGC	452	CGGCTCCCGGGCTGGTAGCG	70	ATCGTGTGGAATCGCGGG	380	2	79	1.77143	4.79211	6	4	-4.8	-21.6	3.38643	3.76867	0	1.02876	-
	chr1:90460729-90460784	+	GCGCGGAGTGATCGTGTGGAATCGCGGGTCGCGGACGCTCGCCGCCGGCCATAGCTCAGCCTAGCGCCGCCAAGG	420	ATCGTGTGGAATCGCGGG	413	GCCGGCCATAGCTCAGCCTAGC	7	0	41	4.67797	7.42857	-5	-1	0	-7	3.59308	4.165	0	1.0119	-
	chr1:90460920-90460990	+	AGATGGCCGTGTGGGCTTTGTTCTGCGGGCCCGGAGGCCGCCCGCCCGCCCCGGGCCCAGCGCCCGGAGTCGGCCTCTTTGGGGACCCAC	10	GTGGGCTTTGTTCTGCGGGC	6	AGCGCCCGGAGTCGGCCTCTTT	4	0	0	1	3.25	3	13	-9.1	-12.7	3.41422	4.06207	0	1	-
	chr1:90487835-90487886	+	AAAAAGAGAGAGTGTCTTGACTGCTACAAGCATTTTAAATAATCCAATAGTGAAGGCGCGATATGAACGTT	45	AGTGTCTTGACTGCTACAAG	23	CCAATAGTGAAGGCGCGA	22	0	12	2.69565	3.72727	3	1	-12	-1.3	3.77621	2.69569	0	1.08889	-
	chr1:90493174-90493253	+	GGAGTGGGGGAAGTAGAGGAAGTAGAGGAATTAGAGGAAGAGACAGCAAAGGAAGAACCTGCTGACTTCCCTGTTGAGCAACCTGAAGAAAATTAAATA	35	AAGTAGAGGAAGTAGAGG	24	TTCCCTGTTGAGCAACCTGAAGA	11	0	12	5.95833	6.63636	-6	-1	-2.4	-1.5	3.5522	3.68139	0.666667	1.14286	-
	chr1:90500457-90500521	+	AAATATCCCAAAATAATGTGTCATGGTAGAGTAGGGTTTATCTGAAAACTGCAACATGACGATTATGTAACTCAATCCTTTAGG	11	AAATAATGTGTCATGGTAGAGTAG	6	AACATGACGATTATGTAACTCA	5	0	0	2.33333	3	7	6	-8.6	-1.6	3.78487	3.47834	0	1	-
	chr1:91486973-91487038	+	AACCGAGCAGCCTCAACGAGAGGGGTTGGTGACTGCTCTCGGCCCGCCCCGTTACTCAGTGCATTGCAATGGCGACCGCCAGGCT	36	CCTCAACGAGAGGGGTTGGTGACTG	29	AGTGCATTGCAATGGCGA	7	0	8	5.34483	1	18	11	0	-6.3	3.84684	4.39394	0	1.05556	-
	chr1:91487967-91488014	+	GCATGCCTAGGCCCTTTAAGGTGGAACAGGCCCAGGTTTGAGTTCCACGATCACGAGCGTGCAAAAA	26	GCCCTTTAAGGTGGAACAGG	24	TTGAGTTCCACGATCACGAG	2	0	14	3.875	0	1	-1	-6.6	-8.3	3.88867	3.9677	0	1	-
	chr1:91966438-91966488	+	GACTCGGTAGGTGGGGATCTCTTGGAGACGGCGACCCAGGCATCTGGGGAGCCACAGAAGTCGTACTCCC	42	GTGGGGATCTCTTGGAGACGG	31	GCATCTGGGGAGCCACAGAAG	11	0	8	2.93548	3.36364	-12	-12	0	-4.2	3.77427	4.38443	0	1.07143	-
	chr1:91966674-91966720	+	ATCTGGTTCGGTCTCTGGCCCGAGGGAAGCCGGTCCTTCCCGGCTGAGCTCGCGGCCAGCGCTGGC	48	GTCTCTGGCCCGAGGGAAGC	29	CCCGGCTGAGCTCGCGGC	19	0	10	2.24138	2.94737	-4	-7	-12.9	-8.1	3.51199	3.94959	0.727273	1	0.955569
	chr1:91966702-91966749	+	GCCGGTCCTTCCCGGCTGAGCTCGCGGCCAGCGCTGGCCGGCGGATTCCCATTCATTCACCCTTCTC	26	CCCGGCTGAGCTCGCGGC	20	CGGCGGATTCCCATTCATT	6	0	10	3.45	6.16667	2	2	-7.3	-3.9	3.51736	3.61946	0.8	1	0.955569
	chr1:92201990-92202045	+	ACTCACAACAGCTACCACTGACTGCACACTTACTACGTATCAGTGCTGTCAAGTGTAGTCACGATCATTTCTGAA	28	GCTACCACTGACTGCACACT	14	TGCTGTCAAGTGTAGTCACGAT	14	0	4	3.21429	0.214286	4	6	-13.7	-0.9	3.67991	3.76078	0.333333	1	-
	chr1:93297633-93297679	+	GCCTGCAGGTCTCTGTCGAGCAGCGGACGCCGGTCTCTGTTCCGCAGGATGGTGAGTGGATGCCTC	501	CTCTGTCGAGCAGCGGACGCCGGT	465	CTGTTCCGCAGGATGGTGAG	36	0	65	3.87097	6.08333	11	8	-12.6	-7	3.63671	4.11094	0.0740741	1.01996	0.955569
	chr1:93300331-93300384	+	CTCTCTTACTATAGATTGCTTATGCCCGTATAGAGGGGGATATGATAGTCTGCGCAGCGTATGCACACGAACT	166	ATAGATTGCTTATGCCCGTATAGA	4	ATATGATAGTCTGCGCAGCGTATG	162	0	10	0	1.45062	11	10	-4.6	-1.6	3.84299	3.84574	0.166667	1.5	0.955569
	chr1:93302889-93302935	+	GTAGTTGGTCCTTTGGTTGCATATGATGCGATAATTGTTTCAAGACGGGACTGATGGCAGCTACTA	711166	CTTTGGTTGCATATGATGCG	561	ATTGTTTCAAGACGGGACTGATG	710605	0	335	4.05169	0.798877	-2	0	-7.8	-12.5	3.83984	4.46878	0.0655631	1.00009	0.955569
	chr1:93306275-93306348	+	TGGTGTAATTGTGCAAACTCGATCACTAGCTCTGCGTGATGTGGCAGAAGCGAAGGGAACCAGGTTTGCAAAAGTAACTGTGGTGATGGAAAT	2937	GTGCAAACTCGATCACTAGC	2816	TTTGCAAAAGTAACTGTGG	121	0	2	0.782315	5.09917	13	12	-4.5	-6.1	3.78633	4.14268	0.0253968	1.11168	0.955569
	chr1:93306332-93306408	+	AACCAGGTTTGCAAAAGTAACTGTGGTGATGGAAATGTGTTAGCCTCAGACACTACTGAGGTGGTTCTTTCTATCCTAGTACAGTCTAAGTACTGG	2081	GCAAAAGTAACTGTGGTGATGGAAAT	462	GTGGTTCTTTCTATCCTAGTACAGTC	1618	1	2	5.43074	4.00062	-6	-6	-6.3	-6.3	3.77825	4.07264	0.10559	1.07256	0.955569
	chr1:93307360-93307423	+	CAGAAGAAGGATCGGGTAGCTCAAAAGAAGGCAAGCTTCCTCAGAGCTCAGGAGCGGGCTGCTGAGAGCTAAACCCAGCAATT	269	ATCGGGTAGCTCAAAAGAAGGC	226	AGCGGGCTGCTGAGAGCTAAA	43	0	68	3.72566	1.18605	-3	-4	-7.5	-7.7	3.62133	3.6277	0.333333	1.60223	0.955569
	chr1:93575926-93575974	+	TTTGAAGAGGGTCAGGATGTCCTAGCTAGATGGTCAGATGGCTTGTTTTATCTTGGCACTATCAAAAA	10	GTCAGGATGTCCTAGCTAGATGGT	5	AGATGGCTTGTTTTATCTTGGCA	5	0	0	6	4.8	3	1	-15.5	-5.2	3.78275	4.30763	0	1	-
	chr1:93602253-93602322	+	AAAGAACGCGTACAGGAAGATCTTGGCCTGCTGCAATACCACATTTGCGGAGAAGAAGAGGTCGTCTTCCAAGAAGAGCACTCCAGACT	8	TACAGGAAGATCTTGGCCTGCTGC	6	AAGAGGTCGTCTTCCAAGAAGAGC	2	0	8	2.33333	0	2	5	-13.6	-2.7	3.85599	3.50208	0	1	-
	chr1:93646329-93646388	+	AGTTGTGTCCGAGGCTTCCACGCGCAGGGGCCCGGGAAAGGGTCAGAGGCTTCCTAACGCAGACTCGAGTGCGAAGCGC	12	GAGGCTTCCACGCGCAGGGGC	3	TCCTAACGCAGACTCGAG	9	0	0	0.333333	4.88889	19	16	0	-6.3	3.74449	4.0752	0	1	-
	chr1:93812381-93812448	+	TTTGTAACAAATCGGAAAAGAAGACCATCTCACCAGAGCATGTCATACAAGGTAAGTCGTGTGTGAGAGCTGGTTTGAATGAGGTTC	24	ATCGGAAAAGAAGACCATC	18	GTAAGTCGTGTGTGAGAGCTGGTTTG	3	3	1	0.833333	0	-15	-10	-5.1	-1.6	3.80518	3.95878	0	2.08333	-
	chr1:94016938-94016999	+	TGTGTGAAGGATTTGTGTTTTTCTGCCTTACAAATAGAATTTGATTTATTGGGCAGGAATTCATGGATAGTAATGCTCTCT	50	ATTTGTGTTTTTCTGCCTTAC	5	TTGGGCAGGAATTCATGGATAGT	45	0	1	2.2	3.46667	1	3	-18.6	-3.4	3.66165	3.90427	0.2	1	0.290597
	chr1:94311953-94312006	+	CTGTGAGCTAATAGGAACGGGGGCCGGGCGTTCGGTCTCGCCGCTGCAGTCGCAGAGCAACCACGCGGCTTTG	37	ATAGGAACGGGGGCCGGGC	10	GCAGTCGCAGAGCAACCA	27	0	10	4.9	3.81481	-1	-2	0	-5.3	3.79115	4.24859	0.333333	1	0.955569
	chr1:94311988-94312063	+	TCTCGCCGCTGCAGTCGCAGAGCAACCACGCGGCTTTGACCGTCTATTTCAAAGGGCTTCGGGGTCTTGCGGATGGGGATCACTGCGGGCACTGG	51	GCAGTCGCAGAGCAACCA	29	CTTGCGGATGGGGATCACTG	22	0	14	5.48276	6.72727	-8	-7	-4	-8.2	3.78875	4.16507	0.5	1.09804	-
	chr1:94312358-94312421	+	TGGCGGCAAGACGAGCTCTCGGAGGATGCTGCGGCGCGGGGCGCGTCGCCCCCCTCAGTCCACCAGAGCCCGGATACCTCAGA	78	ACGAGCTCTCGGAGGATGC	30	CCCCTCAGTCCACCAGAGCCCGG	48	0	13	2.26667	0.520833	-7	0	-16.5	-3.9	3.61897	4.23866	0.333333	1.01282	0.955569
hsa-mir-760 MI0005567	chr1:94312398-94312455	+	GCGCGTCGCCCCCCTCAGTCCACCAGAGCCCGGATACCTCAGAAATTCGGCTCTGGGTCTGTGGGGAGCGAAATGCA	5863	CCCCTCAGTCCACCAGAGCCCGG	48	CGGCTCTGGGTCTGTGGGGA	5815	0	9	0.520833	0.245056	1	1	-28.9	-11.4	3.81534	4.00589	0.840959	1	0.000390463
	chr1:94313128-94313206	+	TCCAACAGGTGGCTCCGTGGCGCAATGGATAGCGCATTGGACTTCTAGAGGCTGAAGGCATTCAAAGGTTCCGGGTTCGAGTCCCGGCGGAGTCGTAA	95788	GGCTCCGTGGCGCAATGGA	90609	AGGTTCCGGGTTCGAGTCCCGGC	5179	0	54	0.245903	5.47461	-10	-6	0	-2	3.8908	4.18265	0.0219371	1.09756	0.955569
	chr1:94703298-94703349	+	ACGCGACCGTCAGTTGCGCGCGGCCGGACGCTGTCCCAGCATCACGGGCTGCGTCGGCTGCCCTTTTGGCT	21	CAGTTGCGCGCGGCCGGA	8	ATCACGGGCTGCGTCGGCTGC	13	0	12	3.875	6.61538	-12	-9	-13.7	-2.5	3.56768	3.7664	0	1	-
	chr1:94713397-94713456	+	CGACCGCGGCAGGTTGGGGCGGCTGCTCGCTCGCGCGCAGAACGCGGCGGTCAGCTGCGCCCGGCCTGAAGTTGTCCCA	20	AGGTTGGGGCGGCTGCTCGCT	4	CGGTCAGCTGCGCCCGGCCTGA	16	0	9	0	1.4375	2	2	-28.7	-10.9	3.50691	3.947	0.714286	1.05	0.133587
	chr1:94965084-94965146	+	GTCCAGTTGGGTCATATCCTTGAACGTGAAGGAGGCTGGGACAGTGTTCAGGATTGGATGGACGTACTCAGTGGTGGAGAAA	68	GTCATATCCTTGAACGTGAAGGAGG	22	AGGATTGGATGGACGTACTCAGT	46	0	1	9.90909	4.41304	20	18	0	-13.2	3.7563	4.03348	0	1	-
	chr1:95009265-95009327	+	GCGAAGTGTACTTTTTAATGGTGCCAAACAGCAGTTGATCTATAATAACTGCTGCTTGGCACCATTAAAAAGTACATATCTA	46	CTTTTTAATGGTGCCAAACAGC	36	CTGCTTGGCACCATTAAAAAG	10	0	0	4.63889	1.4	1	0	-27.4	-11.4	3.79106	3.01514	0.0909091	1	0.591906
	chr1:95392969-95393018	+	CAACCTCCAGGCATCCTCCGCGGCGGGCCGGACCGGGCCGGCGGAGGGGAGCGGAAGCCCACCGGGGCT	28	GCATCCTCCGCGGCGGGC	15	CGGAGGGGAGCGGAAGCC	13	0	12	6	4.84615	8	7	-12.5	-3.3	3.22654	4.14974	0.222222	1.10714	0.955569
	chr1:95582949-95583004	+	GCAGTCCGGGCGGGCGCGACGGCCGCCGCGGTAGCTGGAGCCTCCGCGACTGCACCTCCAAGCGGCCCGGAACCC	19	CGGGCGCGACGGCCGCCGCGGTAG	5	GCGACTGCACCTCCAAGCGG	14	0	1	5.2	4.07143	5	1	-11.3	-14.8	3.43624	4.25878	0.2	1	0.591906
NM#007	chr1:95620394-95620448	+	ATAGGTAATAGACTGACCCAGAGTCTCAAGCACAATTGAAATGTGCTTGAGACTCTGGGTCAGTCTATTACCTG	164	GACTGACCCAGAGTCTCAAGCA	79	CTTGAGACTCTGGGTCAGT	85	0	0	0.556962	0.388235	2	-1	-35.9	-11.4	3.83371	1.8904	0.324324	1	0.00713248
	chr1:100491924-100491978	+	GGTTATTTAAAGTAGTTATAGGAGCAGAGAACAAGCACCTTTATCAAAATCTGGTCCTATGTGCCTTGCTTTAC	8	AGTAGTTATAGGAGCAGAGAACAAGC	5	AAATCTGGTCCTATGTGC	3	0	0	2.4	0	5	-3	-13.7	-0.9	3.8003	3.36806	0.5	1	-
	chr1:100503690-100503744	+	GGGCGCCCAGAGCGGCTCGGCCCGGCAGTAGTGGTGGGACGGCACTAGCTGCTGGGGCCTGCCGCCCCGGGAGT	746	AGCGGCTCGGCCCGGCAGTAGT	687	TAGCTGCTGGGGCCTGCCG	59	0	24	6.48617	9.11864	2	-2	-27.2	-9.8	3.38514	4.18604	0.289617	1	-
	chr1:100598717-100598780	+	AAGCGAGCCCTAGAATTATGGCGACCTCCGCGACGTCGCCGCACGCGCCTGGTTTTCCAGCTGAGGGTAGATGCGGTTACTAT	44	TAGAATTATGGCGACCTC	15	TCCAGCTGAGGGTAGATG	29	0	9	4.13333	2.51724	9	9	0	-13.3	3.86605	4.13257	0	1.02273	-
	chr1:100616260-100616313	+	TATCATGAGAAAGTGACTGTGGGATATGCATACAGCTATTTCTTGTCCTGCAGAATTTTCAGATTCAACAAAC	8	AAGTGACTGTGGGATATGCATACA	6	TTGTCCTGCAGAATTTTCAGA	2	0	0	1.66667	0	7	5	-13.7	-6.5	3.77127	3.29171	0	1	-
	chr1:100679307-100679353	+	TTATTTGATTAAGCTTCAGGACTGTTTTGTAAAGCGAGGTGGGACCGATGTGGCACACGCCAGCTG	109	AAGCTTCAGGACTGTTTTGT	54	AGCGAGGTGGGACCGATGTGGCAC	55	0	28	2.87037	2.47273	-1	3	-7	-0.5	3.87061	4.44421	0.235294	1.16514	-
	chr1:100733641-100733716	+	TTATAAATTTGTCATAAAATGTGGGGATGTAGGCAGTCTGAATGCACACGTTTTGATGCAGTATTATGACCTGAAGGCCTCAACATTTATCTGGA	13	GTCATAAAATGTGGGGATGTAGGC	9	TATGACCTGAAGGCCTCAACA	4	0	4	8.55556	5.25	-4	-9	-11.5	-0.7	3.82619	3.62078	1	1	-
	chr1:100740419-100740473	+	GATTGTTCGAATGTCACCAGTTAAACAATTGAACCCTATAAATTTAACTGAGCGTGGCTGTGTGACTAAGATAT	24	ATGTCACCAGTTAAACAATTGAAC	2	AATTTAACTGAGCGTGGCTGTGTG	22	0	9	0	3.81818	-1	-4	-9.4	-1.6	3.80497	4.10801	0	1	-
	chr1:100816934-100816985	+	CTCAGAGCGCATGCTCTTCGGATAGTCGGTCTGTAGCGCCATTTTCGTATGGAAGGGACTGCACTCTGATT	103	ATGCTCTTCGGATAGTCGG	14	TTCGTATGGAAGGGACTG	89	0	17	3.07143	1.65169	2	1	-6.2	-18.4	3.86021	4.13509	0	1	-
	chr1:100818047-100818094	+	AGGAGGTGGCGAAGGAGGATCCGGAGCAGCTGCTGCCAGCCCGCGGGCACTGAAGTCCTCCCGGCTG	187	GAAGGAGGATCCGGAGCA	46	CCCGCGGGCACTGAAGTC	141	0	52	3.86957	3.2695	-7	-7	0	-6.8	3.55108	4.1515	0.0909091	1.05348	0.955569
	chr1:100844251-100844309	+	AGGTTGGTGCAAAAGCAATTGTGGTTTTTATAATTACTTTTAATGTTAAAAACCACAATTACTTTTGAACCAACATAA	8	AAAAGCAATTGTGGTTTTTA	3	TAAAAACCACAATTACTTTTGA	5	0	0	0	0	0	2	-18.3	-14.6	3.43612	3.56059	0.404255	59.125	-
	chr1:101491459-101491512	+	AGAGCCCGGCTCCACTGAAGAAACCCGCCGGCTGCTGGGGCAGGGCGGCGAAAGGTCAGTCGGCCGAGAGGAG	87	TCCACTGAAGAAACCCGCC	49	CGGCGAAAGGTCAGTCGG	36	2	39	4.63265	5.52778	2	0	-7.7	-6.7	3.50408	4.08771	0.416667	1.04598	0.955569
	chr1:101702590-101702642	+	GGGCAGCAGCAAGATGCGAAGCGAGCCGTACAGATCCCGGGCTCTCCGAACGCAACTTCGCCCTGCTTGAGC	18	AAGATGCGAAGCGAGCCGTA	13	CGGGCTCTCCGAACGCAACTTCGCC	5	0	7	3.30769	2.6	1	4	-13.4	-10.4	3.76798	4.16899	0.25	1.11111	0.290597
	chr1:101704606-101704676	+	CGTCAACTATGATATCATCGTCCGGCATTACAACTACACGGGAAAGCTGAATATCAGCGCGGACAAGGAGAACAGCATTAAACTGACCTC	87	GATATCATCGTCCGGCATTACA	42	GCGCGGACAAGGAGAACAGCATTA	45	0	0	3.2381	3.4	5	4	-8.3	-3.7	3.85818	4.01443	0.166667	1	0.290597
	chr1:101705839-101705887	+	CAGCCTGGTGGTGTCGGGTGTTGGTGGGTAGAGTTAGTTCCTGTGAACAATGCACTGGGAAGGGTGGA	9	GTGTCGGGTGTTGGTGGGTAG	3	TCCTGTGAACAATGCACTGG	6	0	9	4.33333	3.33333	2	3	-11.4	-6.6	3.56226	4.48677	0.5	1.22222	-
	chr1:107600298-107600359	+	TGGAAACAGGCGCTCCTCTACCTGAACGAGCCGGTGCAAGTGGAGCAAGACACGGACGTTTCAGGAGAGATCACGCTGCTG	20	CGCTCCTCTACCTGAACGAGCCGGTG	10	ACACGGACGTTTCAGGAGAGAT	10	0	0	5.7	3.6	1	-3	-18.6	-7.3	3.81567	4.29496	0.285714	1	0.955569
	chr1:107600659-107600735	+	TTTACTTAAAAAGTGATCCCCCTCAACAACGGATACAGCGTGCTTATTATTGGGCATTTAGCCTCAAAAGCATGTAGTACCAAGCACTTGTATTTC	10	AAGTGATCCCCCTCAACAACGGA	7	AGCATGTAGTACCAAGCA	3	0	0	12.4286	0.666667	-10	-15	0	-1.2	3.86379	3.61062	0.333333	1	-
hsa-mir-7852 MI0025522	chr1:108439852-108439924	+	AATAAATGCCTTTGACTACTACATACATATGCCTACTACTACTTTCATATGTAGGCATATGTATGTAGTAGTCAAAGGCATTTACATACTTC	121	TTTGACTACTACATACATATGC	56	TATGTAGTAGTCAAAGGCATT	65	0	0	1.66071	2.21538	7	6	-19.2	-16.6	3.62498	2.30539	0.3	1	0.290597
	chr1:108743059-108743113	+	AGGGAGCTGGGAGCTGGGTCTCGGGAGGTGCTGTGCGGACCCGGGGTCGACCTCTGCCCAGTTGCCAGTCCCGC	38	GAGCTGGGTCTCGGGAGGTG	35	GTCGACCTCTGCCCAGTTG	2	1	7	6.82857	0	-3	0	-18.8	-20.2	3.49439	3.72959	0.125	1.28947	-
	chr1:108743074-108743148	+	GGGTCTCGGGAGGTGCTGTGCGGACCCGGGGTCGACCTCTGCCCAGTTGCCAGTCCCGCTGTCAGCATGCGGGTCCGAGGAAGAGGCCCCCAGC	11	AGGTGCTGTGCGGACCCGG	9	GTCAGCATGCGGGTCCGAGGAAGA	2	0	2	5.11111	0	-8	-4	-16.5	-7.4	3.60987	4.40734	0	2.27273	-
	chr1:108743124-108743176	+	CAGTCCCGCTGTCAGCATGCGGGTCCGAGGAAGAGGCCCCCAGCAGGTCCAGGGCTGCAGCGTCAGCGCGTC	4	GTCAGCATGCGGGTCCGAGGAAGA	2	AGGTCCAGGGCTGCAGCG	2	0	0	0	0	0	-3	-14.3	-5.3	3.4437	4.27215	0	1	-
	chr1:108816875-108816930	+	GTCAATGCTTAGCAGTCTTCAGATATAACTCCTATTGAATTTTAGGAGTTAGGTCTGAAGACTGTAAAGCTCTTT	81	AGCAGTCTTCAGATATAACTCC	15	GGAGTTAGGTCTGAAGACTGT	66	0	0	1.13333	1.95455	0	-1	-30.6	-6.2	3.7292	3.40308	0.714286	1	0.0305941
	chr1:108962693-108962747	+	AAAGAGCTTTACAGTCTTCAGACCTAACTCCTAAAATTCAATAGGAGTTATATCTGAAGACTGCTAAGCATTGA	16	ACAGTCTTCAGACCTAACTCC	4	GGAGTTATATCTGAAGACTGC	12	0	0	0	1.58333	0	0	-26.7	-7.2	3.72504	3.50503	1	1	0.0124836
	chr1:109171313-109171383	+	CAGTGAAACAAGATTCTGTAGAATCTCAGCTGAAGCGAGTTGATGACACCAGGGTGGATGCAGATGACATTGTAGAGAAAATATTACAAA	43	AGATTCTGTAGAATCTCAGCTGA	24	CAGATGACATTGTAGAGAAA	19	0	1	3.75	5	15	10	-2.8	-7	3.73162	3.55761	0	1	-
	chr1:109180348-109180399	+	GGTATTTCAAAGCTGTGTATTTGTGACGAGATAAAGAAGAGTCTTAAACATCTTGTTTGGGAGAATGCACA	27	AGCTGTGTATTTGTGACGAGA	21	CTTAAACATCTTGTTTGGG	6	0	4	2.42857	1.16667	-8	-10	-5.6	-5.1	3.74426	3.54163	0	1	-
	chr1:109204081-109204130	+	CAGACCGCGAGCCGGAAGGCGGCTTGGGCGGCTGTTGAGTTCGTGGCGCTCCCGAGGCGTGGCAAAGGC	15	GCCGGAAGGCGGCTTGGGCGG	10	GTTGAGTTCGTGGCGCTCCCGAGGCG	5	0	3	3.7	3	-14	-9	-8.8	-8.6	3.54634	4.53858	0	1	-
	chr1:109240558-109240612	+	CTTGTGTGCTTGCACTATAGGTTTGGGACTGACAATAGCTGACTAACATGTCCTGAGCTGTGAGAGGGCATAGC	15	TGCACTATAGGTTTGGGACTGACA	5	ACTAACATGTCCTGAGCTGTGAG	10	0	3	5.8	7.3	-3	0	-13	-13.2	3.71008	4.24189	0	1	-
	chr1:109241320-109241381	+	CTACCTTGTTTCCAAGAATTCCAGTTCCAGTTCAAAAGAATATTGATCAACAGATTAAAACCCGACCTAGAAAAATCAAGA	30	TCCAAGAATTCCAGTTCCAGTT	4	AACAGATTAAAACCCGACCTAGA	26	0	6	2.75	1.07692	-10	-9	-0.1	-6.1	3.5752	4.35587	0	1.03333	-
	chr1:109243123-109243180	+	TGCCAATGTACAAGAAGGCAGCATTGTAGGATTAACATTCTTGTCTACTGTATATTATCTTGGAAGGCTCTTGTTAA	297	CAAGAAGGCAGCATTGTAGG	254	CTACTGTATATTATCTTGGAAGG	43	0	27	1.54724	4.76744	13	17	-0.1	-8.4	3.79186	3.78902	0.111111	1.0101	-
	chr1:109244186-109244247	+	GGCCCAAAGTAATGATGTCAGTGCTAGGGCTAAAACTCAGTATTCTGACAGTGTAGTGAACCTGGCACGCACATTGAGGTT	13	AATGATGTCAGTGCTAGGG	7	TGTAGTGAACCTGGCACGCA	6	0	1	4.28571	5.83333	-8	-5	-15.8	-6.8	3.88109	3.81105	0	1	-
	chr1:109338878-109338928	+	GAACTGATGCAGAAGGACAGAAGGTGAAAGATTCCATGCGAGTACTCCTTCCAGTTCTACTCAACAAAAA	38	AGAAGGACAGAAGGTGAA	36	AGTACTCCTTCCAGTTCTAC	2	0	17	2.88889	0	-2	-1	-10.1	-3.1	3.78636	4.29676	0	1.07895	-
	chr1:109618687-109618752	+	CTCTGCGGCCTGCGGGAGGACGGTGGTGCTTTCCGGCCTAGCGGCGGAAATGCGACAGTCTCTAAGGGAGGAGGCCGGAGCGCCT	131	TGCGGGAGGACGGTGGTG	30	AGTCTCTAAGGGAGGAGGC	101	0	13	6.03333	8.22772	6	3	-5.1	-19.3	3.6552	4.29277	0	1.01527	-
	chr1:109618706-109618752	+	ACGGTGGTGCTTTCCGGCCTAGCGGCGGAAATGCGACAGTCTCTAAGGGAGGAGGCCGGAGCGCCT	108	TTTCCGGCCTAGCGGCGGA	31	AGTCTCTAAGGGAGGAGGC	77	0	17	6.74194	4.8961	-6	-6	-4.2	-10.2	3.73592	3.81189	0	1	-
	chr1:109642877-109642953	+	CGTCGCGTGTGAGGCGCGTGCAGGGTGAGTGTGAGTGGACGCGTGAGTGTGTGAGTGTGCGCGCTTGGAGCGTGTTAGGCGAGTGCGTGCGCCCAC	81	GAGGCGCGTGCAGGGTGAGTGT	50	CTTGGAGCGTGTTAGGCGAGTGC	31	0	6	10.22	10.6452	-21	-20	0	-11.9	3.23516	3.98068	0	1.06173	-
	chr1:109643043-109643092	+	GACCCGAAATGAAAAGCTCTCCTCCTGCGAAGCCCCCTCGGGGCGCTGTGCAGCGAGGCCCCTTAGGCG	71	GAAAAGCTCTCCTCCTGCGAAGCCCC	18	CGGGGCGCTGTGCAGCGAGGC	53	0	209	4.88889	1.56604	-2	-9	-22.1	-2.8	3.61565	3.6992	0.636364	1.02817	0.955569
	chr1:109643071-109643127	+	GAAGCCCCCTCGGGGCGCTGTGCAGCGAGGCCCCTTAGGCGGCGGCCACGCTGTGGTCCCCGAGGTCCCGGAGCTG	70	CGGGGCGCTGTGCAGCGAGGC	53	ACGCTGTGGTCCCCGAGGT	17	0	20	1.28302	2.88235	3	4	-19.2	-9.1	3.49732	3.72924	0.692308	1	0.133587
	chr1:109643158-109643231	+	CCCGGCGCTCAGAAGTGATGAATTGATCAGATAGACGAGGCCGGGCTTGTCCCCGGCCACTGATTATCGAGGCGATTCTGATCTGGGCACGGC	18169	AGAAGTGATGAATTGATCAGA	1890	ACTGATTATCGAGGCGATTCTGATC	16279	0	39	1.74603	3.06395	-8	-1	-8.1	-12.3	3.83584	4.11775	0.131345	1.00105	0.955569
	chr1:109643176-109643231	+	TGAATTGATCAGATAGACGAGGCCGGGCTTGTCCCCGGCCACTGATTATCGAGGCGATTCTGATCTGGGCACGGC	16320	AGATAGACGAGGCCGGGCT	43	ACTGATTATCGAGGCGATTCTGATC	16277	0	37	1.27907	3.06242	8	14	-1.9	-8	3.81163	4.1459	0.115244	1.00784	0.955569
	chr1:109756555-109756635	+	CGGCGGTCACAGGCTGAGTGCTGCGGCGCGATCCTTGCTTCCCTGAGCGTTGGCCCGGGAGGAAAGAAGATGGTGCTGGATCTGGATTTGTTTCGGGTGG	190	AGGCTGAGTGCTGCGGCG	77	GTGCTGGATCTGGATTTG	113	0	9	2.45455	11.6903	-1	-1	-4.5	-3.1	3.69635	4.16013	0.222222	1.00526	-
	chr1:110040168-110040234	+	GGACTGGATGCTAGACTGCTGAGCTGTGGTCTGGGCTCAGTTGAGAAGATAGGATCTCCCTAGATCATGGCAAGGCCTGACAACAG	28	CTAGACTGCTGAGCTGTGGT	9	ATCTCCCTAGATCATGGCAAGGC	19	0	10	8.33333	3.52632	-10	-7	-11.5	-6	3.70886	3.8838	0.6	1	-
	chr1:110040452-110040500	+	ATTCAATAGTATGGGGACAGAATGGGGACAGCAAGGGCAGAAGTGTCCTCTCCACGTAACTCATTATG	26	ATGGGGACAGAATGGGGACAG	22	CAGAAGTGTCCTCTCCACGTA	4	0	4	4	2	3	3	-4.5	-1.8	3.8475	3.84255	0.75	1	0.955569
	chr1:110040618-110040671	+	CTCTCAAACTCTCCAGTGTGGTGTGAACTCAGAAGAAACGGTTACTGGGGCTGCATGGAGAATTTCACCTGCG	46	CTCCAGTGTGGTGTGAACTCAGAAGA	29	TACTGGGGCTGCATGGAGAAT	17	0	1	7.44828	4.64706	2	3	-15.4	-2.8	3.82799	3.41699	0.416667	1	-
	chr1:110091228-110091302	+	CTGGGCGCTAAGGGAGCTGACGGAGAGGGCCACCGCCCAGCAATAGACGGTGCCTCAGCCTGCCGAGCCGCAGTTTCCGTGGTGTGAGTGAGTC	89	AGGGAGCTGACGGAGAGGGC	55	GCCGCAGTTTCCGTGGTG	34	0	12	8.89091	14.3824	6	5	-14.6	-12.3	3.75208	3.93672	0	1.03371	-
	chr1:110091284-110091360	+	AGCCTGCCGAGCCGCAGTTTCCGTGGTGTGAGTGAGTCCGGGCCCGTGTCCCCTCTCCCGCCGCCGCCATGGGCTGCACGTTGAGCGCCGAAGACA	22	GCCGCAGTTTCCGTGGTG	17	CATGGGCTGCACGTTGAGC	5	0	11	6.41176	2.8	3	5	-12.9	-6	3.58809	4.36333	0	1	-
hsa-mir-197 MI0000239	chr1:110141522-110141583	+	GGGGCTGTGCCGGGTAGAGAGGGCAGTGGGAGGTAAGAGCTCTTCACCCTTCACCACCTTCTCCACCCAGCATGGCCGGCA	173910	CGGGTAGAGAGGGCAGTGGGAGG	1074	TTCACCACCTTCTCCACCCAGC	172836	0	1467	0.103352	0.0187519	3	2	-21.2	-20.4	3.7335	3.92483	0.500758	1	0.00181445
	chr1:110230478-110230531	+	TCTGCGGAATCCGCACCAACCAGCACCATGCCCATGATACTGGGGTACTGGGACATCCGCGGGGTGAGCGAGG	13	CCGCACCAACCAGCACCATGCCC	6	GGGGTACTGGGACATCCGCGGG	7	0	1	5.16667	3.71429	-1	-3	-8.7	-7.3	3.75124	3.64587	0	1	-
	chr1:110256513-110256566	+	CTGGTTCTCCAAAATGTCCACACGAATCTTCTCCTCTTCTGAAGATTCTTGTGGACATTTTGGAGAACCAGAC	91	AAAATGTCCACACGAATCTTC	8	AGATTCTTGTGGACATTTTGG	83	0	1	0	0.542169	2	2	-22.9	-24.1	3.66042	2.67803	0.461538	1.03297	0.0588095
	chr1:110527492-110527547	+	CCGGCTGCCTTGGGCTGCCGAACAGACAAGGCGTGGGCCACAGCACCTCAGAAGCCGACGCAGCTCGACGCAGGG	28	TGGGCTGCCGAACAGACAAGGCGTG	18	GCACCTCAGAAGCCGACGCAGCT	10	0	12	3.44444	4.4	-8	-2	-12.9	-6.3	3.5831	4.37234	0.0588235	1	0.955569
	chr1:110527524-110527577	+	GTGGGCCACAGCACCTCAGAAGCCGACGCAGCTCGACGCAGGGGCCGGCAGGAGGGTGGGCGATCGCGTGTCG	12	GCACCTCAGAAGCCGACGCAGCT	9	CCGGCAGGAGGGTGGGCGA	3	0	6	4.33333	1.66667	7	6	-12.7	-7.8	3.5384	4.4101	1	1.08333	0.591906
	chr1:110528822-110528880	+	GAGTCTTACAAAGCTGTCTCTGCCTGCATCCAGTGTTTAATGGGATGCAGGGCTGAACAAAGCAAGGGCTGCAGGAAT	9	AAGCTGTCTCTGCCTGCATC	3	ATGCAGGGCTGAACAAAGCAAGGG	6	0	3	1	1	1	-6	-14.1	-5	3.75561	4.14129	0	1.22222	-
	chr1:110553933-110553979	+	GAAGAACATCAAGCAGGCAGAATTTGGACGCCGGGAGATTGAGATTGCAGAGCAAGGTAAAGAAAG	92	AAGCAGGCAGAATTTGGACG	57	TTGAGATTGCAGAGCAAG	35	0	21	5.50877	4.77143	18	16	0	-6.3	3.51027	3.3489	0.695652	1.01087	-
	chr1:110577245-110577310	+	AGCTGGGGGTGTGGAGCAGCCAAGATGGAGCCGGCAGTCGGCGGTCCGGGCCCACTGATCGTGAACAACAAACAGCCCCAGCCCC	112	GTGGAGCAGCCAAGATGGAGCCGG	50	ATCGTGAACAACAAACAG	62	0	8	11.48	6.35484	8	2	0	-21.9	3.63827	4.21161	0	1	-
	chr1:110586563-110586614	+	GTGTCACCATGTGTGGTCCTCTGCAGGGCAGGCTGACCGTGGCTCTGGGATGAGGCTCTCTTAAAGCACCC	14	GTGTGGTCCTCTGCAGGGCAGGC	2	GCTCTGGGATGAGGCTCTCT	12	0	0	0	0.416667	4	-1	-12.6	-4.1	3.73232	4.34268	0	1	-
	chr1:110752799-110752850	+	TGGGGCTCGGCTCCGGGGAGGAAGACTGCGCTCGGTCGCCAGGGCCTGCAGTGAGTCGGATCGGCCCCGCG	32	CTCCGGGGAGGAAGACTGC	13	GCCTGCAGTGAGTCGGAT	19	0	6	3.30769	3	7	6	-5.9	-10.5	3.47546	4.31388	0	1	-
	chr1:110880913-110880964	+	GGTCACTCCCCTCGGTTACCCGGAGTACTTGGGCGGGAACGGGTAGCTCGCGGGAGAGACGGGCTCCTGGG	19	CTCGGTTACCCGGAGTACTTGGGCG	9	GTAGCTCGCGGGAGAGACG	10	0	16	5.11111	4	16	9	-4.5	-13.2	3.60274	3.97613	0.0909091	1	-
	chr1:110880945-110881016	+	GCGGGAACGGGTAGCTCGCGGGAGAGACGGGCTCCTGGGCGAGGGCTGCGTCTTAGTCGCCCTGCTTCTTAGCTCTCGAGGTCCCGCGTGT	26	GTAGCTCGCGGGAGAGACG	20	CTGCTTCTTAGCTCTCGAGG	6	0	3	9.5	12.8333	4	6	-2.8	-12.3	3.56715	4.06266	0	1	-
	chr1:110882113-110882189	+	GCGCGGGGCGGCGGGTTACTCAGCTCCGCGGAGACGACCTCCGACGACCCGCAACAATGAAGGGAAAAGAGCGCTCGCCAGTGAAGGCCAAACGCT	26	GCGGGTTACTCAGCTCCG	15	AAAAGAGCGCTCGCCAGTGAAG	11	0	38	10.2	2.27273	3	8	-9	-5.8	3.66905	3.99321	0.5	1	-
	chr1:110883061-110883133	+	CATACAGTCTTGAGCCAAGGGTGGGAGCTGGAGCAGGTGCTGCTCCTTTCAGAGAAGTGGATGAGATTTCACCCGAGGATGATCAGCGAGCT	9	TGAGCCAAGGGTGGGAGCTGGA	6	ATGAGATTTCACCCGAGGATGA	3	0	5	4.83333	1.66667	0	0	-13.9	-2.1	3.75211	4.37117	0	1	-
	chr1:110884157-110884207	+	TAGTTTGGAGAAGAGCCAGGGTGACAAGCGAGACCGTAAAAACTCTGCATCAGCTGAACGAGATAGGAAG	47	AAGAGCCAGGGTGACAAGCGAGA	15	AAAACTCTGCATCAGCTGAACG	32	0	12	4.33333	0.9375	8	7	-6.9	-8	3.75646	4.18333	0.176471	1.10638	0.591906
	chr1:110885530-110885583	+	CCCATATATGCACTTTTGGTTTGTAGCAGTAACTGTTCAGTAAAAATTAAGGACTATGTTACAAACCATATAT	26	CACTTTTGGTTTGTAGCAGT	19	GTAAAAATTAAGGACTATGTTACA	7	0	2	0.789474	3.57143	-15	-11	-5.9	-4.6	3.65648	3.06042	0.5	1	-
	chr1:110907945-110907996	+	GTCTGCTTGTTTCATCTCCTCTTTGTTCTGTTATGGACACAGAGGAGATGAGACAAGCAGACCAGAAAAAA	66	TTCATCTCCTCTTTGTTCTGTT	9	CAGAGGAGATGAGACAAGCAGA	57	0	1	1.66667	0.842105	9	9	-18.3	-21.9	3.7349	2.86678	0.825	1.01515	0.591906
	chr1:110950458-110950507	+	CCGCGCGGTGACCGTCGAGGTGACCTGCACCTGGCTCCATGGCGGAACCGGCCGGCACGGATTATTCCC	26	ACCGTCGAGGTGACCTGC	6	GCGGAACCGGCCGGCACG	20	0	15	2.5	5.75	13	13	-3.6	-11.7	3.71521	4.36155	0	1.19231	-
	chr1:111217041-111217113	+	TGGGGTCGCCCAGCAGCGTCTCGGGGAACTGGCAAAGGGTCTTCAGCTGCGTCTCGAAGCGCAGCCCGGAGATGTTGATGACCACGCGCTCC	9	CAGCAGCGTCTCGGGGAACTGGCA	2	CCCGGAGATGTTGATGAC	7	0	1	0	2.42857	8	2	-16.8	-3.4	3.7675	4.00083	0	1	-
	chr1:111415780-111415860	+	CAAATAGCCCCGGATATCTGTGTTACCAGCCTTGTCTCGGCCACCTCAAGGATAATCACTAAATTCTGCCGAAAGGACTGAGGAACGGTGCCTGGAAAAG	148	CGGATATCTGTGTTACCAGC	59	AAGGACTGAGGAACGGTG	89	0	2	3.9322	4.55056	-4	-4	-5.4	-1.9	3.92	4.04975	0.0454545	1.06081	0.955569
	chr1:111682995-111683060	+	CCAGTGGAGAGAGGACTGGATGCTCTGGGGCGGGTCATTAGGATATAGCTGTGTATGGACTCGCGCGAGGCGAACGCCGTCCTTC	19	GAGGACTGGATGCTCTGGGGCGGG	10	ATGGACTCGCGCGAGGCGAAC	8	1	5	2.1	5.875	-5	-7	-15	-4.6	3.80854	4.27515	0	1	-
	chr1:111992113-111992160	+	ACAGATTCTCCTATCGGGGTCACAGGGACGCTAAGATTGCTACCTGGACTTTCGTTGACCATGCTGT	89	CTATCGGGGTCACAGGGA	48	AAGATTGCTACCTGGACTTTCGTTG	41	0	6	4.66667	2.46341	-8	0	-10.9	-4.3	3.89835	3.96916	0.111111	1.03371	0.955569
	chr1:112002115-112002183	+	ACTTACCGGGAACGACTGTATAGAGTATATAAGGAAGTAAAGAATCGCCTGGACTATCATATATCTGTGCAGAACATGATGCGTCGAA	293	AACGACTGTATAGAGTATATAAGG	234	ATATATCTGTGCAGAACATG	54	5	138	4.74786	11.463	4	1	-12.1	-2.4	3.82414	3.95858	0.258065	1.00683	-
	chr1:112162790-112162857	+	CGGACCGACCCGGTCGACTGTAGGCCTGCGGGAGACCGTCGGGAGGGGCCCCGGCCGGCTGTGGGAGAGAAAGAGGACATTGTGTCC	23	CGGTCGACTGTAGGCCTGCGGGAGA	17	CCGGCTGTGGGAGAGAAAGAGGA	4	2	3	4.23529	2.75	22	20	-1.6	-8.6	3.59131	4.18992	0	1	-
	chr1:112282188-112282257	+	CCCGGGCGCAGCCACTGGGGCTGGCGAGGACACACCTGGTCCCGGCCAGCGCGGCGGAGGGCATCGTGACTCCAGGCTGTACCGCGGCC	82	GCCACTGGGGCTGGCGAGGACA	49	GGGCATCGTGACTCCAGGCTG	33	0	26	5.30612	2.90909	3	2	-2.6	-15	3.49753	4.57165	0.2	1.03659	-
	chr1:112309363-112309424	+	TATCAGGATTATGAGGAGTACTGGAGAGCTTACTACAGGGCATGGCAAGAATATTATGCTGCCGCTTCTCATTCATATTAT	15	ATGAGGAGTACTGGAGAGC	7	AGAATATTATGCTGCCGCTTCTCA	8	0	0	4.28571	7.625	-6	-1	-9	-2.1	3.75121	4.00505	0	1	-
	chr1:112309400-112309472	+	GGGCATGGCAAGAATATTATGCTGCCGCTTCTCATTCATATTATTGGAATGCTCAGAGACATCCAAGTTGGATGGCAGCTTATCACATGAAT	5	AGAATATTATGCTGCCGCTTCTCA	3	CAAGTTGGATGGCAGCTTA	2	0	5	0	0	-2	-7	-10.2	-7.7	3.748	3.64589	0.333333	1	0.955569
	chr1:113162487-113162548	+	CGATGATCGTGTGTCGGATGAGGAGAAGGTAAGGGGTCCGCCTCTCTCTCTTACCTCCTCCCCCGACAGGGAACTGGGGCC	518	GTGTCGGATGAGGAGAAGG	507	TTACCTCCTCCCCCGACAGGG	11	0	160	2.85799	1.36364	-3	2	-20.5	-2.8	3.72423	3.79269	0.25	1.00772	0.290597
	chr1:113193443-113193489	+	ATGTAGCTTCTCGGCCTTTTGGCTAAGATTAAGAGAAGTTGGTATGTAGTTCAGATACTTCATTTT	100	TCGGCCTTTTGGCTAAGATT	91	AGAAGTTGGTATGTAGTTCAGAT	9	0	5	0.681319	2.66667	19	22	0	-13.3	3.7407	3.92689	0.125	80.42	-
	chr1:113212754-113212802	+	GAATGCTTAAAGGCTGAATGTAGGATTCTTCAGTATGTGGAAAGACAAGGATTCAACGTGTGGTCATA	75	AGGCTGAATGTAGGATTCTTC	45	TGTGGAAAGACAAGGATTCAACG	30	0	8	4.82222	3.43333	-10	-8	-7	-4.9	3.76527	3.75031	0	1.04	-
	chr1:113213289-113213345	+	TCATAACTAATTTTCTAAAGTTTGGATTGGGACTTTTCAGGTCCTTTTTGGAGGGCAAAGGAAGTGCCAGCTTCTC	15	TTTTCTAAAGTTTGGATTGGGACT	11	TTTTTGGAGGGCAAAGGAAGTG	4	0	25	4.90909	2	-18	-20	0	-1.1	3.68877	3.606	0	1	-
	chr1:113213822-113213887	+	AGAACTCAAGTGTAACTGTGATAAAATAACCTTTCCCAGGTATATTGGCAGGTATGTGTGTAATCTCAGAATACACAGGTGACAT	19	TGTAACTGTGATAAAATAACC	5	TGTGTAATCTCAGAATACA	14	0	7	1	5.5	5	0	-6.4	-5.3	3.75851	4.01695	0	1	-
	chr1:113249892-113249967	+	CTCCGCAGGCCGGGGACTGGGGGCCAGGGGCGTCCACCCCTCCAGGTCGGGGAGAGCCACGGGGAGATTCCTGGACTGCGGAGGAGCCGGGCGAG	16	CGGGGACTGGGGGCCAGGG	9	GATTCCTGGACTGCGGAGGA	7	0	1	1.55556	3.57143	11	12	-5	-20.7	3.3978	4.08338	0	1	-
	chr1:113424681-113424748	+	TCAGTGCTCTTTCAGGTCTGGGGCTGAAACCTGTCTTGTTTCCCCATCAGAGGCAGTCCCAGGCCCGAAAGAGGAGAGATGGACCTT	16	TTCAGGTCTGGGGCTGAAACCTG	14	TCCCAGGCCCGAAAGAGGAGA	2	0	0	0.5	0	10	8	-17.9	-10.6	3.73395	4.29267	0.888889	1	0.591906
	chr1:113498083-113498129	+	CCTCCGCAAAGTCTACTCGAACCCTGCAGTCACGCCTTGGCTGTGGGGAATGCGGCTCTCCGCACC	18	GTCTACTCGAACCCTGCAGT	5	TGGCTGTGGGGAATGCGGC	13	0	6	1.6	3.69231	-2	-3	-13.1	-3.9	3.77011	3.47733	0	1	-
	chr1:113499068-113499126	+	GGCGCGGAGCTACCACGCCCTGCCAGACTCGCCCTTGGGTCCCTGTCTGACGAGCTCTAGGCAATCTGCCCTCGTTCG	65	TACCACGCCCTGCCAGACTCGCCC	8	GACGAGCTCTAGGCAATCTG	57	0	11	5.25	4.4386	10	6	0	-12.7	3.73432	4.28839	0	1	-
	chr1:113992550-113992618	+	TGACCACACAAGGTTGATGGGCGTGTAGTGGAACCAAAGACAGCTGTTTCTAGAGAGGATTCTGTAAAGCCTGGTGCCCATCTAACAG	39	AGGTTGATGGGCGTGTAGTGGAA	28	GAGAGGATTCTGTAAAGCCTGGTGCC	11	0	0	2.25	1.54545	-12	-9	-4.3	-0.9	3.87498	3.79593	0.272727	1.82051	-
	chr1:114356142-114356201	+	ACTCTGGCCTGGGTGACAGATCTAGACCCTGACTCTTAAAAAAAAGAGACAAGGTCTCGCTCTGTTGACCAGGCTGGCC	59	GGGTGACAGATCTAGACCCTGA	19	GACAAGGTCTCGCTCTGTTGAC	40	0	3	3.73684	2.6	-1	-1	-15.2	-12.1	3.76598	4.48197	0.666667	1.23729	0.955569
	chr1:114483394-114483447	+	GTGAGGAAGTTGACAGCAACGGTAGTGTGCAGATCATAGAAGAACATCCCCCTCTCATGCTGCAAAACAGGAC	17	TGACAGCAACGGTAGTGTGCAGATC	10	AACATCCCCCTCTCATGCTGC	7	0	16	5.4	2.42857	-8	-11	-9.8	-3.1	3.81518	3.76815	0	1	-
	chr1:114499248-114499298	+	TCTTTGGAAGGTGAATATGTCTACAGACCTGGAGGGAACAGACATGTTGGCAGAGAAGGCAGACCGAAGA	18	GTGAATATGTCTACAGACCTGGAG	9	AGACATGTTGGCAGAGAAGGC	9	0	7	6.33333	1.88889	12	9	-11.5	-4	3.73761	4.19941	0	1	-
	chr1:114511010-114511062	+	AAAAGATACACAATTTGGAAGGCCAAGGACTGAATCATCTTTCCATGTGAACTTTTCCTACAGGTCCTCTCT	33	CAATTTGGAAGGCCAAGGACTGAAT	6	TTCCATGTGAACTTTTCCTACA	27	0	7	6.33333	0.148148	-9	-12	-3.4	-2.5	3.76534	3.91444	0.666667	1	0.955569
	chr1:115053929-115053984	+	CGAGGGAGGCGGGAACTCGGTTCGCGGGCGCGGAGCGGTCCCGGACCCTCGAAGCCAGTTCCTTGCGTCAGTGCC	93	GGGAACTCGGTTCGCGGGCGC	64	CTCGAAGCCAGTTCCTTG	27	2	7	6.3125	9.7037	5	1	-14.7	-11.8	3.56881	3.96204	0.25	1	-
	chr1:115054051-115054117	+	GTTGACGCTGGGTAGCCTTTGGCTGGGGTTGGTTATGAACTCCGACACAGCGGTGGTGCATACGGAAGGGTGGTAGCCGGGACGGT	27	GGTAGCCTTTGGCTGGGGTTGG	17	GTGCATACGGAAGGGTGGTAG	9	1	8	4.76471	6	16	15	-3.7	-4.4	3.72331	4.70904	0	1.07407	-
	chr1:116184639-116184699	+	AGCCCAGCGCAGGCCGCAGAGCCGGGGCCGCTGTGAGCCGAGACCGCGGGCCGCGGAGCTCGGGCGGCCGGCGCGGAGGT	19	AGGCCGCAGAGCCGGGGC	6	GCGGAGCTCGGGCGGCCG	11	2	4	6.83333	3.45455	3	0	-20.4	-17.2	3.08582	4.08561	0.0909091	1.10526	-
	chr1:116930029-116930081	+	GGGGTTCTCAATGTTACTGTGGATTGGAGCGATTCTTTGTTTCTTGGCTTATAGCATCCAAGCTGCTACAGA	85	ATGTTACTGTGGATTGGAGCG	71	TCTTGGCTTATAGCATCCAAG	14	0	34	3.16901	4.35714	4	4	0	-3.8	3.79959	3.88588	0.285714	1	0.955569
	chr1:116931309-116931355	+	ATGCGGAGGAAGTTGTGGTTGGGGATCTGGTGGAAGTAAAAGGAGGAGACCGAATTCCTGCTGACC	52	AGTTGTGGTTGGGGATCTGGTGGA	26	AAAAGGAGGAGACCGAATT	26	0	33	5	4.61538	2	1	-8.5	-13.4	3.63164	4.27344	0.0833333	1	0.591906
	chr1:116932268-116932331	+	TTGAGGCTGTCATCTTCCTCATCGGTATCATCGTAGCCAATGTGCCGGAAGGTTTGCTGGCCACTGTCACGGTAAGAGGCAGG	369	CATCTTCCTCATCGGTATCA	336	AGGTTTGCTGGCCACTGTCACGGT	33	0	3	1.04762	5.15152	-9	-5	-2.8	-6.2	3.90075	4.27612	0.214286	1.00271	0.955569
	chr1:116932836-116932909	+	TTTTTTAGGTCTGTCTGACACTTACTGCCAAACGCATGGCAAGGAAAAACTGCTTAGTGAAGAACTTAGAAGCTGTGGAGACCTTGGGGTCCA	194	CTGTCTGACACTTACTGCCAAA	20	AAGAACTTAGAAGCTGTGGAGACC	172	2	10	6.5	4.33721	19	21	0	-8.1	3.80887	4.20628	0.305556	1.01031	-
	chr1:116933416-116933473	+	TCTCTTTTGACAAGACTTCAGCTACCTGGCTTGCTCTGTCCAGAATTGCAGGTCTTTGTAACAGGGCAGTGTTTCAG	77	CAAGACTTCAGCTACCTG	37	AGAATTGCAGGTCTTTGTAACAGGGC	40	0	21	10.3784	3.25	1	10	-7.3	-5.3	3.70735	4.13828	0.222222	1	-
	chr1:116935544-116935602	+	TGGTTCCGTGAAGGAGATGAGAGAAAGATACGCCAAAATCGTCGAGATACCCTTCAACTCCACCAACAAGTACCAGGT	169	AAGGAGATGAGAGAAAGATAC	110	ATACCCTTCAACTCCACCAACA	53	6	28	6.40909	10.2453	4	5	-7.6	-6	3.80947	4.37823	0.217391	1.00592	-
	chr1:116936243-116936294	+	CGTTGCAGCTCTATCCTCCTCCACGGCAAGGAGCAGCCCCTGGATGAGGAGCTGAAAGACGCCTTTCAGAA	60	CTATCCTCCTCCACGGCAAGG	8	CCTGGATGAGGAGCTGAAAGACG	52	0	13	4.875	3.15385	6	8	-11.9	-4.6	3.79593	3.85132	0.166667	1	0.591906
	chr1:116944200-116944268	+	ATTTGGCCTCTTTGAAGAGACAGCCCTGGCTGCTTTCCTTTCCTACTGCCCTGGAATGGGTGTTGCTCTTAGGATGTATCCCCTCAAG	17	TTTGAAGAGACAGCCCTGGCTGC	8	GGTGTTGCTCTTAGGATGTA	9	0	0	4.5	4.33333	-17	-20	0	-1.8	3.69937	4.21584	0	1	-
	chr1:116947100-116947179	+	CATCAGGCCACACACTCTGCATCCGACACCCACCCCCTCTTTGTGTACTTCAGTCTTGGAGTTTGGAACTCTACCCTGGTAGGAAAGCACCGCAGCATG	50	CACACTCTGCATCCGACACCC	13	TGGAACTCTACCCTGGTAGGAAAGCA	37	0	4	8.53846	4.59459	6	11	-2.8	-2.7	3.83677	3.85412	0	1.14	-
	chr1:116947153-116947217	+	TCTTGGAGTTTGGAACTCTACCCTGGTAGGAAAGCACCGCAGCATGTGGGGAAGCAAGACGTCCTGGAATGAAGCATGTAGCTC	157	TGGAACTCTACCCTGGTAGGAAAGCA	40	AGCAAGACGTCCTGGAATGAAG	117	0	20	5.55	4.2735	21	17	0	-10.2	3.89544	3.97067	0.136364	1.03185	-
	chr1:116947195-116947249	+	CATGTGGGGAAGCAAGACGTCCTGGAATGAAGCATGTAGCTCTATGGGGGGAGGGGGGAGGGCTGCCTGAAAAC	111	AGCAAGACGTCCTGGAATGAAG	105	ATGGGGGGAGGGGGGAGGGCT	6	0	53	3.18095	2.33333	4	0	-9.3	-5.9	3.56596	4.29767	0.210526	1.06306	0.290597
	chr1:117113165-117113229	+	GAAAAATTTTGCAGTCCGCTGAAGCGCTCAGCGACGTTACTGGGGAAGCCCAGGAAGGAACTTGGTCACTGGAGCTCGGGAGGG	54	GCAGTCCGCTGAAGCGCTCAG	12	AAGGAACTTGGTCACTGGAG	42	0	27	10.8333	5.80952	-14	-15	-2.3	-1.8	3.8021	4.23447	0	1.03704	-
	chr1:117114042-117114105	+	CGTTTGGGGCGTGCTGTAGGCCCCTCCGTGGCTAGACGGGGCTGTGGCTCCCAGAGAGCCACCGGAGGAGGCAGCAGGACGGG	4	GTGCTGTAGGCCCCTCCGTGGC	2	CAGAGAGCCACCGGAGGAGGCA	2	0	1	0	0	-6	-8	-22.8	-11.3	3.57505	3.90878	1	1.25	0.955569
	chr1:117509782-117509856	+	GCGTTGTTTTAGAAAAAGTGCAGGAGGATGAGTTCCGCTATCGAATGTACCAGACTCAGGTCTCAGACGCAGGGCTGTACCGCTGCATGGTGAC	18	AGAAAAAGTGCAGGAGGATGAGTTC	3	AGACGCAGGGCTGTACCGCT	15	0	0	4.66667	3.26667	-6	-11	0	-3.1	3.94117	3.68794	0.5	1	0.955569
	chr1:117556210-117556276	+	AATGACTACAAAGAGAGAGCAAGTCAAGGAGAGCTCCAGGTTTCAAAGTTAGGCCCCAAGGCTTTCTCTCTCAAGATCTTCTCTCT	15	AAGAGAGAGCAAGTCAAGGAGA	10	CCCAAGGCTTTCTCTCTCAAGA	5	0	0	1	0.6	2	2	-15.3	-1.8	3.61556	3.67051	0.555556	1	0.955569
	chr1:117601857-117601920	+	AATTTTAAAAATCGAGGATGAAGTTAAATAGAAGGGAACTGTCCCCTTTCTTCTATTTAACCTCGTCTTCGATTTTTAAAATT	11	ATCGAGGATGAAGTTAAATAGA	6	TATTTAACCTCGTCTTCGAT	5	0	0	0.833333	0	2	0	-21	-10.4	3.52824	2.44989	0	1	-
hsa-mir-942 MI0005767	chr1:117637276-117637338	+	TAGGAGAGTATCTTCTCTGTTTTGGCCATGTGTGTACTCACAGCCCCTCACACATGGCCGAAACAGAGAAGTTACTTTCCTA	4444	TCTTCTCTGTTTTGGCCATGTG	3534	CACATGGCCGAAACAGAGAAGT	904	6	0	1.09847	0.515487	0	0	-36.3	-18.3	3.89055	2.52128	0.799033	1	0.00273444
	chr1:117664590-117664636	+	AGTGCGGCGGGAGGAAAAGGCCAAGGCTCGGAGCGAGCGGCATAGTGTAGTCAGCGTCACCGTTTC	50	GAGGAAAAGGCCAAGGCTCGGAGCG	15	CGGCATAGTGTAGTCAGCG	35	0	25	3.13333	0.942857	9	-2	-6.3	-12.4	3.68867	4.31163	0	1	-
	chr1:117910073-117910130	+	CCCTGACAGACCCGTGCGGTAGCAACAGCGGCGGCGGCCGCGGCGGCTGGCCGGACTCAGGTGTTTCGGACGCTATT	68	CCCGTGCGGTAGCAACAGCGG	21	GCCGGACTCAGGTGTTTC	46	1	13	1.57143	3.45652	11	6	-8.3	-8.2	3.70581	4.52506	0	1.14706	-
	chr1:117910112-117910187	+	GCGGCGGCTGGCCGGACTCAGGTGTTTCGGACGCTATTGCCCTTCGCGCCAGCCGTCGAGTGGGCAGCAGCGGGACTCAGCCGGGCGCCAGGTTC	73	GCCGGACTCAGGTGTTTC	51	CAGCGGGACTCAGCCGGG	22	0	6	4.43137	6.90909	3	4	-0.8	-20.1	3.6223	4.1931	0	1	-
	chr1:118070367-118070430	+	TTGAACCAGGATTCTGGATTGCTAGAGCTGCAGAAATTCACCCACTTGGGTACTCTTAGAGCTCTACAGCAAGAATATGATAG	174	ATTCTGGATTGCTAGAGCTGCAG	161	CTTAGAGCTCTACAGCAAG	13	0	27	0.776398	5.53846	0	-7	-12.9	-2	3.8007	3.90609	0.575758	1.00575	0.955569
	chr1:118070538-118070614	+	AGCCACTATTCCTTTTTTAGACTGCAGAACGGTACTGCCCCTGTTACCTCTAGAATAGCCTGAGTCTGAGGAGTGCAGAGAAAAGATATATCCAAA	44	CCTTTTTTAGACTGCAGA	17	TCTGAGGAGTGCAGAGAAAAGA	27	0	4	6.76471	3.03704	-7	0	-8.2	-1.5	3.84613	3.85663	0	1	-
	chr1:118086628-118086687	+	CGTGATGAATTCATCTTTGACCCTGCCTCCTGTCTTTATTTCAAAAAGGATGCAATTGCAAAGATGAGTTTACTGCAGA	6	TCATCTTTGACCCTGCCTCCTG	4	GATGCAATTGCAAAGATGAGT	2	0	0	0	0	3	2	-14.3	-9.6	3.76572	3.87127	0	1	-
	chr1:118165622-118165676	+	TCCAACCTTGGAGATAACTCTGAAGGACATCGTCCAGACCGTCCGCAGTCGGCTGGAGGAGGCAGGCATCAAAG	27	GAGATAACTCTGAAGGACATC	16	CGCAGTCGGCTGGAGGAGGCA	11	0	12	3.6875	2.54545	-15	-15	0	-1.5	3.83243	4.43007	0.285714	1	-
	chr1:118165733-118165799	+	CGTTTTGGTCAAAGACAATGGCTTGGGCTGCAAAGACCTGGACCTAATCTTCCATGTGGCTCTTCCAACAGAGGCAGAATTTCAGC	20	AAAGACAATGGCTTGGGCTGCAAA	10	CATGTGGCTCTTCCAACAGAGGCA	10	0	1	10.9	4.4	0	1	-12.4	-2.4	3.84647	4.01923	0.25	1	-
	chr1:118169363-118169414	+	ACTTGGCAGTAGCAGAGAGCACTGAAGTTCACATGCAAGTTCTAATCTAAAGTTAAGCAGTCTCTTATTTG	80	AGCAGAGAGCACTGAAGTT	72	AGTTCTAATCTAAAGTTAAGCAGT	8	0	35	1.86111	4.25	8	13	-4.1	-9.5	3.66864	3.34166	0	1.075	-
	chr1:118170149-118170208	+	AAGTAGTTATCCAATGGTGAGACGAGACCCTGACGCTCATAGAGGCCATTCCTTCCTGGGTGTCGGACCAGGGCTCTGT	30	CCAATGGTGAGACGAGACCCTGA	22	TCCTTCCTGGGTGTCGGACC	8	0	2	4.54545	3.5	-13	-16	0	-7.7	3.90509	3.86558	0	1	-
	chr1:120254557-120254603	+	GAATACTGCCCAGTTACTCTAGCGCGCCAGGCCGAACCGCAGCTTCTTGGCTTAGGTACTTCTACT	66	CAGTTACTCTAGCGCGCCAGGC	40	ACCGCAGCTTCTTGGCTTAGG	26	0	19	7.4	3.80769	-14	-16	-3.6	-1.2	3.79556	4.12669	0	1.09091	-
	chr1:120263862-120263914	+	GCTGAGAAACTCCAGGTGGTGGGCAGGGCTGGCACAGGTGTGGACAATGTGGATCTGGAGGCCGCAACAAGG	37	TCCAGGTGGTGGGCAGGG	9	ACAATGTGGATCTGGAGGC	28	0	10	6.11111	1.78571	2	3	-7.7	-5.3	3.5563	4.40202	0.333333	1	0.955569
	chr1:120283053-120283101	+	ACACACCAAGCCTTGGATTGGTCTGGCAGAAGCTCTGGGGACACTGATGCGAGCCTGGGCTGGGTCCC	82	CCTTGGATTGGTCTGGCAGA	60	GGGACACTGATGCGAGCCTGG	22	0	5	4.08333	5.13636	-8	-1	-8.2	-6	3.68439	4.31671	0.0727273	1	0.955569
	chr1:120611176-120611243	+	CTGCTGCCAGGTTGGAGGAATTGGTGATCGTCACACCACATTCCTGGGTCTGGACACAGCCTGAAACAGCAGCAGAGCTCCGCGCCT	668	GTTGGAGGAATTGGTGATCG	50	CCTGAAACAGCAGCAGAG	618	0	18	3.9	3.67799	19	17	0	-12.5	3.80612	3.59373	0.0909091	1.0015	-
	chr1:120612448-120612501	+	CGCATCCTTCTCCAGCGGCCCCGGGGGCCGCCGCGCCTTAACTCGATCAGGGCTGCAGCGGCTCGCTGGCTTG	289	TCCAGCGGCCCCGGGGGC	7	ATCAGGGCTGCAGCGGCT	282	0	6	2.14286	4.30851	-15	-15	-0.9	-3	3.49022	3.76444	0.171429	1	-
	chr1:120837806-120837878	+	CGGGCTGTCCGCCAGGGCTGGGAGACACTGGAGGAGGCCGGCCGATGATTACGCGCGATGCCAACGACGACTGCCCTACGGTGGACCGCGGC	48	GCCAGGGCTGGGAGACACTGG	35	CGACGACTGCCCTACGGT	13	0	15	6.54286	7.69231	-2	0	-12.7	-15.9	3.61583	4.58711	0	1.04167	-
	chr1:120904678-120904742	+	GACAGCATGGCCCGTACTAAGCAGACTGCCCGCAAGTCGACCGGCGGCAAGGCCCCGAGGAAGCAGCTGGCTACCAAAGCGGCC	513	CCCGTACTAAGCAGACTGCCCG	498	CCCGAGGAAGCAGCTGGCTAC	15	0	143	3.90562	3.93333	-6	-7	-8.8	-7.8	3.63953	4.17924	0.204724	3.08967	-
	chr1:120904810-120904858	+	CGGCCGGCACCGTGGCTCTGCGGGAGATCCGGCGCTACCAGAAGTCTACGGAGCTGCTGATCCGCAAG	67	CGTGGCTCTGCGGGAGATC	23	CAGAAGTCTACGGAGCTGCT	44	0	8	6.43478	2.27273	9	8	-8.1	-14	3.73729	3.72099	0.266667	1.07463	0.955569
	chr1:120905262-120905309	+	CCGTGAGTTGGCCGGCAGTAGAGAAAGCCGCAGAGGCATGGTCCTTGTGGTTCCGGCCGAGCCTTTT	51	GCCGGCAGTAGAGAAAGC	43	GCATGGTCCTTGTGGTTCCGGC	8	0	8	4	3.125	-14	0	-8.8	-6.6	3.6896	3.47753	0	1.01961	-
	chr1:120908321-120908370	+	CCCAGTTTAGTCATCTTTTTCTGATCACCAGACAAGAGGTCAGGGAAAGATAACTGAGAATCCAAAATT	24	TCATCTTTTTCTGATCACCAGA	12	TCAGGGAAAGATAACTGAGA	12	0	0	1.08333	1.5	8	6	-13.4	-8.9	3.65962	3.63323	1	1	0.591906
	chr1:120925632-120925707	+	GCGGGCCCGGGGCGGGGTTGGAGGGACTCAGCTACGCGCCCGGGGAGGCCGCGGGCCCTCGCAGACTACCGAACTTCCATTCTGCCGCCGGGTTT	12	GGCGGGGTTGGAGGGACTCAG	4	AGACTACCGAACTTCCATTCTGC	8	0	0	2	2.5	-3	-1	-14.9	-12.9	3.55568	4.03649	0	1	-
	chr1:121260897-121260951	+	GCACCGCACATCCGGGAACGCCAGCAGCGGGCTGAGGGCTGCATAACTGATGGAAGGCCGGGCGCGGTAAGAGC	40	TCCGGGAACGCCAGCAGC	9	AACTGATGGAAGGCCGGGCG	31	0	13	4.55556	6.06452	0	2	-6.3	-9.1	3.63005	4.11449	0.142857	1	0.955569
	chr1:142618886-142618950	+	GAACCCGTGGGCCTCGGGGGATCCCGGGGGGCCGGACCAGTGTCCCCTAGTTGTGGGAGCAGACGCGTGGGCGCATCGCGGGCG	6	GCCTCGGGGGATCCCGGGGGGCCGG	3	GGAGCAGACGCGTGGGCGC	3	0	1	1.33333	2	-14	-20	0	-14	3.55894	4.0606	0	1.33333	-
	chr1:143743345-143743413	+	TTGTTTTAACCCCGATCAGGACTTGGGCCCTCCATTTGGTGGAGTCAGGGGAGGCCTGGCCGGGCGGGAGGCGAGGGCTAGAGGGCGG	42	CCCGATCAGGACTTGGGCC	5	CCGGGCGGGAGGCGAGGGC	37	0	4	1.2	3.08108	14	14	-4.9	-5.5	3.62827	4.36054	0.255814	1.88095	0.955569
	chr1:143743572-143743628	+	GCCGGGCTCGCGGCAGCGAAAGCAAAATCCGATCTCTCTCCCGGGGGAGCAAAATGGACGAACGGCGACCCCCCAG	111	CGGCAGCGAAAGCAAAATC	39	GCAAAATGGACGAACGGC	72	0	14	4.15385	2.63889	-8	1	-6.3	-14.8	3.52686	4.45858	0.0512821	1.63063	0.955569
	chr1:143913863-143913916	+	GAGAGGGGAGGAGAGCTCTGAGTGGGAAGCGGAGCCGGGGGCCTGGGACCCGTCGCGTCAGAGCCAGGTAAAG	165	GAGAGCTCTGAGTGGGAAGC	151	GGGGCCTGGGACCCGTCGCGTCAGAG	14	0	6	2.15232	7.07143	-14	-5	-11.2	-4.6	3.42978	3.79324	0.0869565	1.25455	-
	chr1:143914142-143914193	+	CTCCGCCCATCACTGTACAGCCTGGGACTCTGTCCTGGCTCACGGACCGCAGCGCAGCCGGCACCCAGCCG	139	CACTGTACAGCCTGGGACTC	28	ACGGACCGCAGCGCAGCCGG	111	0	30	2.64286	3.61261	14	14	-1.1	-4.5	3.56301	4.20734	0.0666667	1	0.955569
	chr1:143915945-143916002	+	TTGATGTCAGACCCCAGGCCAGCCTCCGGGCGCTGCAGTTCTCCCGGCTAATGCTGAGGCTGCGGCTCCGGCTCTAG	48	ACCCCAGGCCAGCCTCCGGGCG	19	AATGCTGAGGCTGCGGCT	27	2	12	10.2105	5.66667	-15	-20	0	-8.9	3.6998	3.92519	0	1.02083	-
	chr1:144013936-144013991	+	ATGAAATGCCTGGACCAGCAGTGTGAGCTTCGGGTGCAACTGTTGCAGGACCTCCAGGACTTCTTCCGAAAGAAG	16	TGGACCAGCAGTGTGAGCTTC	12	GCAGGACCTCCAGGACTTCTT	4	0	21	3.5	1.5	15	9	-3.4	-9.2	3.82079	3.94017	0	1	-
	chr1:144014000-144014053	+	TCCGAAAGAAGGCAGAGATTGAGATGGACTACTCCCGCAACCTGGAGAAGCTGGCAGAACGCTTCCTGGCCAA	31	GGCAGAGATTGAGATGGACT	17	ACCTGGAGAAGCTGGCAGAACGCT	14	0	8	3	2.35714	11	15	0	-4.3	3.72369	4.65937	0.3	1	-
	chr1:144339897-144339961	+	GCCGGGCTCGCGGCAGCGAAAGCAAAATCCGATCTCTCTCCCGGGGGAGCAAAATGGACGAAAGGCGACCCCCCAGGCAGGGGC	63	CGGCAGCGAAAGCAAAATC	39	ATGGACGAAAGGCGACCCCCC	24	0	9	4.15385	2.125	-3	9	-6.3	-14.8	3.48387	4.11082	0.0704225	6.2381	-
	chr1:144519919-144519987	+	TTGTTTTAACCCCGATCAGGACTTGGGCCCTCCATTTGGTGGAGTCAGGGGAGGCCTGGCCGGGCGGGAGGCGAGGGCTAGAGGGCGG	42	CCCGATCAGGACTTGGGCC	5	CCGGGCGGGAGGCGAGGGC	37	0	4	1.2	3.08108	14	14	-4.9	-5.5	3.62827	4.36054	0.255814	1.88095	0.955569
	chr1:144520099-144520146	+	TGGCAACGGCGGGAATTTCCCGGTCGGGGAGGCCGGAAGCAGCCCCGCCGGGCTCGCGGCAGCGAAC	23	GGGAATTTCCCGGTCGGGG	11	CGGAAGCAGCCCCGCCGGGCTCGC	12	0	5	3.18182	6.08333	-9	2	-20.6	-12.1	3.4428	4.38205	0	1.17391	-
	chr1:144533802-144533871	+	CACAGATAGGGCGATTCCTATGCAGAGGAGGCAGCTCAGGGGCTGCTGCTTCGCCAGGAAAGATTTCTCGTGCTGTGGGAGCTAGTCCA	74	GCGATTCCTATGCAGAGGAGG	60	GAAAGATTTCTCGTGCTGTGGG	14	0	14	3.61667	5.28571	14	8	-2.9	-7.8	3.7795	4.12038	0.1875	1.05405	0.955569
	chr1:144534142-144534212	+	ACTTCCACATGTGGGGAAACTGGACTGTAATTTGTGGTGGTGGGGAATTGCGTTCGCGCTTTCTTCTGGAGGTTGTAGTGTAAAAAGCAG	1108	GTGGGGAAACTGGACTGT	1003	TTCTTCTGGAGGTTGTAGTG	105	0	133	5.09172	3.84762	10	12	-2.9	-3.2	3.76392	3.37753	0.169935	1.00903	0.955569
	chr1:144598684-144598763	+	CTTCCAGTGGACTCTCCGAGGTACTGATGTAGAAACTTCCCCATTCGGTGCACCAAGAGCAACCTCACACGGTGTGGGCCGAATGAAGAGCTGCCAGAT	39	ACTCTCCGAGGTACTGATGTAGA	35	GGTGTGGGCCGAATGAAGA	4	0	1	6.08571	0.75	2	-2	0	-5.6	3.91302	4.29996	0.333333	1	0.955569
	chr1:144707906-144707953	+	TACTCCATGTATCATAGAGCCTCCTCTCTCTGTGCAGTTGAACTTGATCAGATGAGATGGCAAGAGC	205	ATCATAGAGCCTCCTCTCT	8	TTGAACTTGATCAGATGAGA	197	0	8	2.375	3.01015	-15	-14	-3.5	-3.8	3.71649	3.61144	0	1	-
	chr1:144932456-144932521	+	ACGTCCTCCGGCTGCCAGCGGGGCAGCGCCGCTAGGTACCGCTGCGCGCCGCCCCCGCTTCCCGCCAGCAGCCTCACCTTTCCCG	14	GCTGCCAGCGGGGCAGCG	12	GCTTCCCGCCAGCAGCCTC	2	0	5	6	0	9	3	-9.5	-4.9	3.31962	3.96699	0	1	-
	chr1:144932502-144932572	+	CGCCGCCCCCGCTTCCCGCCAGCAGCCTCACCTTTCCCGGCCCCGCCCCGCCTGGGTTCTAAGGGCCTGAGGCTGCGAGGCAGGCGAGGG	11	GCTTCCCGCCAGCAGCCTC	3	AAGGGCCTGAGGCTGCGAGG	8	0	5	3	2	-8	-8	-17	-8.2	3.39368	3.83774	0	1	-
	chr1:144983252-144983299	+	CTCTGTGCAGTTGAACTTGATCAGATGAGATGGCAAAAGCCAGAGCAGGGAGCAAGGCAAAAGAGAA	211	TTGAACTTGATCAGATGAGA	198	GCAAAAGCCAGAGCAGGGAGCAAGG	13	0	27	2.99495	3	-10	-4	-4	-8.2	3.47935	4.31799	0	1.03791	-
	chr1:145096491-145096550	+	CGGAGGAAGTGAGGACGGCGCCAAGGGCCTTCCGGGCCAGTGTTGGATCCCTGTAGTTTGTGAAGATGGTGTTGCTAAC	89	GAGGACGGCGCCAAGGGC	15	CCCTGTAGTTTGTGAAGATGG	70	4	31	2.73333	4.21429	-13	-10	-0.9	-3.2	3.79136	3.92376	0.176471	1.59551	-
	chr1:145115860-145115929	+	ATCATGTTAATAGTGTATGTCCGATTCTGGTGGCTGTGAAATAATGAATACAGTCACTGGTAAGGGAGAACCTAGAACCCAGTAGGTGT	38	TAGTGTATGTCCGATTCTGGTGGC	11	TGGTAAGGGAGAACCTAGAACC	27	0	5	8	9.66667	5	5	-5.4	-1.8	3.77825	4.26781	0.1	1	-
	chr1:145116988-145117057	+	ATTTACCTGAGAAAAAGTCTCTGAGAGCACTTCATTCCTGTTTTAGTTCGTGTAAATTCTCTGAGAATGTTCTGGAGATAGATAACTCA	21	GAAAAAGTCTCTGAGAGC	9	CTGAGAATGTTCTGGAGAT	12	0	7	1.55556	3.83333	5	7	-5.4	-4	3.72537	3.62089	0	1.04762	-
	chr1:145209094-145209166	+	GCGGCTGAGGCGGAAGGACACACGAGGCTGCTTCGCTGCACACCCGAGAAAGTTTCAGCCAAACTTCGGGCGGCGGCTGAGGCGGCGGCCGA	435	CGGAAGGACACACGAGGCTGCTTC	56	ACTTCGGGCGGCGGCTGAGG	379	0	64	4.44643	3.75989	-16	-20	-1	-17.5	3.59657	3.90672	0.104478	1.11954	-
	chr1:145209129-145209182	+	CTGCACACCCGAGAAAGTTTCAGCCAAACTTCGGGCGGCGGCTGAGGCGGCGGCCGAGGAGCGGCGGACTCGG	660	GAGAAAGTTTCAGCCAAACTT	243	AGGCGGCGGCCGAGGAGCG	417	0	220	12.2305	6.6283	-12	-14	-0.1	-7.7	3.5724	4.38564	0.0813954	1.05455	-
	chr1:145209196-145209244	+	ACTCGGGGCGCGGGGAGTCGAGGCATTTGCGCTGGGCTTCGGAGCGTAGCGCCAGGGCCTGAGCCTTT	30	CGGGGAGTCGAGGCATTTG	7	TTCGGAGCGTAGCGCCAGGGC	23	0	13	4.28571	2.43478	-5	-12	-2.8	-9.4	3.52778	4.27546	0.1	1.06667	0.955569
	chr1:145209384-145209455	+	GCGCCCCGCTCTGCTGTGGGCGCTGCTGGCGCTCTGGCTGTGCTGCGCGACCCCCGCGCATGGTGAGTATCGGGCTGAGGGGCGCTGTCCG	21	CTGCTGTGGGCGCTGCTGG	13	GTGAGTATCGGGCTGAGGG	8	0	1	8	3.25	9	9	0	-13.9	3.32679	3.55661	0.5	1	-
	chr1:145248831-145248893	+	GTCGAGATGGCTATGAACCCTGTGTAAATGAAGGAATGTGTGTTACCTACCACAATGGCACAGGATACTGCAAGTAAGTTTT	57	CTATGAACCCTGTGTAAATGAAGG	49	ACCACAATGGCACAGGATACTGCA	8	0	21	10.0612	4.125	0	-3	-12.2	-2.2	3.83081	4.24502	0.714286	1	-
	chr1:145277320-145277368	+	TGAAAGGTGGTGAACTCTGCCTGGGCAGGGCAAAGCCAGAGGAAACTCTGGTGGAGGTCCGTAGCAGT	155959	TGAACTCTGCCTGGGCAGGGC	37	GGAAACTCTGGTGGAGGT	155922	0	24	2.59459	2.0365	-16	-19	0	-8.4	3.58294	4.44132	0.0673819	1.00205	-
	chr1:145277350-145277429	+	CAAAGCCAGAGGAAACTCTGGTGGAGGTCCGTAGCAGTCCTGATGTGCAAATCGGTCATCCAACCTGGGTGTAGGGGCGAAAGACTAATTGAACCATCT	156239	GGAAACTCTGGTGGAGGT	155940	TAGGGGCGAAAGACTAAT	299	0	25	2.03812	0.812709	-12	-12	0	-2.8	3.85587	3.81825	0.0704139	1.00221	0.955569
	chr1:145285185-145285246	+	ATGCCACATAACTTAGTGACTATATTTAAATGGTTAATTTACAATTTTTTCCCTGCAAAGGATACTGTAGTCACTGTGAGT	17	ACTTAGTGACTATATTTAAA	5	TCCCTGCAAAGGATACTGTAGT	12	0	9	0.8	3.83333	-10	-8	-2.9	-5.1	3.7265	3.57171	0	1.17647	-
	chr1:145285225-145285286	+	ACAATTTTTTCCCTGCAAAGGATACTGTAGTCACTGTGAGTATTTTAGTATTATTGTAGGACTCAAGAGGGAATTAAAACT	55	CCCTGCAAAGGATACTGTAGTCACT	15	ATTATTGTAGGACTCAAGAGGG	40	0	1	4.6	3.875	12	4	-9.8	-8.7	3.74795	3.7234	0	1	-
	chr1:145291994-145292046	+	GTCCAGCAGCCAATCTTAGGAGACCTGGGCTACAGAACAGTCTCTCAAGTTCCAGGCTCACAAAACCTAGGT	27	CAATCTTAGGAGACCTGGGCTACA	21	CTCTCAAGTTCCAGGCTCACA	6	0	3	3	0.333333	12	7	-4.8	-9.3	3.69608	4.22226	0	1.07407	-
	chr1:145292748-145292804	+	CTAAAAGTTTGATATCTTACACCTGTGGAAAAGCCTTAAGCTCTGTTTTAACTGAGAGCAGGTGGGGTGACTTCAT	16	GATATCTTACACCTGTGGAAAAGC	7	TGTTTTAACTGAGAGCAGGTGGG	9	0	0	3	4.44444	-6	-7	-9.7	-4.6	3.79389	4.35294	0	1	-
	chr1:145293012-145293069	+	CTCAGGTGAGAGTAGGGTGCCTGTGTTTCAGCAAAGCCTGGGCAATTGGAATGCAGAGCTCCTAAGATTCCATGACA	27	AGTAGGGTGCCTGTGTTTCAGC	12	TTGGAATGCAGAGCTCCTAAGA	15	0	0	0	3.2	1	1	-19.1	-5.3	3.78031	3.96603	0.2	1.18519	0.591906
	chr1:145383076-145383127	+	CCAGCAATCTATGAGGTACGTCGATAGGTTATGTTTATGTTAATATCGCTCGACCTCAGGCGTGTGTGGGC	136	ATGAGGTACGTCGATAGG	104	TAATATCGCTCGACCTCAGGC	32	0	31	4.32692	2.09375	-1	2	-14	-5.7	3.87348	4.15364	0.368421	1.04412	0.290597
	chr1:145416352-145416404	+	TGCATTGATCAGAAGGTGTATCAGGCTGAGGTGGATAATCTTCCTGTAGCCTTTGAAGATGGTTCTATCAAT	39	AGAAGGTGTATCAGGCTGAGGTG	15	TCTTCCTGTAGCCTTTGAAGATGG	24	0	3	0.133333	1.75	2	8	-13.8	-9.2	3.73112	3.88661	0	1	-
	chr1:145417064-145417124	+	ATCCAGAGTCAGATGAGGCTGCAGTCCAGGGTTGAAATTATCACAGAATAAGGATTCTGGGCAAGGTTACTGCATTCCGG	39	AGATGAGGCTGCAGTCCAGG	24	AGAATAAGGATTCTGGGCAAGGTTAC	15	0	17	1.875	2.6	-11	-4	-12.5	-5.5	3.84436	3.9433	1	1.05128	0.955569
	chr1:145427760-145427808	+	CCGTCCCTGCTCTGATACATATTTGGGCCACAGGCTTTGAGGAGGGACAAATATGATACAGTTTAGCA	20	TCTGATACATATTTGGGC	8	AGGAGGGACAAATATGATA	12	0	17	2.625	3.91667	17	18	0	-19.6	3.87986	3.86871	0	1.1	-
	chr1:145438960-145439016	+	GAGTGGCTAAAGTGCTTTGGATGCAGGGATCCCAGCAGTGCAAACAGACTTCGGAGTACCTGCGCTATGAAGACAC	118	AGTGCTTTGGATGCAGGGATCC	42	AGACTTCGGAGTACCTGCGCT	76	0	27	4.47619	3.02632	7	6	-9.2	-8.6	3.88319	4.15137	0.444444	1.05932	0.591906
	chr1:145439759-145439820	+	TTTTAAAATTTTCATTTTCTTGACACAGGCCTCTGGGAACATCCTTCAAAGGAAAATATGGGTGTGTAGACTACTGGGTGA	68	TTCATTTTCTTGACACAG	13	AAAATATGGGTGTGTAGAC	53	2	11	2.38462	1.4717	-11	-11	-0.8	-0.7	3.74009	4.37845	0.333333	1.10294	-
	chr1:145439853-145439899	+	CCGCCCGAGCCAGCCAACTCAAGAGACAAAGAAAAACTTTGAAGTAGTGGATCTGGTGGATGTCAA	118	CAGCCAACTCAAGAGACAAAGA	26	TTTGAAGTAGTGGATCTGG	92	0	19	6.23077	4.86957	2	7	-3.2	-14.7	3.78967	4.22643	0.1	1.04237	0.955569
	chr1:145440711-145440767	+	GTCTAAGCAGCAGAACATCCAGCATGGCCAGCCGAACCAGCTCTGAGATGAGTTGGGTAGATCTGAACATCCCTGA	79	CAGAACATCCAGCATGGCCAGCCGAA	22	CTGAGATGAGTTGGGTAGATCTGA	57	0	60	6.13636	3.01754	-14	-17	-0.6	-1.5	3.80012	3.98468	0	1.06329	-
	chr1:145440929-145440995	+	ATGTCATTCCTGAAGATCACCGATTGGAGAGCCCAACCACTCCTCTGCTAGATGACATGGATGGCTCTCAAGACAGCCCTATCTTT	219	TGAAGATCACCGATTGGAGAGC	73	ACATGGATGGCTCTCAAGACAG	145	1	14	3.53425	5.0069	-9	-9	-8.3	-0.7	3.78597	4.18969	0.25	1.00457	-
	chr1:145441346-145441396	+	CTGACTTCCTAATGTAGGAGGTGGTCAGCAGGCAATCTCCTGGGCCTTAAAGGATGCGGACTCATCCTCA	62	AATGTAGGAGGTGGTCAGCAGG	49	TGGGCCTTAAAGGATGCGGA	13	0	25	1.97959	3.46154	2	2	-4.9	-1.9	3.8478	3.80481	0.466667	1	0.955569
	chr1:145441430-145441476	+	TGTGATACAGGGGTGTTTGTTGGATGGGTTTAAAAATAACTAGAAAAACTCAGGCCCATCCATTTT	64	GGGTGTTTGTTGGATGGGTTTAA	34	ATAACTAGAAAAACTCAGGCC	30	0	30	4.44118	2.9	-14	-16	-2.3	-5.3	3.71576	3.26063	0.375	1.01563	-
	chr1:145441555-145441610	+	TCCTGGCGTAAGCTTTTCAAGGTTTTTTGGAGGCTTTTTGTAAATTGTGATAGGAACTTTGGACCTTGAACTTAT	115	AGCTTTTCAAGGTTTTTTGGAGG	24	TTGTGATAGGAACTTTGGACC	91	0	48	7.75	3.52747	-12	-10	-5	-2.4	3.64807	3.5476	0.0909091	1.01739	-
	chr1:145441770-145441829	+	GCTGATTTGATGGACAATGGAGAGAGCTTTCCCTGTGATTATAAAAAAGGAAGCTAGCTGCTCTACGGTCATCTTTGCT	121	TGGACAATGGAGAGAGCTTTC	59	AAAAAGGAAGCTAGCTGCTCTACGGT	62	0	60	3.11864	2.27419	-5	-3	-13.5	-5.1	3.79359	3.82456	0.1875	1.03306	0.591906
	chr1:145442422-145442499	+	ACTTTGTTCACTGTCCTGTGTCAGAGCACTGAGCTCCACCCTTTTCTGAGAGTTATTACAGCCAGAAAGTGTGGGCTGAAGATGGTTGGTTTCATGT	253	CTGTCCTGTGTCAGAGCACTGAGC	41	AGAAAGTGTGGGCTGAAGATGGTT	212	0	27	4.21951	4.34906	-11	-11	-2	-1.8	3.74784	4.42197	0.4	1.03162	0.955569
	chr1:145470514-145470560	+	GGGAGCGAGTACGCCCGGAACCGAAGCTTGCGAAGCGGGTCGCAGAGAGAGATGGGCGTTGCAGAA	117	ACGCCCGGAACCGAAGCTTGC	73	GTCGCAGAGAGAGATGGG	44	0	24	5.30137	1.11364	-3	-3	-5.5	-6.2	3.59676	3.69217	0.125	1	0.591906
	chr1:145472472-145472522	+	CTCCTCCCGAGCCGGCGCTGTGCCCGGGGCGCTCCGGGAGGAGGGACCAGGATCCGGCGCCGGGGCGCAG	7	GCCGGCGCTGTGCCCGGGG	3	GAGGAGGGACCAGGATCCGGCGC	4	0	7	0	2.75	-7	-4	-13.6	-10.2	3.26533	4.49233	0	1	-
	chr1:145472520-145472569	+	AGGATCCGGCGCCGGGGCGCAGATACTGACACCAAGGGAATCCGGGTGCCCCCCCCCCCCACGCCATGC	7	GCCGGGGCGCAGATACTGA	3	ATCCGGGTGCCCCCCCCCCC	4	0	2	4.66667	0	-4	-3	-5.8	-5.5	3.48732	4.21707	0.162759	2.14286	-
	chr1:145477076-145477129	+	CTGAGTCCCCAGGCGCTAGCTGACTGGGGTGGTTGGGACCGTTAGCTCGGCAGGCTGGCAGGCTCCGGGGCGC	137	AGGCGCTAGCTGACTGGGG	67	CTCGGCAGGCTGGCAGGC	69	1	9	5.83582	6.66667	1	-2	-18.3	-9.8	3.54941	3.88633	0.142857	1.0073	-
	chr1:145477111-145477170	+	GGACCGTTAGCTCGGCAGGCTGGCAGGCTCCGGGGCGCTACTCCATTGGCGGCCGGGATGGAGACTATGCGAGCGCAGC	64	CTCGGCAGGCTGGCAGGC	53	GCCGGGATGGAGACTATG	11	0	27	4.22642	5.36364	-13	-13	0	-8.5	3.62053	4.53408	0.166667	1.01563	-
	chr1:145498737-145498791	+	CTTGTGCTGGCTGCTGGGCAGTTGGGCAATATGCATTCTTCCAACTGCTAGGCATCCACCCACATAACTCCCCA	17	CTGCTGGGCAGTTGGGCA	9	ACTGCTAGGCATCCACCCACA	8	0	0	3.11111	2.75	6	9	-12.8	-12.2	3.65818	3.6701	0.285714	1	0.591906
	chr1:145507685-145507734	+	GTGCTAGATCTTCACGAGGCTGGGGGCGAAGATTTCGCCATGGATGAGGATGGGGACGGTGAGGACAGT	47	TTCACGAGGCTGGGGGCG	26	ATGGATGAGGATGGGGACGG	21	0	21	2	5.47619	5	7	-1.9	-7.5	3.68456	4.222	0.2	1.82979	0.955569
	chr1:145516397-145516448	+	GGCTGCGGCTGTCATGGACGCCTGGGTCCGCTTCAGTGCTCAGAGCCAAGCCCGGGAGCGGCTGTGTAGGT	76	GTCATGGACGCCTGGGTC	44	CTCAGAGCCAAGCCCGGGAGCGG	32	0	19	3.77273	3.34375	-10	-5	-11.3	-5.8	3.67352	3.91042	0	1	-
	chr1:145575251-145575324	+	GGCGGAGCTCCGGCCCGGGCGGAGCCGCGGCCGCCGCGTCCGGCTGCTGGACCGAACTTCTGCCGTGCGGACAGCAGGAGCAGCGCCGAGCCC	118	CGGCCCGGGCGGAGCCGCGGC	11	GTGCGGACAGCAGGAGCAG	107	0	1	10.7273	5.68224	11	6	-7	-19.3	3.37234	4.00715	0	1	-
hsa-mir-6736 MI0022581	chr1:145584427-145584481	+	GGGACCTGAGCTGGGTGAGGGCATCTGTGGTTTGCTGGCTGCCTCAGCTCCTCTCTACCCACAGAGTCCTGACA	104	CTGGGTGAGGGCATCTGTGGT	97	TCAGCTCCTCTCTACCCACAG	7	0	2	0.319588	0	3	2	-15.3	-8.1	3.58789	4.15274	0.457143	1	0.00366611
	chr1:145611159-145611222	+	CGGCGGCGGCGACGACTGCAGCTCGGGAGGTAGCGGCCTGGCGAGGGACGGGCCGGCTGCCCTCTCGGACGGCCGCGGCGGAG	121	GACGACTGCAGCTCGGGAGG	92	CGGCTGCCCTCTCGGACGGC	20	9	8	5.13043	7.1	-7	-7	-11.6	-10.4	3.21995	4.27838	0.0714286	1.03306	-
	chr1:145752468-145752544	+	ACCTCAAGGTGTGGCTATGAGAGCTGGAGTTCTGGCTGATGATCACTTGATTGAAGTGAATGGAGAGAATGTAGAGGATGCCAGCCATGAGGAAGT	9	GTGGCTATGAGAGCTGGAGTTCTGGC	4	AGAATGTAGAGGATGCCAGCC	5	0	0	3.5	3	7	2	-4.3	-13.3	3.63216	3.93702	0	1	-
	chr1:145927019-145927077	+	GGCTGTGTTTGTTGGGCTGCTGGAACCAGATTACCATACCTCTTTGATGAATGAGCCTGGCAGACCCCGAATCGCATT	7	GTTGGGCTGCTGGAACCAGATT	4	GATGAATGAGCCTGGCAGACCCC	3	0	0	0	0	6	7	-10.2	-8.2	3.8437	3.97693	0	1	-
	chr1:145963339-145963398	+	CTGGACTCTGAATCCAGCGATCCGAGTTCGAGTCTCGGTGGAACCTTTCTGTTTAATTAGGACGGCAATGTTGTGTTTT	2417	AATCCAGCGATCCGAGTTCGAGT	870	TTCTGTTTAATTAGGACGGCAAT	1547	0	283	5.45862	1.66968	-15	-15	0	-2.5	3.84868	4.09792	0.260814	43.7468	-
	chr1:146077158-146077216	+	TCGCTGCGTGCCTGGTGCCAGGTACACGGTCCTCTTCTCGCACGGCAATGCCGTGGACCTGGGCCAGATGAGCAGCTT	23	CCTGGTGCCAGGTACACGG	3	ATGCCGTGGACCTGGGCCAGA	20	0	0	0	1.45	-16	-14	0	-13.7	3.78593	3.79291	0.571429	1.52174	-
	chr1:146373569-146373628	+	ATGGGGCGGTGCGGCAGCGCGAAGCCTGCAGTCCTAAACGCGGGGTCGCTCCAGGCTTCCGAGGGGGTGTGTCTCCCGC	70	GCGGCAGCGCGAAGCCTG	55	CAGGCTTCCGAGGGGGTG	14	1	84	5.32727	3.21429	0	-1	-16.3	-7.5	3.62442	4.50391	0.166667	1.04286	-
	chr1:146644340-146644392	+	AGGAGCGCTTGGCCTCTGAGACTACCCGGCAGAAGGGACGTCCCCAAATGACACTCGGAGGCCGCCTCCCTG	132	GGCCTCTGAGACTACCCGG	61	CAAATGACACTCGGAGGC	71	0	21	6.29508	5.02817	0	-1	-15.1	-9.5	3.72831	3.93962	0	1.03788	-
	chr1:146649861-146649907	+	GCCCCCTGGTGTGGACACTGCAAGAGACTTGCTCCTGAGTATGAAGCTGCAGCTACCAGATTAAAA	76	GTGGACACTGCAAGAGACT	51	CCTGAGTATGAAGCTGCAGCTAC	25	0	20	1.45098	2.48	-8	-3	-6.9	-2.8	3.73298	4.18531	0.181818	1	0.955569
	chr1:146714416-146714462	+	GCGGCTTCATACTGAGGGCCGAGCCGAGGCGGCGCGGGTGCAGGAGCAGGACTTACGGCAGTGGGG	27	ACTGAGGGCCGAGCCGAGGC	8	GTGCAGGAGCAGGACTTAC	19	0	16	2.25	1.05263	18	17	0	-8.6	3.52233	4.32362	0.1	1.07407	-
	chr1:146758054-146758105	+	CTTGAGAATGGGGAAGAGAGCTCTGCTGAGCTGGATTACCAAGACCCAGATGCTACTTCCCTCAAGTACGT	14	GGGAAGAGAGCTCTGCTGAGC	6	AGACCCAGATGCTACTTCCC	8	0	2	2	0.625	1	0	-15.9	-3.7	3.82324	3.8736	0.333333	1	0.133587
	chr1:147013266-147013333	+	AAGAAAAACAGATCAGACCAGAGCAGACAATAGGCCCCTAAAGTGTTCCCCCTAAGTTGCTTTGATGTTGTCCTGGTGTCTTGATAC	14	GATCAGACCAGAGCAGAC	10	AAGTTGCTTTGATGTTGTCCTGGT	4	0	2	5.5	2.5	-1	4	-10.4	-8.7	3.794	3.83622	0	1	-
	chr1:147048664-147048725	+	ATCAACAGACATTTCTCTTTTGACTGTAATAGGTTTGCAGAATCTATCCGTTATCGTCAAAAGAGAAATGCCTGTTGATAT	21	ATTTCTCTTTTGACTGTAATAGG	13	GTTATCGTCAAAAGAGAAATGC	8	0	1	0	1	3	2	-18.2	-15.3	3.81527	3.06798	0	1	-
	chr1:147071963-147072021	+	CCTATGTGTGCTTGCCGGAGTGGGACGGCGCCGCCGCCGCCGCTGCCGCCGCCGGGGGGAGACGCTGCGCCGCCGCTG	187	CTTGCCGGAGTGGGACGG	179	CGCCGCCGGGGGGAGACGCTGC	8	0	14	0.972067	3.25	6	9	-10.8	-5.7	3.1986	4.31462	0.2	1.04813	0.955569
	chr1:147071999-147072059	+	CCGCCGCTGCCGCCGCCGGGGGGAGACGCTGCGCCGCCGCTGCCGCTGGCCCCGGCCCCGCGGGGCTGAGAGCCGCCCCG	10	CGCCGCCGGGGGGAGACGCTGC	7	GGCCCCGGCCCCGCGGGGCTGAG	3	0	3	2.14286	2.66667	15	16	-5.4	-14.6	2.78588	4.40578	0.111111	1	-
	chr1:147142819-147142865	+	GCCAGCCGTTTTCCAGGCGTGGATGGCCCACGGACGTGCCTGGTCCGGCAGTGGAGTGGTAGTGAA	12	TTCCAGGCGTGGATGGCCCA	2	GCCTGGTCCGGCAGTGGAG	10	0	5	0	6.2	12	11	-10.1	-9.7	3.70257	3.77236	0	1	-
	chr1:147400545-147400593	+	GTCCCGGCTGCAGCACCTGGGAGAAGGCAGACCGTGTGAGGGGGCCTGTGGCCCCAGCGTGCTGTGGC	890	CAGCACCTGGGAGAAGGC	378	GTGAGGGGGCCTGTGGCCCCAGC	512	0	32	4.65608	1.96094	-8	-5	-12.6	-9.2	3.43844	4.08677	0.0533333	1.00562	0.955569
	chr1:147400611-147400662	+	GCCTCCGGGAGTGGGAAGTGGAGGCAGGAGCCTTCCTTACACTTCGCCATGAGTTTCCTGATCGACTCCAG	27	GTGGGAAGTGGAGGCAGGAG	24	CTTCGCCATGAGTTTCCTGA	3	0	19	2.45833	4.33333	12	11	-7.1	-5	3.82214	3.65707	0	1.14815	-
	chr1:147468725-147468783	+	GGCTGTGTTTGTTGGGCTGCTGGAACCAGATTACCATACCTCTTTGATGAATGAGCCTGGCAGACCCCGAATCGCATT	7	GTTGGGCTGCTGGAACCAGATT	4	GATGAATGAGCCTGGCAGACCCC	3	0	0	0	0	6	7	-10.2	-8.2	3.8437	3.97693	0	1	-
	chr1:147505073-147505132	+	CTGGACTCTGAATCCAGCGATCCGAGTTCGAGTCTCGGTGGAACCTTTCTGTTTAATTAGGACGGCAATGTTGTGTTTT	2417	AATCCAGCGATCCGAGTTCGAGT	870	TTCTGTTTAATTAGGACGGCAAT	1547	0	283	5.45862	1.66968	-15	-15	0	-2.5	3.84868	4.09792	0.260814	43.7468	-
	chr1:147618994-147619052	+	TCGCTGCGTGCCTGGTGCCAGGTACACGGTCCTCTTCTCGCACGGCAATGCCGTGGACCTGGGCCAGATGAGCAGCTT	23	CCTGGTGCCAGGTACACGG	3	ATGCCGTGGACCTGGGCCAGA	20	0	0	0	1.45	-16	-14	0	-13.7	3.78593	3.79291	0.571429	1.52174	-
	chr1:147717991-147718046	+	CACTCCTCCAAGGATTTCAGGCTTCCCAGACGCCTAGTTTTCAGTCTAGTTCTTCTGTGAGATCTTACACTTGGG	7	AGGATTTCAGGCTTCCCAG	2	AGTCTAGTTCTTCTGTGAGATCT	5	0	4	0	5.2	-12	-8	-5	-3	3.74244	4.37652	0	1	-
	chr1:147735829-147735884	+	GTACTGATCCTTGCGATTTTCCTAAATGTAGGAAATTCCACTGCATAATTTGTGGTAGTGGGGGGGGCTGCGTTA	167	TTGCGATTTTCCTAAATG	39	GCATAATTTGTGGTAGTGGGGGG	128	0	39	6.64103	1.91406	-1	4	0	-9.8	3.82374	4.46827	0.0230563	112.156	-
	chr1:147931095-147931159	+	GCCGGGCTCGCGGCAGCGAAAGCAAAATCCGATCTCTCTCCCGGGGGAGCAAAATGGACGAAAGGCGACCCCCCAGGCAGGGGC	63	CGGCAGCGAAAGCAAAATC	39	ATGGACGAAAGGCGACCCCCC	24	0	9	4.15385	2.125	-3	9	-6.3	-14.8	3.48387	4.11082	0.0704225	6.2381	-
	chr1:147994154-147994201	+	CATACTTACCTGGCAGGGGAGATACTATTATCTAAACGAAGGTGGTTTTTCTCAGGGCGAGGGTTAT	152	TGGCAGGGGAGATACTAT	84	GAAGGTGGTTTTTCTCAGGG	68	0	88	4.75	4.57353	-4	-2	-10.5	-3.3	3.79635	4.31582	0.133333	15.4013	-
	chr1:147994730-147994786	+	ACCGTCCAGTCTGGAGAAGTGGCGCGATCTTCCCATCTCAGGCTCCCGAGTAGGACAACCACACGCCACCACACCT	58	CTGGAGAAGTGGCGCGAT	35	AGTAGGACAACCACACGC	23	0	6	3.68571	3.13043	-11	-11	-2.6	-1.8	3.7523	4.24408	0.2	1.65517	0.955569
	chr1:148000414-148000469	+	GCGGCCCCAAAAGCGACTGGGCAGGGAGGGCACAGGCTCCCTCACTGGGTGAAGTCGGCGCAAAGAACGGGAAGA	23	AAGCGACTGGGCAGGGAGGG	16	GGGTGAAGTCGGCGCAAAG	7	0	7	2.5625	3.28571	6	5	-6.4	-2.4	3.54046	4.42932	0	1.26087	-
	chr1:148002440-148002500	+	CAGCTGGTGCCGTGCAGTTCCAGGCTCTTGGTGTCCCAAACAAAGACACCAAGAGCCTGGAACTGCACCAAAAACCAAAA	56	CGTGCAGTTCCAGGCTCTTGGT	5	CAAGAGCCTGGAACTGCACCA	50	1	0	0.6	1.94	2	1	-37.1	-5.4	3.59195	3.03634	0.636364	1.71429	0.955569
	chr1:148193220-148193275	+	CGGGCCCCTCAGCGGTCGGCGGGACGGCTCCCGGCTGCAGTCTGCCCGCCCGCCCCGCGCGGGGGCCGAGTCGCG	18	AGCGGTCGGCGGGACGGCT	12	GCCCGCCCCGCGCGGGGG	5	1	7	2	0.4	5	6	-17.9	-19.3	3.13306	3.91425	0.315789	1.05556	-
	chr1:148241473-148241530	+	CATACTTACCTGGAAGGGGAGATACCATGATCACGAAGGTGGTTTTTCTCAGGGCGAAGCTTATCCATTGCGTTCCG	1332	TGGAAGGGGAGATACCATGATC	294	TCTCAGGGCGAAGCTTATCCA	1038	0	105	2.91156	1.93449	10	9	-2.3	-4	3.93065	4.03446	0.120871	17.3529	-
	chr1:148241593-148241654	+	GTGCATAATTTGTGATAGTAGGGAACTACGTTCGCGCTTTCTCTTGGTGTTTCTGTGGTGCGAATAGTAGGTGAGCCGTAA	483	TGTGATAGTAGGGAACTA	408	TCTGTGGTGCGAATAGTAGG	71	4	181	4.23284	0.56338	-16	-14	0	-2	3.79339	3.82849	0.01473	1.54865	-
	chr1:148242044-148242100	+	TGTACCGTCCAGGCTGGAGAAGTGGCGCGATCTTCCCATCTCAGGCTCCCGAGTAGGACAACCGCACGCCACCACA	348	AGGCTGGAGAAGTGGCGC	276	CCCGAGTAGGACAACCGCA	72	0	38	2.74275	1.73611	-16	-15	0	-1.1	3.82812	4.19089	0.214286	1.12644	-
	chr1:148248038-148248113	+	GCCGGGCGGGCCCTGAGGATGCAAGGGACGGAGGAAGTTTCGTGCGTGCGCCCTTCCTATAGCGCCCAGTAGAACTAACAGTACCTGTCTCTGTG	340	CCCTGAGGATGCAAGGGACGGA	219	AGTAGAACTAACAGTACC	121	0	1	1.94977	1.33058	9	2	-1.7	-16.2	3.88626	4.25882	0.243243	1	0.955569
	chr1:148248110-148248190	+	AACTAACAGTACCTGTCTCTGTGGCGCAATCGGTTAGCGCGTTCGGCTGTTAACCGAAAGGTTGGTGGTTCGAGCCCACCCAGGGACGCCTCTTTGAGCT	1085	ACCTGTCTCTGTGGCGCAATCGGTT	536	TCGAGCCCACCCAGGGACGCC	549	0	289	0.162313	2.14025	3	-1	-10	-3.5	3.9069	4.0075	0.0705224	146.496	-
	chr1:148249759-148249819	+	CAGCTGGTGCCGTGCAGTTCCAGGCTCTTGGTGTCCCAAACAAAGACACCAAGAGCCTGGAACTGCACCAAAAACCAAAA	56	CGTGCAGTTCCAGGCTCTTGGT	5	CAAGAGCCTGGAACTGCACCA	50	1	0	0.6	1.94	2	1	-37.1	-5.4	3.59195	3.03634	0.636364	1.71429	0.955569
	chr1:148598377-148598423	+	ACCGATTGCGCCACAGAGACAGGTACTGTCAGTTCTACTGGGCGCTATAGGAAGGGCGCACGCACG	54	CCACAGAGACAGGTACTGTC	9	ACTGGGCGCTATAGGAAGGG	45	0	59	3	1.95556	0	0	0	-11.9	3.82465	4.1501	0.111111	2.46296	-
	chr1:148760419-148760465	+	ACCGATTGCGCCACAGAGACAGGTACTGTCAGTTCTACTGGGCGCTATAGGAAGGGCGCACGCACG	54	CCACAGAGACAGGTACTGTC	9	ACTGGGCGCTATAGGAAGGG	45	0	59	3	1.95556	0	0	0	-11.9	3.82465	4.1501	0.111111	2.46296	-
	chr1:148928348-148928399	+	CGCACAGGAGACCTCAGGCCCAGACTCCACTCCCCAGCTGTGAAAGGGTAAGAATTGAGGGTGGCTGAGGC	34	ACCTCAGGCCCAGACTCCA	10	GTGAAAGGGTAAGAATTGAGGG	24	0	12	3.2	3.79167	-15	-12	-0.4	-8.6	3.73384	3.84125	0	1.08824	-
	chr1:149224583-149224631	+	CTCCCTTTTTTCCCTCCCGCCCCGGCATCTGTTCTCGCCCGAAGAAGCTGGTCCTTAGCCTGCGCTGC	108	TCCCTCCCGCCCCGGCATCTGT	39	CCCGAAGAAGCTGGTCCTTAG	69	0	15	4.02564	3.47826	-3	-4	-9.9	-0.5	3.49441	3.67428	0.117647	1.64815	-
	chr1:149224610-149224660	+	TCTGTTCTCGCCCGAAGAAGCTGGTCCTTAGCCTGCGCTGCGGAGCAACCTTTCAGTGGCCACCTGGAGC	87	CCCGAAGAAGCTGGTCCTTAG	71	GCGGAGCAACCTTTCAGTGGC	16	0	23	3.4507	6.4375	2	1	-10.2	-4.5	3.74512	4.40253	0	1.77011	-
	chr1:149605954-149606007	+	ATCACGAAGGTGGTTTTTCCAGAGCAAGGCTTAGCAGTTTTACTGTGGATGTGCTGACCCCTGTGATTTCCCC	104	TGGTTTTTCCAGAGCAAGGCTTAG	40	GTGGATGTGCTGACCCCTG	64	0	33	5.425	6.10938	12	6	-6.3	-13.6	3.81208	4.23472	0.0347222	1.375	0.955569
	chr1:149784615-149784681	+	GGCCGGAACCACAAGGACCATGCCTCTGCGGCTTTCTCTACTGCCGGCCAACTCACGGCTGGGCTTTGGGTTCTGTAACGTCACCC	16	ACAAGGACCATGCCTCTGC	11	CGGCTGGGCTTTGGGTTCTGT	5	0	4	4.45455	6.4	5	7	-1.6	-9.4	3.76301	3.69574	0	1	-
	chr1:149803527-149803573	+	AACTGTTTTGTTTCTTCCAGCACGGCTTTGACCGACAGTGTGTTGGGATTCGCTGACGTCCATGAG	12	TTTCTTCCAGCACGGCTTTGA	4	GTGTGTTGGGATTCGCTGA	8	0	11	2.25	2.125	5	4	-13.6	-6.6	3.73055	4.11142	0	1	-
	chr1:149804231-149804292	+	GAAGCTGTCTATCGGGCTCCAGCGGTCATGTCCGGCAGAGGAAAGGGCGGAAAAGGCTTAGGCAAAGGGGGCGCTAAGCGC	1901	ATCGGGCTCCAGCGGTCATG	1498	AGGCTTAGGCAAAGGGGG	383	20	318	6.28238	7.98956	11	12	-3.3	-11	3.58875	4.10095	0.130435	1.01157	-
	chr1:149804414-149804473	+	GAGGAGACCCGCGGTGTGCTGAAGGTGTTCCTGGAGAATGTGATTCGGGACGCAGTCACCTACACCGAGCACGCCAAGC	468	GCGGTGTGCTGAAGGTGTT	229	GACGCAGTCACCTACACCGAG	210	29	60	3.15284	10.0667	-12	-8	-7.4	-2.8	3.83969	3.8403	0.326923	1.05342	-
	chr1:149804501-149804550	+	GTCACAGCCATGGATGTGGTGTACGCGCTCAAGCGCCAGGGGCGCACCCTGTACGGCTTCGGAGGCTAG	355	TGGATGTGGTGTACGCGCTCAA	70	GCGCACCCTGTACGGCTT	285	0	99	2.72857	1.31579	1	-3	-3.3	-6	3.795	4.53984	0.40625	1.02254	-
	chr1:149804532-149804597	+	AGCGCCAGGGGCGCACCCTGTACGGCTTCGGAGGCTAGGCCGCCGCTCCAGCTTTGCACGTTTCGATCCCAAAGGCCCTTTTTAG	374	GCGCACCCTGTACGGCTT	334	TTTGCACGTTTCGATCCCAAAGG	40	0	29	2.72455	3.6	4	8	-3.7	-15.1	3.71316	4.31014	0.385965	1.00535	0.955569
	chr1:149804627-149804688	+	TTGCTCATCTGAGGAGTTGGACACTTGACTGCGTAAAGTGCAACAGTAACGATGTTGGAAGGTAACTTTGGCAGTGGGGCG	3164	GAGGAGTTGGACACTTGACTGCGTA	3111	ATGTTGGAAGGTAACTTTGG	53	0	64	2.36033	4.33962	5	0	-2.9	-8.5	3.78745	3.98833	0.387387	1.00695	0.955569
	chr1:149804668-149804722	+	AACAGTAACGATGTTGGAAGGTAACTTTGGCAGTGGGGCGACAATCGGATCTGAAGTTAACGGAAAGCTACCGC	221	ATGTTGGAAGGTAACTTTGG	114	ATCGGATCTGAAGTTAACGGA	107	0	7	7.62281	3.52336	18	19	0	-11.4	3.8576	3.7302	0.277778	1.00452	-
	chr1:149805091-149805156	+	CTTAGAGTTCACGATTGACTGTTTTGGGCTTCATTTCACCCTCTACATAACAAGCGGGTGGACTAGATGCCTTAGCAAGGGTCCG	110	ACGATTGACTGTTTTGGGC	35	AGCGGGTGGACTAGATGCCTTAG	75	0	14	3.62857	3.68	-16	-12	-4.2	-1.3	3.92803	4.07641	0.384615	1	-
	chr1:149805864-149805933	+	CAAAGCACTGGATGCAAGCCTTGCCTTCCAGAAGCTTACCAGTCGGGTTGCCAGCAAAGCAGTGGATGCAAGACTTGCCCTCCAGGAGC	44	GATGCAAGCCTTGCCTTCCAGA	14	CAGTGGATGCAAGACTTGCC	30	0	8	4.92857	3.7	-1	-2	-17.8	-4.6	3.74087	4.32199	1	1.02273	0.591906
	chr1:149806143-149806206	+	AAACTTGGCTATGGACGTGGGGGCTTGTGTCGGACTCTGAATAAAGAGCAGAATGATTGGCGTCCTACTGAGATACATAGTAA	38	ATGGACGTGGGGGCTTGTGTC	19	AATGATTGGCGTCCTACTGAGA	19	0	3	3.78947	4.68421	1	-1	-10.1	-3.5	3.84602	4.06422	0	1	-
	chr1:149806264-149806340	+	TTGTGAAGATGTCCAGGTGAGAAATAGAGGTTTTAATGCTCAAGATGTTTCCTTTTCCCTTTTAAATCTGACCTGTGATTTCCAGCATTGCTATTT	24	GTCCAGGTGAGAAATAGAGG	12	TAAATCTGACCTGTGATTTCCAGC	12	0	2	2.16667	2.83333	4	7	-12.8	-4.4	3.67719	4.09143	0	1	-
	chr1:149806330-149806403	+	TCTGACCTGTGATTTCCAGCATTGCTATTTCGAATATCACTGATTGTTTTTAACTTTAAAGGCAATGCTGATGAATATATCTGATCCGCACCA	17	GATTTCCAGCATTGCTAT	4	ATGCTGATGAATATATCTG	13	0	10	8.25	3.69231	6	7	-7.6	-5.5	3.76041	4.01694	0	1	-
	chr1:149813290-149813344	+	AAACAGAAACTAAGACTTAAGTCAGCTCAGTGAAGCCAAGACCCAGCTCCGCCACACTAGCGAGCACTACCCGC	53	TAAGACTTAAGTCAGCTCAG	29	GCTCCGCCACACTAGCGAG	23	1	15	6.51724	6.6087	-11	-15	-2.4	-0.7	3.57131	3.85852	0	1	-
	chr1:149813571-149813627	+	GCACCTGCCCTGGGAAGTCCTAGGACTGGGGACCCACTCATCGAAGAGCCAAGGCAGTTACGTGCTCCAGATGGAA	22	TGGGAAGTCCTAGGACTGGGGA	17	GAGCCAAGGCAGTTACGTGCT	5	0	5	3.05882	5.4	16	15	-0.9	-11.5	3.83007	4.10074	0.666667	1.04545	-
	chr1:149814014-149814072	+	GGCCAGCTGGAGGTGACGAGGGATGATGCGCGTCTTCTTGTTGTCCCGAGCCGCGTTGCCCGCCAGCTCCAGGATCTC	37	AGGTGACGAGGGATGATG	30	CCCGAGCCGCGTTGCCCGCCAGCT	7	0	3	5.46667	2.57143	6	7	-12.6	-14.3	3.68572	3.96882	0.6	1.27027	0.955569
	chr1:149822644-149822700	+	CCCGATCGCCAGGCAGGAGTTTCTCTCGGTGACTACTATCGCTGTCATGTCTGGTCGTGGCAAGCAAGGAGGCAAG	1328	AGGCAGGAGTTTCTCTCGG	975	GTCTGGTCGTGGCAAGCA	318	35	1929	3.87179	2.99057	15	14	-1.5	-11.9	3.87114	4.16415	0.140969	1.46837	0.955569
	chr1:149822759-149822817	+	CTTCAGTTCCCGGTAGGGCGAGTGCATCGCTTGCTGCGCAAAGGCAACTACGCGGAGCGAGTGGGGGCCGGCGCGCCC	90	CGGTAGGGCGAGTGCATC	40	CGCGGAGCGAGTGGGGGC	49	1	10	3.575	5.79592	-12	-13	-1	-6.1	3.71246	4.05329	0.111111	1.02222	-
	chr1:149822799-149822852	+	AAGGCAACTACGCGGAGCGAGTGGGGGCCGGCGCGCCCGTCTACATGGCTGCGGTCCTCGAGTATCTGACCGC	70	CGCGGAGCGAGTGGGGGC	39	ATGGCTGCGGTCCTCGAGT	30	1	66	2.97436	2.7	-9	-8	-8.5	-3.5	3.7124	3.93932	0.235294	1.08571	0.955569
	chr1:149822833-149822913	+	GCCCGTCTACATGGCTGCGGTCCTCGAGTATCTGACCGCCGAGATCCTGGAGCTGGCGGGCAACGCGGCTCGGGACAACAAGAAGACGCGCATCATCCCT	1322	ATGGCTGCGGTCCTCGAGT	59	GGGACAACAAGAAGACGCG	1263	0	12	8.25424	3.26366	9	9	0	-14.2	3.78855	4.21567	0.172897	1.11195	-
	chr1:149822894-149822973	+	AACGCGGCTCGGGACAACAAGAAGACGCGCATCATCCCTCGTCACCTCCAGCTGGCCATCCGCAACGACGAGGAACTGAACAAGCTGCTGGGCAAAGTC	1861	GGGACAACAAGAAGACGCG	992	AGGAACTGAACAAGCTGCT	869	0	36	1.59778	5.0748	0	0	0	-12.6	3.702	4.25	0.202247	1.14078	0.955569
	chr1:149823261-149823330	+	ACGGGACGGGACGGGACGGGGCGGGGCGGGGCGGGGTGTGTGTGTGTGCGCGCCGTCTTCCATCTGGAGCACGTAACTGCCTTGGCTCT	40	ACGGGACGGGGCGGGGCGGG	4	ATCTGGAGCACGTAACTG	36	0	68	0	3.38889	-8	-11	-3.2	-12	3.48982	4.33149	0.02	5.625	-
	chr1:149823312-149823381	+	GCCGTCTTCCATCTGGAGCACGTAACTGCCTTGGCTCTTCGATGAGTGGGTCCCCAGTCCTAGGACTTCCCAGGGCAGGTGCAGGCACC	130	ATCTGGAGCACGTAACTG	54	AGGACTTCCCAGGGCAGG	76	0	28	7.7037	4.73684	-14	-14	-1.9	-6.5	3.81764	4.28523	0.166667	1.02308	-
	chr1:149823363-149823414	+	CCCCAGTCCTAGGACTTCCCAGGGCAGGTGCAGGCACCAAACGTCCTGGGCGCCGCCACGGTCCGCTCCAC	93	AGGACTTCCCAGGGCAGG	67	ACCAAACGTCCTGGGCGCCGCCACGG	26	0	28	2.38806	4.19231	-1	4	-16	-5.7	3.59915	3.92968	0	1.01075	-
	chr1:149823388-149823447	+	AGGTGCAGGCACCAAACGTCCTGGGCGCCGCCACGGTCCGCTCCACACAGTCACAAACACCAGCGCCGCGGGCAGTACC	36	ACCAAACGTCCTGGGCGC	26	ACAGTCACAAACACCAGCGCCGC	9	1	24	4.19231	4.66667	-16	-11	-10.1	-9.8	3.46273	4.04364	0	1.05556	-
	chr1:149823424-149823472	+	TCCGCTCCACACAGTCACAAACACCAGCGCCGCGGGCAGTACCCAACGCGCTGAAGTGTTGCGCGCGG	28	ACAGTCACAAACACCAGCGCCGC	10	ACCCAACGCGCTGAAGTG	18	0	4	5	9.61111	-4	1	-10.7	-10.9	3.5929	4.4312	0	1	-
	chr1:149823559-149823625	+	GGACGTGCTCCTCGTCCCCACCCCCGATGGGGAGGGCCCTGAGCGGGTAGTGCTCGCTAGTGTGGCGGAGCTGGGTCTTGGCTTCA	29	CTCGTCCCCACCCCCGATGGG	13	GCTAGTGTGGCGGAGCTGGGT	15	1	9	9.92308	5.8	9	9	0	-14.4	3.64215	4.2184	0.666667	1	-
	chr1:149823604-149823661	+	GGTAGTGCTCGCTAGTGTGGCGGAGCTGGGTCTTGGCTTCACTGAGCTGACTTAAGTCTTAGTTTCTGTTTTGTTTT	23	GCTAGTGTGGCGGAGCTGGGT	14	CTGAGCTGACTTAAGTCTTAGTTTCT	9	0	17	5.35714	4.66667	-15	-10	-7.5	-4	3.50857	3.90005	0.666667	1	-
	chr1:149824184-149824244	+	TCTCCCCGCCGCTGCGCTGGTAAGCCTGTGTTTTGGTTCGCTATGGCCCGTACTAAGCAGACTGCTCGCAAGTCGACCGG	146	GCTGCGCTGGTAAGCCTG	84	ACTAAGCAGACTGCTCGCA	60	2	14	5.0119	3.71667	-17	-16	0	-3.1	3.80378	4.36716	0.164948	7.82877	-
	chr1:149824354-149824401	+	GCCCGGCACCGTAGCCCTGCGGGAGATCCGGCGCTACCAGAAGTCCACGGAGCTGCTGATCCGCAAG	199	GTAGCCCTGCGGGAGATCCGGC	37	AGAAGTCCACGGAGCTGCT	162	0	39	5.40541	1.49383	-16	-19	-0.9	-7.4	3.71555	3.96427	0.428571	1.02513	-
	chr1:149824618-149824685	+	CCGTGGAGAGCGGGCTTAAGAAGTGGCGGTTCGGCCGGAGGTTCCATCGTATCCAAAAGGCTCTTTTCAGAGCCACCCACATCAGCA	131	CGGGCTTAAGAAGTGGCG	54	TCCAAAAGGCTCTTTTCAGAGCCACC	74	3	14	8.83333	3.78378	-23	6	-9.7	-7.2	3.85218	4.495	0.601626	3.51908	-
	chr1:149824809-149824860	+	GCGGTGCCGTCTTGAGCTTTGCCGACTTCGGCCAATTGGCCTATCCGCACTGGCCGGGCTGCGGACGCTTT	28	CTTGAGCTTTGCCGACTTCGGCCAAT	3	TCCGCACTGGCCGGGCTG	25	0	14	1	2.32	11	3	-9.1	-8.4	3.66796	4.11166	0	1.03571	-
	chr1:149824842-149824900	+	AATTGGCCTATCCGCACTGGCCGGGCTGCGGACGCTTTCCTGGGCGCCGGCTCGCGGGCTTTGGCGGTCCGGCTCCCC	38	TCCGCACTGGCCGGGCTG	32	CTCGCGGGCTTTGGCGGT	2	4	1	4.4375	0	3	0	-15.8	-7.4	3.3994	3.92172	0	1	-
	chr1:149825148-149825209	+	TCTGCGGACAAACGTGGGGAGAACTGCGCTGGGGCTGCCGTTCAGTCCCCGCGCCACCTCCACTAGCACAGTGGTAACCCC	26	AACGTGGGGAGAACTGCGCTGG	24	CCCGCGCCACCTCCACTAGCACAG	2	0	4	6	0	0	2	-8	-3.2	3.756	4.07382	0.545455	1	0.955569
	chr1:149825185-149825262	+	CCGTTCAGTCCCCGCGCCACCTCCACTAGCACAGTGGTAACCCCCATATCCTGCCCCTAAGCCAAAATTCCCGGGGGCACGGGGTGTGGGCGGAATT	8	CCCGCGCCACCTCCACTAGCACAG	2	CCCGGGGGCACGGGGTGT	6	0	7	0	3.83333	9	4	-16.4	-14.2	3.75926	3.79689	1	1.125	0.591906
	chr1:149826053-149826118	+	GGTCACTATCTCTGCACCCAGCTTCTCAGGCCCAGTAGTAACTGAGCAGAGACTGGAACCTGGGGATGTTGGTGTCAGACATCTA	83	TCTGCACCCAGCTTCTCAGGC	9	TGGAACCTGGGGATGTTGGTGT	74	0	9	2.55556	4.12162	-4	-5	-17.8	-2	3.79258	3.88501	0.5	1	0.955569
	chr1:149826482-149826555	+	AAAGAAATACTCTTCCTCTGACTAGGCATTGTGGCTCACAGCTGTTAATCCCAGCACTTTGGGAGGCCAAGTCGGGCGGATTGCTTGAAGTCA	10	TCTTCCTCTGACTAGGCATTG	6	AGGCCAAGTCGGGCGGATTG	4	0	0	3.83333	1	2	0	-16.7	-1	3.90993	4.31404	0	85.8	-
	chr1:149832980-149833035	+	TGGCTTTGGCCTGTGTCTGGTCTGAGGACGCCCGGAAGGCATTGCACTGAGGCTAAGGGAAAGGTCTCTGGAGGG	205	CTGTGTCTGGTCTGAGGA	137	ACTGAGGCTAAGGGAAAGGT	67	1	70	4.0292	4.44776	14	14	0	-14.9	3.68683	3.76456	0.125	1.01951	0.955569
	chr1:149857269-149857317	+	ACACAGAACGGCTGGTATCCACAGGAGGCCCCATCGCACGGCAGAACTGGTGACCGGACACAAAAGCT	158	GCTGGTATCCACAGGAGGCC	9	GCAGAACTGGTGACCGGA	149	0	50	2.88889	2.00671	1	0	-10.2	-5.4	3.70388	3.74871	0.1875	1	0.290597
	chr1:149857299-149857352	+	CCATCGCACGGCAGAACTGGTGACCGGACACAAAAGCTGCTGCCAAGCGTCAGTCATACAGAGCTGTCACGCA	193	GCAGAACTGGTGACCGGA	157	CAAGCGTCAGTCATACAGAG	36	0	22	2.40127	10.8611	-6	-4	-7.3	-6.2	3.73168	4.5037	0.176471	1.00518	-
	chr1:149857371-149857425	+	AGTGTTTGCGGAACCCGGGCTGAATTGTGTCCTGGAGTTCTCTTAAATGACAGCCGAACTCAGCCACTTCGTTT	37	GAACCCGGGCTGAATTGT	13	ATGACAGCCGAACTCAGC	24	0	24	3.69231	7.5	-7	-8	-6.3	-5.4	3.89031	3.94901	0.142857	1.08108	-
	chr1:149858564-149858619	+	GCCCGCGCCAAGGCCAAGTCGCGCTCGTCCCGCGCTGGCCTCCAGTTCCCGGTAGGGCGAGTGCACCGCTTGCTG	106	AGGCCAAGTCGCGCTCGTCCC	76	TCCCGGTAGGGCGAGTGCA	30	0	64	5.15789	3.06667	-7	-9	-17.4	-6.3	3.54152	4.00681	0.136364	1.32075	0.955569
	chr1:149858601-149858652	+	GCCTCCAGTTCCCGGTAGGGCGAGTGCACCGCTTGCTGCGCAAAGGCAACTACGCGGAGCGGGTGGGGGCC	68	CCCGGTAGGGCGAGTGCA	31	AGGCAACTACGCGGAGCG	37	0	17	3	6.48649	-2	-2	0	-16.1	3.66659	3.92998	0.363636	1.02941	-
	chr1:149858710-149858757	+	GACCGCCGAGATCCTGGAGCTGGCGGGCAACGCGGCTCGGGACAACAAGAAGACGCGCATCATCCCT	1263	ATCCTGGAGCTGGCGGGCAACGCGG	61	GGGACAACAAGAAGACGCG	1202	0	30	8.73771	2.45175	20	14	-2.7	-1.9	3.60672	4.19981	0.171717	1.11006	-
	chr1:149858738-149858817	+	AACGCGGCTCGGGACAACAAGAAGACGCGCATCATCCCTCGTCACCTCCAGCTGGCCATCCGCAACGACGAGGAACTGAACAAGCTGCTGGGCAAAGTC	1861	GGGACAACAAGAAGACGCG	992	AGGAACTGAACAAGCTGCT	869	0	31	1.59778	5.0748	0	0	0	-12.6	3.702	4.25	0.202247	1.14078	0.955569
	chr1:149858798-149858846	+	CGCAACGACGAGGAACTGAACAAGCTGCTGGGCAAAGTCACCATCGCCCAGGGCGGCGTTTTGCCTAA	496	AGGAACTGAACAAGCTGCT	482	ACCATCGCCCAGGGCGGCG	14	0	22	2.60166	6.64286	-12	-12	-9.7	-5.3	3.81914	3.53735	0.3	1.75	-
	chr1:149859035-149859105	+	TCTTAAAAGAGCCTTTGGGGTGAATGAGTATGGTGTCAAGCCTCTTAATTACTTGTTCTTGCCAGGCTTGTGACTCTCCGTTTTCTTGGG	46	GCCTTTGGGGTGAATGAGTATGG	29	CAGGCTTGTGACTCTCCG	17	0	10	3.75862	6.82353	16	13	-4.6	-4	3.76368	4.18813	0.2	1.04348	-
	chr1:149859087-149859146	+	TTGTTCTTGCCAGGCTTGTGACTCTCCGTTTTCTTGGGCAACAGGACAGCCTGGATATTGGGCAAGACGCCGCCCTGGG	77	CAGGCTTGTGACTCTCCG	13	CCTGGATATTGGGCAAGACG	63	1	10	4.53846	5.47619	14	16	-3.4	-6.3	3.81116	3.98323	0.142857	1.05195	-
	chr1:149859126-149859194	+	AACAGGACAGCCTGGATATTGGGCAAGACGCCGCCCTGGGCAATGGTGACACCCCCGAGTAACTTGTTGAGCTCTTCGTCATTCCTCA	65	CCTGGATATTGGGCAAGACG	55	CCCGAGTAACTTGTTGAGCTCTTCG	10	0	17	4.05455	4.8	-23	-18	0	-6.5	3.93315	4.59854	0.307692	1	-
	chr1:149859169-149859238	+	TGGTGACACCCCCGAGTAACTTGTTGAGCTCTTCGTCATTCCTCACGGCTAGTTGCAGATGGCGAGGGATGATGCGCGTCTTCTTGTTG	59	CCCGAGTAACTTGTTGAGCTCTTCG	10	ATGGCGAGGGATGATGCGCGT	48	1	13	7.8	3.5	-14	-18	0	-1.6	3.87223	3.85751	0.555556	1.08475	-
	chr1:149859249-149859310	+	TTCTTGTTGTCCCGAGCCGCGTTGCCCGCCAGCTCCAGAATTTCCGCGGTCAGGTACTCGAGGACCGCCGCCAGGTACACC	55	CCCGAGCCGCGTTGCCCGCCAGCT	7	TCAGGTACTCGAGGACCGCCGC	48	0	9	3	3.66667	9	8	-8	-6.8	3.76309	3.91563	0.555556	1	0.591906
	chr1:149859895-149859954	+	GAGTTACTCTCACGAAAGAGTAGGGGATTCTGAAGCCGATGATCCCCTTGAGCTCTAAACTGCCAAGTCCCGCCCTTTC	27	CACGAAAGAGTAGGGGATTCTG	21	CCCTTGAGCTCTAAACTGCCAAGTC	6	0	1	3.47619	2.66667	7	10	-2.5	-0.5	3.85616	4.24005	0.6	1	-
	chr1:149871136-149871197	+	CAGCGTGCCTCAGGAAGGGCGCCAGGACTGCATTTTGCTCCGGAGCGTCCAGAGTCCTGGCCCTGAGCGGGAATCGCAGTG	41	CAGGAAGGGCGCCAGGACTG	23	GTCCTGGCCCTGAGCGGG	16	2	42	2.65217	8.25	2	1	-19.1	-6.5	3.72926	4.04907	0	1	-
	chr1:149871179-149871237	+	AGCGTCCAGAGTCCTGGCCCTGAGCGGGAATCGCAGTGGCCGAGGCTGAGCGGCAGGTAGAAGGGGCGTCTCCGGGGC	93	GTCCTGGCCCTGAGCGGG	13	CGGCAGGTAGAAGGGGCG	75	5	23	4.15385	7.42667	-5	-5	-9.2	-10.6	3.52407	4.20577	0.0833333	1	-
	chr1:149871516-149871567	+	GGGTTAGGGCGGATGCGGGGATCGCGGGGCGGGTGTTGACATTGTGCTCTCACCAGGCGGATCGCCCCGAC	16	GGATGCGGGGATCGCGGGGCGGG	6	CATTGTGCTCTCACCAGGCGGA	10	0	19	2	3	-3	-1	-10.9	-10.3	3.61873	4.34049	0.25	1	0.290597
	chr1:149899820-149899893	+	CCTGGGTCGGGCGGTAGAGTCCTCGGCTCGCGTCCTGAGGTGCCGCTGCTAGTTGTCTTAGCGAGGAGGGCGGAACGGAAACGCTCAGGCCCT	179	GCGGTAGAGTCCTCGGCT	122	GAGGGCGGAACGGAAACG	57	0	11	4.91803	4.75439	-3	-1	-8.1	-14	3.67013	4.47702	0.130435	1.28492	0.955569
	chr1:149900022-149900088	+	TCTTCTGTTGTCCAGAGAAGGATGTGCTGAAGAGTTCCCCCCAACCCGAGGACTTGGGGGCTTTCAGGCGCAGAGGGAGCCTTCCC	20	TCCAGAGAAGGATGTGCTGAAGAG	7	TGGGGGCTTTCAGGCGCAGAGG	13	0	0	6.42857	6.46154	-6	-8	-9.7	-4.9	3.69319	4.13832	0.5	1	-
	chr1:149900138-149900210	+	CTCACAACCCTGATTTGGGCTGGAGGTATTTGGTTTTCCCTCAGGGGAGGAGACTGCGAAATGTCTGAGCTTAGAGTGACGTCTGCGCTCAC	38	TGATTTGGGCTGGAGGTATT	12	ATGTCTGAGCTTAGAGTGACGT	26	0	2	6	5.26923	1	3	0	-1.8	3.86634	4.32629	0	1.05263	-
	chr1:149900285-149900342	+	AGCTGAGGGGTGGATGGGATCGGAGCTCTAGAGTCTGGATCTCTAGAACACTCTGGCCCCATCTGCCTCTAAATGGG	270	TGGATGGGATCGGAGCTCTAG	243	TAGAACACTCTGGCCCCATCTGCC	27	0	1	0.925926	2.33333	1	2	-19.6	-13	3.64214	3.8468	0.753425	1	0.0588095
	chr1:150122082-150122158	+	GGATGGAGCTGCGGGGTGCGGACTGGGCCGCCCACAGCGCACCGGGCCGGGGGAGCGGCCGCGCTGGGCCGGGCGGGCGGGTGGCGGGGGTGCGCT	68	GCGGGGTGCGGACTGGGC	15	CCGGGCGGGCGGGTGGCG	53	0	2	9.26667	4.66038	-14	-14	0	-5.1	3.01943	4.25246	0.176471	1	-
	chr1:150207089-150207136	+	AACCCGCGTTGTCCTCGCGCCTTCGCCCTGGGTAGGTGAGGCCGAGAAGGCAACCGCGAAAAGGAGG	412	GTCCTCGCGCCTTCGCCCTGGG	9	TGAGGCCGAGAAGGCAACCGC	403	0	9	8.77778	0.325062	7	6	-13.6	-11.3	3.67778	3.63887	0.68	1	-
	chr1:150241807-150241878	+	TGAATGAGAGGAAATGGGCTAGAGCTGCTGCCTAAGAGATGAAGATTACATTAAAAAGTAGGAGCTCTTCGGACAGACTAGTATAATAAAC	12	GAAATGGGCTAGAGCTGCTGCC	5	AGTAGGAGCTCTTCGGACAGACTAG	7	0	1	3	2.14286	0	2	-14.7	-1.3	3.66547	4.40419	0	1	-
	chr1:150266335-150266381	+	GTTGTGCAGGGTTTGGGGAAAGGAAGGCTGGCTTGGCGAGAGGGCAGGTTTGCGGGCTTTCGCCCC	60	GTTTGGGGAAAGGAAGGCTGG	45	TGGCGAGAGGGCAGGTTTGCGGG	15	0	15	3.26667	5	-18	-16	-0.9	-9.7	3.4171	4.02911	0.333333	1.28333	-
	chr1:150280529-150280589	+	ATCGGCGGTATTATGAGAAGCCATGCCGCCGGCGACAGAGGGAAAGCTATGAAAGGTGCCGGCGGATCTACAACATGGAA	18	TTATGAGAAGCCATGCCGC	5	GAAAGGTGCCGGCGGATCTA	12	1	14	5.6	3.5	-11	-10	-5	-2	3.80558	3.72041	0	1	-
	chr1:150280592-150280643	+	GGATCTACAACATGGAAATGGCTCGCAAGATCAACTTCTTGATGCGAAAGAATCGGGCAGATCCGTGGCAG	24	CATGGAAATGGCTCGCAAGAT	13	TTGATGCGAAAGAATCGGGCAGA	11	0	12	1.92308	3.72727	3	-7	-7.2	-5.5	3.78919	3.83002	0.333333	1	0.955569
	chr1:150294030-150294109	+	TCAGGGGCTGAAGTTTGTGAGGTGAGTAGTGGCCCCGGGCCCACAGAGGGTAATTCCAGTCCGCGCCACTGTGGCCGGGGACTCAGTCCAAGGGGAGGA	38	AAGTTTGTGAGGTGAGTAGT	28	CTGTGGCCGGGGACTCAGTCC	10	0	11	4.71429	4.9	1	6	-6.1	-16.6	3.71285	4.00977	0.6	1.10526	0.591906
	chr1:150336189-150336245	+	CAAGATGGCTGCCAGCCATTTTGTCGCGCGTTGCTCCTCCGAGGAGTTGGGGGCGATGGCTGCAGCCCCCTGAAGA	30	GCCAGCCATTTTGTCGCG	20	GTTGGGGGCGATGGCTGCAGC	10	0	7	4.8	2.9	-6	3	-12.8	-12.7	3.68237	4.2676	0	1.03333	-
	chr1:150336805-150336865	+	GGAACAGGGGCGGGGAAGGGCCTTAGCACTGAGAGCCGAAAAGTATAAAACGATTAGTTTCGGCGTCAGGCGTTTTGAAA	15	CGGGGAAGGGCCTTAGCACTGAGAGC	4	CGATTAGTTTCGGCGTCAGG	11	0	3	7	1.72727	-12	-17	-6.1	-7	3.75814	4.09937	0	1	-
	chr1:150337191-150337248	+	ACCGGGAAGATGGCGGCCGGCGGCGGCGGAGGCAGCAGTAAGGCCTCCTCCTCGTCGGCCTCTTCGGCAGGGGCTCT	170	TGGCGGCCGGCGGCGGCGGAG	47	TCCTCCTCGTCGGCCTCTTCGG	120	3	16	10.2766	2.825	1	3	-23	-5.2	3.49768	3.82605	0.748252	1.02353	-
	chr1:150459899-150459952	+	AATCTGTTTGAGGATGTAGGCACTGGTGTGAAGGAACATGGCCCTGTATCAGAGGTGGCGGTGTCTCCGGCTC	372	AGGATGTAGGCACTGGTG	246	CTGTATCAGAGGTGGCGGTG	125	1	40	5.78862	9.648	-12	-10	-3.7	-3.8	3.80254	4.22181	0.0740741	1.04032	-
	chr1:150459920-150459975	+	ACTGGTGTGAAGGAACATGGCCCTGTATCAGAGGTGGCGGTGTCTCCGGCTCCAAGGTTTACAGGCTTGCAGGCT	159	AGGAACATGGCCCTGTAT	144	CGGCTCCAAGGTTTACAGG	14	1	13	3.90972	8.57143	16	17	0	-5.3	3.83068	4.08986	0	1.07547	-
	chr1:150460356-150460414	+	CCCCTCCACGCTGGTTGGCAGAGCGGCTTGGCCTTTTTGAGGAGCTGTGGGCTGCTCAGGTAAAGAGATTAGCAAGCA	12	CTGGTTGGCAGAGCGGCT	6	GTGGGCTGCTCAGGTAAAGAGA	6	0	4	6.83333	5.33333	-3	-4	-14.4	-2.4	3.73378	3.81185	1	1	-
hsa-mir-6878 MI0022725	chr1:150464825-150464886	+	AGACCATGAGAGGGAGAAAGCTAGAAGCTGAAGATTCTGAAAATCACTAACTGGCCTCTTCTTTCTCCTAGGTGTGGCACA	136	AGGGAGAAAGCTAGAAGCTGAAG	134	CTGGCCTCTTCTTTCTCCTAG	2	0	2	0.208955	0	0	1	-18.8	-7.5	3.75728	4.46081	0.5	1	0.955569
	chr1:150479480-150479560	+	GCCTGAGGCTGTGCAGCGACTGGTGGAGCTACAGAACACGAGGGTCCCAAATGCCGAAGAAATTTTCTGAGCCTTTGTACATAGATGAGGCAAAAACCTG	16	GTGCAGCGACTGGTGGAGCTAC	10	CTGAGCCTTTGTACATAGATGAGG	6	0	6	4.9	4.83333	6	8	0	-14.2	3.87181	4.42625	0	1.0625	-
	chr1:150488201-150488275	+	TCTGGAGCTCGAGAGTGACACTGCGCATGTGCGGGCGTCCTGCGCATCTCCTACGGCCTCCAGGACAGAGGAACCGGGGGAGGCAGGGGGAAAA	88	GAGAGTGACACTGCGCATGT	11	AGGACAGAGGAACCGGGGGAGGC	77	0	3	7.45455	1.92208	-15	-12	0	-4.6	3.70616	4.0571	0.166667	1	-
	chr1:150488379-150488443	+	GTCCTGGCCCACGAAGCCTTGTCACCTGGCGGGCGAATCCGCAAGCGGAGACTTGTCTTTAAAGGGCTTTGGGCCGGGCGCGGT	7	ACGAAGCCTTGTCACCTGGC	3	GTCTTTAAAGGGCTTTGGGC	4	0	0	3.33333	0	0	4	-10.8	-24.7	3.77698	3.71305	0	1	-
	chr1:150521917-150521976	+	GCGAGGTTGCCTGGAGAGAGCGCCTGGGCGCAGAAGGGTTAACGGGCCACCGGGGGCTCGCAGAGCAGGTAGAGACCTC	85	CTGGAGAGAGCGCCTGGGCG	82	ACCGGGGGCTCGCAGAGCAGG	3	0	11	4.18293	1.66667	0	1	-0.1	-10.4	3.60896	3.86224	0.25	1.01176	0.955569
	chr1:150523549-150523601	+	GAAGGGGGCAAAGAGAGTCAGGCTTGGTGGCTGGGGTGGCTTCCAAGCCTCACTTCTCCAGTGTTCAAAGCT	13	AAGAGAGTCAGGCTTGGTGGC	4	TTCCAAGCCTCACTTCTCCAGT	9	0	2	3.5	0.111111	2	2	-19.5	-6.7	3.55153	4.02527	0.5	1	0.133587
	chr1:150528574-150528633	+	CCCGAGGGGACCGGGGTGGGGTTGAGGTGGTGTCTGGCGTTCTGTGGCCACTGCCTCACCTCACTCTCTCCAGAGCCCC	22	CCGGGGTGGGGTTGAGGTGGT	12	CACTGCCTCACCTCACTCTCT	10	0	2	0.333333	1	-1	0	-26.7	-5.4	3.52408	3.94199	0.230769	1	0.0124836
	chr1:150534088-150534138	+	AGACTGAGGCCGAGTCTCTCCTGGAAGCCGGGCTGCCCAGGAGGGGCGGTGCCGCAGGAGCGCCCCCGCT	49	CGAGTCTCTCCTGGAAGC	31	GCCCAGGAGGGGCGGTGCCGCAGGAG	18	0	66	5.32258	5.77778	2	10	-18.8	-16.1	3.39922	4.1579	0	1	-
	chr1:150534088-150534168	+	AGACTGAGGCCGAGTCTCTCCTGGAAGCCGGGCTGCCCAGGAGGGGCGGTGCCGCAGGAGCGCCCCCGCTCGCGACTCCACAAGCCCAGCTGAGCACGGC	54	CGAGTCTCTCCTGGAAGC	47	CTCGCGACTCCACAAGCCCAGC	7	0	32	10.1489	6.57143	-13	-9	-3.4	-3.5	3.49729	4.38155	0	1.01852	-
	chr1:150534146-150534213	+	AGCGCCCCCGCTCGCGACTCCACAAGCCCAGCTGAGCACGGCCGGGAATACGGGGCCTGCGGAAACAGTGAACTCAGTGGCTGCTGT	47	CTCGCGACTCCACAAGCCCAGC	6	CTGCGGAAACAGTGAACTCAG	40	1	4	1	3.85	18	18	0	-10.5	3.7057	4.43931	0.285714	1	-
	chr1:150551191-150551266	+	ATATTCTGGCTTCAGGAATAGGATGAGACACGTTTCAACACTGACTCGTTTCGGTTTCCAACCCACCCTTGGCGGGTGAGTCCGGGGAGAGATGG	66	TTCAGGAATAGGATGAGACAC	54	ACCCTTGGCGGGTGAGTCCGG	12	0	5	3.61111	5.41667	-2	-1	-3	-6	3.87748	4.30181	0	1	-
	chr1:150601783-150601831	+	AGTGGCCAACCCCTGCGGAGCCTGAGACCATGGCGACCAATCCGCACTGGTGGGAGACCGTCTCCCGC	87	CCCTGCGGAGCCTGAGAC	53	TCCGCACTGGTGGGAGAC	34	0	6	2.9434	3.02941	9	9	-9.1	-10.8	3.66576	4.04303	0	1	-
	chr1:151020244-151020310	+	CGGTGGGTCTACAGCGGAAGGGAGGGAGCGAAGGTAGGAGGCAGGGCTTGCCTCACTGGCCACCCTCCCAACCCCAAGAGCCCAGC	49	ACAGCGGAAGGGAGGGAG	46	TGGCCACCCTCCCAACCCCA	3	0	4	12.1087	4.66667	-4	-2	-19.1	-15.3	3.61879	4.40978	0.25	1.28571	-
	chr1:151030443-151030519	+	ATGGTGGTGGTGGCAGGTGGTAAGGGTTGGGGAAAAATGAAGAATTAGAGGAAACCCCCAACACCAGCAGGCAGGCTGTACTGTGACTGGACTCTC	29	TGGCAGGTGGTAAGGGTTG	3	AGCAGGCAGGCTGTACTGTGA	26	0	12	3.66667	6.65385	3	6	-5.2	-11.6	3.69326	4.63343	0.111111	1	-
	chr1:151032167-151032215	+	TGCTCCCCTCTGGACTGCGGAGGCACTGCACTGCGCGGGACGTGGGAGGGTGCCTCTGCAGCCCCTCA	100	TGGACTGCGGAGGCACTGC	70	GACGTGGGAGGGTGCCTCTG	30	0	9	1.65714	4.4	-8	-7	-16.5	-1.7	3.43931	3.9107	0.363636	1.01	0.955569
	chr1:151043104-151043159	+	AGAAGTGCCTCAGCAGAAAGGCGATGAACCTCGGGGGTGCATCATCTTTCTGTTAGAATGGGAGCATGAGTTTTC	27	CAGCAGAAAGGCGATGAACCTCG	16	CATCTTTCTGTTAGAATGGGAGC	11	0	6	5	2.81818	10	5	-11.8	-10.5	3.82741	3.88158	0	1	-
	chr1:151119312-151119365	+	GGCCGGGAGGCTGAACTGGAGACCAGAGACAGACGCGAGATGGAGAGACCCACGGACAGTCGCCGACACCGGG	178	CTGAACTGGAGACCAGAG	51	AGACCCACGGACAGTCGC	126	1	20	2.52941	8.10317	1	1	-3.4	-15.1	3.38636	4.17297	0	1.03371	-
	chr1:151254763-151254837	+	GAGGCCGAACCGGAGAGAAGCAGGAAGTAGCGGCGGCCGCGGGGAGGGCGGCGGTGGCTGCAGCGGCTGGAGCGGGGTAGAGACCGCCGGGTCT	111	CGGAGAGAAGCAGGAAGTAG	76	CTGGAGCGGGGTAGAGAC	35	0	5	5.38158	4.88571	17	15	0	-10.4	3.32546	4.21801	0.0689655	1.01802	-
NM#008	chr1:151263678-151263735	+	CTGTTGGGGACAACTAGTCTCCAAGGCCTGGGACTGACCAGCCCCTTCCTCTTGGAGCCTGGTTTTCCCTACTGCTG	17	CAACTAGTCTCCAAGGCCTGG	10	CTTCCTCTTGGAGCCTGGTTTTC	7	0	6	0	1	1	2	-17.8	-14.5	3.61006	4.06571	0.5	1	0.00244474
	chr1:151372051-151372100	+	TTTTTCTGCTACCGTGACTAAGATGGAAGCGTTTTTGGGGTCGCGGTCCGGACTTTGGGCGGGGGGTCC	959	ACCGTGACTAAGATGGAAGCG	932	GTCGCGGTCCGGACTTTGGG	27	0	10	0.978541	7.07407	13	12	-11.8	-3.9	3.62329	3.49045	0.0724638	1.00417	-
	chr1:151373002-151373050	+	GTACAGCCGGCGCTCGAAGATGAACCCTTTGTGGAACACCATGGTCATCGGAGGCTATGCTGATGGAG	74	CGCTCGAAGATGAACCCT	19	ACACCATGGTCATCGGAGGCTAT	55	0	17	5.63158	2.43636	-5	4	-8.9	-11.7	3.91241	4.05487	0.588235	1.04054	0.955569
	chr1:151373718-151373797	+	CCCTAGCCTCTGCTGCGAGAAGTTCTGGAGAAGCAGCCAGTGCTAAGCCAGACCGAGGCCCGCGACTTAGTAGAACGCTGCATGCGAGTGCTGTACTAC	134	TGCTGCGAGAAGTTCTGGAGAAGCA	70	ACTTAGTAGAACGCTGCATGCGAGT	64	0	18	6.04286	7.17188	3	3	0	-6.9	3.73513	4.54706	0.04	1	-
	chr1:151411489-151411568	+	AGTCCTGTGGTAGTGGGTTATCAGAACTTATAAACATTAGTGTCACTAAAGTTGGTATACAACTCCCCCACTGCTAAATTTGACTGGCTTAAAAAAAAA	1082	TAGTGGGTTATCAGAACTTATA	115	TCCCCCACTGCTAAATTTGACTGGCT	967	0	0	1.67826	0.0041365	12	16	-9.4	-7	3.72594	3.38529	0.120879	442.587	-
	chr1:151509683-151509745	+	GAGTCAGGCGCAAAGCTTCCCGCTCAGCTGCTGAGTCAGCTCTCAAAAACGAAGGGCTGAGCTCAGATGAGGAATTCGACAG	13	CAAAGCTTCCCGCTCAGCTGCT	2	AAGGGCTGAGCTCAGATGAGG	11	0	0	0	2.63636	-13	-14	0	-6.4	3.67029	4.06603	0.333333	1	-
	chr1:151510827-151510900	+	AGGGACCCTCATTTTCTGAGGTGCTTGGCTCTGATTCAGGGCTTTGCAAGGGGTTAGAAGCTGACTGTAAAAATGGGAAGAGGCAACGGAAGA	19	ATTTTCTGAGGTGCTTGGCTCTGA	8	AGCTGACTGTAAAAATGGGAAGAGG	10	1	4	5.75	2.4	2	3	0	-4.8	3.74673	4.29154	0	1.05263	-
	chr1:151512804-151512865	+	AGACAGCGGGGTGGACAAGTGGCGTGTGTGCTGCGACCCCGAGGGAAGATGAACGGGACGCGGAACTGGTGTACCCTGGTG	436	GTGGACAAGTGGCGTGTG	356	AACGGGACGCGGAACTGGTG	79	1	68	3.49438	7.4557	-5	-3	-9.2	-9	3.54081	4.57324	0.0588235	1.01605	-
	chr1:151542110-151542165	+	GCTTCCCCTTCCCTTCCTTGTTCTGGCTGTAGGTGGACACCTGTATAAATGAGGATGTTGAGAGCTTGAGGAAGA	13	CCCTTCCTTGTTCTGGCTGTAG	4	TGTATAAATGAGGATGTTGAGAGC	9	0	6	0.5	4.66667	1	6	-8.8	-7.5	3.72863	4.43023	0	1	-
	chr1:151611432-151611506	+	GCGAGAAGGAATTGATCTTGACAGTGTTATCTGTACCTCCTCATGAGGCAGATAACCTAGATCCCAGTGACGACTCGTTGGGACAATCATTTTA	42	ATTGATCTTGACAGTGTTATCTG	4	GTGACGACTCGTTGGGAC	38	0	1	2.5	1.68421	21	16	0	-11.7	3.90719	3.83523	0	1	-
	chr1:151670542-151670595	+	AACACAGGTACAGATATGTGCATGCTCAGGGCAGCTCCTAGGCCTGGACTGAGCTCTCAGGGGGGAATTAGAT	10	CAGATATGTGCATGCTCAGGGCAGCT	2	CCTGGACTGAGCTCTCAGGGG	8	0	1	0	0.5	1	-4	-13.1	-1.8	3.71352	4.15653	0	1	-
	chr1:151735426-151735488	+	ATGCCAAACCGGACCAGCCTGAGAGGAAGCGCCTCGGCCCGGGCCTTACTCTCCACCGACTGCGTCAGGATGAGCTCCAGGT	10	GGACCAGCCTGAGAGGAAGCGC	7	ACCGACTGCGTCAGGATG	3	0	1	1.14286	0.666667	11	5	-5.1	-9.6	3.77499	4.2424	0	1.1	-
	chr1:151882050-151882105	+	GCTTGGGGAGGAGGCGGTGCGCACTACTGGCGGCTGGCTGGCCGGGGTGTGAGGCCGGCGGGGTCCGGGTAGGGC	9	GAGGCGGTGCGCACTACTGG	4	CCGGGGTGTGAGGCCGGCGGGGTC	5	0	3	0.25	4.8	0	4	-19.4	-8.5	3.23387	4.05313	0	1	-
	chr1:151965214-151965264	+	GTGGGGGCAGAAAACGGGGTGGGCTTAATGCATCCCAGAATCTGGCTTAGGGCTCCCCTGTGCTGGCCTG	34	AAAACGGGGTGGGCTTAATGC	6	TGGCTTAGGGCTCCCCTG	28	0	39	4.83333	2.75	-2	-4	-14.6	-9.6	3.66936	3.99714	0.2	1.02941	0.591906
	chr1:151965246-151965322	+	TCCCAGAATCTGGCTTAGGGCTCCCCTGTGCTGGCCTGGCTTGGAGCGCTCTGCATTCCACCCCAGCCAACAAGGCAGAGCTCCTGGTTTCACTTA	75	TGGCTTAGGGCTCCCCTG	48	AACAAGGCAGAGCTCCTG	27	0	5	9.77083	4.7037	-3	-5	-11.9	-7.5	3.71543	4.2378	0.142857	1	-
	chr1:151965304-151965355	+	CACCCCAGCCAACAAGGCAGAGCTCCTGGTTTCACTTAGGCAGAGCTGGACTGAGGCTGGACAGGCAGCAG	90	AACAAGGCAGAGCTCCTG	26	AGAGCTGGACTGAGGCTGGA	64	0	36	3.57692	3.375	4	5	-4.5	-6.9	3.52902	4.1073	0	1	-
	chr1:151966240-151966305	+	GGCCGAGGCGCGGCGGACGCTGGGCGAGCTGGGCGAGCTGGACGCGGGGCGGAGAGGCGAGCGCGGCGGGCTGTGCGCCTTCCTT	5	CGGCGGACGCTGGGCGAGCTGGGCGA	2	GGCGAGCGCGGCGGGCTGTG	3	0	1	0	0.333333	6	0	-22.2	-17.1	3.07645	4.23879	0	1	-
	chr1:152008187-152008241	+	GGAGAGGAGAACCGGCGCTCTCCACACCTCATGGCACTCTTGGAGTCTTACTTGGTGGGGATGGCGATAGCAAG	7	ACCGGCGCTCTCCACACCT	2	GTCTTACTTGGTGGGGATGG	5	0	8	0	1.4	-8	-7	-11.4	-1.5	3.84599	4.25598	0	1	-
	chr1:152648668-152648743	+	TGGTCCCAGCTCTGGGGGCTGCTGCAGCTCTGGGGCTGGTGGCTGCTCCCTGAGCCACCACAGGCCCCGTCTCTTCCACCGGCGCCGGCACCAGA	6	TCTGGGGGCTGCTGCAGCTCTGGGGC	4	CGTCTCTTCCACCGGCGC	2	0	1	7.5	0	4	2	-9.9	-15.7	3.42818	3.90567	0.5	1.16667	-
	chr1:152692632-152692711	+	GCTGTGGTTCTGGGGGCTGTGGCTGCAGCTGTGGATGTGGCAGCTCTGGGTGCTGCTGTTTGGGAATTATCCCCATGAGGTCCCGAGGTCCTGCATGCT	10	TGGGGGCTGTGGCTGCAGC	3	CCCCATGAGGTCCCGAGGT	7	0	3	2.33333	4.28571	3	3	-9.8	-9.5	3.51545	4.37229	0	1	-
	chr1:152883007-152883060	+	AGCTGGAGCTCTCTGAGCAGCAGGAGGGGCAGCTGGAGCTCTCTGAGCAGCAGGAGGGACAGCTGAAGCACCT	15	CTCTGAGCAGCAGGAGGGGCAGCTGG	6	TCTGAGCAGCAGGAGGGACAGC	9	0	6	6	4.88889	-17	-21	-3.5	-5.9	3.13706	4.0536	0.25	1.26667	-
	chr1:153005238-153005315	+	CCTACACACTCTGAGTCTCTGAATGAAGCTGAAGGTCTTAGTACCAGAGCTAGTTTTCAGCTGCTCAGAATTCATCTGAAGAGAGACTTAAGATGAA	83	CTGAGTCTCTGAATGAAG	69	ATTCATCTGAAGAGAGAC	14	0	10	4.53623	6.42857	-4	-4	-6.6	-0.7	3.69239	3.79101	0.333333	1	-
	chr1:153234390-153234443	+	CGGAGGCGAAGGAGTTGGAGGTGTTTTCCAGGGGCACCGATGGGCTTAGAGCTCTCATGATGCTACCCGAGGT	20	GGAGTTGGAGGTGTTTTCCAGGGGC	3	CGATGGGCTTAGAGCTCTCATGATGC	17	0	3	0.666667	4.76471	15	15	-2.8	-9	3.79288	4.03255	0	1	-
	chr1:153330781-153330838	+	ATGTCGCAGCTGGAACGCAACATAGAGACCATCATCAACACCTTCCACCAATACTCTGTGAAGCTGGGGCACCCAGA	281	TGGAACGCAACATAGAGACC	111	CAATACTCTGTGAAGCTGG	166	4	111	2.06306	2.87952	-2	5	-8.6	-19	3.82108	3.55128	0.266667	1.02135	0.290597
	chr1:153330819-153330877	+	CACCTTCCACCAATACTCTGTGAAGCTGGGGCACCCAGACACCCTGAACCAGGGGGAATTCAAAGAGCTGGTGCGAAA	220	CAATACTCTGTGAAGCTGG	167	CTGAACCAGGGGGAATTCAAAGAGC	53	0	62	2.8982	7.69811	-10	-4	-5.8	-4.7	3.7662	4.03773	0.176471	1.00455	-
	chr1:153333329-153333388	+	CAGTGGCCAAGATCACAGTGGCCACGGCCACGGCCACAGTCATGGTGGCCACGGCCACAGCCACTAATCAGGAGGCCAG	30	GATCACAGTGGCCACGGC	16	GCCACGGCCACAGCCACTAATC	13	1	24	4.9375	6.61538	-6	0	-14.2	-9.6	3.55401	4.01969	0.5	1.03333	-
	chr1:153333379-153333456	+	ACGGCCACAGCCACTAATCAGGAGGCCAGGCCACCCTGCCTCTACCCAACCAGGGCCCCGGGGCCTGTTATGTCAAACTGTCTTGGCTGTGGGGCTA	71	CCACTAATCAGGAGGCCA	25	TGTTATGTCAAACTGTCTTGGC	46	0	7	10.56	6.86957	-3	1	-0.9	-16.7	3.71091	3.40792	0.272727	1.14085	-
	chr1:153391660-153391720	+	GTCTTTGAGAAAAAGGACAAGAATGAGGATAAGAAGATTGATTTTTCTGAGTTTCTGTCCTTGCTGGGAGACATAGCCGC	476	AAAAGGACAAGAATGAGGATAAGA	427	CTGAGTTTCTGTCCTTGCTGGGAG	49	0	3	2.99063	6.91837	1	6	-13.4	-8.3	3.70696	4.0815	0.296296	1	-
NM#009	chr1:153499811-153499867	+	CTTCACCTGTTTTCCTTGTACCTGGATTGGCCTTATGCGGGATGGCCAATGCAGGTACAAGGAAGCAGCCAAGTGG	13	TTTCCTTGTACCTGGATTGGC	10	CCAATGCAGGTACAAGGAAGC	3	0	0	0.5	0.666667	1	2	-28.9	-8.9	3.85996	3.37248	1	1	0.000694753
	chr1:153508741-153508809	+	TTTGCTCTTCGTGACACGTGACTCGGCAAGGGGAGCAGGAGGAGGACTGCGGCGGTCACCCCTGCTTCCTCTGCCAGACCGTGAATGT	95	GTGACACGTGACTCGGCAAGGGG	35	TCACCCCTGCTTCCTCTGCCAGA	56	4	15	10.8857	3.64286	-11	-10	-12.2	-1.2	3.78836	4.08533	0.433333	1.04211	-
	chr1:153508786-153508834	+	ACTGCGGCGGTCACCCCTGCTTCCTCTGCCAGACCGTGAATGTGACCCTCGAGCCAGCGCAGCGTCAA	55	TCACCCCTGCTTCCTCTGCCAGA	44	ATGTGACCCTCGAGCCAGC	11	0	27	0.272727	3.72727	17	13	-2.1	-11.1	3.70373	3.63141	0.684211	1	-
	chr1:153508815-153508862	+	CAGACCGTGAATGTGACCCTCGAGCCAGCGCAGCGTCAATGTGGGCAAGGAGGGCGCCTCACAGGAT	19	ATGTGACCCTCGAGCCAGC	10	GTCAATGTGGGCAAGGAGGGCGC	9	0	3	3	2.88889	-6	-2	-16.6	-8.6	3.71375	4.06527	0	1	-
	chr1:153517753-153517804	+	TGGCAGAGGCAAGGGTTGGAAGAGAAGCTGCAGAGGCCATGCACCTTCTCGAGCTGGGCTGCTGCGTGCAG	83	AAGGGTTGGAAGAGAAGCTG	68	ACCTTCTCGAGCTGGGCTG	15	0	10	2.52941	1.26667	1	4	-8.4	-17	3.54989	4.26701	0.166667	1	0.290597
	chr1:153539281-153539352	+	AAGCCCCAGCCCAGCCTGGCAGGGAAAGCACTGGCACAGAGACCCCAAACAGGCCCTGCCAGGAGGAGCTTTGGATAATGACATGGCAGGA	36	CCAGCCTGGCAGGGAAAG	13	AGGAGCTTTGGATAATGA	23	0	19	6.84615	2.08696	15	15	0	-7.5	3.47057	4.11477	0	1.02778	-
	chr1:153599522-153599569	+	GCTCCTCCCAGCAGAGAAGCACAGGGTCTGGCAAATGTCCCCTGTGGTCAGAGCTGGCTCCGTCTGA	25	GCAGAGAAGCACAGGGTCTGG	8	GTCCCCTGTGGTCAGAGCTGG	17	0	23	4.125	4.76471	-1	3	-14.6	-8.3	3.60334	3.90503	0	1	-
	chr1:153606590-153606644	+	CGGCCGCTGCAGACGAAAGGCAGGAAAGGGCAGGCCGGGTGAGCAGACGGATCGGCCGACTAGACAGCCAACCA	50	AGACGAAAGGCAGGAAAGGG	21	CAGACGGATCGGCCGACTAGA	29	0	14	3.85714	5.58621	-16	-15	0	-10.2	3.55407	4.28936	0	1.28	-
	chr1:153618327-153618376	+	ATAAGAGGTTGCTTACATGTGGTAGCAGCTCTGGTTTGATTCAAGTTGCTACCATGTACATTGACAGCA	7	GCTTACATGTGGTAGCAGCT	5	TTCAAGTTGCTACCATGTAC	2	0	3	2.4	0	-4	-4	-19.1	-3	3.75421	3.56806	0	1	-
	chr1:153670017-153670083	+	ACCCTGTGGGACCTGGACGTAGGGTGGCCACTGGGAGCTTGGAGGTCTGGCGTGGCACTGCTCCCTGGTACACGGCTGGCAGTTTG	14	ACCTGGACGTAGGGTGGC	10	GCACTGCTCCCTGGTACACGGC	4	0	6	3.4	4	0	0	-11.9	-6.7	3.56085	4.39517	0	1	-
	chr1:153756356-153756413	+	ATGGTGGTACAGAAGCTCCTGACTTCCAGCCAAAAAGACAAACGGAGGGGCGAGGCCGGAGTACCTGGAGTTTTCCT	28	AGAAGCTCCTGACTTCCA	12	GCGAGGCCGGAGTACCTG	15	1	3	5.66667	9.13333	0	1	-11	-5.1	3.85225	4.43647	0.6	1.07143	-
	chr1:153936213-153936269	+	AGCGGATATTAGGAAAAGGACCTCGGGGCTGGGGCCCTGGGGCGCATCTGTGGAGGACTGAGGGGCCGGAGCGGGC	404	AGGAAAAGGACCTCGGGG	267	TGTGGAGGACTGAGGGGC	137	0	47	5.13483	5.28467	7	7	0	-8.8	3.50964	3.83803	0.0740741	1.05693	0.955569
	chr1:153945609-153945664	+	CCTTCCTCACCATGGGAGGCAAGGTAAGGGACTCAGGTTGCTGAGCCTTGTCCTACCTCCCTACATTCTAGGGTG	63	CATGGGAGGCAAGGTAAGGGAC	53	AGCCTTGTCCTACCTCCCTACA	10	0	0	0.54717	0	0	1	-20.3	-3.2	3.76611	3.92862	0.666667	1	0.290597
	chr1:153958923-153958969	+	GCTGCCAGCCCGGCCTCTGTTCTCTCGGTTTTCCCTTCCTAGCTTAGGCCGGCCTGTCTCTCTCGC	18	CGGCCTCTGTTCTCTCGGT	5	TCCTAGCTTAGGCCGGCCTG	13	0	1	1	3.84615	4	5	-12.1	-8	3.30633	4.06232	0	1	-
	chr1:153963337-153963410	+	ACTCTCCCCTCACGCTGATTTCGGATCGTAGAGGGTCCTCATTTACCCTCTGCACTTCTTAGGACATTAACTCCAGGGACCGCAGCGGCCCAC	37	CACGCTGATTTCGGATCGTAGAG	26	AGGACATTAACTCCAGGGACCGC	11	0	3	3.65385	2.36364	-10	-10	-2.1	-8	3.81649	3.59331	0.4	1	0.955569
	chr1:154223990-154224043	+	CCTGGCTCAGCAGATATCTCAGGGCTAAACCTGCAGTTTGGGGCATTGCAGTTTGGGTCAGAGCCTGTCCTTT	7	CAGATATCTCAGGGCTAA	4	TTGGGGCATTGCAGTTTGGGTCAGAG	3	0	8	2.75	5	-15	-7	-2.6	-7	3.72365	4.08461	0	1	-
	chr1:154232202-154232280	+	ATTCTCAAGTGGGCATACCCGTAGACCTTGTCTGACTGTGCTCATGGCCAGGCAGGGGGGACAGTGTATGCAAGAGTAATGTGGAGTTTGTGCTAACT	772	GGGCATACCCGTAGACCTTGTCTGA	678	GTATGCAAGAGTAATGTGGAGTT	94	0	63	2.76549	6.85106	17	15	-6	-2	3.85033	4.36501	0.161765	1.01554	-
	chr1:154232267-154232338	+	GTATGCAAGAGTAATGTGGAGTTTGTGCTAACTCTAGCCAGCTTAATTAGTGACTGGATAAATTGCACAACTCTCACATTCTTCTGTTTTT	2628	GTAATGTGGAGTTTGTGCTAAC	131	AAATTGCACAACTCTCACATTC	2497	0	19	5.26718	2.0869	-1	-1	-17.2	-6.8	3.76491	4.09457	0.116466	1.00342	0.591906
	chr1:154245115-154245174	+	ACGCCTCGCTCAATTTCTCACAGGGCTGCGCAGGTTTCCCCCGTCTGCGAATGGACCACTGGAGGGGTTCAAAGGTTCG	104	CAATTTCTCACAGGGCTG	67	TGGACCACTGGAGGGGTT	37	0	11	2.58209	4.97297	0	-1	-13.4	-4.4	3.81947	4.22305	0	1.02885	-
	chr1:154246282-154246328	+	ACACCTGGTGAGAGACTACGGGAGGGACAGACACTTCGGGACTCAATGCTTAAGTATCCAGATAGT	17	AGAGACTACGGGAGGGACAG	10	GGGACTCAATGCTTAAGTA	7	0	7	6.1	4.14286	10	11	-2	-2.8	3.78326	4.39356	0	1	-
	chr1:154247872-154247932	+	TTGTAGATAGTGGAGGAGCGCCGGACTGTGGTGGACAGTGAGGGCCGGACAGAGACTACAGTAACCCGACACGAAGCAGA	58	TGGAGGAGCGCCGGACTGTGGTG	15	AGAGACTACAGTAACCCGAC	41	2	6	10.4667	4.97561	2	-1	-2	-2.8	3.62894	4.21741	0	1.01724	-
	chr1:154377881-154377938	+	GGGAAGTCGCACTGACACTGAGCCGGGCCAGAGGGAGAGGAGCCGAGCGCGGCGCGGGGCCGAGGGACTCGCAGTGT	139	ACTGACACTGAGCCGGGCCAGA	115	CGGCGCGGGGCCGAGGGA	23	1	52	5.47826	10.3913	7	3	-8.6	-11.5	3.39849	4.1936	0.108504	1.04317	-
	chr1:154438353-154438410	+	AGCAAATTCTGTTTTTCTAGGCCTGGGGACGGCTTTTACTTAAACCGCCAAGGCTGGGGGAAGAAGCTCTCTCCTCC	14	GTTTTTCTAGGCCTGGGGACGG	7	GCCAAGGCTGGGGGAAGAAGC	7	0	0	3	1	2	3	-10	-5	3.72322	3.8098	0	1	-
	chr1:154441005-154441078	+	ACGAGGCCTTTGGTAACTCAGAGAGCTCTTGGCCCTGATGGGGACTTGCCCTTACGCTTTCTTTATCAGGCTCTGAGTTCACACGGAGCCTCT	17	TGGTAACTCAGAGAGCTCTTGG	13	TTTATCAGGCTCTGAGTTCACA	4	0	5	1.92308	1.5	0	0	-13.6	-13.2	3.78476	3.96793	0.2	1.11765	0.290597
	chr1:154441145-154441196	+	GGTTGTGGAATCTGTTGCTGGAACCAGGCTGGAAGCCCACCTGGTAGTGAACAGGGCCCAGTGGGGCAGGC	15	TCTGTTGCTGGAACCAGGCTGG	10	CTGGTAGTGAACAGGGCCCAG	5	0	10	2.7	0	5	6	-10.5	-6.7	3.61568	3.84302	0.666667	1.06667	0.290597
	chr1:154909174-154909240	+	GCCGCCACGCCTCGCGATGCCTGAAGCTGACACTTCTCCCTACCCCTAAAATCGGGACACCGCGCGGAATGGACGCGGCCACTAAG	9	CTCGCGATGCCTGAAGCTGA	4	ACCGCGCGGAATGGACGC	5	0	2	0	4	12	10	-6	-10.9	3.69608	3.6668	0	1	-
	chr1:154934305-154934366	+	GAGGGGGAGCAAGGACCGGACGAGACGCTACGCCTGAAAACAGGCGGCGGGCGAGGGACGAGGCTTACCACGGCACCACGC	66	AAGGACCGGACGAGACGC	46	AGGGACGAGGCTTACCAC	20	0	6	2.73913	2.05	10	10	-1.8	-10.9	3.3781	4.36505	0.4	1.01515	0.955569
	chr1:154934348-154934397	+	GCGGCGGGCGAGGGACGAGGCTTACCACGGCACCACGCGAGTGGAAAGGGTCGTCTCCGCTAGCGGCGG	26	AGGGACGAGGCTTACCAC	20	GTGGAAAGGGTCGTCTCCG	6	0	0	2.05	0.333333	0	1	-17.3	-13.8	3.55502	4.15738	1	1	0.016951
	chr1:154934522-154934589	+	ACCCGGGAGGCCCAGGTAGCCCGGGGGCCGGTGCTGGGGCGCCGGGCAGGCCCGGCTCCCGCCTCGACCCACCCGGAGCCAGCCCCC	11	CCCAGGTAGCCCGGGGGC	9	CTCCCGCCTCGACCCACCCGGA	2	0	6	4.22222	0	-11	-8	-11.6	-8.5	3.13652	4.02338	0.5	1.09091	-
	chr1:154947156-154947204	+	GGGTGGGAGCGCGTGCTGTTGGGAGTTGCTTGGAGGTTGGCGGCGCGGGGCTGAAGGCTAGCAAACCG	51	GCGTGCTGTTGGGAGTTG	20	CGGCGCGGGGCTGAAGGC	31	0	21	4.3	3.3871	10	10	-9.1	-5.6	3.40928	4.2715	0.125	1.05882	0.591906
	chr1:154947499-154947551	+	CTCAGTAGAGAGGAGAGAGGGGTGGGCGTGGTTAGGGTACTGACCACCCTCACCCATGAGGCTTTCTGGATC	59	AGGAGAGAGGGGTGGGCG	55	TACTGACCACCCTCACCCATGAGGC	4	0	29	7.29091	1.75	-9	-2	-12.8	-7.2	3.69156	3.86635	0	1.10169	-
	chr1:154974069-154974135	+	GAATTCATGTCAAGCTATCCCTCCTCGGTGGAGACTCAGTTTCTCCACTTAGGGAACCCGCGGGATGGAGGTGGGGAGCAAAAGCG	8	CAAGCTATCCCTCCTCGGTGGAGA	3	CCCGCGGGATGGAGGTGGGG	5	0	0	0	4.4	-3	-7	-12	-3.5	3.8888	3.77122	0	1	-
	chr1:154974244-154974299	+	GCTTGCCTGGGGCGCCCTTCCCTCCCCGCGGGGCACCGTCACGCGTGGGGAGGGACGCAGGGCGCCCGCAGGCTC	36	GGCGCCCTTCCCTCCCCGC	11	TGGGGAGGGACGCAGGGCGC	25	0	1	0.272727	0.08	1	-1	-34.7	-16.7	3.36108	3.17044	0.727273	1	0.591906
	chr1:154975250-154975319	+	CAGGAGGAGGCAGAGGGCGGCGGAGGAGGAGCCCCCCAGCAGCGAGCGGCGAGCAACTGACCGCGGCCTTCTGACCAGGACCGGAGCAG	41	CAGAGGGCGGCGGAGGAGGAGC	10	GACCGCGGCCTTCTGACCAGG	31	0	9	6.9	5.22581	7	6	-22.4	-5.8	3.28121	4.29063	0.533333	1.02439	-
	chr1:154987275-154987351	+	GAATACCGCACCCACAGGGCTGTGCTAGCTGCCTGTAGCCACTACTTCAAGAAGCTTTTCACTGAGGGCGGTGGCGGAGCTGTCATGGGGGCCGGG	8	CCCACAGGGCTGTGCTAGCTG	4	GAGGGCGGTGGCGGAGCTGTCAT	4	0	4	7.75	0.75	-5	-2	-14.9	-6.3	3.82753	4.24357	0	1	-
	chr1:154987504-154987567	+	CTGTGCTCCAGGCTGCCCGCCTGCTGGAGATCCCGTGTGTCATCGCTGCTTGCATGGAGATTCTGCAGGGCAGTGGGCTAGAA	17	GGCTGCCCGCCTGCTGGAGATCC	3	TGGAGATTCTGCAGGGCAG	14	0	2	0	0.857143	-3	-2	-17.2	-13	3.65673	3.60083	0	1.05882	-
	chr1:154987592-154987663	+	CAGCCCGGACGAGGATGACTGTGAGCGAGCCCGCCAGTATCTGGAGGCCTTTGCCACAGCCACGGCCTCTGGAGTTCCCAATGGTGAAGAC	28	GAGGATGACTGTGAGCGAGCCCGCC	25	AGCCACGGCCTCTGGAGTTCCCAA	3	0	2	3.28	0.666667	15	12	-5.6	-3.5	3.80233	4.39723	0.666667	1.07143	0.955569
	chr1:154987861-154987934	+	CGGGCAGAGTGGGCAGCAGTGGGGGCAGTGGGCCGGGGGACAGCTACAGCCCTCCCACAGGAACTGCCTCCCCTCCTGAGGGTCCCCAGAGCT	12	GGGCAGCAGTGGGGGCAGT	3	AACTGCCTCCCCTCCTGAGGGT	9	0	5	3.33333	3.22222	-1	2	-20.1	-7.3	3.46296	4.5593	0.333333	1	-
	chr1:154987912-154987969	+	CTCCCACAGGAACTGCCTCCCCTCCTGAGGGTCCCCAGAGCTACGAACCCTATGAGGGTGAGGAAGAAGAAGAGGAG	17	AACTGCCTCCCCTCCTGAGGGT	11	AACCCTATGAGGGTGAGGAAGA	6	0	7	4.90909	4.16667	-1	-1	-24.1	-6.2	3.55326	3.82767	1	1	0.591906
	chr1:155026875-155026930	+	ATTTCGCGAATCCAAGATCTCCACCTGCCAGGCCACACCTGTGCCCTGAGCTGGCGGGAATCTGTACACACTCAG	23	TCCAAGATCTCCACCTGCCAGG	11	TGTGCCCTGAGCTGGCGGGAATCTGT	12	0	3	1.81818	4.16667	-5	-2	-19.1	-1.6	3.84188	3.92655	0.5	1	0.955569
	chr1:155028410-155028469	+	CCTACAGGCCCAGAAATACCGGGACTTCCAGCACCTGCTAAACCGCACACTGGAAGTGGCCCTCTTGCTGGACACAGTG	10	CAGAAATACCGGGACTTCCAGCACCT	6	CTGGAAGTGGCCCTCTTGCT	4	0	1	3.66667	1	5	-1	-15.8	-8.1	3.7782	3.57941	0	1	-
	chr1:155035124-155035176	+	TCAAGCAACACTCTGCGGACCTGCCGGCGTAGTTGCAGCGGGGGCTTGGGGAGGGGCTGGGGGTTGGACGGG	9	CTCTGCGGACCTGCCGGCGT	3	CTTGGGGAGGGGCTGGGG	6	0	5	3	2	-9	-10	-9.3	-6.2	3.50602	4.33106	0	1	-
	chr1:155036241-155036303	+	CCTTTCTCTCCTCGACTGTGAAGCGGGCCGGGACCTGCCAGGCCAGACCAAACCGGACCTCGGGGGCGATGCGGCTGCTGCC	350	CTCGACTGTGAAGCGGGC	327	AACCGGACCTCGGGGGCGATGC	22	1	1	2.01529	2.86364	4	8	-3.8	-6.2	3.64248	4.09626	0.12	1.02	0.955569
	chr1:155057453-155057518	+	AGGAAGCTCGGAGGAAAAGTCGGAAGGCTACGCGGACCCTGGGGAGGGGCTGCGGAGCGGTCAGATGGAAAGCGGCTTTGCTCTG	10	GAGGAAAAGTCGGAAGGC	8	CGGTCAGATGGAAAGCGG	2	0	9	7.625	0	1	-9	-1.2	-8.5	3.58098	4.12576	0	1.2	-
	chr1:155100373-155100421	+	CCAGCGCTGACTGCGCCGCGGAGAAAGCCAGTGGGAACCCAGACCCATAGGAGACCCGCGTCCCCGCT	121	CTGCGCCGCGGAGAAAGC	52	AGACCCATAGGAGACCCG	69	0	68	6.92308	3.75362	-9	-8	-3	-5.6	3.58492	4.25314	0.307692	1.01653	-
	chr1:155106687-155106736	+	GCAGCCTCAAAACGGGTCAGTATTAAGGTTTTCAACCGGAAGGAGGCCAACCAGCCCGACAGTGCCATC	11	AACGGGTCAGTATTAAGGT	5	CGGAAGGAGGCCAACCAGCCCGA	6	0	14	2.6	1.33333	-9	-1	-8.7	-2.6	3.79947	3.692	0	1	-
	chr1:155108120-155108171	+	ACACCCGCGGAGCCCTAGGAAGGGGACTGACCGGGACATGGAAGAGGTCTGGACCAGGGTACTGGGAAGGC	25	AGCCCTAGGAAGGGGACTGACC	7	TGGAAGAGGTCTGGACCAGGGTA	18	0	5	2.42857	6.61111	-12	0	-11.9	-11.1	3.54407	4.48878	0	1.08	-
hsa-mir-92b MI0003560	chr1:155164986-155165049	+	GGCGGGCGGGAGGGACGGGACGCGGTGCAGTGTTGTTTTTTCCCCCGCCAATATTGCACTCGTCCCGGCCTCCGGCCCCCCCG	259290	AGGGACGGGACGCGGTGCAGTGT	19475	TATTGCACTCGTCCCGGCCTCC	239815	0	6	0.0198203	0.021183	1	2	-28.8	-21.7	3.59697	3.44096	0.796648	1	0.0019704
	chr1:155197591-155197657	+	GAGTCCAGCCCACCGAAGCTGAGAGGATTCCTAACCTTCCTCTTCAGAGAGCCTCAGGTTAGGGAACGTCCAGTGCCCAAAAGCTG	19	CACCGAAGCTGAGAGGAT	8	TCAGGTTAGGGAACGTCCAGTGC	11	0	1	4.875	7.36364	-11	-5	-6.6	-3.2	3.76803	4.09412	0.333333	1.05263	-
	chr1:155197740-155197787	+	TCTTCCTGAGGCTGGGTTGTTACGATGGTGAATTATTCAAGATGTCTTGCAGCCTGACGCCATCTCT	13	GCTGGGTTGTTACGATGGTG	7	AAGATGTCTTGCAGCCTGA	6	0	7	2.14286	5.16667	1	-1	-10.4	-5.3	3.86023	3.96814	0	1	-
	chr1:155214712-155214767	+	CCGCCAGCACACTGTTGGTGGATGGGGGCGATTGAATTCCCACAGTGAGTCCAGCCCACCGAAGCTCAGAGGATT	53	ACTGTTGGTGGATGGGGG	36	CACAGTGAGTCCAGCCCACCGAAGC	17	0	15	3.72222	9.05882	4	11	0	-0.7	3.78265	3.54565	0.2	1.03774	-
	chr1:155214762-155214824	+	CCAGCCCACCGAAGCTCAGAGGATTCCTAACCTTCCTCTTTAGAGAGCCTCAGGTTAGGGAACGTCCAGTGCGCAGAAGCTG	24	GAAGCTCAGAGGATTCCTAA	18	TCAGGTTAGGGAACGTCCAGTGC	6	0	4	3	1.83333	-5	-1	-9.4	-8.3	3.79651	4.23925	0.333333	1.04167	0.591906
	chr1:155278723-155278771	+	CGCCAACAAGCGGGACCGAGCAGGAATCCGTATCTGGGAACAGGTGAGAGAGGATGTGTGCTGGGCCT	191	CGGGACCGAGCAGGAATC	43	CAGGTGAGAGAGGATGTG	148	0	89	5.53488	2.91216	-12	-12	0	-8.9	3.74422	4.35308	0.157895	1.01047	0.955569
	chr1:155278753-155278816	+	TATCTGGGAACAGGTGAGAGAGGATGTGTGCTGGGCCTTGGAGGAAGGGGGCCGAGACCGGGCCTTACTTCTGTAACGATACT	149	CAGGTGAGAGAGGATGTG	141	GAGACCGGGCCTTACTTCTG	8	0	42	2.31915	2.75	-5	0	-7.1	-4.1	3.74225	4.37109	0.214286	1	0.591906
	chr1:155279028-155279086	+	TGCTCAGTCCTAGCGATTCCTGTGGGGCTTGGGACGCGCGGTTCAAGCACCCCGGACCATATGGATGCAGCACCCATG	18	TAGCGATTCCTGTGGGGCT	14	CCCGGACCATATGGATGC	4	0	4	3.57143	1.5	4	5	-3.6	-8.2	3.85079	3.94387	0	1	-
	chr1:155279853-155279908	+	TCCTCCCTCAGAATGAACGGAGACCAGAATTCAGATGTTTATGCCCAAGAAAAGCAGGATTTCGTTCAGCACTTC	58	GAATGAACGGAGACCAGAATT	49	AAGAAAAGCAGGATTTCGT	9	0	19	4.55102	5.33333	-4	-6	-5.6	-3.3	3.79398	3.73458	0.230769	1.01724	0.955569
	chr1:155279922-155279971	+	CACTTCTCCCAGATCGTTAGGGTGCTGACTGAGGATGAGATGGGGCACCCAGAGATAGGAGATGCTATT	19	AGATCGTTAGGGTGCTGAC	17	TGGGGCACCCAGAGATAGG	2	0	3	2.70588	0	0	1	-14.8	-5.6	3.71578	4.0658	0.285714	2.68421	-
	chr1:155294672-155294722	+	TCCCCGGAGCCCAGCGGCTGTGGATGGCAGAAGCCCAGAGTGGGACTGGTCAGCTGCAGGAGCAGAAGAA	11	CCAGCGGCTGTGGATGGCAGAAGCC	5	AGAGTGGGACTGGTCAGCTGCAGG	6	0	1	5	3.83333	-6	-6	-4.2	-4.8	3.51447	4.14851	0	1	-
	chr1:155531830-155531906	+	ATCTTCACCACTGCTCTCTCAGAGATCCAGGTCCGGGAGATGACAGTGGCTCCCAGAAAGCCCAGGATTCAATCGCTGAGAGAGTGCTTAGGCCCG	20	CTGCTCTCTCAGAGATCCAGG	15	ATTCAATCGCTGAGAGAGTG	5	0	0	9	11	5	-1	-19	-0.9	3.7909	3.65492	0	1	-
	chr1:155533020-155533066	+	CCTGCCGGTTGACCTGAGCCTACTTCGCAGTAGCAGGACCGCTGCTGTGGAGCTGGTCGCAGGCGG	347	GACCTGAGCCTACTTCGCAGT	39	ACCGCTGCTGTGGAGCTGG	308	0	107	9.74359	2.5	-6	-2	-14.1	-10.1	3.65958	3.47697	0.342857	1.08357	-
	chr1:155580069-155580121	+	GGTGCTCACACTGCAGTTGGGACATTTTGCCGGTTTCGTGGGCGCGCACTGGTGGAACCAGCAGGTGAGGTC	135	CTGCAGTTGGGACATTTTG	84	GCGCACTGGTGGAACCAGC	51	0	30	2.09524	3.96078	-9	-2	-6.8	-9.2	3.6771	3.95018	0.1	1	0.955569
	chr1:155658936-155658987	+	GTCGGTCGCCTAGTCTGGAGAACTAGTCCTCGACTCACGGTGAGGGAATGGACCGACACGGGTATTGTACC	70	TAGTCTGGAGAACTAGTCCT	38	AGGGAATGGACCGACACGG	32	0	26	5.39474	3.84375	0	-1	-0.8	-5.7	3.79237	4.17014	0	1.01429	-
	chr1:155708116-155708170	+	GCAGTACACAGGAAGAGGAGCCAGGCCCTTGTACCTATGGGATTGGACAGGACTGCAGTTGGCTCTGGACCTGC	54	GGAAGAGGAGCCAGGCCC	14	GGGATTGGACAGGACTGCAGTTGGCT	40	0	10	3.14286	4	-14	-8	-7.8	-6.8	3.70016	3.8964	0	1.01852	-
	chr1:155715649-155715701	+	GGTGCTCACACTGCAGTTGGGACATTTTGCCGGTTTCGTGGGCGCGCACTGGTGGAACCAGCAGGTGAGGTC	135	CTGCAGTTGGGACATTTTG	84	GCGCACTGGTGGAACCAGC	51	0	30	2.09524	3.96078	-9	-2	-6.8	-9.2	3.6771	3.95018	0.1	1	0.955569
	chr1:155948470-155948516	+	GTTTGTGTGGGGGCAGCTCGGAGAGGTACGAGGGTCCTAGGACAGGTTTGAGAGGCCCCTCTGCCT	22	GGGCAGCTCGGAGAGGTA	7	TCCTAGGACAGGTTTGAGAGGC	15	0	6	1.85714	4.86667	-6	-2	-8.2	-7.8	3.61226	4.11645	0	1	-
	chr1:156031138-156031210	+	GCCAACACACAGATTTGTCGCCTCTGTCCCCGAAGACACCTGCACCCTCCATGCGGAGCCAAGATGGGGAATGGAACTGAGGAAGATTATAA	16	AGATTTGTCGCCTCTGTCCCCGAAG	5	AAGATGGGGAATGGAACTGAGG	11	0	4	9.4	3.18182	-1	-5	-13.7	-1.4	3.86327	3.83456	0.2	1	-
	chr1:156085414-156085465	+	CAGAACTAGCCCTGCCAGCTCGAAGAACTCTGGGCACCCAGGACACATCGGAGTGGCAGAAAGGGTCCTGT	27	CCTGCCAGCTCGAAGAAC	14	CACATCGGAGTGGCAGAA	13	0	11	7.35714	3	1	1	-13.9	-5.8	3.73762	4.39433	0	1	-
	chr1:156100450-156100505	+	TCAGGCTCGGCTGAAGGACCTGGAGGCTCTGCTGAACTCCAAGGAGGCCGCACTGAGCACTGCTCTCAGTGAGAA	36	CTGAAGGACCTGGAGGCT	27	AGGAGGCCGCACTGAGCACTGCTC	9	0	22	4.2963	7.88889	7	12	-6	-12.2	3.51714	4.33502	0	1	-
	chr1:156100481-156100546	+	CTGAACTCCAAGGAGGCCGCACTGAGCACTGCTCTCAGTGAGAAGCGCACGCTGGAGGGCGAGCTGCATGATCTGCGGGGCCAGG	23	AGGAGGCCGCACTGAGCACTGCTC	5	CTGGAGGGCGAGCTGCATGATCTG	18	0	10	5.4	6.11111	-5	-9	-9.1	-10.5	3.59019	4.24465	0	1	-
	chr1:156105002-156105079	+	CAGTCTGCTGAGAGGAACAGCAACCTGGTGGGGGCTGCCCACGAGGAGCTGCAGCAGTCGCGCATCCGCATCGACAGCCTCTCTGCCCAGCTCAGCC	28	AGAGGAACAGCAACCTGGTG	19	CATCGACAGCCTCTCTGCC	9	0	9	4.21053	13.1111	6	5	-5.3	-7.8	3.61862	4.3726	0.5	1.10714	-
	chr1:156105831-156105878	+	TGGACGAGTACCAGGAGCTTCTGGACATCAAGCTGGCCCTGGACATGGAGATCCACGCCTACCGCAA	29	CCAGGAGCTTCTGGACATCAAGCT	14	TGGACATGGAGATCCACG	15	0	26	5.71429	5.46667	21	15	-0.9	-2.9	3.82631	4.05637	0.555556	1.41379	-
	chr1:156105851-156105931	+	CTGGACATCAAGCTGGCCCTGGACATGGAGATCCACGCCTACCGCAAGCTCTTGGAGGGCGAGGAGGAGAGGTGGGCTGGGGAGACGTCGGGGAGGTGCT	41	AGCTGGCCCTGGACATGGAG	20	GTGGGCTGGGGAGACGTCG	21	0	22	6.65	6.47619	-11	-9	-4.2	-5.3	3.65059	4.00915	0.5	1.41463	-
	chr1:156105912-156105962	+	AGGAGGAGAGGTGGGCTGGGGAGACGTCGGGGAGGTGCTGGCAGTGTCCTCTGGCCGGCAACTGGCCTTG	40	GTGGGCTGGGGAGACGTCG	26	CAGTGTCCTCTGGCCGGCA	14	0	10	0	2	3	1	-20	-5.8	3.44106	4.4034	0.384615	1	0.591906
	chr1:156163908-156163961	+	CGGTAGCCCAGTCGAGATGGAGGAAGATGCGACCGGCAGACGGCATTCGCTGGGAACGACGGATAGACTGGGG	691	GTCGAGATGGAGGAAGATG	489	TTCGCTGGGAACGACGGA	202	0	192	2.91002	3.5495	-4	-5	-1.1	-5.8	3.69092	4.10422	0.115385	1.03473	0.955569
	chr1:156182809-156182858	+	CTTCAACATGGCCGAAGCAAGTAGCGCCAATCTAGGCAGCGGCTGTGAGGAAAAAAGGCATGAGGGGTC	205	GCCGAAGCAAGTAGCGCCAA	66	CGGCTGTGAGGAAAAAAGGC	139	0	22	5.59091	2.07914	16	16	-5	-9.4	3.73726	3.75728	0.0363636	1.00976	-
	chr1:156186535-156186590	+	GCTCCGTGCCGTGCGTGTCAGGCGTTCTCGTCTCCGCTGGGTTGTCCGCCGCCCCTTCCCCGGAGTGGGGAGTTG	45	GTGCGTGTCAGGCGTTCTCGTCT	35	TCCGCCGCCCCTTCCCCGGAG	10	0	14	3.11429	2.4	6	4	0	-16.1	3.38349	4.33618	0.333333	1.02222	0.955569
	chr1:156252837-156252883	+	GCGGCCAAAGCTTAACTGGATCAGGGCAGGTGAGCTTACAGCTAGGAGCGTGACTGCTTTGTCCTA	25	CTTAACTGGATCAGGGCAGG	12	CAGCTAGGAGCGTGACTG	13	0	1	2.66667	4.53846	-14	-16	-0.1	-13.8	3.82718	3.74512	0	1	-
	chr1:156390148-156390207	+	TATTTTTACTTTCGGTTATCTAGCTTTATGAAGACTCCACACCACTCATACAGCTAGATAACCAAAGATAACAACCAAC	31	TTCGGTTATCTAGCTTTATGA	20	ATACAGCTAGATAACCAAAGAT	11	0	0	0	0.636364	2	4	-20.3	-6.1	3.6885	3.15281	0.0731707	1	0.591906
	chr1:156426569-156426619	+	CTGCCCGGGTGCGGTTGGCTGATGATTCCGTCTGCCACTGGCAGAGCCAGCGCAGTGAGGCTGAGGCCCC	61	GCGGTTGGCTGATGATTCCGT	27	GCAGAGCCAGCGCAGTGAGG	34	0	9	5.59259	6.79412	8	7	-1.7	-9.4	3.58491	4.38877	0	1.04918	-
	chr1:156470758-156470819	+	CCGGGCCAGGCCGGGTCGGCCCCCACCCCACCGCCCTCCCAAGCTAGGCTGCGGCGCTGGGAGCGGCGGATCCCTCCGCCT	47	CCGGGTCGGCCCCCACCCCAC	4	GCGCTGGGAGCGGCGGAT	41	2	5	4	5.12195	-3	-6	-4.2	-12.3	3.31207	4.31204	0	1	-
	chr1:156472848-156472899	+	GGGTGTTTATTTTCCGGCTGTTTCCGACGTCAGGAAAGCAGAATGTTGAGACTGAAGAGATCCAAGGCTGC	432	TTTCCGGCTGTTTCCGACGTC	22	AATGTTGAGACTGAAGAGAT	410	0	46	10.1364	2.64634	11	10	0	-3	3.84693	4.03017	0.0666667	1.01389	-
	chr1:156475295-156475364	+	GGAAGAAGGCAGACTTAAAGGGCCAGACGCTCGCGGCCTGCCAGGTTTTGGCTATGAGACTTGGCTTGGGAGGAACGAAATGGGATGTG	101	AGACTTAAAGGGCCAGACGCT	24	TGGCTTGGGAGGAACGAA	77	0	15	2.75	8.41558	-3	-6	-1.1	-1.4	3.75192	4.36869	0.166667	1	-
	chr1:156561669-156561721	+	ATCAAAAGCCAGACCATCGCCTGTCGCTCGGGACCCACCTGGTGGGGACCGCAGCGGCTGAACTCGGGTGGC	14	AGACCATCGCCTGTCGCTCGGGAC	8	GGTGGGGACCGCAGCGGCTGAA	6	0	13	5	2	-5	-8	-14.7	-2.7	3.70482	4.02043	0	1.07143	-
	chr1:156561859-156561931	+	AGAGAACACGAGGGGCGGGACTCAGGCCGCGGGTTTTCCTCAGCCAGGAGGAGGCCCAGGCCGTGGACCAGGAGCTATTTAACGAATACCAG	10	AGGGGCGGGACTCAGGCCGCGGG	3	GTGGACCAGGAGCTATTTAA	7	0	7	0	2.85714	10	3	-4.3	-3	3.71874	4.19932	0	1.1	-
	chr1:156562281-156562348	+	GTATGTGGGGAGGGGCTGTGGGGGAGGAGGGCGTGAGGGCTCTGGGATCTGGGGTTGAATTACCACTTTCTTCCTAGGGCTACGAGC	16	AGGGGCTGTGGGGGAGGAGGG	2	AATTACCACTTTCTTCCTAG	14	0	1	0	0.357143	-7	-7	-12.3	-6.7	3.57036	4.3318	0.692308	1	0.955569
	chr1:156628834-156628887	+	GCTCTGCACCCAGAGGAGGACCCAGAAGGACGTCAGGGGAGGCTACTGGGACGCTGGAAGGCGCTGTTGATCC	29	CAGAGGAGGACCCAGAAGGACGTCA	22	AGGCTACTGGGACGCTGGAAGGCG	7	0	2	5.90909	5.85714	16	15	-2.1	-9.5	3.69852	4.46402	0	1	-
	chr1:156679844-156679906	+	GGAGGAGGTGGGGATGCACTGGTTGAGGACTTGTCCAGACTGGGTTTCAGTTCCCTGGATGGAGAAGTCAGTCTACGCCATG	9	GGGATGCACTGGTTGAGGACT	5	CCTGGATGGAGAAGTCAGT	4	0	0	5.6	2.25	-12	-3	-4.4	-8.3	3.71117	4.52305	0	1	-
	chr1:156698556-156698615	+	GGAGAGGAGTGTACGGCAAGGGGCGGGAACTGGAACTTGGCCCGCCTCGTTGTGAGCTGAGCTCAGCGGCACGCTTTTG	19	GTACGGCAAGGGGCGGGAACTGG	8	GTGAGCTGAGCTCAGCGG	11	0	5	7.25	2.90909	16	11	-6.9	-6.3	3.71577	4.07591	0	1.05263	-
	chr1:156698738-156698784	+	CCACTCCAGCATCGGATCCCGGAAAGGCAGCGTCGGAGACTGGACCCAAAACTCTTCCTGTTCTGC	208	ATCGGATCCCGGAAAGGC	145	GAGACTGGACCCAAAACTCTT	63	0	29	5.33103	5.31746	15	18	0	-9.6	3.80689	4.40492	0.12	1	-
	chr1:156711697-156711752	+	TTAAACAGTGGCTGGGCAGGAGTAGAATGAATGGTGTGGTTTATTCTACGACTCTGCCCACAAGAAGTTTGGATT	31	GCTGGGCAGGAGTAGAATGA	25	ATTCTACGACTCTGCCCACAAGA	6	0	0	0.96	0.333333	2	3	-19.6	-4.3	3.85679	3.91468	0.416667	1	0.0305941
	chr1:156721699-156721751	+	GGCATAAGGAGCCGATCGCCGAGCACGCCGAGCAGGCTTTGTGTGCCCGCGGTCGGTGGGTGCCCGCCCGCC	47	GCCGATCGCCGAGCACGC	13	GCCCGCGGTCGGTGGGTG	34	0	4	4.15385	2	4	5	-17.2	-8.8	3.5766	3.93597	0	1	-
	chr1:156722170-156722220	+	CTCGTTTCTCTAAGCTACTGTCTTGCCAAGGAGACTTGGACTCAACGGCTAGCTAACCCCGCAAAGATGA	9	TAAGCTACTGTCTTGCCAAGGAGA	2	TTGGACTCAACGGCTAGCTAACCCC	7	0	4	0	3.57143	5	4	-11.9	-0.9	3.86154	3.47369	0	1	-
	chr1:157015756-157015802	+	CCGGGGGCGGGGGCGGGAAGCTGACCGCCTTTCCCTGCCTCGGTTCCCGCGGCCGCGACTCCCGCC	11	GGGCGGGAAGCTGACCGC	3	TGCCTCGGTTCCCGCGGCCGC	8	0	3	0	1.75	13	16	-4.2	-19	3.23918	3.98414	0.6	1.09091	-
	chr1:157679151-157679200	+	TTTCCCGCCAAACCTAAAGCCTGCACCTCCACCTACTATAGAAGAGAAAGTTGCTAAAAAGTCAAGAGG	7	AACCTAAAGCCTGCACCTCCACC	4	TAGAAGAGAAAGTTGCTAAAA	3	0	4	1	1.33333	-1	-3	-4.5	-1.6	3.68086	3.45916	1	1	0.955569
	chr1:157696883-157696939	+	GCCTCCTGAGCTGGTCAGAAGGACAGTGTTACTGAAAATCTATGAGAAAGGACCAGCAGGGAAACATAGCAAATTG	34	CTGGTCAGAAGGACAGTG	20	AGGACCAGCAGGGAAACA	14	0	0	1.9	3.07143	10	10	-8	-9.8	3.76206	3.81713	0	1	-
	chr1:158067415-158067464	+	TGCCCTCTGTAACTTACGTGTTGGTGCATCAGAATCTGAATTGGAACCTACCTGATGGGCCCAGTGGAA	44	AACTTACGTGTTGGTGCATCAGA	26	AATTGGAACCTACCTGATGGG	18	0	7	3.73077	5.83333	-12	-14	-7.2	-7	3.84552	4.37161	0.5	1	-
	chr1:158980531-158980580	+	TCCATTCTGCACCGGGTGCTAGCGGCAGAATTTCAATCATTTTGGAATTACTCTCTGCCCTCCTGAAAG	7	ACCGGGTGCTAGCGGCAGAATT	2	CATTTTGGAATTACTCTCTGCC	5	0	0	0	2.6	-8	-13	-9.6	-1.3	3.85037	3.48738	0	1	-
	chr1:158985552-158985603	+	CTGAACCCTCAAGCAGGAACTGAGAGCAAATTGTATTGAAACTGCTTCAGCTGTCGGAGATCGTTTATATG	54	AAGCAGGAACTGAGAGCA	36	GCTTCAGCTGTCGGAGAT	18	0	50	2.58333	2.72222	1	5	-8.1	-9.2	3.87988	3.85692	0	1.12963	-
	chr1:159558139-159558186	+	AAAGTTATCGAAAAGTTCCCGGCTCCAGTGCACATCTGTGTGAGCTGGGAGTCCTCATCAGGTATTG	38	AAAAGTTCCCGGCTCCAGTG	12	TCTGTGTGAGCTGGGAGTCCTCA	26	0	4	3.75	1.69231	-2	-1	-18	-3.7	3.86551	3.8179	0.333333	1.02632	0.290597
	chr1:159558291-159558342	+	GGGGCAGGAACAGGATTCCTATGGGGGCAAGTTTGATAGGAGCCAGTCCTTTGTGGGAGAGATTGGGGATT	7	CAGGATTCCTATGGGGGCAAG	3	AGGAGCCAGTCCTTTGTGGGAGAG	4	0	18	4	6.25	11	14	-2.7	-4.6	3.56159	3.70129	0	1	-
	chr1:159824790-159824837	+	CCGCTGGCCTTGCACCCGGGCGCCACGGCGTCCTCTCTGTGGAAAACAACAGGCGGGCGGGTGAGCG	45	TGCACCCGGGCGCCACGGCG	5	GTGGAAAACAACAGGCGGG	40	0	3	2.6	3.925	-2	-3	-1	-14.2	3.59004	4.06643	0	1	-
	chr1:159893311-159893358	+	TTTAATTGGGAAGACAAAGGGACTCTCCATCCACCGTGCAGATGGAACACAGGAGAACTTCCCAACT	49	AAGACAAAGGGACTCTCCATCCAC	7	GCAGATGGAACACAGGAGAA	42	0	5	3.14286	3.19048	-4	-8	-2.8	-6.8	3.75887	3.99762	0	1	-
	chr1:159893683-159893738	+	TGTGGTGAGCAGGCTGTGAGCACGGGAGCAGAAGTGGGATCGTCTCAGCAGTGCTCGGGTGTAGCCAGGTGCAAG	530	AGGCTGTGAGCACGGGAG	387	CAGCAGTGCTCGGGTGTAGC	140	3	45	1.92506	7.38571	-8	-2	-7.5	-2.8	3.5282	3.88883	0.0980392	1.00377	-
	chr1:159895426-159895485	+	CTTGAGACAGAGGGACAGTAGACCAGAGCAAGGGTTAAAGGTTCGGGGAGTCTGAATCTACAAAGGCGGCTGCAGTGGT	1792	AGGGACAGTAGACCAGAG	1748	CTGAATCTACAAAGGCGG	44	0	367	2.66362	3.11364	-12	-12	-1.2	-9.1	3.723	3.87642	0.0454545	1.02734	0.955569
	chr1:160093750-160093809	+	GGGTGTGGTGCTGGCAGCTGTGGTCATTGTCACTGGCTGCTTCTCCTACTACCAGGAGGCCAAGAGCTCCAAGATCATG	15	CTGGCAGCTGTGGTCATT	10	ACTACCAGGAGGCCAAGAGCTC	5	0	15	1.4	2.6	-1	3	0	-9.7	3.72328	4.0357	0	1.2	-
	chr1:160097382-160097456	+	AGACCGGACGGTGATGGGCCGCATAGCTACTCTCGCCTCAGGCCTGGAGGTTGGGCGGACACCCATAGCAATGGAGATTGAACACTTCATCCAG	55	GTGATGGGCCGCATAGCTACTCTCG	12	ATAGCAATGGAGATTGAACA	43	0	21	5.33333	9.34884	20	15	0	-4.8	3.87337	4.20582	0.0909091	1	-
	chr1:160099953-160100005	+	AGGGGGCCCCAGAGCGCATTCTGGACCGGTGCTCCACCATCCTGGTGCAGGGCAAGGAGATCCCGCTCGACA	26	AGAGCGCATTCTGGACCGGT	20	TGGTGCAGGGCAAGGAGATC	6	0	7	1	0.666667	-10	-7	-2.7	-6.4	3.68087	4.17374	0	1	-
	chr1:160104955-160105029	+	CATGCGTGGTGCACGGCTCTGACCTGAAGGACATGACATCGGAGCAGCTCGATGAGATCCTCAAGAACCACACAGAGATCGTCTTTGCTCGAAC	345	GCACGGCTCTGACCTGAAGGACATG	255	AGAACCACACAGAGATCGTCT	90	0	13	7.8	2.86667	22	18	0	-15.3	3.77689	4.07465	0.117647	1.0029	-
	chr1:160105263-160105332	+	GTGAACGACTCCCCTGCATTGAAGAAGGCTGACATTGGCATTGCCATGGGCATCTCTGGCTCTGACGTCTCTAAGCAGGCAGCCGACAT	235	CCCCTGCATTGAAGAAGGCTGACATT	174	CTGGCTCTGACGTCTCTAAGCAGG	61	0	5	3.11494	2.85246	-1	-2	-9.3	-4.3	3.84457	4.28612	0.0740741	1	0.591906
	chr1:160105308-160105365	+	ATGGGCATCTCTGGCTCTGACGTCTCTAAGCAGGCAGCCGACATGATCCTGCTGGATGACAACTTTGCCTCCATCGT	72	CTGGCTCTGACGTCTCTAAGCAGG	57	TGATCCTGCTGGATGACAACTTTG	15	0	5	2.21053	3.26667	-4	-4	-15.5	-3.2	3.79241	4.22895	0	1.02778	-
	chr1:160106395-160106449	+	TTCACCTACTTTGTGATCCTGGCAGAGAACGGTTTCCTGCCATCACGGCTACTGGGAATCCGCCTCGACTGGGA	84	TTGTGATCCTGGCAGAGAACGGTT	77	ACGGCTACTGGGAATCCGCC	7	0	101	2.67532	1.57143	-13	-17	-3.2	-4.3	3.86702	4.45193	0.222222	1	-
	chr1:160111095-160111155	+	TGGGTGGAGAAGGAGACATACTACTGACCCCATTGGAAGAAGAACCAGGCATGGAAAGATGGGGAGCTCTGGAGGTGTTG	288	AGGAGACATACTACTGACCCC	95	AGGCATGGAAAGATGGGGAGCTCT	193	0	31	9.8421	7.67357	-14	-11	-5.8	-1.8	3.60793	3.71647	0.15	1.03125	-
	chr1:160111608-160111662	+	AGGTTCTTCTGGTGAGTGCAAGAGCCTGAGACTGGAAAAGGTGGACTTGTCTCCCAGTCGAGGCTGGTAAGGGA	96	GGTGAGTGCAAGAGCCTGAGACTG	83	AGGTGGACTTGTCTCCCAGTCGAGGC	13	0	6	6.45783	7.15385	7	9	-12.5	-9.7	3.64399	3.91368	0.181818	1.02083	-
	chr1:160111608-160111688	+	AGGTTCTTCTGGTGAGTGCAAGAGCCTGAGACTGGAAAAGGTGGACTTGTCTCCCAGTCGAGGCTGGTAAGGGACCTTCAGGGAGAGCTGGGCAGACAGG	117	GGTGAGTGCAAGAGCCTGAGACTG	94	GGGACCTTCAGGGAGAGCTG	23	0	3	7.98936	6.65217	18	14	-0.9	-5	3.6424	3.88586	0.117647	1.01709	-
	chr1:160111711-160111759	+	GAGATGGAGGTAGGGCTGGCTGGAGGAAGGAAACAACAAAGGAAGTGAGGTAGTGCCAATGACAGGAC	149	TAGGGCTGGCTGGAGGAAGGAA	62	AAGGAAGTGAGGTAGTGCCA	87	0	35	3	0.862069	6	3	-5.1	-8.6	3.39807	4.01709	0	1	-
	chr1:160112763-160112837	+	ATCTAACACTTTTGCTCTGCAGGCAGCCTTGCCCATTCTCTAAGCCTGGCTTAGAAGGCACTGGGAATGTCCTGTAGAGAGAGACCTAGATAGG	101	TTTGCTCTGCAGGCAGCC	21	GGGAATGTCCTGTAGAGAGAGA	80	0	4	3.57143	6.3875	-1	3	-17.3	-8.2	3.7904	3.86454	0.111111	1.0198	-
	chr1:160112995-160113042	+	ATCAGAAGCAAGGAAGTAAGGGAGTCATTGCCTTGGGCCTGGGAATCTAAGTGGGAGACAATATTAA	37	AGGAAGTAAGGGAGTCAT	17	TGGGCCTGGGAATCTAAGTGGGAG	20	0	9	2.29412	2.75	-21	-16	0	-1.6	3.7198	3.20599	0	1.05405	-
	chr1:160144453-160144510	+	ATGGGCATCTCTGGCTCTGACGTCTCTAAGCAGGCAGCCGACATGATCCTGCTGGATGACAACTTTGCCTCCATCGT	72	CTGGCTCTGACGTCTCTAAGCAGG	57	TGATCCTGCTGGATGACAACTTTG	15	0	5	2.21053	3.26667	-4	-4	-15.5	-3.2	3.79241	4.22895	0	1.02778	-
	chr1:160175235-160175281	+	GCGGGAGCCGAGGAGGAGGTTCCGGACGCTGCTTAGGAACCGGGGACTCAGGAGTGCCCGCGCCCT	41	AGGAGGAGGTTCCGGACG	23	ACCGGGGACTCAGGAGTG	18	0	6	3.52174	4.83333	8	8	-2.8	-8.3	3.53907	3.76617	0.25	1.04878	0.955569
	chr1:160184649-160184703	+	GTAAAACTTTAATGGGAGGGGAGGGCTGGCTGCTGGAAGAAGGAAGAAGCCAGACTGGTTAGACAGTACTCTTA	60	AATGGGAGGGGAGGGCTGGCTGC	30	AGGAAGAAGCCAGACTGGTTAGAC	30	0	3	11.3333	6.33333	-5	-4	-9.4	-3.3	3.61162	3.66574	0	1	-
	chr1:160313175-160313222	+	TCCGCTCAGCAGAGAGGCAAGATGGCTACGGCAGGGGGTGGCTCTGGGGCTGACCCGGGAAGTCGGG	132	AGAGAGGCAAGATGGCTA	81	TGGCTCTGGGGCTGACCCG	51	0	14	0.641975	7.09804	9	10	-5.8	-9.6	3.56136	4.33175	0.0625	1.0303	-
	chr1:160321878-160321936	+	ATGTGGCCCCAGGGGCTGAAAGCGCAGTGGCTTCCTTTGTCACCCAGCTGGCTGCTGCTGAAGCTTTGCAAAAGGCAC	15	AGGGGCTGAAAGCGCAGTGGCT	7	AGCTGGCTGCTGCTGAAGCTTTG	8	0	4	1.14286	0.25	8	9	-9.4	-7.6	3.61362	4.34199	0.5	1	0.591906
	chr1:160325396-160325442	+	GGAAAGGGGCAGAGCCCTGGCTAAATGTAGCCAAGGCTCATGCCGGCTTTCCTGGCAGATATTACC	45	AGAGCCCTGGCTAAATGTAG	28	AGGCTCATGCCGGCTTTCCTGGC	17	0	21	0.464286	1	13	15	-9	-14.1	3.78008	3.60707	0.25	1	-
	chr1:160983803-160983849	+	CAGGGAGTCCAGGCAGATGAACTCTGGGTTCTCAATGCCAGGAAAACCCTAGTGTGTATCCACTCT	48	AGGCAGATGAACTCTGGG	39	GCCAGGAAAACCCTAGTGTG	9	0	27	3.79487	1.77778	14	16	-2.6	-15.6	3.78395	4.34707	0	1	-
	chr1:161014928-161015004	+	CTGCAGGGGAAGGCAATGAAATAGAGGGCCCGGCACAGGAGGCATCTCTATTGGCCACAGCTGTCAGCCGGGGCAGTCTCTGAGGACACCCAGCAA	44	AGGCAATGAAATAGAGGGC	26	CGGGGCAGTCTCTGAGGA	18	0	2	5.96154	5.61111	-3	-4	0	-12.2	3.71771	3.99989	0	1.06818	-
	chr1:161123783-161123832	+	CGCCCTGGTCCAAGATGGCGGATGAAGCCACGCGACGTGTTGTGTCTGAGATCCCGGTGCTGAAGACTA	112	CAAGATGGCGGATGAAGC	30	GTGTCTGAGATCCCGGTG	82	0	62	4.03333	4.91463	10	10	0	-14.3	3.79794	3.9681	0.0769231	1.00893	0.955569
	chr1:161134657-161134713	+	CGAGGCTCCATCAAAAAAAGTTCAGTAGGTGTAGACTTTCCACTGCAGCGACTGAGCCTAGGGGACTTTGCCAGTG	20	TCAAAAAAAGTTCAGTAGGTGTAGAC	8	GCAGCGACTGAGCCTAGGGGAC	12	0	2	2.25	7.66667	4	0	-11.8	-8.5	3.8892	4.17201	0	1	-
	chr1:161135086-161135146	+	TTCGGTCTTGTAGGGAGAAGGGAGTAAACAGGAATGACCACAACCCTTTCCCGATCTCCTTTTTTCCTAGTGTCTCCCCT	30	TAGGGAGAAGGGAGTAAACAGGA	20	CCCGATCTCCTTTTTTCCTAG	10	0	1	1.35	0.4	1	1	-19.7	-2	3.75424	3.86343	0.5	1	0.955569
	chr1:161147379-161147433	+	ACCGCGTGGCCGGGGGCTTGTGAGGGAGCAGCGCCTGAGCCTGCCCACCTGGAACGCGTTGTAGGCGACCCCCT	42	CGGGGGCTTGTGAGGGAG	32	CACCTGGAACGCGTTGTAG	10	0	6	5.25	2.6	14	13	-3.2	-13.4	3.53319	4.2039	0	1.02381	-
	chr1:161172179-161172249	+	AGTAAGATGGCGGCGCTGAGGGCTTTGTGCGGCTTCCGGGGCGTCGCGGCCCAGGTGCTGCGGCCTGGGGCTGGAGTCCGATTGCCGATT	118	CGGCGCTGAGGGCTTTGTG	110	CGGCCTGGGGCTGGAGTCCG	8	0	35	5.04545	6.875	-9	-8	-6.1	-1.8	3.54739	3.98561	0.416667	1.01695	-
	chr1:161172229-161172282	+	CCAGGTGCTGCGGCCTGGGGCTGGAGTCCGATTGCCGATTCAGCCCAGCAGGTGAGATCGAGGGCAGCTCTCG	14	CGGCCTGGGGCTGGAGTCCG	6	CAGCCCAGCAGGTGAGATCGAGG	8	0	5	3.16667	6.375	7	8	-16.8	-4.2	3.59303	4.20009	0.25	1	-
	chr1:161178991-161179064	+	GGCCCTTCCATACTTTGACCGGCTAGACTATGTGTCCATGATGTGTAACGAACAGGCCTATTCTCTAGCTGTGGAGAAGTTGCTAAACATCCG	32	TACTTTGACCGGCTAGACTA	26	TCTCTAGCTGTGGAGAAGTTGC	6	0	2	4.69231	6	1	2	-16.6	-1.8	3.94526	4.03059	0	1	-
	chr1:161180379-161180430	+	GCTCTCCACAGTGGAGTGATGCTTCGGGGCTCAGGCATCCAGTGGGACCTGCGGAAGACCCAGCCCTATGA	38	GTGGAGTGATGCTTCGGGGCTCAGGC	7	TGGGACCTGCGGAAGACCC	31	0	1	5	2.77419	-15	-22	-0.1	-1.6	3.77808	4.68267	0.25	1	-
	chr1:161188705-161188751	+	CTTACGAGACTCTGAAGCATGAGAAACCACCACAGTAGCTTTAGAATAGATGCGGTCATATTCTTC	97	TCTGAAGCATGAGAAACC	60	AGTAGCTTTAGAATAGATGCGGT	37	0	51	4.85	2.10811	6	11	-8.6	-1.4	3.86128	2.68189	0	1.05155	-
hsa-mir-5187 MI0018166	chr1:161196984-161197047	+	AGACTAAGGGTGGGATGAGGGATTGAAGTGGAGCAGGAATGCGCTTTTCTCCACTGAATCCTCTTTTCCTCAGGTGGCGCACA	2244	TGGGATGAGGGATTGAAGTGGA	2180	ACTGAATCCTCTTTTCCTCAG	64	0	0	0.105046	0.34375	3	2	-13.6	-3.4	3.83537	4.06602	0.835616	1	0.133587
	chr1:161284184-161284235	+	CCGTCCAGACCGGAACCCAAGATGGCTGCGCTGTTGCTGAGGTGACTTCAGTGGGACTGGGAGTTGGTGCC	512	CGGAACCCAAGATGGCTG	265	GTGACTTCAGTGGGACTGGG	247	0	33	3.93208	3.74089	-7	-5	-9.4	-6.7	3.71523	4.5515	0.194444	1.00586	-
	chr1:161332364-161332444	+	TTGGAGCAGTAGAGTACCTGGTAGACCATAATAGTGGAAAAGGGTCTAGTTTTCCCCTTGTTTCTAAAGATGAGGTGGCTGCAAAAACTCCCCTTTTTTG	53	AGAGTACCTGGTAGACCA	31	AGGTGGCTGCAAAAACTC	22	0	16	4.3871	5.27273	9	10	-4.7	-5.9	3.77136	3.99669	0.142857	1.03774	0.955569
	chr1:161369791-161369837	+	CGGCGCAGTCAGGGCTGCAGCCAGAGCCCGGAGATAGTTGGGCAGGGCTCCAGGCGTCCCCGAATG	38	AGGGCTGCAGCCAGAGCC	11	TGGGCAGGGCTCCAGGCG	27	0	7	5.81818	7.03704	-7	-8	-11.7	-4.2	3.58201	3.78542	0.2	1.02632	-
	chr1:161369872-161369925	+	TCCTGATCCTGTCGGGTCCCTAAGGAACGCTTGGCGGGGAGCGTGGACGCCCTGGGGCCAGGCCACCGCGGTC	10	GTCGGGTCCCTAAGGAACGC	5	GTGGACGCCCTGGGGCCAGGC	5	0	5	0	1.6	-19	-18	0	-3	3.66608	3.76975	0	1	-
	chr1:161480696-161480746	+	TAGCAGCCATTGTTGCTGCTGTAGTGGCCTTGATCTACTGCAGGAAAAAGCGGATTTCAGGTTTGTAGCT	18	TGTTGCTGCTGTAGTGGCCTTGA	10	GCAGGAAAAAGCGGATTTCAG	8	0	10	1.4	4	11	9	-2.1	-2.1	3.79067	3.54677	1	1.05556	0.955569
	chr1:161492945-161493006	+	CCTTGTTACTATAGTGGTGAGTATCTCTGCCTGTCATGCGTGAGAGAGGGGGTCGATTCCCCGACGGGGAGGTCACGGGAA	140	ATAGTGGTGAGTATCTCTGCC	7	GGGGGTCGATTCCCCGACGGGGAG	133	0	0	1	1.15789	-19	-16	-2.3	-7.6	3.80863	4.33499	0.00201064	12	-
	chr1:161500901-161500975	+	AAACCGGGTACGCGTTGGTGGTATAGTGGTGAGCATAGCTGCCTTCCAAGCAGTTGACCCGGGTTCGATTCCCGGCCAACGCAAGGGTTTTTGT	673	CGCGTTGGTGGTATAGTGG	589	TCGATTCCCGGCCAACGCAA	84	0	8	2.41426	1.17857	0	1	-10.2	-3.2	3.86264	3.37462	0.0584146	290.832	-
	chr1:161510026-161510090	+	AATCGCCAACGCCCGTCTCTGTGGCGCAATCGGTTAGCGCGTTCGGCTGTTAACCGAAAGGTTGGTGGTTCGATCCCACCCAGG	353	GCCCGTCTCTGTGGCGCAATCGG	228	TTAACCGAAAGGTTGGTGGTTCGAT	125	0	524	1.08772	4.928	-4	-2	-3.5	-0.7	3.84585	3.56577	0.0301518	433.572	-
	chr1:161561962-161562032	+	TGTGGTCACTGGGATTGCTGTAGCGGCCATTGTTGCTGCTGTAGTGGCCTTGATCTACTGCAGGAAAAAGCGGATTTCAGGTTTGTAGCT	32	GGGATTGCTGTAGCGGCCAT	23	GCAGGAAAAAGCGGATTTCAG	9	0	4	8.78261	6.11111	2	2	-4.4	-7.1	3.79147	4.36001	0.5	1.03125	-
	chr1:161582501-161582571	+	ATTCCAAACCGGGGACGCGTTGGTGGTGTAGTGGTGAGCACAGCTGCCTTTCAAGCAGTTAACGCGGGTTCGATTCCCGGGTAACGAAAC	1563	GGGGACGCGTTGGTGGTGTA	1451	CGCGGGTTCGATTCCCGG	112	0	422	1.05238	4.97321	11	2	-8.4	-8.4	3.87838	3.6227	0.152174	1.00256	0.955569
	chr1:161643793-161643863	+	TGTGGTCACTGGGATTGCTGTAGCGGCCATTGTTGCTGCTGTAGTGGCCTTGATCTACTGCAGGAAAAAGCGGATTTCAGGTTTGTAGCT	32	GGGATTGCTGTAGCGGCCAT	23	GCAGGAAAAAGCGGATTTCAG	9	0	4	8.78261	6.11111	2	2	-4.4	-7.1	3.79147	4.36001	0.5	1.03125	-
	chr1:161719569-161719632	+	GGCAGGAAGCCGCCTTGTCTCTGGGCGCGGCCATGTTGGAGGCTCCGGGCCCGAGTGATGGCTGCGAGCTCAGCAACCCCAGC	72	CGCCTTGTCTCTGGGCGCGGCCA	34	GAGTGATGGCTGCGAGCTCAG	32	6	12	8.44118	3.84375	-6	-8	-13.6	-4.6	3.64839	4.26722	0.2	1.01389	-
	chr1:161719837-161719888	+	CGTGCCAGCGCTGGACAAACCCGAGACGGACCTACTCAGCCATCTGGACCGGTGCGTGGCCTTCATCGGTC	29	CTGGACAAACCCGAGACGGA	23	AGCCATCTGGACCGGTGCGTGGCC	6	0	6	2.69565	4.66667	5	9	-2.7	-15.4	3.83449	3.84477	0	1	-
	chr1:161930668-161930736	+	ACCAGAGGCTGTGACCATGGCTAGTAGACAGTGGCAACATAGTCATCCCCAAGATGCTAATCTTCTGCTGGAACTGTCATACGTTATC	15	GTGACCATGGCTAGTAGACAGTGGCA	11	GATGCTAATCTTCTGCTGGAACTGTC	4	0	2	4.72727	4.25	-3	-2	-11.4	-3.5	3.89326	4.05932	0	1	-
	chr1:162130194-162130257	+	AAATATAAAATGGCCTTGGATGCTCTCTTGGGAGAACATAACTGAAATGCTCTTAGGAGAACATCCAGGGACTGGTGGACGGG	10	TGGCCTTGGATGCTCTCTTGGGA	5	TTAGGAGAACATCCAGGGACT	5	0	0	2.2	0.6	2	0	-22.9	-1.8	3.73805	3.50875	0.714286	1	0.955569
	chr1:162205417-162205470	+	ATGCAGTCACTACTCTGCTTAATTAAAACCAGGCCTGTGTACGTGGTTTTAATTAAGCAGAGTAGTGACTGCA	16	TACTCTGCTTAATTAAAACC	6	GTGGTTTTAATTAAGCAGAGT	10	0	0	0.333333	3	-2	-1	-26.4	-17.9	3.82857	2.29537	0.5	1	0.133587
hsa-mir-556 MI0003562	chr1:162312350-162312410	+	TAATAAGAAAGATGAGCTCATTGTAATATGAGCTTCATTTATACATTTCATATTACCATTAGCTCATCTTTTTTATTACT	6346	GATGAGCTCATTGTAATATGA	4678	ATATTACCATTAGCTCATCTT	1668	0	1	0.0391193	0.0881295	2	2	-17.2	-10.9	3.47245	3.04252	0.421852	1	0.0305941
	chr1:162467626-162467679	+	GTGCACCACGGCTTCCGGTGTCATGGCTGCTTGAAGTCCCGGGAGTCGGTGAGGCGGCTGCAGGTCCCTCCCT	142	GCTTCCGGTGTCATGGCTGCTTGAA	27	GTCGGTGAGGCGGCTGCAG	115	0	20	10.1111	3.76522	23	17	0	-12.4	3.68565	3.59352	0.04	1.00704	-
	chr1:162467660-162467717	+	AGTCCCGGGAGTCGGTGAGGCGGCTGCAGGTCCCTCCCTGCGGAGCCGCTGGTCCGGCTGGCGGAGATGTGACCGCG	113	GTCGGTGAGGCGGCTGCAG	101	GCTGGTCCGGCTGGCGGAGA	11	1	23	2.44554	7.09091	8	9	-10.2	-9.9	3.44475	3.78856	0.0588235	1.0177	-
	chr1:162495851-162495916	+	TGTCTTATTACACTGGACCTTCACTCTGGTAAGGGCATCAGTTACTTTTCTGGAATAAAAGGCGGAGTTAGAGCACTTATCAGAT	47	CACTGGACCTTCACTCTGGTAAGGGC	22	GGAATAAAAGGCGGAGTTAGAGCA	25	0	6	7.40909	4.16	-21	-23	0	-2.7	3.8495	3.92053	0.25	1	-
	chr1:162531498-162531550	+	CGGAGCGAGCGCGGGACGCCGATGAGTGGCCGCGCGGAAGGAGCTGGAGACGGTCGTAGCTGCGGTCGCGCC	1518	GCGGGACGCCGATGAGTGGCCGCG	33	TGGAGACGGTCGTAGCTG	1485	0	9	13.303	7.6431	9	-1	-9.3	-12.4	3.33584	4.40623	0.220588	1.00132	-
	chr1:162569072-162569138	+	ATTAGAAAGTTATGTGGCAGATAAAGAATTCCATGCACCTCTAATCATCGATGAGAATGGAGTTCATGAGCTGGTGAAAAATGGTA	10	TATGTGGCAGATAAAGAATTCCATG	2	AGAATGGAGTTCATGAGCTGGTG	8	0	8	0	3.125	-2	-4	-12.4	-3.4	3.74156	3.12434	0	1	-
	chr1:162753667-162753730	+	AACTCTTTGCCTGAACTGGGCTTGGTTTTCCAAGTGCTGCTTTGGAAATGAAGACCCAGAGATGCAGAGCTTATGGTAGTTCA	11	CTGAACTGGGCTTGGTTTTCC	2	ACCCAGAGATGCAGAGCTTA	9	0	4	0	3.88889	10	6	-8.3	-5	3.76444	4.07076	0.333333	1	0.591906
	chr1:162760528-162760583	+	GCCCGAAATCGTAGGACTTCCGAAAGCAGCGGCGGTGTTTGCTTCACTGCTTGGAAGTGTGAGTGCGCGAAGATG	605	GTAGGACTTCCGAAAGCAG	483	ACTGCTTGGAAGTGTGAGTG	122	0	70	1.7764	2.01639	-1	2	-14.7	-2	3.81821	4.50878	0.0779221	1.0314	-
	chr1:162760563-162760622	+	TGTTTGCTTCACTGCTTGGAAGTGTGAGTGCGCGAAGATGCGAAAGGTGGTTTTGATCACCGGGGCTAGCAGGTGAGGC	175	ACTGCTTGGAAGTGTGAGTG	150	TGGTTTTGATCACCGGGGCTAG	21	4	1	3.58	10.8571	-6	-4	0	-6.6	3.72881	3.925	0	1.00571	-
NM#010	chr1:164558745-164558814	+	ATTACACTTTTCAGGACACCAGAGAACCATAGAGCAAATTACTTCTTCCAGAGTGCTAAATGATCCCCTGGTGCCCTGGAAAGAGACCG	172	TCAGGACACCAGAGAACCATAG	166	TAAATGATCCCCTGGTGCCCTGG	6	0	0	0.295181	0	-1	0	-17.6	-7.9	3.84088	4.09943	0.589744	1	0.00713248
	chr1:164644592-164644649	+	GTTGGTGCAAAAGTAATTGCGGTTTTTGCCTTACTTTCAATGGCAAAAACCTCAATTACTTTTGTATCAAACTAATA	23	AAGTAATTGCGGTTTTTGCCTTA	6	AAAACCTCAATTACTTTTGTAT	17	0	0	0.333333	0.411765	7	6	-14.6	-15.1	3.60083	2.86845	0.163636	212.696	-
	chr1:164815931-164816010	+	CAATCGCATCCCGGCTGACCCTGTGCCCCAGTTGGGGCAGGGGCAGGAGGGAGGGTTTCTCTCCCAACGCTGAAGCGGTCAGACTGGAGGTCGAAGCAA	10	CCGGCTGACCCTGTGCCC	4	GAAGCGGTCAGACTGGAG	6	0	2	3.25	3	4	2	-15.5	-6.4	3.75427	4.0503	0	1	-
	chr1:164816959-164817018	+	CACTATGCCTTTTGAGCCCGAGAGAGGGAATTAGTGACTCTAAGTGAAGGTCACTGACACAGAGAAGCAGTATGTGTCT	9	TTTGAGCCCGAGAGAGGGA	5	GAAGGTCACTGACACAGAGAAGCA	4	0	2	8	4.75	1	6	0	-4.5	3.81184	4.09805	0	1	-
	chr1:165601100-165601150	+	GTTTGTCCATTTGTACTGGGAAGGTGGTCATTTCCTACCGCTGACTTAGAGCAAGAGACGCCTCTAGGCG	5	TTGTACTGGGAAGGTGGTC	2	ACCGCTGACTTAGAGCAAGAGACG	3	0	1	0	1	1	6	-15.5	-4.9	3.92563	3.9461	0	1	-
	chr1:165640862-165640908	+	GTCTGATTCTGATAGAGAGCCGGATTCACTGTTTGGCTCGATATTATAAGACCAAGTGAGTCCTCT	11	GATAGAGAGCCGGATTCA	7	TCGATATTATAAGACCAAG	4	0	1	3.28571	2.25	10	11	-1.2	-5.9	3.83755	3.56154	0	1.09091	-
	chr1:165738220-165738270	+	ACTGGAGCTGAAGGGCTGGTAGTCAGGCCGAATCTCGCGAGAATTGGAACTATTTCAGAGCCAGAGGAGG	136	AAGGGCTGGTAGTCAGGC	54	ATTGGAACTATTTCAGAG	82	0	102	2.75926	2.7439	5	5	0	-18	3.78987	4.04148	0	1.02941	-
	chr1:165796807-165796885	+	GCGCTGCCCGCCCGGATTGGAGCAGCAGCATCACGCTGACCTCTGCCTGGGATGTAAACCGGACCAGCCGCTGCGGGCAAAGGAAGGCTCTTGGCTCC	175	CCCGGATTGGAGCAGCAGCAT	67	CTGCGGGCAAAGGAAGGC	108	0	2	1.92537	8.07407	18	15	0	-18.5	3.73273	4.34684	0.25	1	-
	chr1:165796867-165796934	+	GGACCAGCCGCTGCGGGCAAAGGAAGGCTCTTGGCTCCTTCGGGAAACCCAGCCCCGTCACCGGGCTCCGAGCGGCTCGCAGGCGAG	76	CTGCGGGCAAAGGAAGGC	68	ACCGGGCTCCGAGCGGCT	8	0	41	2.16176	2.125	-5	-5	-0.9	-8.9	3.56366	4.08979	0.307692	1	0.955569
	chr1:165797086-165797154	+	GGGGACAGCGAGCAGACCCTGCAGAACCACCAGCAGCCCAACGGCGGCGAGCCCTTCCTTATAGGCGTCAGCGGGGGAACAGCTAGCG	34	AGCAGACCCTGCAGAACCACC	30	TTATAGGCGTCAGCGGGGGA	4	0	5	5.2	2.75	-3	-4	-9.4	-4.7	3.64373	4.20999	0	1	-
	chr1:165878744-165878807	+	ATTCCCCGTTTCTGGGCTCAGTTTGACTCTAAATCTGTTTTGCTATTTTAAAAAGTCAAACCTGGTCCCCAGCAGAGCTTGCC	32	TCTGGGCTCAGTTTGACTCT	29	AAAGTCAAACCTGGTCCCCAGC	3	0	1	0.172414	3	0	0	-18.2	-3.5	3.78104	4.07978	0	1	-
	chr1:166137410-166137460	+	CCACATGTAAATCCCTCAGTGGTCAGAGAGCCACTCAGTGGCTCTCTGGCCACTGAGAGATTTACGTGTG	12	ATCCCTCAGTGGTCAGAGAG	6	TGGCTCTCTGGCCACTGAGAGA	6	0	2	3	3.16667	-3	-1	-31	-12.3	3.83363	2.32843	0.6	1	0.290597
	chr1:166816758-166816808	+	CAGACATGATCACCCGTTTGGAAGGGGAGGAGGAGTCTCAGAATTCTGACGAGTGGCAGCTCCAAGGAGG	17	CACCCGTTTGGAAGGGGAGGAGGA	6	CAGAATTCTGACGAGTGGCAGC	11	0	0	4.5	2.63636	7	5	-8.1	-3.5	3.68285	4.44452	0	1	-
	chr1:166818977-166819033	+	GCCTGTCTTGGTCAAGACACCAGGCAGGGAAAAACTGAAAATCACAGCAATGCTTGGTGTCTTGGCTGATGGGAGG	13	GTCAAGACACCAGGCAGGGA	8	AGCAATGCTTGGTGTCTTGGC	5	0	4	2.25	0.6	-1	0	-28.1	-9.7	3.68098	4.01957	0	1	-
	chr1:166819354-166819429	+	TCTACAAGCCACTGAATGACAGTGTGCGGGCCCAGTACTCCAACTGGCTTCTGGCTGGGAACCTGGCGCTGAGCCCAACCGGGAATGCTAAGAAG	10	ACTGAATGACAGTGTGCGGGC	5	AACCTGGCGCTGAGCCCAACCGGGAA	5	0	4	2.8	3.6	-1	5	-11	-8.1	3.80249	4.11617	0	1	-
	chr1:167191363-167191418	+	GCCTCCCGAGAACTTGGATGTAAAGGGCTGCCCTCCTGCCCCAGAATGGGCTGGCCTGACAAGTTGATCGTATTC	100	AACTTGGATGTAAAGGGC	93	AGAATGGGCTGGCCTGACAAGTT	7	0	6	1.95699	3.42857	-11	0	-8.4	-4.1	3.82405	4.11328	0	1	-
	chr1:167487017-167487074	+	CCATGACAAGGCTGAGCCTAGACACGGACGCTTGGCCATGAGGTGGCGAAGGCGCTGTGGAGGCTGCCACCCGGTGC	60	GCTGAGCCTAGACACGGA	18	AGGCGCTGTGGAGGCTGC	42	0	2	3.72222	4.14286	-4	0	-11.8	-5.3	3.66711	3.85052	0	1.01667	-
	chr1:167683937-167683995	+	GAAGGGAAGCTCTGGGAGTGCCCTTGCCGAGAGCGGCTCGTTGGTCTAGGGGTATGATTCTCGCTTCGGGTGCGAGAG	3360	TCTGGGAGTGCCCTTGCCGAGAGC	98	AGGGGTATGATTCTCGCTTCG	3262	0	54	15.7347	1.55978	9	6	-9.1	-13.8	3.64016	3.77565	0.0159615	74.6616	-
	chr1:167683992-167684040	+	GATTCTCGCTTCGGGTGCGAGAGGTCCCGGGTTCAAATCCCGGACGAGCCCAGGCTTTTACCCACCCC	59363	TCGGGTGCGAGAGGTCCCGGGT	58823	CAAATCCCGGACGAGCCCAGGCTTT	540	0	14014	0.188464	2.74444	-14	-10	-10.5	-0.9	3.75469	3.64474	0.0113032	1.23297	-
	chr1:167691201-167691257	+	GGGCCGGAGTGGGGCTGAGGCTTCGGTGCAGAGCTGGAGAGCCGCGGCTGGGACCGGAGTGGGGAGCGCGGCGTGG	112	GGGGCTGAGGCTTCGGTGCAG	31	TGGGACCGGAGTGGGGAG	81	0	28	9.58065	5.07407	0	-4	-12.8	-9.6	3.2219	4.49349	0	1.03571	-
	chr1:167757113-167757177	+	TGACAAGATTAACAAGTCAGAGTCTGTGGTGTATGCGGATATCCGAAAGAATTAAGAGAATACCTAGAACATATCCTCAGCAAG	47	AACAAGTCAGAGTCTGTGGTGTATGC	27	AATTAAGAGAATACCTAGAACATAT	20	0	14	3.96296	2.25	-19	-20	-1.3	-2.7	3.79109	4.02834	0	1.06383	-
	chr1:167905914-167905972	+	ACTGTTGCTGATCTTTGGATGTTCTGGTTAGTCTAAGAAGGAGAGTATGAGGCGAGCTCCGGCCCGGGTGCGGCCGGG	316	ATCTTTGGATGTTCTGGTTAG	41	AGGCGAGCTCCGGCCCGGG	216	59	25	11.4146	9.43981	17	15	0	-10.8	3.75015	4.3132	0.137931	1.00633	-
	chr1:167944143-167944205	+	AATGATAAACAGATTGTATCCTGCTCTGGAGATGGAGTAATATTTTATACCAACGTTGAGCAAGATGCAGAAACCAACAGAC	108	AGATTGTATCCTGCTCTGGAGATGG	76	AACGTTGAGCAAGATGCAGAA	32	0	11	2.15789	1.71875	2	-1	-15.6	-1.4	3.79603	3.91072	0.64	1.05556	-
	chr1:168007883-168007946	+	GCTTGTTAAGATGCATATTACTGGACCCCACTCTCAGAATTAGGTTTGGAGTGGGGGTCTGAGAATTTGCATTTTTAAAAACT	50	ATGCATATTACTGGACCCCACT	24	TGGGGGTCTGAGAATTTGCATT	26	0	0	0.666667	1.15385	2	1	-21	-3.8	3.79673	3.7191	0.666667	1	0.0588095
	chr1:168106138-168106212	+	CAGCCACCAGCACGCGGACCCGGGCGGGCGCAGGCCAAGTAACTTTGCGGCGCCCGCGCCCCGCCCCGCCCCCCCCACGCCCGGCCGGGCCCCT	63	CACGCGGACCCGGGCGGG	3	CCGCCCCCCCCACGCCCGG	60	0	0	1	0.383333	6	7	-2	-9.9	3.06086	4.48486	0.0821918	2.98413	-
	chr1:168148323-168148380	+	CCATGATGATCCACGGCTTCCAGAGCAGCCACCGGGATTTCTGCTTCGGGCCCTGGAAGCTGACGGCGTCCAAGACC	20	CCACGGCTTCCAGAGCAGCCACCGGG	11	GGCCCTGGAAGCTGACGGC	9	0	1	4.90909	4.44444	4	1	-22.4	-3.2	3.78685	3.88417	0	1	-
	chr1:168149477-168149529	+	GAGAAATAAAAAAGGAAGAGTCTATGCTGATGACAAGATCTCTGGCTTGGATTTTTGCATGTATCGTATGCC	11	AAAGGAAGAGTCTATGCTGATGA	4	CTCTGGCTTGGATTTTTGCATGT	7	0	1	0	3	1	1	-10.5	-2.7	3.74316	3.93348	0	1	-
	chr1:168195258-168195305	+	AGAGCCGTCAACTTAGCGAGCGCAACAGGCTGCCGCTGAGGAGCTGGAGCTGGTGGGGACTGGGCCG	149	ACTTAGCGAGCGCAACAGG	78	AGGAGCTGGAGCTGGTGGG	71	0	112	3.47436	3.70423	16	16	0	-6.1	3.58754	4.20827	0.05	1.03356	-
	chr1:168215786-168215840	+	CAGCTTTAGAAAGTTGCTGAGAAAGAATCAGAACATGAGAATTCAAATTTTCCTGTAAATGACGCAATTTATCT	43	AAGTTGCTGAGAAAGAATCAGA	38	ATTTTCCTGTAAATGACG	5	0	13	5.05263	6.6	-11	-15	0	-1.5	3.62022	4.12135	0	1.04651	-
	chr1:168215878-168215924	+	AGCTCTTGGTCTCTTTCTGTTGAGTGACTTTGATCATGATCATGTAGAGCAACATTCAGTCTACGA	65	CTCTTTCTGTTGAGTGACTTTGA	6	CATGATCATGTAGAGCAACATT	59	0	3	4	4.23729	-5	-6	0	-1.3	3.6584	3.77098	0.5	1.01538	-
	chr1:168220012-168220083	+	AGCCTTCAGTTCTGCTCCTCTGCATAGCCGTAGCTCAGATCCTAGCTCAAGATGTCTTGTCTGGGAAGGGCAAAACATGGTCCCCAGTGTA	22	TCTGCTCCTCTGCATAGCCGTA	15	TCTGGGAAGGGCAAAACATGGT	7	0	8	3.8	4.42857	7	7	-5.4	-8	3.80347	4.2208	0.4	1	0.591906
	chr1:169075995-169076051	+	GCCGAGCGGCGCAGAGGACGCCAGGGCGCGCGCCGCAGCCACCCACCCTCCGGACCGCGGCAGCTGCTGACCCGCC	30	GCAGAGGACGCCAGGGCG	7	TCCGGACCGCGGCAGCTG	23	0	15	3.42857	2.08696	-1	-1	-0.1	-7.1	3.14044	4.34232	0	1	-
	chr1:169076033-169076101	+	CCACCCACCCTCCGGACCGCGGCAGCTGCTGACCCGCCATCGCCATGGCCCGCGGGAAAGCCAAGGAGGAGGGCAGCTGGAAGAAATT	30	TCCGGACCGCGGCAGCTG	23	AAAGCCAAGGAGGAGGGCAGCT	7	0	10	2.08696	5.85714	4	8	-5.3	-13.2	3.57574	4.40447	0	1.13333	-
	chr1:169764204-169764259	+	GTCTGGGCTTTGGCGGGTCTGGTTTGAAGCTCTCCTGTTTGACGAAAGTATGTCTCAGGAAGGTGCGGTCCCAGC	47	TGGCGGGTCTGGTTTGAAGCT	18	AAGTATGTCTCAGGAAGGTG	29	0	12	4.61111	2.75862	-16	-17	0	-11.9	3.74903	4.21688	0	1.02128	-
	chr1:169817403-169817460	+	ACTGCACTGGCCTGGCAATACACATCTACTGAATTTTAAAACCTCAGTAAATGTATATTACCAGGCCAGTACATAAT	13	CCTGGCAATACACATCTACTGA	8	TAAATGTATATTACCAGGCC	5	0	0	1.875	0.2	4	2	-12.5	-14.3	3.72275	3.79637	0	1	-
	chr1:169863513-169863575	+	GTCGTGCAGAGCCGCTGCTGGCGGAGGTCGTGGTGATCTCGCTTGATCTTTGAGAGGGAAGGTCCTGAATCACATTTCATTT	113	GCCGCTGCTGGCGGAGGTCGTGGTG	36	AGGGAAGGTCCTGAATCA	77	0	10	3.02778	7.24675	16	9	-2.4	-5.3	3.76502	4.31664	0.0555556	1	-
	chr1:169863806-169863876	+	CGAATCATCTGTCGCAGGTAGCCGCGCTGTGTACAGTATCCACTCATTACCCACTCAGTAGCTGCTTTGGTTAACAGATGCACCCGTAGT	11	GTCGCAGGTAGCCGCGCTGTG	8	AGTAGCTGCTTTGGTTAACAGATG	3	0	3	4.5	0	3	5	-12.1	-10.6	3.88269	4.06408	0	1.09091	-
hsa-mir-1295b MI0019146	chr1:171070879-171070939	+	GAGGACATTTCACCCAGATCTGCGGCCTAATCACAGGCCACATTTCTGAATAGGCCACGGATCTGGGCAAAATGTCCTCT	667	CACCCAGATCTGCGGCCTAATC	32	AATAGGCCACGGATCTGGGCAA	635	0	1	0.4375	0.458268	1	1	-30.5	-19.8	3.86148	3.58078	0.713964	1	0.00027702
	chr1:171509500-171509552	+	AGAAAGGCCAGAGGAGAAACCAAAAAAGGAAGGCTTTATACGATCTTCTGAAGGACCAAAACCTGAAAAAGT	36	GAGGAGAAACCAAAAAAGGAAGGCTT	9	CGATCTTCTGAAGGACCAAAAC	27	0	13	7.11111	5.85185	4	12	-6.4	-5.8	3.51261	3.94343	0	1.19444	-
	chr1:171560221-171560285	+	CAGAATGTGGTAGGAGCTATCAGAACTTAGTGATCAAGTGAAGTCGTAGTTACTAATTTCTGATGCTCTTCCCCTGCAGAAGAG	648	TAGGAGCTATCAGAACTTAGTG	619	TAATTTCTGATGCTCTTCCCC	28	1	21	0.822294	1.67857	3	3	-15.5	-8.6	3.81761	4.03212	0.6	1	0.0124836
	chr1:171560266-171560313	+	GTAGTTACTAATTTCTGATGCTCTTCCCCTGCAGAAGAGAGCTGTGGGAAGAGGACTCAGCCACAAG	50	ATTTCTGATGCTCTTCCCCTGC	28	AAGAGAGCTGTGGGAAGAGGACT	22	0	10	2.25	2.36364	-9	-6	-14.7	-3.2	3.79498	3.57125	0.545455	1	0.955569
	chr1:171562448-171562504	+	GAAACTTTAGCTGTGCTGTCAACTTTGGAAAAAGTATCCCGGTTTACTGTGTTGAGTTGGCATTGTACAGAAATTA	59	CTGTGCTGTCAACTTTGGAAAA	22	TTACTGTGTTGAGTTGGCATTGT	37	0	15	4.40909	3.48649	-3	-4	-10.3	-1.6	3.7686	3.33252	0.5	1.15254	0.955569
	chr1:171711452-171711516	+	ACTTCCGAGAACCGCTCGGGACTGGGCGCCGCGCCGGAGTGCGTGGCTGGGGTGATGAGGCGTTAGAAAGAAGGTGGTGCTTGG	19	ACCGCTCGGGACTGGGCGCCGC	8	ATGAGGCGTTAGAAAGAAGG	11	0	2	2	2.27273	-2	-4	-8.9	-6.3	3.63007	3.99158	0	1	-
	chr1:171766350-171766421	+	GTAAGGTTTCTATAGATGTGAGACAGATTTGAGAGAGCATTTACTCTGTCTCCCTGTGGATGAAACTGCTGCTGAAATGGTTCCAATTTTT	7	TATAGATGTGAGACAGATTTGAG	4	TGGATGAAACTGCTGCTGAAATGGT	3	0	0	1.25	5.33333	21	23	0	-7.2	3.74704	3.71365	0	1	-
hsa-mir-3120 MI0014136	chr1:172107941-172108018	+	TCATTCAGGCTGGGTTGTCATGTGACTGCCTGTCTGTGCCTGCTGTACAGGTGAGCGGATGTTCTGCACAGCAAGTGTAGACAGGCAGACACATGAC	219	TGGGTTGTCATGTGACTG	7	CACAGCAAGTGTAGACAGGCA	212	0	0	7.71429	0.212264	-19	-16	0	-6.4	3.70409	3.6027	0.869663	1.00913	-
	chr1:172113693-172113754	+	TTGCCCAGTCTAACCAATGTGCAGACTACTGTACAACGGCATTGTCCTGAACAGGTAGTCTGAACACTGGGGCGACGGAGC	107	TAACCAATGTGCAGACTACT	94	AACAGGTAGTCTGAACACTGGG	13	0	1	0.234043	1.84615	-4	-2	-19.1	-7	3.8887	4.07067	0.4	1	0.290597
	chr1:172502209-172502261	+	CCCGCCGGCGATTGGCTGTTGAGAGGCGAGTACGCGGCGGCCGTTGGTCGCTGGCCTCACGGAGCAAGGCCC	35	ATTGGCTGTTGAGAGGCGAG	30	GTTGGTCGCTGGCCTCACGG	5	0	28	4.13333	6.2	14	14	-2.2	-20.5	3.64563	4.29786	0	1	-
	chr1:172502317-172502374	+	CTGCAGGAGGCGGGCGTGGACGAGCCGGTGGCTGCAGCGGCGGCGGTCCCCGGAGTCCTGTGAAGCGCCCCTGTCCG	314	CGGGCGTGGACGAGCCGG	300	CCCCGGAGTCCTGTGAAGCG	14	0	74	2.53	2.78571	-2	-4	-11.3	-16	3.42041	4.11064	0.224138	1.10828	0.290597
	chr1:172502403-172502472	+	GGGGCCCTCAGAGAGGGCTGCCAGGACGCGAGCCACTGAGGAGCCGCTCAGCCAGCGCCATAGCCCTTAGGACTATCGGTCACATTCTC	15	GAGAGGGCTGCCAGGACGCGAGC	10	TAGCCCTTAGGACTATCGG	5	0	2	4.3	4.8	-13	-17	-1.7	-3.4	3.67422	3.93767	0	1	-
	chr1:172558362-172558409	+	TAGTATGCACCAGGATGACTTGGTGAATCACACTGTAGATGCAGTTGAACTTGAACCAAGCCATTCT	18	CAGGATGACTTGGTGAAT	9	GTAGATGCAGTTGAACTTGAACC	9	0	1	1.22222	2.33333	-16	-11	-1.9	-3.1	3.79962	3.75268	0	1	-
	chr1:172718482-172718538	+	CACTGAAGTTTCAATGGATTGGCCAAGCAGTGACACTTACTTTCAAAGACTATGGACTACGTGGCTTCTTCCAAGG	21	TCAATGGATTGGCCAAGCAGTGACA	13	AAAGACTATGGACTACGTGGCT	8	0	0	1.15385	2.25	-8	-10	-9	-5	3.85785	4.32473	0.5	1	0.955569
	chr1:173446453-173446506	+	CGTTTATTCCTCCGCGCGCTGGGACAGGCTGCTTCTTCGCCAGAACCAACCGGTTGCTTGCTGTCCCAGCGGC	70	TCCGCGCGCTGGGACAGGCT	18	ACCAACCGGTTGCTTGCTG	52	0	14	3.94444	3.69231	-13	-14	-0.1	-2.6	3.76827	3.68482	0	1.05714	-
	chr1:173455451-173455516	+	CCAGCTACCACTGGCAGGAACTTTGATGAGATTCTCAGGGTAGTCATCTCTCTCCAGCTGACAGCAGAAAAAAGGGTTGCCACCC	45	CTGGCAGGAACTTTGATGAGA	38	TCCAGCTGACAGCAGAAAAAAGG	7	0	6	7.28947	8.85714	16	18	-3.4	-6.1	3.80794	4.16117	0.125	1.06667	-
	chr1:173457274-173457322	+	TTGGATCTCTGCAGGGCTTGTGACCAATGAAGTCATATTTGTTGATGGTTGACAAAGCTTGCTTCACT	50	GCAGGGCTTGTGACCAATGAAGT	30	TGTTGATGGTTGACAAAGC	20	0	20	2.46667	1.5	4	-4	-9.5	-3.1	3.72179	4.04123	0	1.04	-
	chr1:173684097-173684158	+	GTGAAGGGAAAGGAAATAGCTCTACGAGCGGCATCCTGCCTGCGTTAGCGGCGGTGGAGGAGGAGGCAGAGAGGAGTGGAG	135	AGGAAATAGCTCTACGAGCGG	109	GGTGGAGGAGGAGGCAGAG	25	1	33	0.605505	2.96	-11	-13	-1.2	-1.6	3.61239	4.34864	0.142857	1.03704	-
	chr1:173684169-173684226	+	GGAGTGGAGGGCGGAGTAGACGGAGGAGGCTGCTGCAGAGAAGAAAGTGTCAGAGCCGGTAAGTGAGCCAGTCACCT	123	GCGGAGTAGACGGAGGAG	110	TGTCAGAGCCGGTAAGTGAG	8	5	28	2.17273	8	-1	-1	-4.7	-11.2	3.50816	4.17239	0.2	1.04065	-
	chr1:173793803-173793871	+	CACTAGCGGGCGGAGTTGAAGGGCGCTTGGACCCCAGCGGCGATCTGTGTTTGGGTTCGCGCTCTGGGAGAATTTTGGCTTTGCTCGC	45	CGGAGTTGAAGGGCGCTTGGA	26	GCGCTCTGGGAGAATTTTGG	19	0	7	5.73077	12.8947	5	-5	-11.3	-8.9	3.7094	3.58073	0.2	1.02222	-
	chr1:173793851-173793910	+	GTTTGGGTTCGCGCTCTGGGAGAATTTTGGCTTTGCTCGCCTTCCTCTTTCAGAAGACTCGAAATCGGCCAGCAGGTCT	18	GCGCTCTGGGAGAATTTTGG	7	CTCTTTCAGAAGACTCGAAATCGGC	11	0	29	2.57143	5.09091	6	11	-9.5	-2.5	3.70195	4.0001	0.666667	1.11111	0.955569
	chr1:173846775-173846839	+	GCCTGTAATCCCATCACTTGGAAGACCAAGGTGCAGTCCTCCCACCTTGGTCTCCCAAGGGGTGAGACTACAGATGTGAGCCAC	14	CCATCACTTGGAAGACCAAGGT	10	TCCCAAGGGGTGAGACTACAGA	4	0	0	0.3	1.75	9	9	-10.3	-13.1	3.77353	3.70387	0.666667	1	0.591906
	chr1:173991650-173991707	+	CCGGAGGGAGACCGGCGACGCTCTCCGCCGCGACCGAAAGTCTCACACGCCCTGAGCAGATGAACCGGTCCCTCGGT	106	ACCGGCGACGCTCTCCGC	17	CCCTGAGCAGATGAACCG	88	1	12	5.70588	3.98864	1	-2	-7	-17	3.59891	4.58931	0	1.0566	-
NM#011	chr1:174366637-174366698	+	ACCTAAAGAGCTGGAAGGGCAAAAGACTGCTACAGCAGGATGTTCAGTCTTCAGTCTTTTGCCCTTTCAGCTCTTTCAGTG	135	CTGGAAGGGCAAAAGACTGCT	111	TTCAGTCTTTTGCCCTTTCAGC	24	0	0	1.10811	0.833333	0	1	-31.6	-12.3	3.72543	2.84071	0.823529	1	0.00273444
	chr1:174969180-174969228	+	CTTGCGCAGGGTCGGTGTGGGCGCAGGCTGCAGCGCCGCGACTCGTGCGGGTAGGCGTCTGCGCTCGG	81	GTCGGTGTGGGCGCAGGCTG	49	ACTCGTGCGGGTAGGCGT	32	0	29	1.71429	1.53125	-14	-16	0	-14.2	3.33829	3.8715	0	1.02469	-
	chr1:174979194-174979254	+	GAAGCAAGCCAAAGGAGACACGGAATTTTGAGACTTTAAAGTCGTTTTGGGAACTGTGATGTGATGTGGAAATACTGATG	69	AAAGGAGACACGGAATTT	44	AACTGTGATGTGATGTGGA	25	0	18	2.79545	5.64	2	3	-6.9	-7.9	3.69681	3.5184	0	1	-
	chr1:176176804-176176877	+	CACCACATTCCGGAACGGGAAGAAGGAGCTGTCTCTCTCTTCTGAGGGGTAGGCAGGTGCTTCCGAATCGCGGAATGTAGGTGCTCATAAGCT	324	CGGAACGGGAAGAAGGAG	217	CGAATCGCGGAATGTAGGTG	107	0	10	3.29032	6.06542	6	11	-0.6	-15.6	3.87963	3.94535	0.0384615	1	0.955569
	chr1:176529633-176529688	+	CAGAACAACCAAGGTGTAGGAGAGGACTGTGTACAACTGCTCCACTGTAGAGTCCTCTGTAAGAGTAGCTAGTCA	4	AAGGTGTAGGAGAGGACTG	2	CTGTAGAGTCCTCTGTAAGAG	2	0	0	0	0	-5	-3	-11.5	-1.4	3.57563	3.44017	0	1	-
	chr1:178007220-178007277	+	GACCCAACCCCGGCGGGGCAGCTCCGGTCCAGTGCGCCCGGCTTCTACGGCCGCCGAGACCAAACGACCGCGCGAGC	12	CGGCGGGGCAGCTCCGGT	4	GCCGCCGAGACCAAACGA	8	0	4	2.25	2.25	-9	-9	-0.9	-3.5	3.50826	4.64393	0.666667	1.16667	-
	chr1:178310631-178310691	+	AGGGAGAGAGCAGGAAAGCGAGCACAGGCGAGTACAGTATACAAAGTGTTTTGAGTTTCTGACTGGCGTGCCGGAAAGAT	26	CAGGAAAGCGAGCACAGG	9	GAGTTTCTGACTGGCGTG	17	0	8	2.11111	3.41176	-12	-12	-2.2	-4.8	3.73482	3.89728	0	1	-
	chr1:178512002-178512067	+	TACGGGGCTGGCCTCGGACTGGATGGGGGTAAGGACGGGTGGCGGCGCTCGCGCCGAGCGAACGGAGGGCTCAGGCGGCCGGTGA	10	GCCTCGGACTGGATGGGGGTA	8	GCCGAGCGAACGGAGGGCTCAGG	2	0	9	1.625	0	-15	-13	-1.5	-15.3	3.4108	4.25315	0	1	-
hsa-mir-4424 MI0016763	chr1:178646897-178646957	+	CATCACACACAGAGTTAACTCAAAATGGACTAATTTTTCCACTAGTTAGTCCATTTCAAGTTAACTCTGTGTGTGATGTA	222	AGAGTTAACTCAAAATGGACT	158	GTCCATTTCAAGTTAACTCTGT	64	0	0	0.113924	0.484375	1	2	-22.6	-21.8	3.66486	2.62557	0.461538	1	0.00036423
	chr1:178712689-178712746	+	ATTGATTTTATTGATGTTGCCATGGAACTAATTTAAGTTAAAAAAATTAGTTCTGTGGCAACATCGATAAAATTGAT	364	TTGATGTTGCCATGGAACTAAT	28	TTAGTTCTGTGGCAACATCGA	336	0	0	0.0714286	0.422619	1	0	-30.3	-10.8	3.54986	2.47603	0.2	1	0.0124836
	chr1:178994980-178995058	+	CGGGCAGGCGCTACGCTAGGACGGTACCAACAGCCGGGGGCCTCGGAGGCGGGGGGGTGGGTGTGGGACTGCCGCTCTGCGCGGCGAGAGGTGGCCTG	55	CTACGCTAGGACGGTACCAACAG	8	GGGACTGCCGCTCTGCGCGGCGAG	47	0	3	7.375	0.638298	4	4	-15.7	-8.4	3.41476	4.31369	0.5	1	-
	chr1:178995034-178995109	+	GGGTGGGTGTGGGACTGCCGCTCTGCGCGGCGAGAGGTGGCCTGGGAATGGCCGGGCCGGGGGTGGGCCGGAGCCGCTGTGGCGGCGGCGGCGGC	71	GGGACTGCCGCTCTGCGCGGCGAG	54	GCCGGAGCCGCTGTGGCGG	17	0	2	3.5	6.82353	-3	-10	-12.7	-7.2	3.08354	4.13005	0.5	1	-
	chr1:178995090-178995143	+	CCGGGGGTGGGCCGGAGCCGCTGTGGCGGCGGCGGCGGCTGGGGGCGGTGAGCGCGGCGTGGGGCTGCCCCTC	17	GCCGGAGCCGCTGTGGCGG	13	CGGTGAGCGCGGCGTGGG	4	0	6	2.46154	4.5	0	-1	0	-15.9	2.85386	4.66458	0	1.05882	-
	chr1:179033099-179033157	+	CTATTACTGCCGAGAAACAGAACCAGCTTGTGCTGATGGAGACATAATGGAGGGATCTGTCACACTTTGGCTTCCAGA	12	CGAGAAACAGAACCAGCT	6	TAATGGAGGGATCTGTCACACTTT	6	0	7	6.16667	3	-4	-1	-9.4	-5.1	3.85375	4.1255	0	1	-
	chr1:179051228-179051275	+	CTGGCTAGGCCGGCAGCCGGATGGTCCCGCAGCTCGGGGCCGGCCATGCTTCGCGGTCCGTGGCGCC	40	CGGCAGCCGGATGGTCCCG	21	GCCGGCCATGCTTCGCGGT	19	0	11	3.61905	6.15789	4	2	-13.8	-12.7	3.41004	4.1633	0.333333	1	0.955569
	chr1:179054896-179054942	+	CGGCTGGTCTGGCACAGGCAAGAACTTCGTGGCACGGATGCTGGTGGAGAACCTGTATCGGGACGG	18	GGCACAGGCAAGAACTTCGTGGCA	14	TGCTGGTGGAGAACCTGT	4	0	4	4.21429	3.5	0	-3	-9.9	-6.5	3.74517	3.99049	0	1.05556	-
	chr1:179064798-179064851	+	CTCAGAGGCTGTAGGGTCCTTGGGTTACAGAGCCGGGGAGAACGAAGTTCTGTGACCCAGGGGTGGAGAATAC	24	GTAGGGTCCTTGGGTTACAGAGC	18	AAGTTCTGTGACCCAGGGG	6	0	2	4.11111	0.166667	-2	-6	-27	-2.5	3.74711	3.68302	1	1	0.591906
	chr1:179262891-179262947	+	TGACGCAGCGGTGCTCGGAGGCAGGGGGCGTAGGGGCCGGGCTGTCCGGCGCTTTAGCTTAGCAGGCGACGTTGCG	20	GTGCTCGGAGGCAGGGGG	5	CCGGCGCTTTAGCTTAGCAGG	15	0	4	1.6	6.33333	-6	-3	-6.8	-11.7	3.4749	4.21014	0	1.2	-
	chr1:179262926-179262977	+	GCCGGGCTGTCCGGCGCTTTAGCTTAGCAGGCGACGTTGCGGGCCCTGGGCGCCAGGAGAGCTTCCCGGAG	54	CCGGCGCTTTAGCTTAGCAGG	20	CCCTGGGCGCCAGGAGAG	34	0	34	7.6	4.55882	9	4	-12.8	-10.8	3.50763	3.85858	0	1.01852	-
	chr1:179317976-179318039	+	TTTTTCCCTCAGGATTGGTGGAACTCCACGTCATACTCCAACTATTATAGAACCTGGAATGTGGTGGTCCATGACTGGCTATA	17	AGGATTGGTGGAACTCCACGTCA	5	AACCTGGAATGTGGTGGTCCATG	12	0	4	4.6	4.5	-11	1	-11.6	-6.5	3.8535	4.08402	0	1	-
	chr1:179851417-179851464	+	CCCAGCTCAGGCACTGCCTCTCTCACAGCCCTCAAGACACACCATGGGCCCAGAGGCAGGTTTGCTA	114	GCACTGCCTCTCTCACAGCC	13	ACACCATGGGCCCAGAGGC	101	0	34	4.23077	2.9802	-8	-5	-10.9	-4.3	3.55058	3.55359	0.1	1.02632	0.955569
	chr1:179852075-179852123	+	TCCTGTTATGACCAGGAGAGGGCTGCGGGACTCTCATTCCTCTGAAGGTGAGGACCGCGGAGGTAACA	39	ACCAGGAGAGGGCTGCGGG	11	TCTGAAGGTGAGGACCGC	28	0	5	1.90909	1.60714	-13	-14	-5	-3.5	3.83045	4.21839	0.333333	1	-
	chr1:179886704-179886784	+	CTGAGGTAGAAACCACTGCTGTTCAAGAGTTCCAGAACCAGATGAATCAACTTAAGAATAAGTACCAAGGTCAAGATGAGAAGCTGTGGAAAAGGAGCCA	75	AACCACTGCTGTTCAAGAGTTCC	10	CAAGATGAGAAGCTGTGGA	65	0	2	11.3	4.92308	3	-1	-11.6	-3.1	3.69576	4.06992	0.5	1	-
	chr1:179923814-179923872	+	ATGGCCCTAACCGAAGGTTGGCATGCCTGTGGCACTGTCTCGGGACAGTTCTCGCGAGGTTTGCCTGGGCCCGACTGC	11	CCGAAGGTTGGCATGCCTGTGGC	5	CTCGCGAGGTTTGCCTGG	6	0	1	0.8	4.83333	1	-6	-14.5	-4.2	3.81106	4.11058	0	1.09091	-
	chr1:179923939-179923989	+	CTCCTCCTCCGTGTCAGTTGTTGGGCTGTAATGGCGACTGGGCCGCCCCTGACGAAGTGACTCCCGGGCC	458	GTGTCAGTTGTTGGGCTG	377	GCCGCCCCTGACGAAGTGA	81	0	22	7.41645	7.40741	-1	-3	-12	-2.7	3.7083	4.40947	0.234043	1.00873	-
	chr1:179923961-179924029	+	GGGCTGTAATGGCGACTGGGCCGCCCCTGACGAAGTGACTCCCGGGCCGGGGAGCGGGGCCAGACCTGCGCCAGAGAGAACTGCAGGG	101	GGCGACTGGGCCGCCCCTGA	91	GCCAGACCTGCGCCAGAGAG	10	0	10	10.2418	7.2	10	10	-3.4	-3.7	3.55611	4.08009	0.04	1.90099	-
	chr1:179983469-179983546	+	GAAAAACAAACGATTACAAGAGCTCTACCGGAAGCAGAAGGAAGCCTTTACTAAAGTAAAAAATGTCCCTCCTTCTGAGCCATCAGCAACTAGGCGA	26	CGATTACAAGAGCTCTACCGGAA	21	TCCCTCCTTCTGAGCCATCAGC	5	0	6	8.04762	1.6	-12	-11	-1.3	-1.6	3.75474	3.73073	0.285714	1.03846	-
	chr1:180006098-180006149	+	CCATCATCGTATGGCAGCAGAACTCAGTTATCTGAACGCCATTGAGGAGTCGGTGCGCCAACTGTCAGATG	19	ATGGCAGCAGAACTCAGT	11	TTGAGGAGTCGGTGCGCCAA	8	0	10	4.81818	3	17	19	0	-4.4	3.89153	4.21786	0	1	-
	chr1:180124151-180124204	+	GCGCTCTATTCGCCTTCCGACCCGCTGACGCTGCTGCAGGCGGACACGGTGCGCGGCGCGGTGCTGGGCTCCC	8	CGCCTTCCGACCCGCTGACG	4	GACACGGTGCGCGGCGCGGTG	4	0	2	3	2.25	-14	-12	-5.3	-6.2	3.49239	4.19324	0	1	-
	chr1:180135651-180135726	+	GTATCTCGCCGCCCTGGACTGTGCTGAGGAGACCAACAGTGCAGTCTGCAGAGACTTCAACATCCCTGGCTTCCCGACTGTGAGGGTGTGTGACT	72	GCCCTGGACTGTGCTGAGGAGACC	62	TCCCTGGCTTCCCGACTGTGAGG	10	0	2	8.35484	6.6	-1	-2	-0.8	-9.7	3.77837	4.17626	0.636364	1	-
	chr1:180155203-180155258	+	GATCTACATGGCTGACCTGGAATCTGCACTGCACTACATCCTGCGGATAGAAGTGGGCAGGTTCCCGGTCCTGGA	49	GCTGACCTGGAATCTGCACTGC	38	CGGATAGAAGTGGGCAGGTTCC	11	0	8	1.55263	1.72727	-9	-8	-16.9	-6.8	3.83875	4.11226	0	1.02041	-
	chr1:180165802-180165865	+	CTGAGCACATGGCAGAGCTTCAGAGGAATGAGCAGGAGCAGCCGCTTGGGCAGTGGCACTTGAGCAAGCGAGACACAGGGGCT	31	GGCAGAGCTTCAGAGGAATGAGCAG	18	GTGGCACTTGAGCAAGCGAGA	13	0	17	7.38889	1.92308	4	-2	-5.9	-2.4	3.46354	4.39202	0.166667	1.22581	-
	chr1:180165844-180165902	+	CGCTTGGGCAGTGGCACTTGAGCAAGCGAGACACAGGGGCTGCATTGCTGGCTGAGTCCAGGGCTGAGAAGAACCGCC	29	GTGGCACTTGAGCAAGCGAGA	22	GGCTGAGTCCAGGGCTGAG	5	2	4	6.09091	4.4	7	7	-7.8	-8.5	3.63114	4.55165	0	1	-
	chr1:180166776-180166845	+	CTGGTCTCCCAGGTGAGGCAAGCCATGGTTGCTGGGCTGTAGGGTGAGTGGCTTGCTTGGTGGGACCTGACGAGTTGGTGGCATGGGAA	55	AGGTGAGGCAAGCCATGGT	10	TGGTGGGACCTGACGAGTTGGT	44	1	9	12.2	2.27273	13	18	0	-13.5	3.57926	4.05997	0	1	-
	chr1:180167536-180167602	+	GGAGTCAGCCAGGATTAGAGAGCCTGCCCCTAATCCGGCCTGCTGGGTTTTACAAGGATCAGAGCTGCTGATAATGAACCTCATTA	31	AGGATTAGAGAGCCTGCCCCTAA	7	AGGATCAGAGCTGCTGATAATG	24	0	1	0.857143	4.25	2	1	-13.5	-6.2	3.85421	4.13224	0	1	-
	chr1:180169693-180169770	+	GAAATGTGTATGCTGTTGGAGAATTGATGTGTATGATTTATTGAACTTTGCACTCATTTAAATCTCATTTAATCCTCCAACAACGCAAGATGAAGAA	12	TGCTGTTGGAGAATTGATGTGT	8	TCATTTAATCCTCCAACAACGCA	4	0	4	7.25	0.5	0	2	-14.1	-0.9	3.69851	3.78618	0	1	-
	chr1:180601182-180601231	+	AAGATGGCGGGCGGGCTGCTCTGAAGAGACCTCGGCGGCGGCGGAGGAGGAGAGAAGCGCAGCGCCGCG	398	GCGGGCTGCTCTGAAGAGA	204	CGGAGGAGGAGAGAAGCG	194	0	39	4.21569	3.10309	-7	-8	0	-11.7	3.25127	3.92079	0.19697	1.04271	0.955569
	chr1:180601252-180601326	+	CGCGCCGGGGCCCATGTGGGGAGGAGTCGGAGTCGCTGTTGCCGCCGCCGCCTGTAGCTGCTGGACCCGAGTGGGAGTGAGGGGGAAACGGCAG	36	CCCATGTGGGGAGGAGTCGGAG	23	GACCCGAGTGGGAGTGAGGGG	13	0	3	3.65217	7.30769	0	-1	0	-9.5	3.5716	4.30322	0.142857	1	-
	chr1:181026574-181026631	+	ATTTAAAGTGAAAAGGTACATATTTACATAGACACAGGTGATAATGTATCTATGTAAATGCCTTTTGATTCTGCAAC	19	AAAAGGTACATATTTACATAGA	8	TATCTATGTAAATGCCTTTTG	11	0	8	2.375	1	-2	1	-16.3	-2.9	3.67538	3.62515	1	1.05263	0.290597
	chr1:181058028-181058077	+	GCCCTGTGCAGGGGAAGCAGATGGAGTTCAAGCTGGAGGCTCATCGCATCGTCAGCATCTCTCTGGGCA	109	GGGGAAGCAGATGGAGTTC	39	CTCATCGCATCGTCAGCATC	70	0	25	7.61538	5.5	-4	-3	-7.8	-12.4	3.59444	4.40001	0.166667	1	-
	chr1:181058399-181058467	+	CCGGTGGCCACGGTGACTGGAGTCGGGGACGTTTTTCAGGGCGGAGAGGCGGACGCGACGGAAGCTGCCTGGAGCCGCGTGGAGGGGC	41	CGGTGACTGGAGTCGGGG	26	ACGGAAGCTGCCTGGAGCCGC	15	0	2	2.19231	6.8	5	7	-6.5	-13	3.47747	4.40924	0.285714	1	-
	chr1:181058816-181058884	+	GACGCGGAGGAGATGGAGACCGGGAACGTGGCTAACCTCATCAGCATCTTCGGTTCCAGTTTCTCGGGACTCCTACGGAAAAGCCCCG	25	AGATGGAGACCGGGAACGTGGCT	14	TTCCAGTTTCTCGGGACTCCTACGG	11	0	9	3.14286	7.18182	0	1	-18.3	-3.1	3.85618	3.83608	0.625	1.04	-
	chr1:181059090-181059144	+	AGGCCCTTCCCGGCTGCGAGGACGCCCAGAGACCGCGGGCGCTGAGCGCGTTGGGCAGACTGGTTGCCTCTGGG	75	CGGCTGCGAGGACGCCCAGAGACC	11	CGCGTTGGGCAGACTGGT	64	0	11	8.18182	4.64063	18	11	-2.5	-9	3.49363	4.27548	0.0909091	1	-
	chr1:181076705-181076758	+	TTAGCTATGCTTTGGAAGACTTTGTCTGAAACCTACACTAGGTTTCAGACAAGGTCATCCAACCTTCTGGATT	19	TTTGGAAGACTTTGTCTGA	16	TTTCAGACAAGGTCATCCAAC	3	0	1	0.9375	0.333333	-2	0	-24.1	-1.2	3.80935	3.53638	0.5	1	-
	chr1:182360671-182360719	+	TGCCGGATCTCAGGCATGGGCCGGAGAGGCCGCAGCGTAGGGCTGGGACTGGAGGGGCAGGCAGCCGA	36	CAGGCATGGGCCGGAGAGGCCGC	10	TAGGGCTGGGACTGGAGGGGC	26	0	11	3	3.19231	15	13	-0.1	-12.5	3.38987	3.94583	0	1	-
	chr1:182584223-182584299	+	CAGCTTGCGCAGGACACAGACGTCGGCTCACGCGCCGCAGCCCTCGGCCCCGGAAGAGCCGCGGCCGCGGAGCAGCGAACGCGTGCCTGCCAGGGA	63	AGGACACAGACGTCGGCT	52	CCGCGGAGCAGCGAACGCGTGC	11	0	6	4.03846	5.81818	-9	-3	-7.6	-6.4	3.45216	4.22685	0	1	-
	chr1:182643856-182643916	+	GGAATTCATCACCTTGGACTCTACATTCCCCAGGCTTAGAGCTCTGGCCCAGGAATGTAGAGCTCTGGGTTCTTTTCCAG	262	ACCTTGGACTCTACATTCCCCAG	17	CCAGGAATGTAGAGCTCTGGGT	245	0	0	1.11765	0.440816	1	0	-23.3	-4.8	3.7707	4.03341	0.386364	1	0.0124836
	chr1:182844024-182844070	+	ATGACCCACTTTGTTCCTCCACCAAAAGACAAAAAGAAGAAGGATAAGGATGATGATGGTGGTGAG	138	TTGTTCCTCCACCAAAAG	5	AGAAGAAGGATAAGGATGATGA	133	0	16	5.4	5.10526	-2	-1	-5.4	-8.5	3.59715	3.9618	0.411765	1.03623	0.955569
	chr1:182847235-182847305	+	AACCTTGAGCAACGGAAAGGGCGAGCTGGCCGAGTACGGCCTGGATTCTGCTTTCACCTGTGCAGCCGAGCTCGTTTTGAGAGGTAAGAC	17	AACGGAAAGGGCGAGCTGGCCGAGT	10	ACCTGTGCAGCCGAGCTCGTTTTGA	6	1	1	2.7	3.66667	-5	-5	-11.4	-7.9	3.84604	3.67019	1	1	0.591906
	chr1:182848455-182848531	+	ATAAAACTTCTGCGTCTAGGAGGAATTGGCCAATTTCTGGCCAAAGCAATTGAACCTCCCCCTTTGGATGCTGTGATTGAAGCAGAACACACTCTT	28	TGCGTCTAGGAGGAATTGGC	9	TTGGATGCTGTGATTGAAGCAGA	19	0	1	5.11111	5.78947	11	14	-7.1	-4	3.83393	4.1541	0	1.03571	-
	chr1:182992387-182992437	+	CCCGCCGCCTCCTGGAGTCGCCGGGGCGGACGCGCAGTCCATGGGGCGCGGTGGGCCGGGGAGTTGCCCC	43	CCTGGAGTCGCCGGGGCGGA	27	TGGGGCGCGGTGGGCCGGG	16	0	8	2.22222	5.5	17	16	0	-19.7	3.32505	3.85	0.333333	1	-
	chr1:183079666-183079717	+	AAGAACGAATTTGATAAGCTGGTGTGTAATTGCAAACATAACACATATGGAGTAGACTGTGAAAAGTGTCT	248	TTGATAAGCTGGTGTGTAATTGCAA	40	CATATGGAGTAGACTGTG	208	0	100	2.6	1.82692	11	-2	-2.2	-4.4	3.64939	4.32498	0.642857	1.01613	0.955569
	chr1:183086477-183086523	+	GCGTGCGGAACAGAGAGATGGCTCTGAAGCATCTCTCGAGTGGTCCTCTGAGAGGCAAGATATCGC	20	CAGAGAGATGGCTCTGAAGCA	16	CGAGTGGTCCTCTGAGAGGC	4	0	17	5	0.5	-17	-18	0	-3.6	3.66737	3.97799	0	1.1	-
	chr1:183086489-183086557	+	GAGAGATGGCTCTGAAGCATCTCTCGAGTGGTCCTCTGAGAGGCAAGATATCGCCGTGATCTCAGACAGCTACTTTCCTCGGTACTTC	21	TCTGAAGCATCTCTCGAG	10	CCGTGATCTCAGACAGCTACTTTCC	11	0	0	11.1	3	-19	-12	0	-3.9	3.79156	3.6331	0	1.09524	-
	chr1:183096361-183096424	+	ATTCTGCAGCCTGTGACTGTCATCCTGAGGGATCTCTTTCACTTCAGTGCAAAGATGATGGTCGCTGTGAATGCAGAGAAGGC	32	CTGTGACTGTCATCCTGAGGGA	5	AAAGATGATGGTCGCTGTGAATG	27	0	8	0.8	2.37037	5	6	-15.6	-9.2	3.72531	3.37458	0	1.03125	-
	chr1:183096401-183096462	+	ACTTCAGTGCAAAGATGATGGTCGCTGTGAATGCAGAGAAGGCTTTGTGGGAAATCGCTGTGACCAGTGTGAAGAAAACTA	38	AAAGATGATGGTCGCTGTGAATG	30	GTGGGAAATCGCTGTGACCAGTGTG	8	0	6	3.76667	6.875	-1	-3	-15.9	-1.4	3.72749	3.65977	0	1.02632	-
	chr1:183101580-183101638	+	AAAGACAGCCAATGATACGTCAACTGAGGCATACAACCTGCTTCTGAGGACACTGGCAGGAGAAAATCAAACAGCATT	63	AATGATACGTCAACTGAGGCATA	39	GAGGACACTGGCAGGAGAAAATC	24	0	26	2.64103	4.66667	-3	-3	0	-1.4	3.73516	4.01187	0.1	1	-
	chr1:183187535-183187615	+	GACTCCAAGTGTGACTGTGACCCAGCTGGCATCGCAGGGCCCTGTGACGCGGGCCGCTGTGTCTGCAAGCCAGCTGTCACTGGAGAACGCTGTGATAGGT	17	GTGACTGTGACCCAGCTGGCATCG	13	AGCCAGCTGTCACTGGAGAACGC	4	0	0	2.61538	5.5	3	2	-19.3	-6.7	3.71474	4.12984	0	1	-
	chr1:183520981-183521049	+	TGATGCATCCTGGACCTTCTGCTCTGGAGCAGCTGTTAATGCAGCAGAAGCAGAAACAGCAACGGGGACAAGGCACCATGAACCCTCC	11	TGGACCTTCTGCTCTGGAGCAGC	6	AGCAACGGGGACAAGGCACCA	5	0	3	4.83333	1.8	-1	-3	0	-2.5	3.76211	4.62483	0	1.09091	-
	chr1:183645812-183645887	+	AGGATGTGTCACAGAGACTCCAGAGCCAGAGGCCCCTGGGCTGTGTCTCATAGTGATGAAATACACAGCCCAGGGGCCTCTGGCTTTGGAGTCTC	20	ACAGAGACTCCAGAGCCAGAGG	7	ACAGCCCAGGGGCCTCTGGCT	13	0	1	6.28571	0.538462	-12	-13	-16.2	-3.7	3.74838	2.66254	0.666667	1	-
	chr1:184591311-184591390	+	CTGGTGCACTCTGCTAGTTGTTATCTCTGTAGGGCTCAGGAAGCTGGAAGGAGGAAGGGAGGGTAAGTGGCCTGGTGAGTGGAGGTAGAAAAATGATGA	13	CTGCTAGTTGTTATCTCTGTAGGGC	9	TAAGTGGCCTGGTGAGTGGAGGTAGA	4	0	8	9.44444	4.5	6	7	-1.9	-8	3.56477	3.86199	0.5	1	-
	chr1:185126627-185126692	+	GTGGTTCTGGCCCGGCTTGCCTCCGGGGCTGCCCCTTGCCCGGTGTTGGGGTCTGGTCGGTTCGTGCGGAGCCCGCGGGCCCGCG	46	CCCGGCTTGCCTCCGGGG	12	GTCGGTTCGTGCGGAGCCCG	34	0	3	7.83333	8.70588	12	14	-5.6	-6.4	3.18707	4.23898	0	1	-
	chr1:186282865-186282932	+	AATTACTACTCGTTCTGGGCAGACCTTATCCAAAGTCTGGTACAACTGTCCTTAGACTGATGAGCAAAGGAGGAGTCAACTAATGAA	29	CGTTCTGGGCAGACCTTATCC	10	TAGACTGATGAGCAAAGGAGGAGTC	19	0	3	4.5	2.68421	-5	4	-7.1	-6.5	3.86666	4.00372	0	1	-
	chr1:186389780-186389832	+	TGAATATTTTATTAGACTCAGCTGAAGAGACAAGTGAACTAAACTATAAGCTGGATCTAAAGAAATTACCCA	14	ATTAGACTCAGCTGAAGAG	9	AACTAAACTATAAGCTGGATCTAAAG	5	0	1	4.55556	3	-7	1	-13.4	-5.5	3.63286	4.30113	0	1	-
	chr1:192514895-192514958	+	GGGATTATAATGGTAATTATTTGGAAAAATAGTATTATAAAACTTAATACTATTTTTCCAAATAATTACCATTATAATCCCAA	175	TGGTAATTATTTGGAAAAATAG	128	ATTTTTCCAAATAATTACCATT	47	0	10	1.11719	0.531915	2	2	-23.5	-17.8	3.25585	1.89758	0.551724	1	0.955569
	chr1:192685413-192685492	+	AGGATAAGGAAGGAATTCCTCCTGATCAGCAGAGACTGATCTTTGCTGGCAAGCAGTTGGAAGATGGACGTACTTTGTCTGACTACAATATTCAAAAGG	312	AGGAATTCCTCCTGATCAGCAGAG	234	ACTTTGTCTGACTACAAT	78	0	15	9.44017	4.51282	11	5	0	-5.3	3.83776	4.28671	0.390071	1.84936	-
	chr1:192779442-192779499	+	GTTAGCTGCTGAACTGAAAAGGGGAACTCTGATGTGCGTAAGCTAACATACAGAACCTCTCTTGCAGGCCTTCTCCT	45	GAACTGAAAAGGGGAACTCTGA	7	AACATACAGAACCTCTCTTGCAG	38	0	7	5.71429	2.15789	-5	-3	-11.7	-3.7	3.80531	4.2286	0.714286	1	0.955569
	chr1:192780136-192780186	+	CAGGGCTTTTTTAAAGTCGGAATTCTGTGAAGAAAATATTGAATTCTGGCTGGCCTGTGAAGACTTCAAA	57	TTAAAGTCGGAATTCTGTGAAG	34	TGAATTCTGGCTGGCCTGTGA	23	0	3	2.70588	5.30435	6	5	-12.7	-2.5	3.69731	3.35646	0.111111	1	0.955569
	chr1:192781176-192781227	+	TGCAACGGTATTGAAGTTCTTATGACCACAGATCATCAGTACTGTTGTCTCATGTAATGCTAAAACTGAAA	14	TTGAAGTTCTTATGACCAC	7	CAGTACTGTTGTCTCATGTAATGCT	7	0	18	3.71429	3.42857	16	22	0	-16.7	3.79039	3.19555	0.5	1	-
	chr1:193028589-193028659	+	CCCTAGAGACATCGAAACTCTTCCCAGGCCTTGCAGCACCCGTAGCGGATTCGGAAGGGCTGGGGCCTGAGAAGAAAGGGCGGTGATTCA	21	ATCGAAACTCTTCCCAGGC	6	GGGCCTGAGAAGAAAGGG	15	0	1	1.16667	5.86667	-2	-3	-13.8	-1.3	3.84515	4.25539	0	1	-
	chr1:193059143-193059193	+	CCATGTTGGTCAGGCTGGCCTCGATCTCGTGACCTCGTGATCTGTCCGCCTCGGCCTTCCAAAGTGCTAG	5	CAGGCTGGCCTCGATCTCGTG	3	TCGTGATCTGTCCGCCTCGGCCTTCC	2	0	0	0	0	1	2	-15.3	-8.4	3.76677	4.34245	0	14	-
	chr1:193091190-193091250	+	CGTAGGCGAGGACGGCTGTTAGTGCTGCTGCTGTTGGTTCGTCGCGGCGGCGAAGGAGGAGGAGGAAGAGGGCGAGGCGA	83	GACGGCTGTTAGTGCTGCTG	58	GCGAAGGAGGAGGAGGAAGAG	19	6	33	4.58621	5.89474	-12	-11	0	-7.8	3.3828	4.44617	0.0769231	1.27711	0.955569
hsa-mir-1278 MI0006425	chr1:193105642-193105703	+	ATTTGCTCATAGATGATATGCATAGTACTCCCAGAACTCATTAAGTTGGTAGTACTGTGCATATCATCTATGAGCGAATAG	8176	AGATGATATGCATAGTACTCC	151	TAGTACTGTGCATATCATCTAT	8025	0	0	0.516556	0.0872274	1	2	-28.4	-17.7	3.75943	2.72325	0.450867	1	0.00036423
	chr1:193126396-193126457	+	CTTCTTCCTGCCTGTTCGTAAATGTTAGTGGATTATTACATTACATTGCACTAACGTTTATGAACAGTCAGGAAGAAGAAG	76	CCTGTTCGTAAATGTTAGTGGA	70	CTAACGTTTATGAACAGTCAG	6	0	2	0.2	2	4	3	-20.8	-21.7	3.85943	3.00159	0.25	1	0.0305941
	chr1:196658651-196658700	+	TACTCCTATTACTGTGATGAACATTTTGAGACTCCGTCAGGAAGTTACTGGGATCACATTCATTGCACA	40	ACTGTGATGAACATTTTGAGACTC	19	AGGAAGTTACTGGGATCACAT	21	0	76	4.73684	1.28571	-13	-15	-1.2	-0.7	3.80853	3.96262	0.166667	1.025	-
	chr1:196799685-196799734	+	CATTACTTCATTCCCGTTGTCAGTATATGCTCCAGCTTCATCAGTTGAGTACCAATGCCAGAACTTGTA	10	TTCCCGTTGTCAGTATATGCTC	2	ATCAGTTGAGTACCAATGCC	8	0	6	0	0.375	-7	-11	-4.4	-3	3.76203	4.01536	0	2.7	-
	chr1:197170705-197170754	+	GGTGGCCTACCCCGATCGAAACCGTGAGGCTTTTGCTGAGGGAGGGCAATGGGAGAGGGGAGGATGGAC	44	CCCGATCGAAACCGTGAGG	18	AGGGAGGGCAATGGGAGAGGG	26	0	20	1.5	5.88462	-6	0	-8.1	-8.6	3.62157	4.31541	0.2	1.04545	0.955569
	chr1:197744167-197744218	+	CTCGGCCGCCCGGGGAGCCGGTTGAGCGCGGAGGCGCGGAGGAGCCGAGCTGGCCTGGGAGGGGCCGCCGA	10	CGGGGAGCCGGTTGAGCG	5	GCCGAGCTGGCCTGGGAG	5	0	0	2	9.2	6	4	-12.4	-16.4	3.0316	3.98772	0	1	-
	chr1:197744515-197744581	+	GTGGCGTGGCCGCCGCCCCCGTCTCCGCCGGTAGCCGCCACCAAAGCTGAGGCCTCTCAGTTCCTGCGACCGGGGCCGCCCGCTGC	9	CGCCGCCCCCGTCTCCGCC	6	AGTTCCTGCGACCGGGGC	3	0	0	7.16667	1	-3	-4	-13.4	-15.9	3.47305	4.15195	0	1	-
	chr1:198126168-198126220	+	GATCGGGAGTCGCGGGAGGATGGGCCGCCGCTAGGCTCGCACTCCGGACGCGCCTCGCAGTGCGCAGGGTGG	78	CGCGGGAGGATGGGCCGC	63	TCCGGACGCGCCTCGCAGTG	15	0	45	2.92063	5.46667	11	15	-4.9	-9	3.49875	4.12522	0	1	-
	chr1:198126200-198126248	+	AGGCTCGCACTCCGGACGCGCCTCGCAGTGCGCAGGGTGGGTGCCCCGCGCCTGCAGCGTCCGCCGGG	17	TCCGGACGCGCCTCGCAGTG	11	GGGTGCCCCGCGCCTGCAGC	6	0	3	3.81818	7.16667	-11	-7	-6.4	-10.8	3.31744	3.83518	0	1.23529	-
	chr1:198126857-198126914	+	GGAAAGTGAAGTGCGCTGGGAGAGAGTGGGTGGTGGGAGCCGGCAGATAGGGGAGAATCCGAAGTGGCTTCAGAAGT	31	GTGCGCTGGGAGAGAGTGGG	17	AGGGGAGAATCCGAAGTGG	14	0	26	7.52941	7.07143	-1	-2	-2.9	-4.3	3.48008	3.98311	0	1.09677	-
	chr1:198608219-198608270	+	TGTTCTTAGGGTAACAGAGGAGGAAATTGTTCCTCGTCTGATAAGACAACAGTGGAGAGTATGCATTTATT	150	GTAACAGAGGAGGAAATTGTT	31	AGACAACAGTGGAGAGTA	119	0	7	8.03226	4.90756	17	14	0	-2.6	3.8097	3.96146	0.375	1.01333	-
	chr1:200638740-200638786	+	GGGCGGGGCTCCGGTTCCGGGTAGAGGCCTGGGACACGGGGAACTGTAAGGATGGGAGGAAGGCCG	399	CCGGTTCCGGGTAGAGGC	38	GGGAACTGTAAGGATGGG	361	0	43	10.8684	4.19668	17	17	0	-12.1	3.51138	3.85263	0.030303	1.04762	-
	chr1:200639241-200639287	+	GCTGGTGGTAAATCTCGGAACTGGTCCGGGCTGGGCGAGTTCTGGACGGAGGGGCACGTTTGGGAA	105	AATCTCGGAACTGGTCCGG	34	GAGTTCTGGACGGAGGGGCA	71	0	15	5.38235	1.85915	6	4	-8.4	-4.8	3.62142	4.22484	0	1	-
	chr1:200708786-200708838	+	CGGGAGGCGGCAGGCGCGCGGCGCGGACAGCTGAGCTTCTCCTCCGTCGGCGCCCGGGCGGACATCGCCCGG	12	CAGGCGCGCGGCGCGGACAGC	3	CTCCGTCGGCGCCCGGGCGGA	9	0	5	4	3.11111	18	18	0	-8.7	3.30042	4.01144	0	1	-
	chr1:200864043-200864094	+	CTGGGAGGGACGGCAAGGTAGGCAGGTGAGCCGAGACGGACGGACGGCCAGCAGCTCCGTCAGCTGGAGAG	109	CGGCAAGGTAGGCAGGTG	93	ACGGACGGACGGCCAGCAGCTCCGTC	16	0	24	4.48387	3.3125	-7	2	-10.2	-8	3.48081	4.70064	0.166667	1.00917	-
	chr1:201140046-201140097	+	GGGCGTTTGCAGTCCTCTGTGGGAGGTGGCGTCCCGCAGAATGAGAACATTTCTGTGCCGGGCCAGCAGGT	95	AGTCCTCTGTGGGAGGTGGC	27	ATGAGAACATTTCTGTGCCGG	68	0	22	2.85185	4.79412	-4	-3	0	-10.7	3.74403	4.07521	0	1	-
	chr1:201368653-201368699	+	GCGAGGCCGCAAGCACTGGGTGGACCGTCGGACGGATCGCGGGACCGAACGACGGACGCCCGGGGC	26	AAGCACTGGGTGGACCGTCGGA	11	GCGGGACCGAACGACGGA	15	0	2	2.81818	2.6	-9	-13	-8.6	-8.3	3.36157	4.16069	0	1	-
	chr1:201472978-201473024	+	TTGTTTTCTTTCTGCAAACCTGGCTCTGAAACTCAAACATGCAGAGCTGGTGAAAGCATATCCATT	26	TCTGCAAACCTGGCTCTGA	10	ATGCAGAGCTGGTGAAAG	16	0	3	6.3	7.8125	-2	-2	-13.1	-0.5	3.71547	3.0717	0	1	-
	chr1:201474820-201474879	+	CAGGAGGAGGCTGGATTTAGGAAACAATGGGTAAAAGCTGCCCTCCAGCAGCTGAGGGCTGAGGACAGTCTCTCTCAAA	29	CTGGATTTAGGAAACAATGG	20	CTGAGGGCTGAGGACAGT	9	0	20	3	3.22222	3	1	-5.1	-14.2	3.68176	4.20539	0	1.03448	-
hsa-mir-1231 MI0006321	chr1:201777742-201777802	+	ATGCAGGTCAGTGTCTGGGCGGACAGCTGCAGGAAAGGGAAGACCAAGGCTTGCTGTCTGTCCAGTCTGCCACCCTACCC	21	GTGTCTGGGCGGACAGCTGCA	16	GGCTTGCTGTCTGTCCAGTCTGC	5	0	1	2.125	4.6	0	3	-26	-9.1	3.7503	3.98589	0.375	1	0.591906
	chr1:201798321-201798373	+	GGGCTGGCGGGCTGAGGGGAGAAAAGATGGCGGCGGCGGCGGCAGCTGGTGCGGCCTCCGGGCTGCCGGGTC	59	GCTGAGGGGAGAAAAGATGG	30	GCTGGTGCGGCCTCCGGG	29	0	18	2.86667	2.65517	-10	0	-6.9	-19.6	3.19981	3.8506	0	1.0678	-
hsa-mir-6739 MI0022584	chr1:201832505-201832576	+	GGAATGAATGTGGGAAAGAGAAAGAACAAGTAAAAGGAATTTTCATTTTCCAGCCCCTAATTGTTCTGTCTTTCTCCCAGTGTCTCCTTTC	163	TGGGAAAGAGAAAGAACAAGT	89	ATTGTTCTGTCTTTCTCCCAGT	74	0	1	0.988764	0.324324	1	2	-19.8	-4.4	3.66132	4.02142	0.777778	1.00613	0.0305941
	chr1:201840405-201840456	+	GATGGCTGAGTGGACAAGCCGACAGCACCTGTTCTATGGACAGTATGAAGGCAAAGTCAGGTAGAACCTCA	48	TGGACAAGCCGACAGCACCTGTTC	6	ATGGACAGTATGAAGGCAAAGTCAGG	42	0	8	2.66667	2.09524	-2	1	-11.8	-3.2	3.8397	4.22029	0.3	1	0.290597
	chr1:201849500-201849550	+	ACCGGAGGCTCCCTGACAGATGAGTCCTCTGCCAGAGGAAGGCTAAGATGTAGAGGACAAATCGTGTCAA	13	CCCTGACAGATGAGTCCT	6	GAAGGCTAAGATGTAGAGGACAA	7	0	4	0.666667	2.71429	-16	-11	-5.4	-6.1	3.77546	4.13567	0	1	-
	chr1:201915895-201915945	+	AGATACAAAAATGCGTAGGCTGGCAGAAGCAGATCACAGCCACGGAGAGCCAGACAAGCAGGGACGAGGC	40	ATGCGTAGGCTGGCAGAAGCA	21	CACGGAGAGCCAGACAAGCA	19	0	13	3.14286	3.42105	13	-1	-3.9	-1.8	3.53334	3.20436	0	1	-
	chr1:201924647-201924697	+	GCGGCATTGGAGTCAAGATGGAGGAGTACGCGCGAGAGCCTTGGTGAGCTTCACCGCTGTCTTTGCATTT	211	AGTCAAGATGGAGGAGTA	175	GAGCCTTGGTGAGCTTCACCGCTGT	36	0	10	3.52571	3.88889	-11	-2	-8.4	-10	3.80138	4.04336	0.0666667	1.00948	0.955569
	chr1:201981103-201981164	+	GCTGGTTGGGGGAACAGCCCCAGTTCTGGTCGAAGACGCAGGTTCTGGACTGGATCAGCTACCAAGTGGAGAAGAACAAGT	69	GGAACAGCCCCAGTTCTGGT	24	ACTGGATCAGCTACCAAGTGGAG	42	3	19	10.375	8.52381	0	3	-3.7	-1.5	3.79991	4.34078	0.272727	1.04348	-
	chr1:201981476-201981527	+	GTCAGCTTCCAGCTCTTCTGATGAGCTCAGTTGGATCATTGAGCTGCTGGAGAAGGATGGCATGGCCTTCC	45	AGCTCTTCTGATGAGCTCAGTTGGAT	13	ATTGAGCTGCTGGAGAAGGATGGC	32	0	2	8.07692	3.25	5	13	-10.1	-11.3	3.56072	3.6952	0	1	-
	chr1:201984441-201984496	+	TTCTCCAGAGTCGGAACTGAGGGTTGGAACTATACCCGGGACCAAACTCACGGACCACTCGAGGCCTGCAAACCT	200	TCGGAACTGAGGGTTGGAACTA	28	AAACTCACGGACCACTCGAGGC	172	0	14	3.25	0.633721	7	8	-8.4	-11.3	3.79097	4.16899	0.522727	1.005	0.591906
	chr1:201984857-201984916	+	GCACCTTCTTTCTGGACTGGCGTTCACCTCCCTGCTCAGTGCTTGGGCTCCACGGGCAGGGGTCAGAGCACTCCCTAAT	13	TCTGGACTGGCGTTCACCTCCCTG	6	CACGGGCAGGGGTCAGAGC	7	0	10	3.5	3.57143	-6	-11	-11	-2.6	3.70692	4.35574	0	1.07692	-
	chr1:201985475-201985544	+	GGACTGATTTTTCCTATTAGGCTAGGGTTTGGACCTGATGTTCTCAAGATGTCTAGAATTGCATGGCTGGCCTTGTGGAATAGATGGTT	14	TTCCTATTAGGCTAGGGTTTGG	6	AGAATTGCATGGCTGGCCTTGTGGA	8	0	3	6.33333	7.75	-5	-1	-14.1	-4.3	3.72107	4.1292	0	1	-
	chr1:202092517-202092597	+	GGTGTTTGCGGTGGGCATTGTGGGCAACCTGTCGGTCATGTGCATCGTGTGGCACAGCTACTACCTGAAGAGTGCCTGGAACTCCATCCTTGCCAGCCTG	26	GTGGGCATTGTGGGCAACC	20	GAAGAGTGCCTGGAACTCCATCCT	6	0	1	1.7	1.33333	-3	3	-13.2	-7.4	3.8009	4.35897	0	1	-
	chr1:202317889-202317935	+	CTCCGGGCTGAAGCGCTCTGAGAGAGGCGGCAGCGGCAACTCGAGCCCCAACAGTAATTTAGTGTT	77	AAGCGCTCTGAGAGAGGC	72	GCGGCAACTCGAGCCCCAACAGTA	5	0	26	3.375	4.6	-14	-8	0	-2.5	3.84609	4.15453	0.0909091	1.02597	-
	chr1:202553748-202553812	+	GTGTTTCGGTCCAGGCCACTGGTGAGTGTCGGCACCCTTGAGGTGGGCATGGAGTGAGCAGAAGAAGCCTGGAGAAGAGAGAAC	16	CCAGGCCACTGGTGAGTGTCGGCAC	2	TGGAGTGAGCAGAAGAAGCCTGGAG	14	0	6	0	7.21429	9	2	-13.3	-5.3	3.65238	3.96507	0	1.3125	-
	chr1:202780081-202780136	+	TGGACGCCCCAGAGGCCGGACCTGGGCAACCCCAGCCTGGAGGTGCCGGGGCCGGAGCTCCCAGAGGGCTGGGTG	200	AGAGGCCGGACCTGGGCAAC	146	TGCCGGGGCCGGAGCTCCCAGA	54	0	41	2.82877	1.40741	2	5	-19.3	-7.8	3.34276	4.04447	0.672131	1.025	0.591906
	chr1:202830880-202830938	+	AAGCCAAAGGGAGGCAGAGTCGGGCGTCCGCGTCCTCCCGGCCAGCTCGACCGTCTTCTCTATTGGGGTGAGTGCTGG	10	GAGGCAGAGTCGGGCGTCCGCG	6	ACCGTCTTCTCTATTGGGG	4	0	3	2	5.75	12	10	-4.9	-11	3.7427	4.17918	0	1	-
	chr1:203242505-203242564	+	TGACTTACTCTGGGTGTGTGTGGACGGGCGTGCATGTGACCGCGTCTGTGCACCGGGGCTGTGCTGTGGGCTTTGTGCT	25	TGGGTGTGTGTGGACGGG	20	ACCGGGGCTGTGCTGTGG	5	0	1	3.65	2.8	7	8	-3.3	-4.7	3.36888	4.17229	0.25	1	0.955569
	chr1:203259835-203259890	+	CTCCGGAGGGGCCGGCAGGGCAGGGGCGCTCTTGGGGAGGGCAACAGCTGCCAGCCATCAAGGGCCAGGCTCTCC	17	GCCGGCAGGGCAGGGGCG	6	CTGCCAGCCATCAAGGGC	10	1	5	2.33333	0.4	-4	-4	0	-8.9	3.31085	4.55146	0	1	-
	chr1:203276012-203276069	+	CTCTCTCACATACACTTGTCCTGGAAGCAGGAAAGTGGATCTTTCCAGCTTCCATAAAATTTTCTCTGCTAAGTGGA	19	TACACTTGTCCTGGAAGC	17	CAGCTTCCATAAAATTTTCTCT	2	0	15	7.35294	0	-2	2	-9.7	-1.4	3.7801	3.45945	0.4	1.05263	-
	chr1:203277724-203277782	+	CTCCTGCTCTCCTTGGGATGATGGCTGGCTAGTCAGCCTTGCATGTATTCCTTGGCTGAATGGGAGAGTGCCCCATGT	18	CCTTGGGATGATGGCTGGCT	7	CTTGGCTGAATGGGAGAG	11	0	7	1.71429	2.81818	15	13	-0.4	-7.2	3.60864	4.17832	0.25	1.05556	0.955569
	chr1:203296698-203296766	+	GAAAAAAAGAAAGGTGGGGCCGGGCGCTAGGTGGCTTCCCAACGGAGTTGCTCCCCCGGCGGCTGTGGAGAATGGGGCCTTTCAGAGA	67	AAGGTGGGGCCGGGCGCTAGG	18	CGGCTGTGGAGAATGGGGC	49	0	1	10.8333	2.63265	12	-3	-1.9	-3.4	3.67732	4.1835	0	1	-
	chr1:203595938-203595988	+	TGGGGAGAGCTGGTGAGCAAGAGTCTGGCCCGAGTTAGCTAGAGCTGTTGCCATGACAAGCATTTTCTTA	89	TGGTGAGCAAGAGTCTGGCCCGA	48	AGAGCTGTTGCCATGACAAG	41	0	22	4.58333	4.82927	7	1	-10.8	-12	3.75472	3.67263	0.142857	1	0.591906
	chr1:203595968-203596022	+	CGAGTTAGCTAGAGCTGTTGCCATGACAAGCATTTTCTTAAGAAAGCTCTGCTGTTGAGATCGTCCAAAGCTGG	84	AGAGCTGTTGCCATGACAAG	37	AAGCTCTGCTGTTGAGATCGT	47	0	67	4.16216	5.14894	13	14	-7	-6.3	3.78346	3.96056	0	1.0119	-
	chr1:203596233-203596304	+	GCGTCTCTAGCTTGGTTGCCACACTGGGGAGACTGGTGGGTGGTCACCCCACCCTACCCTCATCCATGGAAACCCGGAGGGAGAGTCCCGC	10	CTTGGTTGCCACACTGGGGAGA	6	CTCATCCATGGAAACCCGGAGGG	4	0	3	4.16667	2.25	1	4	-13.1	-9.8	3.77537	4.052	0	1.1	-
	chr1:203677039-203677095	+	CTTGTGAGACCATGGGCAACGCCACCGCCATCTGCTCTGATAAGACAGGCACGTTGACCATGAACCGCATGACTGT	38	CATGGGCAACGCCACCGCC	5	ACAGGCACGTTGACCATGAACC	33	0	23	6.8	3.93939	-3	4	-14.9	-4.6	3.80963	4.23368	0.333333	1	-
	chr1:203698706-203698779	+	GAAAAGTGGATTGCAGACTCACTATGCACCTGACTGTACTTCCAGGCAGGTGCTTTTTCTGTCTGCCAGAGAAACATTCCAGGGTGCTGTGGC	873	TTGCAGACTCACTATGCACCTGACTG	526	TCTGTCTGCCAGAGAAACATTCCAGG	347	0	100	2.48289	10.4207	-8	-8	0	-3.2	3.81105	4.04187	0.541463	1.02864	-
	chr1:203698763-203698831	+	TCTGTCTGCCAGAGAAACATTCCAGGGTGCTGTGGCTGCCTCACCTATCCAGGGCGATGCAGCTCCCTGGGGACACAGGTGCTTCCTG	1890	AGAGAAACATTCCAGGGTGCTGTGG	418	GATGCAGCTCCCTGGGGACACAG	1469	3	31	3.85885	1.37849	-1	-3	-22.8	-7.4	3.74313	3.87315	0.381119	1.06296	0.290597
	chr1:203709942-203709994	+	CTGCCCCCTTACTGGGCTTGGATATTGAGGACCAGACGCTGCCAAATCTAGGACAAGACAGACCATCAAAGC	33	ACTGGGCTTGGATATTGAGGAC	12	CCAAATCTAGGACAAGACAGA	21	0	10	5.16667	4.71429	4	4	-5.7	-2.4	3.79354	3.93853	0.2	1.0303	0.591906
	chr1:203712076-203712125	+	ATGGATAAAACAATGGCTGGTTCTAGCCCTGAGTGACAGTCTTAAGGCTAGATCCTTCCCATAGTATCA	9	CAATGGCTGGTTCTAGCCCTGA	3	TTAAGGCTAGATCCTTCC	6	0	10	0.666667	0.833333	0	-4	-15	-3.6	3.85235	4.27049	0	1	-
	chr1:203712189-203712268	+	AGAGATCACCTAGAAATCCCTCTGGACACTTGTGGGTTCTTTAGGGTTTGAGTTTCTTCTTCCCCTTGAGCTTCAGAGAGGAGAGTTGGCATGGTTAAA	22	TAGAAATCCCTCTGGACACTTGTGGG	12	AGCTTCAGAGAGGAGAGTTGG	10	0	2	5.66667	2.1	6	1	-13.5	-7.1	3.71633	4.13777	0.6	1	0.955569
	chr1:203765369-203765438	+	TGCCTAAATCAATCAGACTGAGTGCCGGGCGCTGAATTTACCTACTCTCATTCCTCTCCAGGGTCCCGGTACTTTGGAGCTTGTCTCAA	17	AATCAGACTGAGTGCCGGGCGCT	14	AGGGTCCCGGTACTTTGGAG	3	0	0	2.21429	0.333333	0	-4	-19.7	-0.7	3.90219	3.61714	0	1	-
	chr1:203787735-203787785	+	AAGCTGCAATAGGAAATGAAACTGTTTGCACATTATGGCAAGAAGGGCGCTGTTTTCGACAGGTGTGCAG	72	AGGAAATGAAACTGTTTGC	42	AAGAAGGGCGCTGTTTTCGAC	30	0	18	1.85714	3.1	2	4	0	-3	3.74185	3.94836	0	1	-
	chr1:203793654-203793703	+	GGCCATTCGTAGGCATGTTCAGAGCAGCAAAAAATTTGAGTCATCTGACATGTGTCACATTGGTTCACA	4	AGGCATGTTCAGAGCAGCA	2	TTGAGTCATCTGACATGTGTCACA	2	0	0	0	0	-1	4	-13.5	-6.4	3.71854	4.23094	0	1	-
	chr1:203816698-203816748	+	CTGGAAGAAATTAAACTGGAGAAGGCACTGAGGGTGCAGCAGAGCTCTGAGAGCAGCACCAGCTCCCCGT	41	TTAAACTGGAGAAGGCACTGA	13	AGCAGAGCTCTGAGAGCAGCACC	28	0	8	2.76923	2.21429	-10	-7	-4.4	-3.9	3.67072	3.95972	0.4	1	0.955569
	chr1:203830750-203830826	+	TTGCTCTCAGAGGCAGCGTGCGGGTGTGCTCTTTGTGAAATTCCACCATGGCGTACCGTGGCCAGGGTCAGAAAGTGCAGAAGGTTATGGTGCAGC	79	AGGCAGCGTGCGGGTGTG	64	GTCAGAAAGTGCAGAAGGTT	15	0	28	8.65625	3.6	-11	-9	0	-6.9	3.82107	4.23974	0	1.01266	-
	chr1:203832792-203832848	+	TATTTCAGAGATCGCGGATTCAGGTGTGGCTCTATGAGCAAGTGAATATGCGGATAGAAGGCTGTATCATTGTGAG	136	ATCGCGGATTCAGGTGTG	19	ATGCGGATAGAAGGCTGTA	117	0	1	1.42105	2.64103	-15	-14	0	-3.7	3.71092	3.86622	0.470588	1.31618	-
	chr1:204042254-204042303	+	TCGCCTCGCAGCAGCGAGCCGCGAGCGCCCTTCTCCAGTCCCGGCTTGGAACTGAACTGTGTGAGCACG	283	GCAGCGAGCCGCGAGCGC	22	CGGCTTGGAACTGAACTG	261	0	90	3.95455	1.55172	7	2	-12.1	-13.4	3.64292	4.2309	0.0416667	1.01413	0.955569
	chr1:204095471-204095529	+	AGGAACTGCAGTATGGCCATGGGCTGAGCAGGCTGAGCACCTCAGCCTTTAGGGCTTATGGCCAGGGGACACTGTATG	13	GTATGGCCATGGGCTGAGCA	6	TTAGGGCTTATGGCCAGGGG	7	0	4	0	0.714286	1	1	-19.4	-3	3.66106	3.7649	0.25	1	0.290597
	chr1:204475620-204475673	+	AGCAACCTATATGGAGTGAACAGAAAGAGCTTTTCTTCGGGAGCGCCCGGATAGCTCAGTCGGTAGAGCATCA	2152	ATGGAGTGAACAGAAAGAGCTTT	68	GGGAGCGCCCGGATAGCTCAGTCGG	2084	0	0	1.97059	1.95489	-12	-10	-8.9	-4.4	3.88216	4.34721	0.0756685	290.21	-
	chr1:204475648-204475728	+	GCTTTTCTTCGGGAGCGCCCGGATAGCTCAGTCGGTAGAGCATCAGACTTTTAATCTGAGGGTCCAGGGTTCAAGTCCCTGTTCGGGCGTTTGTAGTTTT	2570	GGGAGCGCCCGGATAGCTCAGTCGG	2084	AGGGTTCAAGTCCCTGTTCGGGCGT	486	0	751	1.95489	8.23868	-4	-4	-15	-0.9	3.77725	3.71802	0.0711299	388.258	-
	chr1:204475727-204475798	+	TGTTCGGGCGTTTGTAGTTTTCGTTACTTTAACCTGCTAAATTATCCCATCAAGTCCCAAGAGCGGACATCGTAAACCCTTACATTTCAAG	686	TTTGTAGTTTTCGTTACTTT	646	AAGAGCGGACATCGTAAACCCTT	40	0	738	3.6517	5.9	1	5	-7.5	-9.5	3.85936	4.03903	0.222222	1.12974	0.955569
	chr1:204485563-204485631	+	GCTGCCGAGGCCCTAGGATCTGTGACTGCCACCCCTCCCCCCACCCGGGCTCGGCGGGGGAGCGACTCATGGAGCTGCCGTAAGGTGT	147	CCCTAGGATCTGTGACTGC	137	GAGCGACTCATGGAGCTGC	10	0	16	2.35036	5.1	-2	1	-8.6	-12.1	3.63579	4.36199	0	1.02041	-
	chr1:204490591-204490654	+	AGTCAGGTGGCAACTGGGGCTGGAAGATGTGTGGTGCTTTGGAGGGTATGGCTAAGAGTCTGGGCTCAGCTGGGCAACTGCAC	23	CAACTGGGGCTGGAAGATGTG	17	AAGAGTCTGGGCTCAGCTGG	6	0	0	2.58824	5.33333	2	1	-14.2	-5	3.52773	4.65237	0	1	-
	chr1:204513713-204513789	+	GTGGTTTTTGAATGAGTCAGTATCAGAGCAGTTAGGTGTTGGAATAAAAGTTGAAGCTGCTGATACTGAACAAACAAGTGAAGAAGTAGGGAAAGT	52	AATGAGTCAGTATCAGAGCAGTTAG	13	CTGAACAAACAAGTGAAGAAG	39	0	8	5.53846	11.2308	15	7	-3	-6.6	3.57358	3.97795	0.714286	1	-
	chr1:204522759-204522824	+	TTGTCAAATTAATATTTATGATTGTTATCTTGGGCGAAAAGTTCAGAGCAGAGATGACAAATCATTAGAACAACGATGAATTTCA	31	AATATTTATGATTGTTATCTTGGGCG	21	TGACAAATCATTAGAACAACG	10	0	7	2.52381	5.1	9	3	-5.3	-4	3.62933	3.48341	0.2	1	0.955569
	chr1:204791130-204791188	+	TCATTCATACAGGCCCACTCTGAACAGTTGTGCAGGTCACGCACTGCATAACTTCAGCTGGGCCCATCATAATGTAGT	14	AGGCCCACTCTGAACAGTTGTGC	12	ATAACTTCAGCTGGGCCCATC	2	0	0	0	0	2	3	-18.2	-1.6	3.81345	3.63006	0.5	1	0.955569
	chr1:204797809-204797881	+	CCTAATGCGGCGGCTGGCGGCGAGAGGCGCTGCAGGGGACGCGGGGGAAGTGGCGGCGCCGGCAGCGGACAGCTCGGACAGCGCCCAGGGCC	10	CGGCTGGCGGCGAGAGGC	5	GCAGCGGACAGCTCGGACAGC	5	0	2	3.4	2.4	-7	-2	-10.1	-6.5	3.32803	4.51934	0	1.2	-
	chr1:204965455-204965514	+	TCTGCTGTGGGCTGGGAAGGTGGTGCTGCTGAGTGCGGGTTATTCCATTAGCTCCCTCTTCCCATGTTCTCATGTGAAT	155	GCTGGGAAGGTGGTGCTGCT	60	TTAGCTCCCTCTTCCCATGTTC	95	0	7	0	0.105263	1	2	-19.3	-7.6	3.677	4.27059	0.436364	1.04516	0.133587
	chr1:205091508-205091562	+	GTGTAGCGCCGCTGACCTCACCAAGGCGCGTACTTACCCTGTATGTAGGTGGCGTTGCAGGGTGTTTCGGTCTC	44	GCTGACCTCACCAAGGCGCG	16	GTAGGTGGCGTTGCAGGGTG	28	0	12	11.875	4.57143	1	14	-3.9	-21.6	3.79084	3.83225	0	1	-
NM#012	chr1:205799702-205799753	+	TTCCAAGGGCATTGGTGAGACATCCCTTGGATGGACCATTCAAGGGATGTCTCACCAATGCCCTTGGAAGT	24	ATTGGTGAGACATCCCTTGGAT	5	TCAAGGGATGTCTCACCAATGC	19	0	0	0	0.473684	2	2	-34.9	-24.6	3.70846	1.75785	0.5	1	0.00027702
	chr1:206137287-206137359	+	CGGGCTGTCCGCCAGGGCTGGGAGACACTGGAGGAGGCCGGCCGATGATTACGCGCGATGCCAACGACGACTGCCCTACGGTGGACCGCGGC	48	GCCAGGGCTGGGAGACACTGG	35	CGACGACTGCCCTACGGT	13	0	15	6.54286	7.69231	-2	0	-12.7	-15.9	3.61583	4.58711	0	1.04167	-
hsa-mir-6769b MI0022706	chr1:206648152-206648207	+	CTTCTTCCTGGTGGGTGGGGAGGAGAAGTGCCGTCCTCATGAGCCCCTCTCTGTCCCACCCATAGGGCGGAAGCC	34	GTGGGTGGGGAGGAGAAGTGC	16	CCCTCTCTGTCCCACCCATAG	18	0	1	1.375	0.222222	2	2	-25.7	-10.7	3.70175	4.07857	0.92	1	0.00470951
	chr1:206730598-206730660	+	GGACACGAAACCGCAGAGCCCGGACGAGTCAGGGAGTGAGGCGCGAGCCGGGCGCCCGGGGCTCTGCAGGCGCAGGCGGCGC	35	CCGCAGAGCCCGGACGAG	26	CCCGGGGCTCTGCAGGCG	8	1	4	8.5	5.5	3	3	-18	-2.3	3.35125	4.27304	0	1.02857	-
	chr1:206821134-206821186	+	TGGGGCCTATATTCATGTACCTCGAGACCATCTAGCTTATCGATATGAGGTGCTGAAAATTATTGGCAAGGG	5	ATTCATGTACCTCGAGACCATCT	2	ATATGAGGTGCTGAAAATTA	3	0	0	0	0	2	1	-15.7	-10.8	3.86706	3.91849	0	1	-
	chr1:206858267-206858319	+	GCCGCCGGCCCGGGGCTGGGTACATTGTCGCGCGGCCGCTTCCCCCCGGCCGGGCCCCCGCCGCCCCGCGGT	52	CGGGGCTGGGTACATTGT	44	TCCCCCCGGCCGGGCCCCCGCC	8	0	15	4.31818	3.75	-7	-3	-8.8	-16.9	2.94227	3.85058	0.0833333	1.03846	-
	chr1:206902753-206902820	+	CATCCGAAATCATGAAGAGCATCGGTGAGGCCATCCAGTATCTGCATTCAATCAACATTGCCCATCGGGATGTCAAGGTGCCAGCTG	12	CATGAAGAGCATCGGTGAGGCCA	10	AACATTGCCCATCGGGATGTCAAG	2	0	3	2.4	0	-17	-13	-2.6	-4.1	3.73711	3.51905	0	1	-
	chr1:206906264-206906342	+	GAGGCTGTGGAGAGAAGTGAGCAAGGTGCTCTTGAACCTGTGCTCATTTTGCAATTTTATCAGTAATTTGACTTAGAGTTTTTACGAAACCTCTTTTG	99	AGAGAAGTGAGCAAGGTGC	15	AATTTGACTTAGAGTTTTTACGAA	84	0	7	7	1	2	7	0	-8	3.74125	3.60181	0.6	1.0101	-
	chr1:206907408-206907473	+	CCCCCCACTCCCCCTTCCCTTGGAGGGAGAGGTGGCAGGAATACTTCACCTTTCCTCTCCCTCAGGGGCAGGTGGTGGAGGGGCG	54	CCCCTTCCCTTGGAGGGAGAGG	12	TCTCCCTCAGGGGCAGGTGG	42	0	0	2.91667	1.04762	6	3	-13.9	-15.6	3.56371	3.92962	0.638298	1	0.133587
	chr1:207193668-207193729	+	CACCGTTTTCAGAAATTCTGGGCTTTGATGGTGCTGCGTCCATCAGGACACAGTCCAGAAATTCTCAGCAGCCTTAAAAGG	7	AGAAATTCTGGGCTTTGATGGTGC	4	ACAGTCCAGAAATTCTCAGCAG	3	0	0	1	2	8	6	-15.5	-1.7	3.86346	3.8845	0	1	-
	chr1:207224915-207224985	+	AGAAAGCACAGTATGAGGTCAGCATCTGGGCCCAGGGCAGCTGCCTCATTCAGGTGGTGGCAGTGTAAGGAGGAGTCGTGTAACGCGTGT	12	GTATGAGGTCAGCATCTGGGCC	4	AGTGTAAGGAGGAGTCGTG	8	0	1	0	5.375	2	-1	-1.3	-4.5	3.73185	4.2713	0	1	-
	chr1:207226596-207226651	+	GGGCTCACATGATTTGCCGGCGACTGTAGCGCCGGTCCCGGCCACAAGCTGTCGGCTCGGTTCGGTCGCGTTACA	156	GATTTGCCGGCGACTGTAG	89	AAGCTGTCGGCTCGGTTCGG	67	0	74	4.31461	2.07463	-14	-13	0	-1.9	3.77719	3.96401	0.09375	1.01282	-
	chr1:207247393-207247471	+	TTGAATCATAAACATGCCTGTGTCCACCTTATGCTTAATACTGACTCAGAATCTCTGGGATCTGGGTCTGGACATGCATGTATTTAAGTAGCTTCCCG	24	AACATGCCTGTGTCCACCTTAT	10	GTCTGGACATGCATGTATTTAAG	14	0	3	17.8	4.57143	3	6	-14.4	-2	3.86304	3.70846	0	1.04167	-
	chr1:207262344-207262417	+	TTACAGCCTTAGGATATCTGGTATTCAGGAAAGGAGGATGAGGTAGCATTCAAAATTGTGTTCTACCTGGGCAAGAACCAGGGATTGACAGCC	11	AGGATATCTGGTATTCAGGAAAGGAG	5	GTGTTCTACCTGGGCAAGAACCAGGG	6	0	0	5.4	4	19	19	-3.6	-8.9	3.82721	3.74364	0	1	-
	chr1:207263701-207263751	+	TATTTGTCGCAAAGGAGGTGGAAGGACAGATTCTGGGGACTTACGTTTGTATCAAGGGCTACCACCTGGT	55	AAAGGAGGTGGAAGGACAGA	44	GGGACTTACGTTTGTATCAAGGGCT	11	0	10	3.84091	3.36364	-10	-9	-2.5	-1.5	3.87248	3.99526	0.6	1	0.955569
	chr1:207265038-207265104	+	CAGTTCTTCAGGGCCTGTGAATGTAAGTGACAAAATCACGTTTATGTGCAATGACCACTACATCCTCAAGGGCAGCAATCGGAGCC	7	GGGCCTGTGAATGTAAGTGACAAAA	4	ATGACCACTACATCCTCAAGGGCAGC	3	0	3	1	0	1	1	-13	-3.8	3.90947	3.94281	0	1	-
	chr1:207277660-207277706	+	AGGGTATTATGATAAACTCTGATCTGGGGAGGAACCAGGACTACATAGATCAAGGCAGTTTTCTTC	88	GATAAACTCTGATCTGGGGA	19	AGGACTACATAGATCAAGGC	69	0	13	4.21053	2.95652	-5	-7	-8.1	-3.7	3.74971	3.90607	0.333333	1.02273	0.955569
	chr1:207286412-207286463	+	TCATAGAAAAAGGAAAATGGCAGCCTGGCCCTTCTCCAGGCTGTGGAAAGTCTCTGATCCAATTCTCTTCC	52	AGGAAAATGGCAGCCTGG	45	CAGGCTGTGGAAAGTCTCTGATCCA	7	0	5	3.08889	3.85714	1	8	-13	-0.9	3.63154	3.90269	0	1	-
	chr1:207287560-207287608	+	TGGCTACGTCAGATCCCATTCAACTCAGACGCTTACCTGTAATTCTGATGGCGAATGGGTGTATAACA	78	AGATCCCATTCAACTCAGACGCT	49	CTGTAATTCTGATGGCGAATGG	29	0	3	4.65306	2.82759	-1	-5	-13.1	-7.1	3.94538	4.18444	0.166667	1.01282	0.591906
	chr1:207317919-207317976	+	CAAGTGCTCACAGGCAAAAGACTCATGCAGTGTCTCCCAAACCCAGAGGATGTGAAAATGGCCCTGGAGGTATATAA	36	CAGGCAAAAGACTCATGCAGTGTC	7	ATGTGAAAATGGCCCTGG	29	0	25	3	4.72414	8	1	-4.1	-7.8	3.72187	4.2499	0.666667	1.02778	0.955569
	chr1:207494497-207494554	+	TTATTTCCCCACCCTCGTGCTGGCCTTTGACAGACCTCCCAGTAGAGGGCCCAAGACGCGGGTAGAGCACCGCGTCT	39	ACCCTCGTGCTGGCCTTTGAC	3	GCCCAAGACGCGGGTAGAG	35	1	8	6	2.31429	19	17	0	-0.7	3.81427	3.14126	0	1.05128	-
	chr1:207495849-207495910	+	ATTCCTGGCGAGAAGGACTCAGTGATCTGCCTTAAGGGCAGTCAATGGTCAGATATTGAAGAGTTCTGCAATCGTAAGTTC	140	AGAAGGACTCAGTGATCTGC	46	CAGATATTGAAGAGTTCTGCAA	94	0	6	3.6087	4.01064	-1	1	-7	-3.4	3.85426	4.20608	0.0769231	1	0.591906
	chr1:207966866-207966941	+	TTTGCAGGAAAGCAGATGGTGGAGCTGAATATGCCACTTACCAGACTAAATCAACCACTCCAGCAGAGCAGAGAGGCTGAATAGATTCCACAACC	54	AGCAGATGGTGGAGCTGAA	37	AGCAGAGCAGAGAGGCTGAATAGA	17	0	6	4.72973	5.94118	-18	-13	0	-10.7	3.74087	4.18128	0.444444	1.07407	-
	chr1:207967612-207967669	+	ATCGAATATATCAGTAATTTCAGAATCAGATGCATCCTTTCATAAGAAGTGAGAGGACTCTGACAGCCATAACAGGA	91	TCAGTAATTTCAGAATCAGATG	11	AGTGAGAGGACTCTGACAGC	80	0	15	7.18182	3.3375	-9	-11	-3.9	-1.9	3.73064	3.32262	0.5	1.02198	-
	chr1:207996676-207996733	+	ACCTGCACGGACAGACAGATGGACGCTGACACCCAAACAACTTGGAGAACCAGTCTGTCTGTCCACTAGAAGGAAAT	27	ACAGACAGATGGACGCTGA	19	AGAACCAGTCTGTCTGTCCACT	8	0	6	3.57895	3.125	2	5	-17.3	-8.7	3.72315	3.85632	0.166667	1.07407	0.290597
	chr1:208041010-208041089	+	AAGCAGCACCAGGCCCTGGCTGCCTCGGCCCTGTCTATACCTGCTCCTTCCAGCCCAGAGGACACAGAGAGAAACTTGCCAGGCTCTGCGCTCTTCTTC	11	AGGCCCTGGCTGCCTCGG	4	GAAACTTGCCAGGCTCTGC	7	0	1	3.75	7.71429	1	2	-12.2	-7.8	3.67946	4.26202	0	1	-
	chr1:208345347-208345408	+	ACATTGGTGCAGAAGTAATTGTGGGTTTTGCCATAAAAAAAAAAAAGGCAAAACCCGCAATTACTTCTGCACCAATGTTGT	71	AGAAGTAATTGTGGGTTTTGCC	3	CAAAACCCGCAATTACTTCTGCA	68	0	0	0	0.235294	2	3	-28.9	-22.2	3.61007	2.18519	0.153846	1.02817	0.0588095
hsa-mir-205 MI0000285	chr1:209605510-209605569	+	GCTTCTCTTGTCCTTCATTCCACCGGAGTCTGTCTCATACCCAACCAGATTTCAGTGGAGTGAAGTTCAGGAGGCATGG	2388182	TCCTTCATTCCACCGGAGTCTG	2385693	GATTTCAGTGGAGTGAAGTTCA	2489	0	218	0.0153473	0.261149	2	2	-22.2	-15	3.79008	3.49942	0.658059	1	4.46896e-05
	chr1:209822876-209822931	+	TTCCTCATCTATCTCACTGACCATGGCACAGCTCAGTTCCTGCCATGGCAAGAACACAGTTCGGCCCACACATCC	9	ATCTCACTGACCATGGCA	3	CATGGCAAGAACACAGTTCGGC	6	0	1	1.33333	1.83333	-19	-15	0	-0.5	3.69355	3.48068	0	1	-
	chr1:210004300-210004371	+	CAGTATTGTAGATGATGCAGAAATGAACGATGAAGATGGTGGTAGCGATGTCAGTGTGGAAGAAGAGATGGCTGCAGAGTCTACTGAAAGT	26	GATGATGCAGAAATGAACGATGA	18	TGGAAGAAGAGATGGCTGCAGAGTC	8	0	6	5.77778	2.875	6	0	-10.9	-6.9	3.56172	4.23832	0.666667	1.07692	0.955569
	chr1:210029079-210029133	+	TGGCTGTGACCAGGTGGAAACTGTAGCCTTGGCTGACCCAGAGAAGGAAAGGAGGCAGTCTGCCGCTTGGCTGA	6	CAGGTGGAAACTGTAGCCTTGGC	3	AGAAGGAAAGGAGGCAGTCTGCC	3	0	1	0.333333	4	-4	-5	-13.3	-9.5	3.62474	3.85288	0	1	-
	chr1:210415650-210415719	+	CCAAGTAACAAACTGTGCTGCAGCAAAGGAAGTAAAATATGAGCCATCTTCTCACCGAACTTTGAAGCATGCACAGCATGATCAGTTAG	43	AACTGTGCTGCAGCAAAGGAAG	25	AACTTTGAAGCATGCACAGCAT	18	0	0	1.2	1.94444	2	1	-17.2	-5.9	3.77762	3.65881	0.333333	1	0.0305941
	chr1:210502356-210502407	+	CGCCGCCGATGTCGCTGGGACTCGGAAGTGCCGAAAGAGGGGTGTTGGGAACTCGCGGCGCGCGTGAACGT	70	GTCGCTGGGACTCGGAAGTG	46	GTGTTGGGAACTCGCGGCGC	24	0	1	2.19565	3.16667	2	2	-13.2	-7.4	3.53494	4.55662	0	1	-
	chr1:210814770-210814828	+	AGGTTGGTACGCAAGTAATTGCAGTTTTTGCCATTAATTTTAATAGCAAAAACAGCAATTACTGTGCACCAACCTAAT	22	GCAAGTAATTGCAGTTTTTGCC	16	CAAAAACAGCAATTACTGTGCA	6	0	0	0.625	0	2	3	-17.2	-17.8	3.59183	3.33489	0.6	2.68182	-
	chr1:210838544-210838600	+	AGGTTGGTGCAAAAGTAATTGAGGTTTTGCCATTGAAAGTAATGACAAAACTACAATTACTTTTGTTCCAACCTAA	56	AAAAGTAATTGAGGTTTTGCCA	10	ACAAAACTACAATTACTTTTGT	46	0	1	0.3	0.0434783	2	2	-16.7	-18.1	3.65323	3.1672	0.16	2.19643	-
	chr1:211432205-211432256	+	GGGCCAGAGCGCGCCCCTAGCTCGAGGCTGCCAGCGGACACCGGGAAACTGAGCGGCCTGCGGGTCCAGAC	13	GCGCCCCTAGCTCGAGGCTGCCAGC	3	ACCGGGAAACTGAGCGGCCTGC	10	0	2	5.33333	2.7	-8	-12	-15.7	-12	3.53271	3.79672	0.5	1	0.955569
	chr1:211487201-211487260	+	AATAATCATTTCTAGATACTGAGGCTGCGAACTAGTTCTGTGGCAGTGGACTAGCATAAGTGGATGTCTAAGAAATTTT	11	TCTAGATACTGAGGCTGCGAACTAGT	7	TGGACTAGCATAAGTGGATGTCT	4	0	1	2.85714	6	-3	-3	-8	-4.6	3.79761	3.66909	0.666667	1	0.955569
	chr1:211500197-211500245	+	GCGCCTGCAGACCGGCCTCGCGGAGCCCGCGCGCCGAGCCCCACGTGAGTCCGGCGGGTCGCCGCCCT	13	ACCGGCCTCGCGGAGCCCG	9	GAGCCCCACGTGAGTCCGGCGGG	4	0	14	1.55556	0	1	3	-14.5	-7.5	3.19756	4.2042	0	1	-
	chr1:211556118-211556167	+	GGACATTTCTAGTCGACTGTTGCGCGTGCGCGCGCTGTGACGTTCCCTACGCGGTCGGGCGTTGGGTTT	54	AGTCGACTGTTGCGCGTGCG	23	ACGTTCCCTACGCGGTCGGG	31	0	30	2.30435	5.06452	17	17	0	-0.7	3.59511	3.93632	0	1.12963	-
	chr1:211589656-211589707	+	TCAGTCACAACACGGTGGGGCTCCCTGGCTGCGCCCGGCCCGGCAGCTACGGGCCCAGCGCCTGTTGGCGG	58	CACGGTGGGGCTCCCTGGCTG	44	CAGCTACGGGCCCAGCGC	14	0	10	4.93182	5.71429	0	-4	-21.4	-7.4	3.4824	3.7094	0	1	-
	chr1:211616089-211616139	+	AGCACGTGGTGGACTTGCTTTGTGAAGAGACAGTTCATGAACAAGAGTCTTTCAGGACCTGGACAGTGAA	53	GGACTTGCTTTGTGAAGAGAC	28	TCATGAACAAGAGTCTTTCAGGACCT	25	0	10	9	5	19	24	0	-5.7	3.65456	4.3567	0.375	1.01887	-
	chr1:211689096-211689151	+	CGCACCCCGCATGCCCCGTGGCCTGTGAGGTTATTCAAGAAGCCAAGGTCGGGAGTGGGGAAGGTCAGCCTCTAG	38	ATGCCCCGTGGCCTGTGAGG	4	GTCGGGAGTGGGGAAGGT	34	0	4	4.25	3.97059	14	10	-4.1	-11.6	3.80334	4.43565	0	1	-
	chr1:211753058-211753129	+	CCCTCGAGTACTCGGTCCTGTCGGAGGAGGCCGACAGACGCATAAACAAGTGCGACTGTAACTTGGGACTCTGCTGGACGCCGAGCTGAGG	41	CTCGGTCCTGTCGGAGGAGGC	7	TGGGACTCTGCTGGACGC	34	0	1	7	11.5882	-3	-4	-14.5	-7.6	3.81519	4.0551	0.2	1	-
	chr1:212458886-212458952	+	CACGCAGAGGGCCGGGGCTACGGGGCAGCGCCCCGGGCGATGAGGGGCCGGCGTTGACCGGGAAGAGCGGGCACCGCGGCAGTGGC	39	GCCGGGGCTACGGGGCAG	30	ACCGGGAAGAGCGGGCACCG	9	0	6	9.53333	2.66667	3	4	-9.9	-8.5	3.30423	4.66353	0.166667	1	-
	chr1:212459250-212459307	+	GGGACCAGGAACCTCCAGCGCTGAGATGTGGCCGTGAGGCGTTGGCGGGCGGCGAGGAGAAGCTCGGCGGCGTCCCG	34	ACCTCCAGCGCTGAGATG	11	GGGCGGCGAGGAGAAGCTCGG	21	2	4	7	4.95238	15	18	0	-1.6	3.56715	4.28504	0	1	-
	chr1:212459497-212459548	+	CGCCGCCATCTCGGCCTCGGAGAAAGTGGACGGCTTCACCCGGAAATCGGTCCGCAAGGCGCAGAGGCAGA	29	TCGGCCTCGGAGAAAGTGGACGGCT	22	GAAATCGGTCCGCAAGGCG	7	0	8	4.54545	3.28571	-2	-9	-9.6	-6.6	3.66439	4.14131	0.285714	1	0.955569
	chr1:212519193-212519249	+	GACTTCCTGAAGACTGTTCTGCACCGAATTTATGGGAAATTTCTTGGATTAAGAGCATTCATCAGAAAACAAATTA	43	AGACTGTTCTGCACCGAATTTATGGG	30	TCTTGGATTAAGAGCATTCATCAGA	13	0	25	3.8	2.23077	1	5	-10.4	-10.2	3.74831	3.99614	0	1	-
	chr1:212780958-212781010	+	GTCATTGCGTCCCCATTCCGGGCCGTCCGGTCCCAGTCCAATCGGCTCTGGGAGCAGAAGAACACGTGAAAG	53	CCCCATTCCGGGCCGTCCGGTC	2	CGGCTCTGGGAGCAGAAGAA	51	0	5	0	1.54902	-9	-11	0	-7.7	3.76528	4.3715	0	1	-
	chr1:212786107-212786166	+	TATGTTAGATCTCCAGGGGGAGTTTGAAGTCAGGGTATTCTATTCAGAAGCCTTTGAGATCAAAGTGGGTGACCAGCTG	7	CTCCAGGGGGAGTTTGAAGTCAG	4	GCCTTTGAGATCAAAGTGGG	3	0	2	1.75	3.66667	12	11	-7.2	-7.8	3.75943	4.00146	0	1	-
	chr1:213031633-213031681	+	CATCTGTTCACGCGGTAGCGCGGATTGCGGTTCGCGGCGCGCGCCACCGGGGAAGGAGCGGTGGGCCG	178	CGCGGTAGCGCGGATTGCGGT	172	GCGCCACCGGGGAAGGAG	6	0	20	2.98256	2.83333	10	7	-13.6	-5.8	3.53628	4.20331	0	1.00562	-
	chr1:213224712-213224779	+	CATGATCCCGGGCGGGTGGCGGCGGCGGCAGAGGCGGCGGGAGGATGACCTCTTACCGGGAGCGGAGTGCCGACCTGGCCCGTTTCT	8	GGCGGGTGGCGGCGGCGG	5	CGGGAGCGGAGTGCCGACCTG	3	0	2	1.4	0.666667	-6	-3	-11.4	-1.5	3.56866	4.59895	0	1.25	-
	chr1:214161293-214161339	+	TAAAGTAAATCTTGTTGTGGAGCGGAGCCCTCAGCTGAGGGAGCGCTCTGAAATAATACACCATTG	76	CTTGTTGTGGAGCGGAGC	38	AGGGAGCGCTCTGAAATAA	38	0	25	3.44737	3.71053	-2	-1	-11.6	-1.7	3.91045	3.91006	0	1.01316	-
	chr1:214170736-214170788	+	CCTGGATGCCAGGGCCCAGGACTCTGTCGGAAGGTCAGATAATGAGATGTGCGAGCTAGACCCAGGACAGTT	45	AGGGCCCAGGACTCTGTCGGAAGGT	17	AATGAGATGTGCGAGCTAGACC	28	0	10	2.88235	2.21429	-19	-22	-0.9	-4.4	3.79976	4.13466	0.333333	1	-
	chr1:214171169-214171217	+	CAGATGGCCAGTTCCACTGACCAGACAGAAGCACTGCCCCTGGTTGTCCGCAAAAACTCCTCTGACCA	10	GTTCCACTGACCAGACAGAAGCAC	6	TGGTTGTCCGCAAAAACT	4	0	14	3.16667	5.5	11	1	-4.8	-8.2	3.69829	3.91588	0	1	-
	chr1:214455859-214455929	+	TTGAAATGGAGATTCCTGGGCTGGATTAAGCTGACCTGCGGTCCTGCAGGGACCTTTTGAGTACAGGTCTCAAGTCCAGCATACTCAATC	6	GATTCCTGGGCTGGATTAAGCTGA	4	GTACAGGTCTCAAGTCCAGC	2	0	0	0	0	-5	-9	-10.7	-1.6	3.90082	4.22035	0	1	-
	chr1:214725262-214725314	+	GCGCTGGAATCCGAGGAATGCCGGGCTGCAGGAGCTCCTTCTGCAGGCCCGGAGAAGTCGCACACTTTTAAT	43	CCGAGGAATGCCGGGCTGC	21	AGGCCCGGAGAAGTCGCA	22	0	11	3.52381	3.45455	2	0	-13.5	-0.7	3.83025	3.85687	0	1	-
	chr1:214814986-214815061	+	TGATGCTAGAGTTGGAGACAGTGCAGCAAGCTCTGAGATCTGAGATGACAGATAACCAAAACAATTCTAAGAGCGAGGCTGGTGGTTTAAAGCAA	17	GTTGGAGACAGTGCAGCAAGCTCT	7	ATTCTAAGAGCGAGGCTGGTGG	10	0	1	13.5714	2.4	-6	-9	-12.9	-8.5	3.74553	3.90599	0	1	-
	chr1:219362848-219362894	+	AGAAGGGATTCTGGGAGGAGGAAGGTTTGAATGCTTTCTGCCTTCTCTCCCCTTCTGATTCTAATT	12	CTGGGAGGAGGAAGGTTTGAA	9	TTTCTGCCTTCTCTCCCCTTCT	3	0	1	3.33333	1	7	8	-10.5	-11.6	3.48033	3.63773	0.25	1	0.591906
	chr1:219509341-219509395	+	GTTCTCTAGGTGACCAAACAGAAAGACATTCTCAGCAGAGGTCGAATGTCTTTCTGTTTGGTCACCTAGAGAAC	49	TGACCAAACAGAAAGACATTCT	42	AATGTCTTTCTGTTTGGTCA	7	0	0	0.285714	0.571429	2	0	-30.3	-22.2	3.78483	2.30169	0.111111	1	0.133587
	chr1:220291513-220291570	+	AACCATCAAAAGTAACAGCATCTCCACTGGAAATTGGTACACAGTCCACATGGAGTTGCTGTTACACTTGATAACAC	7	AGTAACAGCATCTCCACTGGA	3	CACATGGAGTTGCTGTTACAC	4	0	0	0	0	2	1	-21.4	-5.9	3.74442	3.9229	0	1	-
	chr1:220316294-220316355	+	GAGCCCAAGAGTGTTTTCCGTACTGGGTGGATTAGTACTAGTTCTATCTGGAAAAAGCCCGGGTTGGAAGAAGCTGTGGAG	16	GTGTTTTCCGTACTGGGTGGATTAG	11	AAAAAGCCCGGGTTGGAAGA	5	0	34	1.81818	0.6	2	-3	-16.6	-4.4	3.80528	4.04222	0.4	1.0625	0.133587
	chr1:220426813-220426885	+	AGCTGGCAGTGCCTGACGGCGCGTCTGACGCGGAGTTGGGTGGGGTAGAGAGTAGGGGGCGGTAGTCGGGGGTGGTGGGAGAAGGAGGAGGC	199	GCCTGACGGCGCGTCTGA	113	TAGTCGGGGGTGGTGGGAGA	86	0	251	4.81416	7.95349	9	11	-7.3	-7.4	3.3213	4.22702	0.277778	1.13065	-
	chr1:220427285-220427353	+	ATGGTGGCAGTACCAGTGAGACCCCTCAGCCTCCTTGGAAGAAAAGGGCCCGGGTAGATCCTACTGTTGAAAATGAGGAAACATTCAT	71	TACCAGTGAGACCCCTCAGCCTCC	3	CCTACTGTTGAAAATGAGG	68	0	28	3	6.66176	-8	-13	-5.4	-3.4	3.85199	3.48102	0	1	-
	chr1:220445916-220445978	+	CCGCTGCAGGTGGAGCCAAAGTCGACGTGGAGGCTTGGGGCAGATTTTTCAGTCCCAGTTGTGTGTCTACGCCGAGGCATGA	62	TGGAGCCAAAGTCGACGTG	45	GTCCCAGTTGTGTGTCTACGC	16	1	15	4.77778	4.0625	-16	-14	-1	-8.3	3.81942	4.19705	0.357143	1	-
	chr1:220863708-220863758	+	GTTGGTGTCTTTGCGCTCGGACCTTCGCCAGAGGGGCCGGGACATCATGACGGTGGGAGCCAGGCTCCGA	23	TTGCGCTCGGACCTTCGC	7	CATCATGACGGTGGGAGC	16	0	3	6.42857	3.6875	-2	-2	0	-10.7	3.70031	4.24264	0	1	-
	chr1:220871503-220871552	+	ATATCCAGAAATCCAAAGGGGCTGTTGCTGAACAGTCTGCAGGACCAGTGACAGCACCTACCTGTTGTC	68	ATCCAAAGGGGCTGTTGCT	7	AGGACCAGTGACAGCACCT	61	0	2	2.14286	0.967213	-6	-6	-15.9	-3.9	3.82841	3.60998	0.142857	1	0.591906
	chr1:220921667-220921721	+	TTCCTCCATTACCGCGCAGGCTTGGTCACCGCATTAAGGCATTCCCGCTCTCCGCGGAACTGCTCTGCCGTCTC	39	ACCGCGCAGGCTTGGTCAC	22	CCGCTCTCCGCGGAACTGCT	14	3	4	5.5	3.57143	-11	-8	-1.8	-0.5	3.74881	3.98764	0	1	-
	chr1:220921973-220922052	+	GCCGCCGTGGCCCTGGGGACTGTCGCCTGGCGCCGCGCATGGCCCAGGCGGCGCCGGCGGCTGCAGCAGGTGGGCACCGTGGCGAAGCTCTGGATCTAC	11	CCCTGGGGACTGTCGCCTGGCGC	3	TGGGCACCGTGGCGAAGCT	8	0	0	2	0.75	20	16	0	-16.6	3.47585	4.06402	0	1	-
	chr1:220922033-220922112	+	CTGCAGCAGGTGGGCACCGTGGCGAAGCTCTGGATCTACCCGGTGAAATCCTGCAAAGGGGTGCCGGTGAGCGAGGCTGAGTGCACGGCCATGGGGCTG	10	TGGGCACCGTGGCGAAGCT	8	GGTGAGCGAGGCTGAGTGCACGGC	2	0	0	0.75	0	-9	-5	-12.5	-9.7	3.68238	4.4239	0	1	-
	chr1:220960456-220960504	+	AGGTGGGCACAGTGGCGCAGCTCTGGATCTACCCTGTGAAATCCTGCAAGGGGGTGCCGGTGAGCGAG	5	AGTGGCGCAGCTCTGGATCTACCC	2	GTGAAATCCTGCAAGGGGGTGCC	3	0	2	0	0	3	-3	-14	-8.4	3.7099	4.23248	0	1	-
	chr1:220960481-220960559	+	GATCTACCCTGTGAAATCCTGCAAGGGGGTGCCGGTGAGCGAGGCGGAGTGCACGGCCATGGGGCTGCGCAGCGGCAACCTGCGGGACAGGTACGGCC	10	GTGAAATCCTGCAAGGGGGTGCC	5	AGCGGCAACCTGCGGGAC	5	0	0	7.2	0.8	-3	-5	-17.7	-8.7	3.68858	4.24656	0	1	-
	chr1:221053081-221053132	+	GGGCGGAGAAGCGAAAGCGGATCGTCCTCGGCTGCCGCCGCCTTCTCCGGGACTCGCGCGCCCCTCCCCGC	82	GCGAAAGCGGATCGTCCT	77	CTTCTCCGGGACTCGCGCGC	5	0	8	2.23377	2.4	-7	0	-12.1	-11.4	3.34272	4.09116	0.166667	1.0122	0.955569
NM#013	chr1:221250000-221250058	+	CTGGGCCCTGTAACTTCTCATTATGCCTTCTGGAGTTATCCCATACGCTCTGGGCGTGGTGAGAAGTTCACCAGGGAG	154	TAACTTCTCATTATGCCTTCTGG	7	TCTGGGCGTGGTGAGAAGTT	147	0	0	0	0.0680272	-1	-1	-24.8	-10.2	3.89984	3.251	0.558824	1	0.00713248
	chr1:221841547-221841609	+	CTACTTGTGCAGCGGTTGCTTCATAGGAGAGAAAACTAACATTAGTTTTCTCTCCTATGAAGCAACCGCTGCACAAGTAGGT	66	AGCGGTTGCTTCATAGGAGAGA	17	TCTCCTATGAAGCAACCGCTGC	49	0	0	1.64706	0.938776	2	2	-36.9	-21.7	3.89329	1.75885	0.348837	1	0.0124836
	chr1:221916398-221916453	+	GGAGGAGGAGGCTTGAGTCGACGCCAGAGGCGGCAAGGGACGCGCCCTGAGCAGCGGTGCAGAGGCCAATCCCCT	34	GCTTGAGTCGACGCCAGAG	11	CTGAGCAGCGGTGCAGAGG	22	1	1	6.54545	4.5	2	-1	-9.4	-11.5	3.54321	4.27266	0.5	1.14706	-
	chr1:222886758-222886818	+	CGGCGCTCAGGTAGGTTCCTCTGGGGACTCGGGGCTTCCGGGGTGGGGGTCCCTTGTTAGGAGCGGGAGTCCTCTTGTGG	26	GTAGGTTCCTCTGGGGAC	15	CCCTTGTTAGGAGCGGGAGT	11	0	9	4	2.36364	-5	-4	-5.6	-6.2	3.43172	4.12929	0.333333	1	0.591906
	chr1:222988409-222988482	+	ATCCGAGAGCCCGGACTGGAGGTGAGTTCGCAGCCGGAACGTTGCAGGCACTTGTTTCCTCAGTGGATGCCTTTCGGCGCGCCGCCGCCCGGC	72	CCGGACTGGAGGTGAGTTCGC	56	GTGGATGCCTTTCGGCGCGCC	16	0	25	6.75	2.75	-16	-14	-2.2	-11	3.71127	4.19533	0.142857	1.125	-
	chr1:222988461-222988514	+	TGTTTCCTCAGTGGATGCCTTTCGGCGCGCCGCCGCCCGGCGCCGCGGGACTGGGAGACCGGGTAGGGACGGG	41	GTGGATGCCTTTCGGCGCGCC	19	CGCGGGACTGGGAGACCGGG	22	0	18	5.15789	4.13636	18	17	0	-4.9	3.53002	4.26418	0.111111	1	-
	chr1:223889268-223889327	+	CTTTCTGTGGGCCAAGGAGGAGCTCAGGTGCCAGACACTCAGACTCTGATGGCTCTGTAGCTAACTGGCCCATCCTCAG	20	GCCAAGGAGGAGCTCAGGT	7	GCTCTGTAGCTAACTGGC	12	1	2	1.28571	3.91667	-1	0	-13.3	-10	3.71946	3.83578	0	1	-
	chr1:223900235-223900299	+	AGCGGCGGCGCCCGCAGTGGCCGCAGCAGCGCGCCGGGCCCTGGCCGCGCCCCAGCCGAGCGCAGCGCGGAGTCGCCCCGACCT	40	CCCGCAGTGGCCGCAGCAGCG	19	CAGCCGAGCGCAGCGCGGAGTC	21	0	4	7.57895	1.66667	2	2	-6.4	-15.2	2.99121	4.37303	0.103448	1	-
	chr1:223900277-223900327	+	GGCCGCGCCCCAGCCGAGCGCAGCGCGGAGTCGCCCCGACCTTTCTCTGCGCAGTACGGCCGCCGGGACC	41	CAGCCGAGCGCAGCGCGGAGTC	20	CTTTCTCTGCGCAGTACGGC	21	0	23	0.85	3.85714	-2	-4	-13.1	-7.6	3.37833	3.34852	0.5	1.04878	0.591906
	chr1:223900307-223900382	+	TCGCCCCGACCTTTCTCTGCGCAGTACGGCCGCCGGGACCGCAGCATGGCGGGCATCGCGGCCAAGCTGGCGAAGGACCGGGAGGCGGCCGAGGG	41	CTTTCTCTGCGCAGTACGGC	25	TGGCGAAGGACCGGGAGG	16	0	6	5.68	5.125	7	5	-6.5	-15.6	3.56402	4.26144	0	1.04878	-
	chr1:223933068-223933126	+	ACCAAGGACGGGGAGCTGCTCTTTGTGCATTCAGCCGAAGGGAGCGAGTTCTGGAGCGCCCTGCTGGAGAAGGCATAC	12	GGGAGCTGCTCTTTGTGCATTCAG	4	TTCTGGAGCGCCCTGCTGGA	8	0	3	0.75	5.875	-15	-19	-2.4	-1.5	3.78793	4.25745	0	1.08333	-
	chr1:223934767-223934834	+	TCACCGGAGGCATTGCTGAGTGGTATGAGTTGAAGAAGCCCCCTCCCAACCTGTTCAAGATCATCCAGAAAGCTCTGCAAAAAGGCT	35	CATTGCTGAGTGGTATGAGTTGAAG	12	CAAGATCATCCAGAAAGCTCTG	23	0	12	5.16667	0.73913	3	0	-10.6	-6.9	3.79235	4.30337	0.285714	1.45714	0.955569
	chr1:223963336-223963394	+	GTTTGCCACCTCAAAACTTTATGAACTTCACCACCACTAGTGTCTGTCCATGGAGTTAGAGGGGACATCACTTAGAAG	28	TCAAAACTTTATGAACTTCACCACC	18	TCTGTCCATGGAGTTAGAGGGGACAT	10	0	6	4.16667	4.6	6	8	-9	-11.4	3.81115	4.07996	0	1.03571	-
	chr1:224033781-224033851	+	CTGCGCGGGCCCGGCTGGGTAGACGGGGAGCGGCGGGAGCCGGCCGCCTTTTCTTTCTTCGCCCCGGACTGAAGTGCGGTCGGGGCCGCG	237	CCGGCTGGGTAGACGGGGA	9	CCCGGACTGAAGTGCGGT	228	0	11	4.44444	2.53947	11	-3	-5.9	-11.3	3.41046	4.59359	0.0769231	1.0211	-
	chr1:224033990-224034062	+	TCCTCGGCGGCTCCGAGTCGTGCGAGGCAGGGGACCCTTTGCCTTCAGAACAGGGCGCCCGACGTTGGGCGCGTGGACAGAGTCCTCCGGCG	16	CTCCGAGTCGTGCGAGGCAG	10	GCCCGACGTTGGGCGCGTGGACAGAG	6	0	0	4.5	2.5	-8	0	-2.4	-10.2	3.6291	4.0885	0	1	-
	chr1:224180465-224180512	+	GACGCTGCCTACGGGTGGCCGGGCGGGATGTAACCGGCTGCTGAGCTGGCAGTTCTGTGTCGCTAGG	242	ACGGGTGGCCGGGCGGGATG	143	GCTGAGCTGGCAGTTCTG	99	0	18	8.52448	8.09091	14	11	-1.8	-14.1	3.646	4.01977	0.235294	1.02893	-
	chr1:224180494-224180563	+	GTAACCGGCTGCTGAGCTGGCAGTTCTGTGTCGCTAGGCTTCTGCCCGGCCGCCGCCGCACATAAGCTGCGAGGAGGAGCTTTACGACT	108	GCTGAGCTGGCAGTTCTG	91	ATAAGCTGCGAGGAGGAG	17	0	9	8.86813	4.05882	-13	-13	-0.4	-1.7	3.77802	4.35425	0.105263	1.01852	-
	chr1:224345454-224345526	+	GTAAATTGGAATGTGGTTCTAGTTCCAGAGGAAGACACAGCTTAGTAGCTTAAGCAGTTATGCATATCAGGATACTGTGAGCAACATGGTGT	54	ATGTGGTTCTAGTTCCAGAGG	36	CATATCAGGATACTGTGAGC	18	0	11	6.80556	3.33333	-2	-5	-9.7	-2.9	3.77441	4.05141	0	1	-
	chr1:224370941-224370992	+	GCCGGCCGACACCACACCAGCCGGGGAGCCGCCGCCGCCGCCGCCACCTCTGAGCAGCCGGCTGGGAGCGA	176	ACCACACCAGCCGGGGAGC	55	GCCACCTCTGAGCAGCCGG	121	0	33	1.94545	2.31405	-4	-10	-6.6	-6.2	3.18391	4.18784	0.0333333	1.02841	0.955569
	chr1:224370973-224371045	+	CGCCGCCGCCGCCACCTCTGAGCAGCCGGCTGGGAGCGAGAGCCGACAGCTAGTCTGCAAGCCACCGCTGTCGCCATGGGGAGCCGCGTCTC	154	GCCACCTCTGAGCAGCCGG	146	ACCGCTGTCGCCATGGGGA	8	0	1	4.56849	7.375	-2	-2	-1.7	-9.4	3.56772	4.75319	0.0740741	1.02597	-
	chr1:224377603-224377658	+	GGTACCTTGGAGCTGATGGCGTCGATGTAGATATTCCTACCGATTTTGAGGGCTGGTTCTTCTGTACCGCTTTCA	60	AGCTGATGGCGTCGATGTAG	43	GATTTTGAGGGCTGGTTCTTCTGT	17	0	24	2.55814	2.41176	1	7	-4.9	-12.5	3.79323	4.29331	0.142857	1.06667	0.591906
	chr1:224380046-224380100	+	AGGAAAATAGCAGCTGAATACTATGACAACCTCCCTCACTACAATTCCTGGATAAAAGTACTGTATGATTTTGT	15	CAGCTGAATACTATGACAACCTC	6	CAATTCCTGGATAAAAGTACTGT	9	0	3	2.66667	4.22222	-9	-9	-0.9	-3.6	3.78403	3.50896	0.333333	1.06667	0.955569
	chr1:224415278-224415339	+	TGTGGGGGATTCTCTGCCGGCTTGATGGGCTAGCTCCTCTAAGCCGGCTGCTGGAGACATCACCGGCTGAGGGACTCCTGC	200	TCTCTGCCGGCTTGATGGGCTAGC	189	TGGAGACATCACCGGCTGAG	11	0	0	0.015873	0	3	-1	-0.4	-11	3.64703	4.24937	0.831169	1	0.955569
	chr1:224762391-224762454	+	TACCATGAGAAGGGCCTGGTGAAAGGAGCCTGCCAGAAGATGCTCATTGACCTGAAGCTGGACTACCTGGACCTCTACCTTAT	15	AGGGCCTGGTGAAAGGAG	10	TGAAGCTGGACTACCTGGACC	5	0	0	5.1	1	-10	-7	-5.8	-7.3	3.70373	4.24233	0.25	1.2	0.955569
	chr1:225117396-225117466	+	TACGGCCAGGAGGCGTCGGAGCCTGGCGTGGTAGGGCTGTGCTGCGCGGTCCTTCCCATTCACCCTAGTCTGGCGCTCGCCGGCGTGGGC	94	AGGCGTCGGAGCCTGGCG	90	ACCCTAGTCTGGCGCTCGC	4	0	8	7.14444	2.25	0	2	-15.4	-10.5	3.6104	3.83815	0	1.01064	-
	chr1:225977516-225977593	+	GTAATTGGAATTAACTCCACACCATAGTATGCATTGTTATACATACTGTGTACCTAATTATGTATAGCAGTGTAGTCTCAATTATATCTGAAAGTAA	42	TTAACTCCACACCATAGTATGC	8	CAGTGTAGTCTCAATTATAT	34	0	8	10	5.20588	-4	-6	0	-1.3	3.62694	3.25338	0.5	1.04762	-
	chr1:225977703-225977760	+	CTTTGAATCTAGTTTTCAGTGATCAGAAGCAGCAGTTATTTGAGTGTATGAATGGAATGATGATCACTGTGCTATAA	308	AGTTTTCAGTGATCAGAAGCAG	49	TGAATGGAATGATGATCAC	258	1	21	4.87755	5.05039	-5	-8	-8.8	-1	3.60985	4.30325	0.24	1.00649	-
	chr1:225977819-225977869	+	ATTTTCCATCTGTAGTTTCTCAGAAGGGCTATGGATTAGTTTGAACTGTCAAATCCTTGCATACTTCTGT	145	TGTAGTTTCTCAGAAGGGCTA	123	ATTAGTTTGAACTGTCAAATCCTTGC	22	0	10	4.21951	4.72727	-22	-17	0	-1.4	3.75112	3.71378	0.222222	1	-
	chr1:225997825-225997874	+	CCAGGGAGCCGGAGAGATCGCGCGCCTGCCGCCGCCGGAGCCTGCGAGCCGAGACCGTAAGCGCCCGGG	129	GGAGAGATCGCGCGCCTG	51	CTGCGAGCCGAGACCGTA	78	0	41	3.56863	6.84615	5	3	-4.7	-10.4	3.26978	4.49874	0.05	1.03876	-
	chr1:226016456-226016510	+	TCCTCACTTCAGTGCTGGGCTTTGCCATCTACTGGTTCATCTCCCGGGACAAAGAGGAAACTTTGCCACTTGAA	24	AGTGCTGGGCTTTGCCATCTACT	3	TCTCCCGGGACAAAGAGGAAACTTT	21	0	6	2.33333	5.52381	11	13	-9.2	-6.8	3.80701	4.14229	0	1	-
	chr1:226019561-226019613	+	AACTCCAACTACCTGAAGAAAGTCATCTCCTACTGGCGGAATGAATTTGACTGGAAGAAGCAGGTGGAGATT	385	ACCTGAAGAAAGTCATCTCCTACTG	28	TGAATTTGACTGGAAGAAGCA	357	0	45	7.35714	4.64986	4	-3	-4.8	-13.5	3.79463	3.79506	0.310345	1.02338	-
	chr1:226027633-226027681	+	GGCCTCACTGAGAGGGATGTGGAGCTGCTGTACCCCGTCAAGGAGAAGGTATTCTACAGCCTGATGAG	34	AGAGGGATGTGGAGCTGCTGTACCCC	29	AGGAGAAGGTATTCTACA	5	0	20	3.55172	1.4	-1	-7	-11.3	-3.6	3.79661	4.60484	0.222222	1.08824	-
	chr1:226030114-226030169	+	TATATTCTAGAGAAGTTTTCCACCTGGACCAATACGGAATTCCGATACCTGGAGGATGGAGGCCTGGAAAGGTGA	90	AGAAGTTTTCCACCTGGACCAAT	38	ACCTGGAGGATGGAGGCCT	52	0	15	6.13158	4.17308	-1	1	-10.9	-5.4	3.81834	4.03876	0.769231	1.12222	0.955569
	chr1:226187338-226187385	+	CGTAAGCGATAAGGCTTTAACTGAGAACCACCTTGTGCTGTAGGCTTTGGCCCTTTTCCTCACATCT	782	AAGGCTTTAACTGAGAAC	686	TGTGCTGTAGGCTTTGGCCCTTTT	96	0	130	3.50292	5.51042	17	23	0	-7.5	3.88374	3.62317	0.00869565	1	-
	chr1:226251429-226251486	+	TTTCACTGCGAAGCCTGTGAGGACTGGACGCGAGGACGGGGCTTTGTAGAATGCTCGCTGGTGGTAGCTGTTGTTCC	90	AAGCCTGTGAGGACTGGACGC	68	TTTGTAGAATGCTCGCTGGTGGTAG	22	0	1	5.23529	6.36364	10	12	-4.1	-15	3.75888	4.21435	0.428571	1	-
	chr1:226296859-226296906	+	TCCGGGAACACAGCAGGCCGCCGGATATCTGTGTGGGTGGCTTGCTTGGTTCCCTCTGGCCTTTACT	24	CAGCAGGCCGCCGGATATCT	9	TGGCTTGCTTGGTTCCCTCT	15	0	4	3.22222	0	10	10	-14.1	-13.2	3.79097	3.62332	0.666667	1	0.591906
	chr1:226297891-226297954	+	CGTCCCGCGGGACGTTCCAAGAGCAGTGCGGAGAGCGCGTGGGCCGCGGCGGAGGCCGGGCTGGGGGGCGGGTTCGCGGCAGT	18	GACGTTCCAAGAGCAGTGC	9	CCGGGCTGGGGGGCGGGT	9	0	2	3.33333	5.55556	2	1	-7.9	-12.4	3.2952	3.89576	0	1	-
	chr1:226298212-226298269	+	GCTGGCCGCTTGCGGCGAGGCCGAGGGGCAGCCCCTGGGCCTCCTGGGCGCCCCCCGACCCCCGCCACCACTGGGGA	11	TGCGGCGAGGCCGAGGGG	8	GCGCCCCCCGACCCCCGCCA	3	0	4	2.25	0	-3	-1	-8	-2.5	3.15293	4.2553	0.8	1	-
	chr1:226595839-226595917	+	TCCACGGGGCGGGGCCGGCGGCGCGCGCGCCCCCTGCCGGCCGGGGGGCGGAGTTTCCCGGGCGCCTGCCGGGTGGAGCTCTGCGGGCCGCTGCCCTG	5	GGGGCCGGCGGCGCGCGCG	3	GGGTGGAGCTCTGCGGGC	2	0	0	8.33333	0	-9	-10	-6.8	-10.4	3.04119	3.75109	0.0357143	1	-
NM#014	chr1:226793218-226793272	+	TGATTATGTCACATGTTTAGTGATACAATCCCACCTGTGTCTGGATTGTGTCACTAAACATGCAACATAAATTA	13	ACATGTTTAGTGATACAATCC	4	ATTGTGTCACTAAACATGCA	9	0	0	0	0.444444	2	1	-23.5	-7.1	3.64457	3.16305	1	1	0.00099975
	chr1:227058282-227058357	+	GGGGCCTGGGCCGGCGCCGGGTCCGGCCGGGCGCTCAGCCAGCTGCGTAAACTCCGCTGGAGCGCGGCGGCAGAGCAGGTGAGCGGGCGGTGCCG	17	CCGGCGCCGGGTCCGGCCG	5	GCGGCAGAGCAGGTGAGCG	12	0	2	1.8	4.75	0	-1	-4.7	-10.6	3.32637	4.25775	0.0149254	1	-
	chr1:227058338-227058401	+	CTGGAGCGCGGCGGCAGAGCAGGTGAGCGGGCGGTGCCGGGGGGTGCCCAGGCCAGGGCCCTGTCGCCTGCGGCGCTGAGGGC	17	GCGGCAGAGCAGGTGAGCG	13	CCAGGGCCCTGTCGCCTGCGG	4	0	2	4.69231	3	-8	-6	-13.6	-10.7	3.15156	4.44229	0	1	-
	chr1:227128056-227128121	+	GCGGGCGCGGAGGCGGCTAGAAGGTGACCGCGGATCCCAGCTTCCTGCAGCCAGGTAAGGCTGCCACCCGCCGGCCCGCCGCGTG	30	AGGCGGCTAGAAGGTGAC	27	GTAAGGCTGCCACCCGCCGGC	3	0	11	3.40741	0	-1	2	-8.3	-15.2	3.56729	4.1587	0.2	1	0.290597
	chr1:227916354-227916421	+	CCCAACCAAAGTCATGAGGGCAAGGCTCCGGTTCCTGCCCTCACAGGGTCCCAGAAGCAAGGGCAGTGAGGACCTGGCCCACGTCCC	25	GTCATGAGGGCAAGGCTCCGG	10	AGGGCAGTGAGGACCTGG	15	0	5	3.2	2.6	-8	-10	-5.9	-0.9	3.6308	4.29554	0	1.04	-
	chr1:228270436-228270482	+	GAGCAAAACCAACGCCTGGCTCGGAGCAGCAGCCTCTGAGGTGAGGGCGAGGGGCGCGGGCCGGTG	165	AACGCCTGGCTCGGAGCAG	131	AGGTGAGGGCGAGGGGCG	34	0	39	4.10687	8.17647	-13	-14	0	-5.7	3.49861	3.93309	0.0588235	1.00606	-
	chr1:228279624-228279692	+	TTCGTGTGGGACATGAACACAGGCTTTCACGAAATTGATCATCTACACTATATGTATGACTGTTGAAAGGCTGTTGTTCCTCAGAAAT	11	ACATGAACACAGGCTTTCACGA	7	ATGACTGTTGAAAGGCTGTTGTT	4	0	0	3.71429	2.25	-5	1	-12.7	-11.6	3.8365	4.15687	0.0714286	1	0.591906
	chr1:228284900-228284946	+	GATGCTGCAGGGAAGACCACGATCCTCTACAAGCTTAAGCTGGGTGAGATCGTGACCACCATTCCC	25	GGAAGACCACGATCCTCTA	14	AAGCTTAAGCTGGGTGAGATCGTGAC	11	0	17	2.92857	4.81818	-13	-5	-10.4	-5.3	3.89984	3.89296	0.5	1	-
hsa-mir-3620 MI0016011	chr1:228284985-228285042	+	CCAGCAGGGAGTGGGCTGGGCTGGGCTGGGCCAAGGTACAAGGCCTCACCCTGCATCCCGCACCCAGGCTTCAACGT	173	GTGGGCTGGGCTGGGCTGGGCC	101	TCACCCTGCATCCCGCACCCAG	72	0	17	1.54455	1.01389	4	6	-15	-9.6	3.60862	4.23288	0.824528	2.79191	-
	chr1:228285083-228285130	+	CATCAGCTTCACTGTGTGGGACGTGGGTGGCCAGGACAAGATCCGGCCCCTGTGGCGCCACTACTTC	36	ACTGTGTGGGACGTGGGTGGCC	22	ACAAGATCCGGCCCCTGTGGCG	14	0	8	2.59091	2.14286	-9	-8	-15	-0.7	3.81145	4.22968	0	1	-
	chr1:228285567-228285619	+	CCCCAACGCCATGAATGCGGCCGAGATCACAGACAAGCTGGGGCTGCACTCACTACGCCACAGGAACTGGTA	43	ATGAATGCGGCCGAGATC	12	CTGGGGCTGCACTCACTACGCCACA	31	0	17	2.58333	5.64516	2	9	-15.7	-3.3	3.74434	3.82736	0.428571	1.16279	0.955569
	chr1:228286065-228286121	+	CCTTGGCTTTAGAGCTGTGTTGAAATCCATTTTGGTGGTTGGTTTTTAACCCAAACTCAGTGCATTTTTTAAAATA	22	AGAGCTGTGTTGAAATCCA	17	TTTAACCCAAACTCAGTGCATT	5	0	14	5.47059	2.8	-6	-3	-5.7	-0.7	3.60873	4.21851	0	1	-
	chr1:228286408-228286469	+	CAGCCACCCCACTATGCCGCAGGCCGCCCTACCCACCTTCAGGCAGCCTATGGGACGCAGGGCCCCATCTGTCCCTCGGTC	10	ACTATGCCGCAGGCCGCCCTACCC	5	CTATGGGACGCAGGGCCCCATCTG	5	0	4	3.6	4.4	12	12	0	-10.6	3.56192	3.91654	1	1.1	0.955569
	chr1:228286445-228286506	+	TTCAGGCAGCCTATGGGACGCAGGGCCCCATCTGTCCCTCGGTCGCCGTGTGGCCAGAGTGGGTCCGTCGTCCCCAACACT	12	CTATGGGACGCAGGGCCCCATCTG	8	CCAGAGTGGGTCCGTCGT	4	0	13	9.5	3.75	-1	-7	-17.5	-2.6	3.6945	4.3682	1	1	-
	chr1:228286488-228286538	+	CGCCGTGTGGCCAGAGTGGGTCCGTCGTCCCCAACACTCGTGCTCGCTCAGACACTTTGGCAGGATGTCT	23	CCAGAGTGGGTCCGTCGT	5	ACTCGTGCTCGCTCAGACACTTTGG	18	0	8	5	6.94444	1	8	-12.2	-12.3	3.74223	4.18173	0	1	-
	chr1:228297190-228297239	+	CAGGCGGGGCCGGCGAGCAGGTGACCTCCGTCCCTACCGGGAGGACCAGGGCGGGCCGGCGAGGTCGAG	159	CGGCGAGCAGGTGACCTC	50	AGGACCAGGGCGGGCCGG	109	0	52	0.78	6.05505	1	1	-12.8	-10.6	3.33798	4.13105	0.173913	1.01887	0.955569
	chr1:228297221-228297276	+	CCCTACCGGGAGGACCAGGGCGGGCCGGCGAGGTCGAGGGGGACCCGCGGGTCTGAGGGAGGACGGAGTGGGGGA	79	AGGACCAGGGCGGGCCGG	71	CGCGGGTCTGAGGGAGGACG	8	0	30	3.42254	3.125	-2	2	-10.9	-13.3	3.13757	4.3727	0.111111	1.35443	-
	chr1:228328019-228328075	+	CGGCGCCCGCTGGCCGGGCTGGCTGCGGCCGCCCTGGGCCGGGCCCCACCGGACGGTGAGTACGACAAGCGCGATC	103	TGGCCGGGCTGGCTGCGGCC	59	ACCGGACGGTGAGTACGAC	44	0	31	1.77966	1.75	12	11	-6.2	-11.5	3.37804	4.28059	0.363636	1.01942	0.955569
	chr1:228335153-228335225	+	ATCTGTGTGCTGGACGTGGACCTGCAGGGTGTGCGGAACATCAAGGCCACCGATCTGCGGCCCATCTACATCTCTGTGCAGCCGCCTTCACT	26	TGGACGTGGACCTGCAGGGTGT	20	GCGGCCCATCTACATCTCTGTGCAGC	6	0	7	2.75	5.83333	7	2	-9.7	-10.9	3.79284	3.85483	0	1.15385	-
	chr1:228336074-228336126	+	CCCACAGGCAAGGAGCCCGGCCTGTTTGATGTGGTCATCATTAACGACAGCCTGGACCAGGCCTACGCAGAG	25	AGGAGCCCGGCCTGTTTGATG	10	AACGACAGCCTGGACCAGGC	15	0	11	2.8	3.13333	2	3	-10.9	-8.9	3.85011	4.24532	0.428571	1.04	0.290597
	chr1:228336383-228336453	+	GAAAGCTCAAAGGACCGGCGCCTGAGGCTTGCTGTCTGTTCTCGGCACCCCGGGCCCATACAGGACCAGGGCAGCAGCATTGAGCCACCC	146	AGGACCGGCGCCTGAGGC	34	TACAGGACCAGGGCAGCAGCAT	112	0	27	4.47059	1.47321	-6	0	-9.9	-9.4	3.77619	4.52359	0.357143	1.04795	-
	chr1:228645806-228645852	+	GCCGCGCGTTTCTGTTTGGAGAGACTCAGCCATCATGCCAGACCCGTCCAAATCGGCTCCTGCGCC	129	TCTGTTTGGAGAGACTCAGC	101	CAGACCCGTCCAAATCGG	28	0	3	5.41584	7.07143	1	-1	-7.9	-8	3.77408	4.51476	0.0666667	1	-
hsa-mir-4666a MI0017296	chr1:228649783-228649842	+	AATCACTTAAATACATGTCAGATTGTATGCCTACAAAATCCCTCCAGACTGGCATACAATCTGACATGTATTTAAGAGA	101	ATACATGTCAGATTGTATGC	80	TGGCATACAATCTGACATGT	21	0	1	2.225	1.14286	-2	-2	-28.3	-3.7	3.75368	2.66788	0.4	1	0.133587
	chr1:228783814-228783888	+	AAAGGCGCGGCTCAGCCACGCCCGTCCGACTCCATGCGCCACCTCTAATCCAGTGCCATGGGGATCTTATCGGGACCCGGGAGCCGCTCGCCGG	27	CTCAGCCACGCCCGTCCGAC	2	ATCTTATCGGGACCCGGGAGC	25	0	5	0	1.8	0	1	-11.9	-18.3	3.72656	4.05763	0	1	-
	chr1:228871237-228871285	+	AGCGCTTGGGATCCACGGCGCTCGGACCGCTGTCCTCCAACAGCGCAGGGCAGAGCGGCTGGCGCCGC	36	ATCCACGGCGCTCGGACCG	26	CAACAGCGCAGGGCAGAGCGG	10	0	25	2.46154	4.5	-18	-16	-1.6	-14	3.53865	3.55786	0.25	1.11111	-
	chr1:228880955-228881031	+	CTTCTGGAGAAAAAGGTGCCATCTCAGGAGAATAGCTTTTACTCTGGTAGGAATGCTTCCGAGACACCACAAGGCAGCCTGAACACTCAGTTGCAG	40	AAAAGGTGCCATCTCAGGAGAAT	25	ACACCACAAGGCAGCCTGAACAC	15	0	5	4.08	4.46667	11	14	-4.4	-3.9	3.84948	3.67928	0.2	1	0.955569
	chr1:228881008-228881057	+	TGCTTCCGAGACACCACAAGGCAGCCTGAACACTCAGTTGCAGGGTCGGGCTTGCGGTGGGTGACCCAG	16	ACACCACAAGGCAGCCTGAACAC	13	CAGGGTCGGGCTTGCGGTG	3	0	3	1.84615	0.333333	-1	-6	-14.6	-2.3	3.70638	4.20401	0.2	1	0.591906
	chr1:229406878-229406924	+	CGCGGTCGCGGCCGGACGGAGGGTGGAGGGCCCTGCGCCTGCGCGGAGCTGGAGTCCGGCTGGGCC	68	GCCGGACGGAGGGTGGAGGGC	39	CTGCGCGGAGCTGGAGTC	29	0	20	2.48718	2.13793	-1	-4	-0.5	-10.6	3.15991	4.00882	0.181818	1	-
	chr1:229439598-229439660	+	AACCTGAAGAATCTGAAGTTTTTTTTACCACCATCTTTTTCTACTCTGTATGGAAGTAGATCTTTATGGGGAAAAGAGAATT	29	ATCTGAAGTTTTTTTTACCAC	8	AGTAGATCTTTATGGGGA	21	0	26	4.5	1.61905	-13	-16	-2.2	-1.6	3.6381	3.67676	0.4	1.03448	-
	chr1:229439796-229439871	+	TTCGGTTTAAAACATGCTATATGTACTGTATGTCCTGTAGCCCAGTGCGGCTCCACAGCATGGAATCTGATGTATGATATGATAGAATGTGGCAC	55	AACATGCTATATGTACTGTATGT	24	AATCTGATGTATGATATGATAG	31	0	36	8.41667	5.54839	-13	-14	0	-1.6	3.82844	4.11697	0.571429	1.16364	-
	chr1:229477783-229477857	+	ATCAGCTGCTCAGAGCTTAGAGCAAACCGTCCCTGCGTGCAGGCCCCTCGCGCTCCCCTCCGGGCCGGGTACCTGGCAGAGCCGCGTCCTCCGC	11	CAGAGCTTAGAGCAAACC	9	GGGTACCTGGCAGAGCCG	2	0	0	9.22222	0	5	5	0	-12.8	3.62691	4.41471	0	1.09091	-
	chr1:229694889-229694936	+	GACGCGACCACACGATGGCCGGCACAAAGATGGGGCGGGAGGACAGCGTGCTGGATACGGCGTGGGG	44	CACGATGGCCGGCACAAAGA	10	AGGACAGCGTGCTGGATA	34	0	2	4.5	2.73529	-6	-5	-12.4	-11.4	3.47183	4.25549	0	1	-
	chr1:229695008-229695074	+	CTGCCAAGCACAGGGCTGAGGTGCGGAGGGACCACTGAGAGGACTTCGCTGCGTGTCAGCTCAGCTCTGGACGGCGTGGAGGAGGT	173	CAGGGCTGAGGTGCGGAGGGA	164	CAGCTCAGCTCTGGACGGCG	9	0	2	4.14024	0.777778	8	7	-18.9	-6.7	3.56661	4.21922	0.466667	1	0.591906
	chr1:229762007-229762079	+	AGCGGCCTCCGCCGCACCGGGACAGCAGCCGCCGCCGCTGCCGCCGTCCTCCCCTGTCTACCCGGAGCTGTCTCGAGCTGAGCCCCCTACCG	9	GCCGCACCGGGACAGCAGC	4	CCCGGAGCTGTCTCGAGCTGAG	5	0	0	1.5	2.4	-3	0	-14.1	-2.2	3.36692	3.98775	0	1	-
	chr1:230202977-230203030	+	CGGCCGGCCCAGGCAGCACTCGCGAGCAGCGGCGGCCCCGCCGGCGGCCGAGTTGGGAGAATGCGGCGGCGCT	176	AGGCAGCACTCGCGAGCAG	35	GCGGCCGAGTTGGGAGAATG	141	0	30	1.57143	2.53191	-5	-3	-5.9	-13.2	3.25785	4.209	0	1.00568	-
	chr1:230203010-230203056	+	GGCCCCGCCGGCGGCCGAGTTGGGAGAATGCGGCGGCGCTCGCGGATGCTGCTCTGCTTCGCCTTC	168	GCGGCCGAGTTGGGAGAATG	146	CTCGCGGATGCTGCTCTG	22	0	10	2.74658	3.45455	19	17	0	-11.9	3.3653	4.2612	0	1	-
	chr1:230282186-230282259	+	ATTTCCTCTGGAGGTGTTGATCGGAGGCCACTGCCTGCCTCCCTTCCTGACCCGGTTGGAGTGAAGCAGGTGTGGGCTCAGAAAAGCCTGCTT	14	GAGGTGTTGATCGGAGGCCA	6	TGAAGCAGGTGTGGGCTCAGAA	8	0	0	2.5	2.25	-11	-9	-9.2	-1.5	3.72725	4.3656	0	1	-
	chr1:230338913-230338986	+	TTAACCAGGAAGCTTATGTTGGAGGGACGATGGTCCGCTCCGGGCAGGACCCTTACGCCCGCAACAAGTTCAACCAGGTGGAGAGTGATAAGC	26	AGCTTATGTTGGAGGGACGATGG	14	AACAAGTTCAACCAGGTGGAG	12	0	8	2.64286	3.91667	13	13	-2	-5.5	3.90953	4.17866	0	1.11538	-
	chr1:230778285-230778341	+	CGGCCGCCGAGTCGGTCTGCGCAGCCTCCTGCGTTTTCTCGCTTGGATCTTGGCACTGAGAGGCGGTGGCCGGCGG	56	GTCGGTCTGCGCAGCCTC	13	ATCTTGGCACTGAGAGGCGG	43	0	34	3.76923	3.30233	1	4	-7.1	-21.6	3.56625	4.16397	0	1.01786	-
	chr1:230955995-230956056	+	GTGGAGCACAGTCTACGGCCATACCACCTTGAATGCACCTGATCTTGTCAGCTACGCAGGGTCTGGCCTGGTTAGTACTAG	308	GTCTACGGCCATACCACCTTGAA	306	CTACGCAGGGTCTGGCCTGG	2	0	0	0.153595	0	-3	-2	-15.1	-4.6	3.86721	4.20021	0.000407332	210.688	-
	chr1:230956036-230956104	+	ATCTTGTCAGCTACGCAGGGTCTGGCCTGGTTAGTACTAGGGTGGGAGACCACATGGGAATACCGGATGCTGCAGGCTTTAAAAAAAT	18	CTACGCAGGGTCTGGCCTGG	2	GGAATACCGGATGCTGCAGGCT	16	0	0	0	2.375	-1	2	-17.1	-5.4	3.88603	3.86096	0.000677201	2.16667	-
	chr1:231474041-231474088	+	AGGAGCTAGTCCTGGTCCTCGGCTAGGCGGCTTGGGGTCGCGGCGTAACTGGGGAGCCAGCCTGACG	32	CCTGGTCCTCGGCTAGGCGG	15	CGCGGCGTAACTGGGGAGC	17	0	7	4	5.23529	-2	-3	-15.5	-5.5	3.60196	3.94669	0	1.1875	-
	chr1:231493712-231493764	+	ACTGGTGCTAAATTTACCAAGATTTACCATCTTGCTTAGTGAACACTAGGTGGTGCTCTTGGTAAGCCAAAC	9	AATTTACCAAGATTTACCATCTT	4	ACACTAGGTGGTGCTCTTGG	5	0	0	0.25	1.2	-4	-6	-16.1	-9.7	3.80123	3.49281	0	1	-
	chr1:231558186-231558250	+	GGCCTCGGCTTCTGCCTCGGAGGTGGGTCGCCCGCTTTCCCTCCGCCCGGGACCGGACTGGGACGCCGAGAGGCCGGTGCGCTA	94	TCTGCCTCGGAGGTGGGT	27	CGGACTGGGACGCCGAGAGGC	67	0	5	1.77778	3.62687	0	3	0	-18.2	3.43001	3.88489	0	1	-
	chr1:231672963-231673014	+	TTTAGCATTTCAGCAGGAACTTGATGCAAGGCATGACAAATATGAGAGACTTGTGAAACTTAGTCGGGATA	21	CAGCAGGAACTTGATGCAAGGCATGA	12	ATGAGAGACTTGTGAAACTT	9	0	16	2.25	3.22222	-12	-17	-0.2	-3.3	3.75647	4.27361	0.142857	1.09524	-
	chr1:232173589-232173653	+	ACAATACAGTACTCAGTTAGGCAGTGCAGTACTCAGGAATGCAGCACAGTACTCAGGCAGTGCAATACTCAGTGCGGTACTCAG	5	ACTCAGTTAGGCAGTGCAGTA	2	CAGGCAGTGCAATACTCAGTG	3	0	1	0	0	1	1	-12.8	-7.4	3.57559	4.35159	0	1	-
NM#015	chr1:232423542-232423600	+	GAAACCGAGGTCCAGAGACTGGAGCTGACTTGTGCAACTGGCCTGATAAGCCAACTGCAGTCATTGGACCTCAGACTC	21	TCCAGAGACTGGAGCTGACTTG	5	TAAGCCAACTGCAGTCATTGGA	16	0	0	0	0.875	0	0	-18.7	-13.2	3.78723	4.01531	0.666667	1	0.00181445
	chr1:232766059-232766121	+	TGTTCCCAGGCCCCGCGGCGCGCGGGAGCTGCGCGTCCAGGAGGGGCCCGGACGCCCTTCTTGGGGAGGGGGCTGCGGGGCG	18	CCCCGCGGCGCGCGGGAG	8	CCCTTCTTGGGGAGGGGG	9	1	9	6.5	0	1	1	-5.8	-13.6	3.2632	3.71075	0	1	-
	chr1:233749877-233749924	+	CGCGCTCCGGCCGGTCTGCGGCGTTGGCCTTGGCGGCGGCGGTGGAGAAGATGCTGCAGTCCCTGGC	26	CCGGTCTGCGGCGTTGGC	8	GCGGTGGAGAAGATGCTGC	18	0	12	3.375	3.05556	-8	-7	-10.8	-4	3.43979	4.32666	0	1.07692	-
	chr1:233750127-233750199	+	CGAGTGCCTGTCTGAGCAGCAGCTGGAGCAGTTCCTGGGCCGGGTGCTGGAGGCCAGCAACTACGGCGTGTCGGTGCTCAGCAACGCCTCGG	21	TCTGAGCAGCAGCTGGAGCAGT	15	AACTACGGCGTGTCGGTGCTCAGC	6	0	4	3.86667	5.66667	-2	0	-13.1	-10.2	3.65821	4.29096	0	1.09524	-
hsa-mir-4671 MI0017302	chr1:234442221-234442278	+	CTATTTTAAGACCGAAGACTGTGCGCTAATCTCTTAGCACTGAAGATTAGTGCATAGTCTTTGGTCTCAAAATATCA	67	ACCGAAGACTGTGCGCTAATCT	24	ATTAGTGCATAGTCTTTGGTCT	43	0	0	0	0.581395	2	2	-30	-9.1	3.83401	2.86155	0.333333	1	0.00150986
	chr1:234604786-234604856	+	GTTGGTGCGAAAGTCGTTGCGGTTTTTGCCTTTTTTTTTTTTTTTTTAAAAAAAAAAAAAAGGCAAAAACCGCAACGACTTTCGCACCAA	23	AAGTCGTTGCGGTTTTTGCCTTT	9	AAGGCAAAAACCGCAACGACT	14	0	0	1.44444	0.785714	1	-1	-35.9	-16.9	3.25757	1.68132	0.0357143	1.56522	0.955569
	chr1:234614064-234614129	+	GAAGCGCCAGCAGCGCCGGGCGTCCGGGCCCGCCTCGCGCGCGCCGCGGGCGCGGTCGCCGCCGGGCTCGGGCAACAGCTTCTCG	22	CAGCGCCGGGCGTCCGGG	15	GTCGCCGCCGGGCTCGGGCAA	7	0	5	5.46667	7	4	6	-15.5	-7.9	3.09182	4.18221	0.0217391	1	-
	chr1:234614108-234614160	+	CGCGGGCGCGGTCGCCGCCGGGCTCGGGCAACAGCTTCTCGGCCAGGGCGCTCAGGACCAGCAGCTTCTCCT	23	GTCGCCGCCGGGCTCGGGCAA	6	GCCAGGGCGCTCAGGACCAGC	17	0	9	4.66667	2.29412	8	4	-12	-10.7	3.31298	4.25211	0	1	-
	chr1:234744027-234744081	+	GCTTCAGCACATGAACACGTTGCCACCAAGCACTGGTTCCGCCTCAGGCAGATCAGGAAGTGGGGTGTTTGTTG	64	ATGAACACGTTGCCACCAAG	9	AGGCAGATCAGGAAGTGGG	55	0	29	3.11111	2.67273	-13	-14	-2.7	-10.6	3.77484	4.20168	0	1	-
	chr1:234746832-234746897	+	CGCAGGCTCCACCCCCTTCGGCGAGTCTGGGCGTCGAGGCGCCGCCCCCGGGCCCGAACTTGGACTCGAGGTGGCGGGAGGCGAG	57	ACCCCCTTCGGCGAGTCTGGGCG	3	AACTTGGACTCGAGGTGGC	54	0	17	4	1.83333	0	-1	-17.1	-12.9	3.48744	4.43685	0	1.08772	-
	chr1:234748699-234748750	+	AGTCAAGGTTACCGGGTTGGCTGCAGTGTGCTCCTGCACATTCATATACGGACAGGCAGGCAGATGCTGGG	113	ACCGGGTTGGCTGCAGTG	68	ATATACGGACAGGCAGGC	45	0	39	1.79412	2.46667	-8	-8	-5.6	-4.1	3.79762	3.62027	0.416667	1.0354	0.955569
	chr1:234793075-234793142	+	CTTTACCAGGGTGGTGTCAGGAGTGAGTAGCACATTAGTCAAAGCCCCTGGATTCTCTTAAACGGTTCTGCTACTGACTCACTATGT	14	GTGGTGTCAGGAGTGAGTAGCA	8	AAACGGTTCTGCTACTGA	6	0	5	0	4.5	-9	-13	-9.3	-5.4	3.88672	4.13026	0	1.14286	-
	chr1:234860749-234860809	+	GTACGTGGCTGTGGCCCAAGCCTCTGCCTGCTGCTGGAGCATGGCCAGGCCGTCGTCGTAGGGTTGCAGGCTGTTCGGGG	17	GTGGCCCAAGCCTCTGCCTGC	9	AGGCCGTCGTCGTAGGGTTGCAGG	8	0	2	2.44444	2.75	8	3	-13.6	-9.1	3.62394	4.53013	0	1	-
	chr1:235107532-235107598	+	GATATTTATTAGGTTGTGCAAAAGTAATTGCGGTTTTTGCCACTAAAGGTAATGGTGAGAACCGCGATTACTTTCACACCAGTGTA	99	AGGTTGTGCAAAAGTAATTGCGGT	4	TGAGAACCGCGATTACTTTCA	95	0	4	4.5	0.0947368	-5	-6	-18.7	-2	3.81504	3.69708	0.111111	49.4242	-
	chr1:235116995-235117049	+	GGCCTCTCCCACCCTGGCTGTTCGTCGTGGCAAGAGTCCACCACGGAGGCTGGCAGGGCAGAGTTGCCACCCCA	20	ACCCTGGCTGTTCGTCGTG	12	AGGCTGGCAGGGCAGAGT	8	0	9	4.75	5.25	8	8	-6.1	-13	3.62594	4.31955	0	1	-
	chr1:235124024-235124078	+	ATAAGCAAAGGTCTTATTTTTCCACCTTTAGTCGTATAAACGTCAAGGGGGAAAAAAAGGCTTTGTATTCAATC	15	GTCTTATTTTTCCACCTTTAG	13	AGGGGGAAAAAAAGGCTTT	2	0	0	0.923077	0	3	3	-11.9	-5.3	3.67697	3.57892	0	1	-
	chr1:235147964-235148020	+	CATCCTCTCGCCTGGTCTTCTAGAAGCAGCCCCTATGCAGACAGACCAGCAGGACTGAAAGCTGGACAGACTCGAG	73	CCTGGTCTTCTAGAAGCAGC	5	CAGCAGGACTGAAAGCTGGA	68	0	22	4.8	3.85294	-8	-8	-3	-6.3	3.73483	4.15827	0	1.0137	-
	chr1:235324637-235324683	+	TCCCCTCCGGCAGTCGGCCGCCGGGCGGCGGCGAAGGGAGGCGCTGGGTGAGGGAGCAGGTTTGTC	55	CAGTCGGCCGCCGGGCGGCGGCGA	19	AGGCGCTGGGTGAGGGAG	36	0	24	4.68421	2.61111	18	13	-1.8	-13.5	3.38226	3.63373	0.181818	1	-
	chr1:235324665-235324716	+	CGGCGAAGGGAGGCGCTGGGTGAGGGAGCAGGTTTGTCGCCGTCGGTTGGTGGTCCTCGCCGTTTCAGAAA	59	AGGCGCTGGGTGAGGGAG	51	GTCGGTTGGTGGTCCTCGCC	8	0	26	5.17647	5.375	4	6	-7	-14.2	3.52946	4.46867	0	1	-
	chr1:235324755-235324805	+	AGGACGTCTTCTGGGAGTGGTTGAAGCCTGCAGTGTGAAGAATCAGCCAGGCTAGGAGCGGGGTGTCCAC	11	CTGGGAGTGGTTGAAGCCTGCAG	5	GAAGAATCAGCCAGGCTAGGAGCG	6	0	14	0.8	1.33333	2	4	-13	-6.6	3.74634	4.54683	0	1.18182	-
	chr1:235492288-235492351	+	GAAGGGAGCATCTGAGCGAGGAGGAAGCAGAAACCTCACCGTTTCTTCCCCTCCGGACTCTGTGCTAGCACTGTATACGTTTG	115	TCTGAGCGAGGAGGAAGC	93	CCGGACTCTGTGCTAGCACTG	22	0	69	3.49462	1.95455	7	11	-4	-11	3.92069	4.32048	0.1	1.02609	0.955569
	chr1:235577837-235577905	+	ATGTGTTAGAAGATGGACCAGAGGAAGATAGAAAAGAGCAAATTGTTACAATTGGAAATAAACCTGTGGAGACTATCGGTTTTGACTC	34	AGATGGACCAGAGGAAGAT	19	AAATAAACCTGTGGAGACTATCG	15	0	3	4.21053	1.93333	-2	0	-11	-4.3	3.70938	3.72642	0	1.02941	-
	chr1:235667122-235667200	+	AGGTTCCGCTCCCGGGCGAACGGGCGGCGTCGGACATCACTAACCAGGCCTGGGGACGGGCGAAGGACTTGCAGCTGCGGGCGCCGGCTCTGCGGGCG	8	CCCGGGCGAACGGGCGGCGTCGGA	4	GCAGCTGCGGGCGCCGGC	4	0	3	10	13.75	-6	-12	-11.4	-8.3	3.56938	4.19818	0	1.125	-
	chr1:236030478-236030531	+	GGTTTCTCAGCGGTCGGGGGTCGTACCCTGGGTCCGCACCTCCTCCCAGGGCTCTGCGTAGTGGGCTGCGTCA	29	CGGTCGGGGGTCGTACCCTGGG	25	CTCCCAGGGCTCTGCGTAGTG	4	0	13	4.32	5.25	-2	-5	-16.2	-2.9	3.49456	3.91717	0	1.13793	-
	chr1:236273339-236273416	+	TCACACGACCTCATCTTTGTCAGTGCACAAAATGGCTCCCTACAGCCCACTGGTGACCCGGCTGCAGAAAGCTCTGGGTGTGCGGCAATACCATGTG	58	TCATCTTTGTCAGTGCACAAAATGG	47	AAAGCTCTGGGTGTGCGGCA	11	0	0	1.31915	1.81818	-4	-7	-11.1	-2.7	3.83854	4.66351	0.0833333	1	-
	chr1:236305855-236305909	+	TTCCTCCAGTCTCGGGGCTGCAGGCTGAGCGCGATGCGCGGAGACCCCCGCGGGGGCGGCGGCGGCCGTGAGCC	87	CTCGGGGCTGCAGGCTGAG	70	CCCGCGGGGGCGGCGGCG	15	2	7	3.51429	2.86667	-8	-8	-7.1	-8.3	3.38985	4.08729	0.0070922	1.03448	-
	chr1:236767937-236767984	+	CTCAGCCCGCCGGACTCAGGCTCAAGTCTGAGCTTCGCCTCTGTAGCTCCGGTTTAGCGGTCTGCTC	64	CGGACTCAGGCTCAAGTCTG	8	GCCTCTGTAGCTCCGGTTTAG	56	0	26	4	1.51786	0	1	-5.1	-16.7	3.63921	4.42238	0.125	1.01563	0.955569
	chr1:237062609-237062657	+	ACAGTGTCATGGTGCAGAGGTAGGCATTCTGAGCAGGGGAACAAAATAAGGGCCTAGAAACTCACCCG	14	GGTGCAGAGGTAGGCATT	11	AACAAAATAAGGGCCTAGA	3	0	6	6.27273	2	-9	-8	-7.2	-5.7	3.8112	4.01248	0	1.14286	-
	chr1:237144717-237144769	+	GAAGGTGGAGCTGTCCCAGCTGCGCGTCGCCAAAGTGACAGGCGGTGCGGCCTCCAAGCTCTCTAAGATCCG	34	CTGTCCCAGCTGCGCGTCGCCA	13	GGCGGTGCGGCCTCCAAGCTCT	21	0	5	4	2	1	4	-17.4	-10.3	3.71794	3.62845	0	1.32353	-
NM#016	chr1:237736816-237736877	+	ATCCCAGTTCTGGAAGAGGATAGGGTTGTTCTATAAAGGTACTGCTAGGAACAACCCTATCCTCTTCCAGAACTAGATGGC	67	TGGAAGAGGATAGGGTTGTTC	15	AACAACCCTATCCTCTTCCAGA	52	0	0	0.8	0.173077	1	2	-35.4	-12.1	3.8256	3.14652	0.796296	1	0.00116429
NM#017	chr1:239731393-239731453	+	AGCAACCCCCACTCAGCCTCCTGGACAGCCAGGTTCAGTTTCATATGGTGGCTATCCTCCAGGCTGGTGTGGGTAGCCTC	6	ACTCAGCCTCCTGGACAGCCAG	4	TGGCTATCCTCCAGGCTGGTGT	2	0	0	0	0	1	2	-23.1	-14.9	3.6997	4.1346	0.5	1	0.0019704
	chr1:242001464-242001532	+	CTTGACCCAAGCCTCTGTAGCTGATGATCTGGTCTCCAGTGAGCAGAAATATCTCAGCCTAGAGAGACCAGCTGTAGGTGGTGTGTGT	15	GCCTCTGTAGCTGATGATCTGG	2	AGAGAGACCAGCTGTAGG	13	0	1	0	2.53846	1	-3	-9.8	-6.1	3.6968	4.1696	0	1	-
	chr1:242156857-242156933	+	AATGCCATCAAGAAGAAGCTGACAGGGATCAAGCAAGAATTACAAGCAAACTGCTACGAGGAGGTCAAGGACCGCTGCACCCTGGCAGAGAAGGTG	199	AGAAGAAGCTGACAGGGAT	161	AAGGACCGCTGCACCCTGGC	38	0	0	0.993789	5.76316	-11	-10	-8.5	-4.8	3.72144	4.10052	0.2	1.00503	0.955569
hsa-mir-4677 MI0017308	chr1:243509489-243509548	+	AAAGCAGCAATTGTTCTTTGGTCTTTCAGCCATGACCTGACCTTCTGTCTGTGAGACCAAAGAACTACTTTGCTTGGCC	5191	TTGTTCTTTGGTCTTTCAGCCA	485	TCTGTGAGACCAAAGAACTACT	4706	0	1	0.375258	0.00871228	2	2	-21.8	-6.6	3.73341	4.00197	0.332096	1	0.00181445
	chr1:244013719-244013778	+	CACCAGAAAACACCGCTCGGGCGGGGGCCGGGTCACGCCGGCGGGGCGGCGGCTCTGGGCCCCGGGGCGCGCCCGGCGC	32	CACCGCTCGGGCGGGGGC	20	GCTCTGGGCCCCGGGGCG	12	0	7	3.7	7.08333	-7	-7	-9.2	-1.1	3.0567	3.8185	0.0588235	1	-
	chr1:244013760-244013829	+	CGGGGCGGCGGCTCTGGGCCCCGGGGCGCGCCCGGCGCGGGGAGGGGTTCTGCGGCCTCCTCCCGGGCTGCGCCTCGCTGAGGGGACCC	21	GCTCTGGGCCCCGGGGCG	10	TCCTCCCGGGCTGCGCCTCGCT	11	0	4	5.6	2	-13	-9	-8.6	-5.1	3.00335	3.48572	0.266667	1	-
	chr1:244219220-244219285	+	ACTTCTGGTTTTCTGACAGTTCCCAGTGAGAGAAATGCTGAAAGTACACTGGGATCACTGGGACACTGTCTTATGAAGGTTTGCT	28	TTCTGACAGTTCCCAGTGAGAGA	15	ATCACTGGGACACTGTCTTATG	12	1	11	0.533333	2.41667	3	1	-23.4	-3.7	3.75525	3.53313	0.375	1.03571	0.133587
	chr1:244614547-244614598	+	CCGCCCGCAGTCGGAAGAGTTGGGAGCAGGCCTCGGGCGGTAGCTCCTCAAACTCGGACCGCATCCCACCT	75	TCGGAAGAGTTGGGAGCAGGCC	53	AGCTCCTCAAACTCGGACCG	22	0	1	4.30189	8.81818	4	3	-14.9	-8.4	3.72449	4.1943	0	1	-
	chr1:244615525-244615574	+	CTCTCGCTTTCAAACTGGAGAGGCGCGGAAGCGCGTGTGGAGCGTCGGACTACAAATCCCAGCATGCAA	21	CAAACTGGAGAGGCGCGGAAGCG	19	TGGAGCGTCGGACTACAAATCC	2	0	1	2.47368	0	-7	-8	0	-4.5	3.84733	4.11023	0	1	-
	chr1:244816386-244816458	+	GGGAGGTGCCTCATCCGGAGCGGGCCGCCAACGGTCCGGCCCCGTCCGCACAGACGCTCCTGTCGGCGGCGCCCGGGAGCGGCTCGGCTGCC	81	TCATCCGGAGCGGGCCGCC	10	GTCGGCGGCGCCCGGGAGCGG	71	0	5	11.7	5.1831	0	2	-7	-13.2	3.42224	4.40154	0.166667	1	-
	chr1:244816437-244816495	+	AGACGCTCCTGTCGGCGGCGCCCGGGAGCGGCTCGGCTGCCCGATGCTTCCGCCCCGGCTGCCGCGGGCCGGGCTGTA	71	GTCGGCGGCGCCCGGGAGCGG	53	TTCCGCCCCGGCTGCCGCGGG	18	0	26	1.96226	6.55556	-2	-1	-32.4	-7.1	3.26896	4.01172	0.266667	1.08451	-
	chr1:244869610-244869665	+	GATGCAGAGAATCAGACTGGCCTGAGGTGAAGGAGCACACAGCCCTGAGGGCTTGGAACCCTGGGTCCAGTTCCT	46	ATCAGACTGGCCTGAGGTGAAGG	39	CTGAGGGCTTGGAACCCTGGG	7	0	10	1.46154	2.71429	-8	-10	-5.9	-6	3.65195	4.165	0.615385	1	0.955569
	chr1:244999076-244999144	+	GGGGTCGGCGGGGCGCGCGCCGCGGGTGGGCGGTGGGTAAGGACGTTCTCCGCGGAGCTCCTAGGCCCGGAGCACGTGTCACTGGCTT	16	GGGCGCGCGCCGCGGGTGG	14	CTCCTAGGCCCGGAGCACGTG	2	0	0	3.21429	0	-5	-3	-2.2	-10	3.47943	3.63985	0.0191847	1	0.955569
	chr1:245116504-245116555	+	TCCTCCAGATGTCTGAAGACTCCCAGGGGCGAAAGGCCCCAACGGAAAGGCCTGGCAGTTGTTCAAAAGCC	4	GTCTGAAGACTCCCAGGGGCGAAAGG	2	ACGGAAAGGCCTGGCAGTTG	2	0	0	0	0	11	5	-1.1	-4.3	3.70707	3.98831	0	1	-
	chr1:245133003-245133075	+	TCTAGCAATAGTCGAATGGCTCTGGTTTCCTCTTGCGCCCGGCCCAGTTTTTCCGTTTTAGCTTCGGTTGTCATAGGCTGTGCTGTCGCTTT	106	GTCGAATGGCTCTGGTTTC	45	TTCGGTTGTCATAGGCTGTG	61	0	19	4.51111	1.29508	2	4	-5.3	-9.6	3.69141	4.0368	0.0714286	1.03774	0.591906
	chr1:245133057-245133112	+	GTTTTAGCTTCGGTTGTCATAGGCTGTGCTGTCGCTTTCTCTGGGAAAGGACGGTGAAGACTGGACGGGAGAAAC	216	CGGTTGTCATAGGCTGTG	2	AGGACGGTGAAGACTGGA	214	0	68	0	2.80374	-7	-6	-1.8	-4.5	3.73008	3.97988	0.0384615	1.28704	0.955569
	chr1:245133175-245133244	+	CCGGCGGGAGGCGGGCTGCGAATGGGAAGCGGGAGGAGGAGGCCGGGCCGCGGGCTGGTTCTATCACCCCCTTGGGAGCCCAGCTCTTC	15	GCGGGCTGCGAATGGGAAGCG	9	TCTATCACCCCCTTGGGAGC	6	0	7	10.4444	2.33333	-4	-4	-10.9	-7.9	3.52092	4.27694	0	1.13333	-
	chr1:245133695-245133751	+	TTAGGCATCTCCCAGGCGACCGGCTCCGCAGCAAGATGGCGGACGAGAAGGACAGGGAAGGTAAGGTAGGGGAGCC	94	CCCAGGCGACCGGCTCCGCA	7	GAAGGACAGGGAAGGTAAGG	87	0	13	7.28571	5.81609	-4	-4	-2.8	-5.8	3.65676	3.73581	0.25	1	-
	chr1:245134387-245134457	+	TTGCCTCCTTAATGAGGACGCAGGAGGACGGTCTGGAGGTCACAGCCGCTGCCTCCGAGCTTCCCGGTCCTCCGAAATGCCTGCCCCGCC	354	AATGAGGACGCAGGAGGA	341	TTCCCGGTCCTCCGAAATGC	13	0	5	7.09384	5.46154	-7	-5	-8.9	-1.2	3.76526	4.12685	0.2	1.0113	-
	chr1:245869063-245869133	+	TCACTCCACGTCGCATTGCACGGTGGTGCTGAGGAGCGAGAGTTTGCTTTATCATGGGCTTTCAGTTCCCACCTGCGAGCTGCAAACTTT	5	TCGCATTGCACGGTGGTGCTGAGG	3	TTTCAGTTCCCACCTGCGAGC	2	0	1	3	0	0	-2	-21.1	-4.8	3.85525	4.10102	0	1	-
	chr1:246729818-246729884	+	GGGAGGCGGGGCGGAAAGGCGAGAGGTGTCTCCTCCACCGGAGCCAGGGGAGACCCGAGCAAGCTCCGTGACAGCACGTCGGCCGC	79	GCGGAAAGGCGAGAGGTG	29	GAGCAAGCTCCGTGACAGCA	50	0	14	5.13793	5.4	10	12	0	-12.8	3.5054	4.50107	0.142857	1.02532	-
	chr1:246729824-246729884	+	CGGGGCGGAAAGGCGAGAGGTGTCTCCTCCACCGGAGCCAGGGGAGACCCGAGCAAGCTCCGTGACAGCACGTCGGCCGC	64	AGGCGAGAGGTGTCTCCT	14	GAGCAAGCTCCGTGACAGCA	48	2	14	2.57143	4.77083	-3	-1	0	-10.4	3.54629	4.48798	0.142857	1.20313	-
	chr1:246816323-246816378	+	AAAAAAAGAAAGCTTTTAATCTAGGAGAGAGCAACTCATGTTCCTTGCCCTCTGTCTAGATTAGCAACATTTACT	16	AGCTTTTAATCTAGGAGAGAGC	3	CCTTGCCCTCTGTCTAGATTAGC	13	0	0	0	0.461538	-4	-1	-16.6	-1.6	3.70746	3.45374	0.2	1	0.955569
	chr1:246887359-246887418	+	GCCTCCAGCTTCCAGCAGGGCTAGAAGATGCGCTGCCCGGGGCGGCCAGAGCCCTGCAGAACAAACCGCCGCACGGAAT	12	TCCAGCAGGGCTAGAAGATG	5	CCCTGCAGAACAAACCGC	7	0	6	0.4	0.857143	10	8	-10.1	-0.5	3.61263	3.6756	0	1	-
	chr1:246930764-246930825	+	GCTTACCCTAAATTTCAAATCTGAGTTGATTTTGTGATTTTATTGCTTATAACAGAGAACTCATATTTGACATATTTTTTT	9	AATTTCAAATCTGAGTTGATTTTGTG	4	CAGAGAACTCATATTTGAC	5	0	2	5.75	1.6	2	-3	-11.6	-1.6	3.45995	3.09234	1	1	0.955569
	chr1:247289730-247289776	+	TGTGCCCGGCCTTTGTCTCTCGTGCCCGCACGTGCGTGTCTCGGTCAGTAGCCCTGCGCTTCTCCT	155	CTTTGTCTCTCGTGCCCG	66	TCTCGGTCAGTAGCCCTG	89	0	35	4.13636	4.88764	4	6	-1.2	-17	3.40609	4.35178	0.103448	1	0.955569
	chr1:247289758-247289814	+	CACGTGCGTGTCTCGGTCAGTAGCCCTGCGCTTCTCCTTCACTCTCGGCGGTTCAGGAGGCTCTGCCGCAGCCGGG	103	TCTCGGTCAGTAGCCCTG	72	CGGCGGTTCAGGAGGCTCTGC	31	0	36	3.56944	4.16129	-8	-6	-10.1	-13	3.57518	4.24046	0.1	1.09709	0.955569
	chr1:247334906-247334953	+	CCGCGGGGCTGCGGGCGCGGGCCGGGGAGGGAAGCTGCTTCGGGCAGGACGGAAGTCGCGGTGCAGA	15	GCGGGCGCGGGCCGGGGAGGG	3	TCGGGCAGGACGGAAGTC	12	0	6	0	2.83333	6	3	-5.1	-10.9	3.26426	4.53064	0	1	-
	chr1:247335269-247335317	+	AGGAGAAGCGCAGGGCTACTGACCGAGACACGCACGTGCGGGCACGAGAGACAAAGGCCGGGCACACC	30	CAGGGCTACTGACCGAGACAC	18	CGGGCACGAGAGACAAAGGC	12	0	14	3.22222	4	6	-4	-5	-7.3	3.41919	4.42624	0.1875	1	0.955569
	chr1:247537816-247537870	+	CATACCTTTTATCCAGGATGGCTCTGTTCGCAGAGGGTTGAACTGTGGACGAGGCATCTCGGTTTTTTGCTTTT	7	ATCCAGGATGGCTCTGTTCGC	5	AACTGTGGACGAGGCATCTCGGTT	2	0	0	0	0	-4	0	-20	-0.7	3.78564	3.62034	1	1	-
	chr1:247579481-247579541	+	GCTGTTCCTGAGGCTGGCATCTGGGTAAGTCCAGCTCCGCGGGGCAGTGTGGGCGACAGGACCGGGAGAGCAGTGGGGGA	86	AGGCTGGCATCTGGGTAAG	74	GCGACAGGACCGGGAGAG	12	0	7	2.85135	3.41667	15	14	0	-17.2	3.62162	4.09008	0.125	1.02326	0.955569
	chr1:249120556-249120603	+	CTCCGGGGGCAACTCGAGTCCGGACGCTGGCGGGCTTCGCGGGCGAAGGCAAAGTCGATTTCCAAAA	1010	AACTCGAGTCCGGACGCTGG	186	TTCGCGGGCGAAGGCAAAGTCG	824	0	31	3.5914	0.092233	-4	-2	-4.8	-7.7	3.61386	4.09149	0.645985	1.00099	0.591906
	chr1:249142881-249142927	+	GCAAGCACCTATATAGTATCACGGGGACAGTTGAGGCAACTCGTAGATGGAGATTTGGGAAAAGAC	26	ATATAGTATCACGGGGACAGTTG	13	AACTCGTAGATGGAGATTT	13	0	10	7.07692	6.38462	-4	0	-5.1	-8.5	3.83741	4.44906	0.142857	1	-
	chr1:249152380-249152434	+	GCCCAGCCGCTCCTTGAGGAGGCACCACTGCTCCATGTGGCCGCCCAGGCGGATGCGGCACTTGCTGCGGCGCG	18	TCCTTGAGGAGGCACCACTGC	7	AGGCGGATGCGGCACTTG	11	0	1	2.57143	2	-3	-6	0	-11.6	3.51426	4.22412	0	1	-
	chr1:249168122-249168168	+	TTTCTGGTCTCCGGATGGAGGCGTGGGTTCGAATCCCACTTCTGACACATTCGTTTTATTAGCATT	16150	CCGGATGGAGGCGTGGGT	14459	ACTTCTGACACATTCGTTT	1691	0	739	1.67487	1.35364	4	2	-6.3	-3.2	3.81468	4.08078	0.177943	1.27851	0.591906
	chr1:249168492-249168540	+	ACCGCCGCGGCCCGGGTTCGATTCCCGGTCAGGAAAGTAAGCCGTTTTAAAAACTGTTGCCGCAGGGC	1135	CCCGGGTTCGATTCCCGGTCAGGAA	65	GTAAGCCGTTTTAAAAACTGTT	1070	0	26	3.06154	0.00186916	-3	-6	0	-12.9	3.72536	3.44202	0.0220051	7.40793	-
	chr1:249200275-249200353	-	CCGAGCGACCATCGAGACTCCAGGACCTCCGCGGCGCCTAGAGGGATCCCGAAAACGCCTGCGAGGCCAGAACGGCCGAAATAACCCACCCCAGCGGG	20	ATCGAGACTCCAGGACCTCCG	5	CAGAACGGCCGAAATAACCCA	15	0	5	5.8	8.4	8	8	0	-1.4	3.55589	3.96507	0	1.25	-
	chr1:249199810-249199871	-	CACGGATAAAATACAGTTAAATTTGAGTTTCAGGTAACAGTGTTGTTCATCTAAGATTCACATTTAACTGGAAGTCCCTGT	6	ATACAGTTAAATTTGAGTTTCAGG	2	TCTAAGATTCACATTTAACTGG	4	0	0	0	0.5	0	-2	-15.9	-5.7	3.74358	3.85128	1	1	0.0588095
	chr1:249132912-249132961	-	CAGCGAGGACAGGCGGAGGGGAAGGCCTGGGAGGAGCAGGCCGCGCGGACGTGTCCGGCCAATCGCTCG	43	AGGCGGAGGGGAAGGCCTG	32	CGCGCGGACGTGTCCGGC	11	0	9	6.625	3.72727	5	-2	-10	-7.9	3.44672	3.9425	0	1.04651	-
	chr1:249105467-249105534	-	GTACTGTGTGCCTCCGGAAGACACCACCTTTCCCTTCAGCATTCCCTTTCATGACCTGAGGCACTCTGCGATGTGTGCCCCAAAGCA	10	CCTCCGGAAGACACCACCTTTCCCT	5	ACCTGAGGCACTCTGCGATGTGTG	5	0	3	6.6	2.8	17	16	-3.7	-9.9	3.79467	3.95084	0.333333	1.1	-
	chr1:247409085-247409145	-	CAGCCACTAGAAATGGGCAAGGAGGTACTCCAGAAATAAGAATGGTCTTGGGCTTGCCTCCTTGCCCAGGGAAATCTTAC	6	AAATGGGCAAGGAGGTACTCCAG	4	TTGGGCTTGCCTCCTTGCCCAGG	2	0	0	0.25	0	-1	-1	-29	-1.5	3.80929	3.27554	0.5	1	0.955569
	chr1:247335269-247335315	-	TGTGCCCGGCCTTTGTCTCTCGTGCCCGCACGTGCGTGTCTCGGTCAGTAGCCCTGCGCTTCTCCT	155	CTTTGTCTCTCGTGCCCG	64	TCTCGGTCAGTAGCCCTG	91	0	4	3.85938	5.10989	4	6	-1.2	-17	3.40609	4.35178	0.103448	1	0.955569
	chr1:247335232-247335287	-	CACGTGCGTGTCTCGGTCAGTAGCCCTGCGCTTCTCCTTCACTCTCGGCGGTTCAGGAGGCTCTGCCGCAGCCGG	103	TCTCGGTCAGTAGCCCTG	69	GCGGTTCAGGAGGCTCTG	31	3	20	2.95652	4.48387	-6	-7	-9.6	-11.7	3.57592	4.23175	0.1	1.09709	0.955569
	chr1:247290118-247290169	-	CCTCGGGTCTCACTGCAGGATCCCGAGGAGCCGCGGGGCTGCGGGCGCGGGCCGGGGAGGGAAGCTGCTTC	12	CACTGCAGGATCCCGAGGA	9	GCGGGCGCGGGCCGGGGAGGG	3	0	15	0.333333	0	13	14	-4.6	-15.1	3.4161	4.0972	0	1	-
	chr1:247289755-247289819	-	AGGGCCCCGGCTGCGGCAGAGCCTCCTGAACCGCCGAGAGTGAAGGAGAAGCGCAGGGCTACTGACCGAGACACGCACGTGCGG	28	CTGCGGCAGAGCCTCCTGAAC	9	CAGGGCTACTGACCGAGACAC	16	3	2	3.55556	2.8125	5	3	-14.4	-6.6	3.54967	4.16693	0.157895	1.07143	0.133587
	chr1:247267623-247267682	-	GGGCGGCTTCCGGGATCTGCCTGGCGGTTGCTTTGTCTCTCCTTCGCCGGAGCCGGCTCTTCCTGTTAGTCTCCGCTGC	22	CGGGATCTGCCTGGCGGT	10	GCCGGCTCTTCCTGTTAG	10	2	0	5.1	9.4	4	4	-10.5	-11.1	3.40782	4.35018	0	1.04545	-
	chr1:247242013-247242065	-	GGACCTGGCGCGGCTTTTGTGTTGGGCAGCGCGAATGTGGCGAGCTCGGTGCGTCTCCGCTGCTCCTTCCCC	70	CGGCTTTTGTGTTGGGCAGCG	38	AGCTCGGTGCGTCTCCGCTG	32	0	19	2.57895	10.4063	3	3	-12.7	-8.2	3.58002	4.21933	0.0625	1	-
	chr1:247095198-247095247	-	GGAACTCGGTTTTGTCGGCGCAGGGTAATGCGCAGAGCGGGGCCGGCGCTGTCCGAGGCGAGCAGGCAG	96	TTTGTCGGCGCAGGGTAATG	52	GCCGGCGCTGTCCGAGGC	44	0	52	3.34615	4.63636	4	3	-14.6	-10.3	3.60874	4.36092	0.0714286	1.23958	0.591906
	chr1:246729433-246729499	-	TACCCTGCGTGGGGTTCACTGTAGTAGCTGCACTAGGTGATTCTTGGAGCGGGCCTGAGAGACAAGGACATGTGGATCCCAGTGGT	155	GGGGTTCACTGTAGTAGCTG	47	GAGAGACAAGGACATGTGGA	108	0	6	3.59574	4.11111	-3	-4	-4.6	-9.1	3.81759	4.08422	0.25	1.00645	0.591906
	chr1:246729308-246729364	-	TTTTGCATTTTAGGGTCTGAAGCGGCGACGCGAAAGCATTTGCCGGCGAGGAACCACTGTGGGCTCTCTGACTCCT	7	TAGGGTCTGAAGCGGCGACGCGAA	2	GGCGAGGAACCACTGTGGGCTC	5	0	2	0	3.8	11	9	0	-3.5	3.83759	4.1337	0	1	-
	chr1:246670515-246670564	-	GAGACGCCCGCTGCTGGACGCGGGTAGCCGTCTGAGGTGCCGGAGCTGCGGGAGGATGGAGCCGCTGAA	79	CTGCTGGACGCGGGTAGC	29	GCCGGAGCTGCGGGAGGATGG	50	0	6	4.58621	2.72	10	11	-4	-14.3	3.44903	4.21258	0.5	1	0.955569
	chr1:245133868-245133914	-	GGCTACGGGGACGGGGGCAGGGCGACTGCTGCTGCCGGGTGGCCCCCTCCTCAGGCCGCCCTTTCC	23	ACGGGGGCAGGGCGACTG	19	GTGGCCCCCTCCTCAGGC	4	0	12	5.10526	6.75	7	8	-14	-17.8	3.37895	4.07784	0.2	1.04348	-
	chr1:245027536-245027582	-	TAATGTAAAAAAGCTGAAGGTGTCGGAGCTGAAAGAGGAGCTCAAGAAGCGACGCCTTTCTGACAA	112	AAGCTGAAGGTGTCGGAG	70	AGAGGAGCTCAAGAAGCGACGCC	42	0	12	4.5	3.71429	-7	-8	-11.6	-4.8	3.67055	2.90445	0.266667	1.00893	0.955569
	chr1:245027469-245027521	-	GACAAGGGTCTCAAGGCCGAGCTCATGGAGCGACTCCAGGCTGCGCTGGACGACGAGGAGGCCGGGGGCCGC	29	TCAAGGCCGAGCTCATGGAGC	6	GCTGGACGACGAGGAGGC	23	0	18	7.16667	5.21739	-2	-5	-2.6	-6.1	3.54107	3.89712	0	1.06897	-
	chr1:245027281-245027328	-	AGGAGGAGGAAGGAATCTCCGCTCTGGACGGCGACCAGATGGAGCTAGGAGAGGAGAACGGGGCCGC	58	AGGAATCTCCGCTCTGGACGGC	44	AGATGGAGCTAGGAGAGGAGA	14	0	22	2.29545	2.28571	-7	-5	-13.1	-4.1	3.41565	4.17862	0.333333	1	0.955569
	chr1:245019345-245019410	-	AATAACCTATGTTGAACTTCAGAAGGAAGAAGCCCAAAAACTCTTGGAGCAATATAAGGAAGAAAGCAAAAAGGCTCTTCCACCA	140	GTTGAACTTCAGAAGGAAGA	126	ATATAAGGAAGAAAGCAAAAAGGC	14	0	25	3.19841	5.35714	18	22	0	-8	3.62713	3.92145	0.125	1.00714	-
	chr1:245017505-245017558	-	AAAGTGAATCGTAAGAGAACCTCAGCATTGTGCACGATAAGAGAATGTGTCAGTATTTCAGGGTTCTACATTT	50	GTAAGAGAACCTCAGCATTGTGCACG	42	AGAATGTGTCAGTATTTCAGGG	8	0	17	5.2619	5.125	-4	-9	-8.6	-2.4	3.81831	3.2939	0	1	-
	chr1:245017259-245017306	-	TCCTCATGAATTGCATTAAGACTCTGTACTGCTCATATTACACTCCATCCTCTCTGTAGTTTGCTGG	42	TTGCATTAAGACTCTGTACTGCTC	29	ATTACACTCCATCCTCTCTGT	13	0	16	2.82759	2.46154	4	-2	-1.8	-1.7	3.68873	4.20958	0.333333	1	0.955569
	chr1:245010292-245010359	-	AATTTATTATATAGACCTCCTCGCATTATATAATCGAAGCAAAGGGAAACCAGCGATGGAGTAGAGGTACGTAGACTAAAGAGATGC	42	ATAGACCTCCTCGCATTATATAATC	3	GGAGTAGAGGTACGTAGACT	39	0	2	6.33333	5.46154	11	5	-9.9	-3.8	3.78295	4.15112	0.25	1.11905	0.955569
	chr1:244615156-244615202	-	CCTCTGCATGTGGCTGGCGGCCGCAGAGCAGTTCAGTTCGCTCACTCCTCGCCGGCCGCCTCTCCT	65	TGGCTGGCGGCCGCAGAGCAGTT	35	CGCTCACTCCTCGCCGGC	30	0	10	6.94286	3.76667	-4	-9	-11.1	-5.1	3.51045	4.25858	0.25	1	-
	chr1:244613400-244613473	-	TTACATTCAGATCTGGTCATGCTGTGGGGAAGACGTATCCGAATACCGAGCTTTCTTGCTGTCGACAGCGGGAGAGAGGCTGAGGCCTGTGTG	6	ATCTGGTCATGCTGTGGGGAAGACGT	3	GTCGACAGCGGGAGAGAGGCTGA	3	0	0	0.666667	0.333333	1	-2	-2.4	-3.9	3.88271	3.97138	0	1	-
	chr1:244211315-244211390	-	GGTGCGGAGCGAGCTTTTCGGTGTGCACTGTGACAACCACAAACACACTTTTGAACGTAGTGGGGCTTGGCTGCTGCGAGTTACGCAGGTATCCT	46	GAGCTTTTCGGTGTGCACTGTGAC	32	GTGGGGCTTGGCTGCTGCGAGTTACG	13	1	33	4.25	7.69231	0	1	0	-11.6	3.81986	4.16801	0.25	1	-
	chr1:243959578-243959637	-	ATTTAGTCCTTAAGTCAGTATCCTGAGATAGCTGATTTCAAAAGAGCTCTCTCAGGGCTTCTGACCAAAAGTGACAGAT	12	TAAGTCAGTATCCTGAGATAGC	7	TCTCTCAGGGCTTCTGACCAAA	5	0	0	0	2.6	2	1	-19.5	-6.7	3.76282	3.96035	0	1	-
	chr1:243664690-243664759	-	TGAAGGAGGTCTCAGACCCTGGGGACATTCAGACCCGAATCATCTATACAACACACGGTTTGGACCCAGAATCTGAAGGAATGTAGCTT	93	CTCAGACCCTGGGGACATTCAGA	4	TTTGGACCCAGAATCTGAAGG	89	0	5	1.25	0.280899	0	2	-18.6	-2	3.8499	2.99233	0.645833	1	0.955569
	chr1:243418481-243418527	-	CGCTATGTGTGGGGCGTGTGTGGAATAACGTTATTGCCCAGCGGAGCTGAGGGCCCCGGAGCTCGA	31	GGGGCGTGTGTGGAATAACG	15	CAGCGGAGCTGAGGGCCC	16	0	19	4.2	2.25	18	16	0	-8.4	3.74306	4.36119	0	1	-
	chr1:243418412-243418476	-	GGCCCCGGAGCTCGACCGCAGCGGCAGCGACGACAACAGCGGCGACGACGACGACGACGAGGTGGGGGGAGGACGGCGTGCGAG	19	CTCGACCGCAGCGGCAGCGAC	13	ACGAGGTGGGGGGAGGAC	6	0	27	3.76923	7	5	3	-9	-7.1	3.22787	4.46386	0	1.05263	-
	chr1:243265004-243265053	-	ATAGCGGTGGGCCTTTGGCGACGTCAGAGGCGCGGGTGTTCGCCTACGTCACTGGGGCGCTACGGTGCC	32	GCCTTTGGCGACGTCAGAGG	21	GCCTACGTCACTGGGGCG	11	0	9	1.52381	1.54545	-7	-8	-6.3	-13.1	3.64619	4.2094	0	1	-
	chr1:242473896-242473954	-	AGGTTGGAGCAAAAGTAATTGTGATTTTTGTTATTACTTTTAATGGCAAAACCCATGATTACTTTTGCACCAACCTAT	121	AAAAGTAATTGTGATTTTTGTT	69	CAAAACCCATGATTACTTTTGC	52	0	1	0.0144928	0.980769	2	2	-13.6	-19.7	3.60524	3.43673	0.147059	3.2562	-
	chr1:241803616-241803663	-	TCAGTGCACAATGGCTAGAGCAGGCGGCGGAGCCCCAACCCCACCCAGTGCGGAGCGCGCCGCGAGC	66	ATGGCTAGAGCAGGCGGCGGAGCCCC	26	CCCACCCAGTGCGGAGCG	40	0	14	6.26923	0.825	-12	-20	-2.9	-4	3.49937	4.20808	0	1.01515	-
	chr1:241803580-241803634	-	GAGCCCCAACCCCACCCAGTGCGGAGCGCGCCGCGAGCCCCGCCGCAAGCTGAGCGCCTCCGCCCGCCAGGCGC	58	CCCACCCAGTGCGGAGCG	49	AAGCTGAGCGCCTCCGCC	9	0	24	2.67347	5.55556	-9	-9	-10.2	-6.1	3.08882	4.35917	0	1	-
	chr1:241803511-241803580	-	CGCCTCCGCCCGCCAGGCGCGCCGGCGCCGGGCCATGTACTCGGGGAACCGCAGCGGCGGCCACGGCTACTGGGACGGCGGCGGGGCCG	23	CGCCAGGCGCGCCGGCGCCGGG	6	CACGGCTACTGGGACGGC	17	0	7	11.1667	6.94118	3	-1	-2.6	-23	3.23075	4.12811	0.166667	1	-
	chr1:241798707-241798754	-	TTTGCTACGCCAGTCAGGATATGGAGGACAACGTTGAAGAGATTGGTGCTCTGCAGAAAAATCCTTC	25	CAGTCAGGATATGGAGGACA	17	AGATTGGTGCTCTGCAGA	8	0	12	2.52941	4.375	14	12	-2.4	-10.1	3.90348	3.52499	0.2	1	0.955569
	chr1:241795828-241795883	-	CCAACGTCATAAAACTGGTAGTACTCTAATGGTGAAAACCTGTGGAGCTGTCAGAAGACATGAACTTGCTTTTCC	27	AAAACTGGTAGTACTCTAATGGT	4	CTGTGGAGCTGTCAGAAGACATGAAC	23	0	0	1	2.47826	2	7	-9.7	-5.3	3.83426	4.00469	0.25	1	0.290597
	chr1:241667471-241667519	-	TGCTCCGAATAAATTTGAAGCTCTGGCTGCTCATGACGCTCTGGTTGAGCTCAGTGGAGCCATGAACA	26	AAATTTGAAGCTCTGGCTGCT	23	TCTGGTTGAGCTCAGTGGA	3	0	5	3.52174	1	-15	-17	0	-1.8	3.79117	4.3509	0.615385	1	-
	chr1:241667365-241667423	-	AAATGATATTCGATTTTTGGGTTCTGGTCCTCGGTCAGGTCTGGGAGAATTGATCTTGCCTGAAAATGAACCAGGAAG	19	CGATTTTTGGGTTCTGGTCCTCGGTC	11	AATTGATCTTGCCTGAAAATG	8	0	9	3.36364	2.125	-14	-19	-0.4	-3.6	3.72565	3.67983	0	1	-
	chr1:240920724-240920789	-	TTTTTTTTTTAAAGGGAGAGAAGTTTGTGAGTTTAATGTTTTAAAAAAACTCCCAAGAACATGGATAAGCCGGATTTCTCTCATG	52	AAAGGGAGAGAAGTTTGTG	2	CAAGAACATGGATAAGCCGGAT	50	0	5	0	3.34	-15	-12	0	-0.7	3.60718	3.36437	0.4	1.07692	-
	chr1:240653605-240653664	-	ATGTCACATGATCTCCTTTGGGGTCTGGAATCTTCTAAGAGAAATAGAATCAGGCATCCAAGGAGCAGAAGTGATGGAG	23	ATCTCCTTTGGGGTCTGGAAT	2	AATCAGGCATCCAAGGAGCAGA	21	0	0	0	0.238095	1	2	-17.7	-8.4	3.68924	3.68083	0	1	-
	chr1:240307653-240307711	-	GATCATGTCCAATGTACAGCTCAACAGCAACTTCTTGGCCTTAGCTCGGGAGCTGGACATCATGGAGCCCAAGGTGCC	18	AATGTACAGCTCAACAGCAAC	6	CGGGAGCTGGACATCATGGAGC	12	0	0	4	2.08333	13	14	-2.9	-14.4	3.87122	4.21703	0	1	-
	chr1:240306583-240306631	-	GGGAGCCTGCACTCCGGAGGGCTGTACCTTTAGCACTGGCCCTCATCTCTGTTTCAAATCAACATCCT	12	ACTCCGGAGGGCTGTACC	8	CTGGCCCTCATCTCTGTTTCAAA	4	0	2	3.25	2.5	4	8	-12.9	-6.3	3.81856	3.44587	0	1	-
	chr1:240306489-240306547	-	TTATCTCATGATGCTGATCCAGAAGTTTCCTATAACTCCATTTTTGCCATGGGCATGGTGGGCAGTGGTACCAATAAT	17	ATGCTGATCCAGAAGTTTCCTA	10	TTGCCATGGGCATGGTGGGCAGTGG	7	0	3	4.7	4	10	12	-5.5	-8.6	3.79444	3.63457	0.5	1	0.955569
	chr1:240306465-240306514	-	AACTCCATTTTTGCCATGGGCATGGTGGGCAGTGGTACCAATAATGCCCGTCTGGCTGCAATGTTGCGC	13	TTGCCATGGGCATGGTGGGCAGTGG	7	TAATGCCCGTCTGGCTGC	6	0	10	4	0.833333	10	1	-15	-3.9	3.68343	3.7507	0.5	1	0.591906
NM#018	chr1:237736814-237736875	-	CATCTAGTTCTGGAAGAGGATAGGGTTGTTCCTAGCAGTACCTTTATAGAACAACCCTATCCTCTTCCAGAACTGGGATAG	62	TGGAAGAGGATAGGGTTGTTC	10	AACAACCCTATCCTCTTCCAGA	52	0	0	0.4	0.173077	1	2	-35.4	-16.1	3.79139	2.56698	0.803922	1	0.000233797
	chr1:236687039-236687090	-	CTGCACAGCCTCTGGAGCCTTGGACCGCGACTGGCTTGCTGTGGGACGAGCACAGAGGGATAAGGACAAAG	7	TCTGGAGCCTTGGACCGC	4	TGGGACGAGCACAGAGGGAT	3	0	4	0.25	0	1	5	-13.2	-8.1	3.70085	4.02725	1	1	0.0588095
	chr1:236192922-236192968	-	TCAGCGGCATCGATGAGCATGGGCACCTGACCATCGACACGGAGCTGGAGGGCCGCGTGCCGCAGA	19	CGATGAGCATGGGCACCTGA	14	ATCGACACGGAGCTGGAGGGCCGC	5	0	2	4	2.4	16	20	-1.3	-4.6	3.54376	4.20508	0	1	-
	chr1:236154198-236154266	-	ACTCTTTGCCCAGACTGGGAAGATTGAGCGCCTGCCCCTGGAGGGAAATACCATGAGGAAGACAGAAGCAAAGGCGTTCCTTCATGTC	19	CAGACTGGGAAGATTGAGCGC	6	GAGGAAGACAGAAGCAAAGGCGTT	13	0	1	2	5.76923	-19	-16	-4.3	-0.7	3.83442	3.84199	0.333333	1	-
	chr1:236140205-236140278	-	GCTGGTCTTTAGCCCCACTGCTTGCACTGATGTCCCTCCTTTTCACGGAGACCTATCTGAGGTACAGGATGGGGCTGGCACCAGATGATGTCC	9	AGCCCCACTGCTTGCACTGAT	2	ACAGGATGGGGCTGGCACCA	7	0	0	0	2.71429	6	7	-14.3	-9.3	3.78288	3.97125	0	1	-
hsa-mir-1537 MI0007258	chr1:236016299-236016356	-	CTAAGTACAGCTGTAATTAGTCAGTTTTCTGTCCTGTCCACACAGAAAACCGTCTAGTTACAGTTGTAAGTTGTGCC	1293	CTGTAATTAGTCAGTTTTCTG	144	AAAACCGTCTAGTTACAGTTGT	1149	0	68	1.00694	0.515231	3	4	-14.6	-9.2	3.64686	3.35242	0.282209	1	0.0124836
	chr1:235973165-235973225	-	GGCTTTGGGGACTGCTGCAGTCTGAGCGACAACTTGGAGAGTCGAGTAGTTTCTGCAGGTTGGACCGAAGAACCGGTGGC	16	ACTGCTGCAGTCTGAGCGACAAC	4	TCTGCAGGTTGGACCGAAG	12	0	1	1.5	6.25	-7	-11	-1.1	-9.3	3.73451	4.19323	0	1.125	-
	chr1:235613450-235613503	-	TTGAATTAGCAGAGTCTAAAATCAGGGCAGGCAAACGATAATCTGAGTGCAAGTCTGAGGAGTCCCAGGGTTT	151	AGAGTCTAAAATCAGGGCAGG	8	ATCTGAGTGCAAGTCTGAGGAGT	143	0	12	3.375	0.174825	-9	-2	-5.2	-0.9	3.80218	4.39522	0.560976	1	-
	chr1:235491420-235491474	-	CAGTCGAGTCCGGAGTGAGGAGCTCGGTCGCCGAAGCGGAGGGAGACTCTTGAGCTTCATCTTGCCGCCGCCAC	484	CGGAGTGAGGAGCTCGGT	311	CTCTTGAGCTTCATCTTG	143	30	39	5.06752	13.2937	6	5	-8.2	-4.6	3.67811	4.31485	0	1.01653	-
hsa-mir-4753 MI0017392	chr1:235353354-235353422	-	TATATCTACACAAGGCCAAAGGAAGAGAACAGATATATCCACAGTACACTTGGCTGTTCTCTTTCTTTAGCCTTGTGTAGATATATTT	302	CAAGGCCAAAGGAAGAGAACAG	268	TTCTCTTTCTTTAGCCTTGTGT	34	0	1	0.585821	0.911765	3	3	-23.7	-16.6	3.80323	2.99694	0.663043	1	0.0019704
	chr1:235324328-235324384	-	GTCCATTTCTAGAGAGAATCCTGACGACGGCGTTCGCGGGAGTCCGCCGGAAGACTACAGGCTTGGACAGGTCGCC	30	AGAGAGAATCCTGACGACGGC	21	CGGAAGACTACAGGCTTGG	9	0	5	2.28571	5.44444	10	8	0	-14.6	3.84314	4.49852	0.2	1	-
NM#019	chr1:235301191-235301255	-	TATAATACAGAAATGGGGCCCAGATTGCAGATGGATTTCGTATTAGAGTTGATCTCGCATCTGAGACCTCATCTGTAAGTAGTA	53	AAATGGGGCCCAGATTGCAGAT	45	TCGCATCTGAGACCTCATCT	7	1	0	1.55556	1.28571	3	2	-16.5	-11.7	3.86206	3.84396	0.555556	1	0.00713248
	chr1:235291175-235291252	-	TGGCTCATTGCTGCATTCTTAAACCCTCTTGGTAGCTTCGTTCTAAGTGCTTCCAAGATATGAGTGAATGCTATAGAAATTGCAGGGGAGTCCAAAG	2917	CTGCATTCTTAAACCCTCTTGGTAGC	835	ATGCTATAGAAATTGCAGGG	2082	0	0	0.853892	1.75072	20	5	-3.2	-13.4	3.85068	3.7608	0.052381	1.0024	-
	chr1:235274537-235274597	-	AGCTTCTGATTCATTGGGTTCTGTTGGGCATCTTTAAATCCACCTTAACCTGAGGAATGTATGTGGGCAACCAGGCCCTG	120	TCATTGGGTTCTGTTGGG	69	CTGAGGAATGTATGTGGGCAA	51	0	7	2.2029	2.37255	11	14	-0.9	-4.1	3.80949	4.29174	0.45	1.01667	0.955569
	chr1:235273948-235274008	-	CATTATCAATCTCGGTTTTTTTGTGGTGCAGTGGAAGGAGAAATAGGTCTAGTTTCTGCCTCTGATTAGCCGCACAGCCT	60	CTCGGTTTTTTTGTGGTGCAGTGG	36	TCTAGTTTCTGCCTCTGATTAGC	24	0	3	6.86111	2.95833	-14	-15	-2	-0.5	3.87209	3.73503	0	1	-
	chr1:235273693-235273741	-	GATCCCAAATCCAAAGCAGTGTAGTGGTGATTGGTCAGTGACTAACCAGGCAGCTAAGAAGTCTTAGG	48	CCAAAGCAGTGTAGTGGTG	17	GTCAGTGACTAACCAGGCAGCTAAG	31	0	8	4.76471	5.03226	-10	-3	-4.9	-3	3.77928	3.65135	0	1	-
	chr1:235273451-235273519	-	ACGCCGTTTCCTTGGGAACTGGAGTGCAGTATGAGCTGGGTGTCACTTGGCTCTGAACATACTGGCTTTGCTGTAATGCTTGAAAAGG	23	CTTGGGAACTGGAGTGCAGTATG	15	CATACTGGCTTTGCTGTAATG	8	0	8	5.53333	8.25	-9	-11	-6.9	-3.4	3.80057	4.00129	0	1	-
	chr1:235147661-235147725	-	TGCCCCAGACCAGCTCTGCGTCTGACAGCATCTCTGTGAAGCGTGTGCAGGGGACAGCAGACATCAGAGCTCTCCTGTAAATCA	21	CAGCTCTGCGTCTGACAG	6	GCAGACATCAGAGCTCTC	15	0	1	6.33333	6.33333	3	2	-16.2	-5.1	3.71549	3.78469	0	1	-
	chr1:234748363-234748427	-	TCTGTGCCGGGAGGGAGCGGTGGGTGGAAGACAAAAACAAAGCTATGTTTACTTAGCATACATCGATAAAGCTGCTTCAGAGCT	20	GAGGGAGCGGTGGGTGGAA	10	AGCATACATCGATAAAGCTG	10	0	7	1.3	3.8	-5	-4	-0.9	-8.4	3.87577	4.16707	0	1	-
	chr1:234747056-234747107	-	TCAATTCAGTCTGGGCTGAGTCTGAGGCTGCCAACGGTGGCAGACCTGCAGGCCGGGCTCATCCCGGCCTG	294	CTGGGCTGAGTCTGAGGCTGC	245	ACCTGCAGGCCGGGCTCA	49	0	8	3.45714	9.95918	3	0	-0.8	-1.7	3.69734	3.65526	0.1	1.0068	-
	chr1:234746717-234746768	-	GTGCATTCGTTCCACGAGGCCCTAGTGCCAGCGGCGCCGAGGCACGTCTGCGCGGAGCGTGCGCACTCGCG	45	TCCACGAGGCCCTAGTGCCAGCGG	19	ACGTCTGCGCGGAGCGTG	26	0	10	7.21053	5.46154	8	5	-9.7	-14.2	3.58888	3.92494	0	1	-
	chr1:234746546-234746601	-	AACAGGGCGGGCTGGACGGGGCTAAGAGCGGCACTTGGTGTTCGGGAGAGGCTAGTCCGAACCGCGCTCCCTCCC	984	GCTGGACGGGGCTAAGAG	925	GAGGCTAGTCCGAACCGC	56	3	374	4.61514	7.875	4	4	-11.7	-16.2	3.69377	4.55299	0.463087	1.01423	-
	chr1:234746178-234746231	-	TGATTTTTAGCACGATTTGGCCCAGAGGCACACCAGAGGAAAACATCCTGAGGGTGGTCGGGACAGCCGGGTG	32	CACGATTTGGCCCAGAGGCA	12	ATCCTGAGGGTGGTCGGGA	20	0	9	5.41667	4.05	-11	-12	0	-5.3	3.78754	3.67747	0.5	1.03125	0.955569
	chr1:234745940-234746006	-	GGAGGGGGAGCGCGCGCGCGGGAGGGCGGGCACGCGCACGAGGGGAGGGGGCCCGCGCAGGCGCCGTGCGAGACTGTCGAAGAATC	1205	CGCGCGCGCGGGAGGGCG	1177	AGGCGCCGTGCGAGACTG	28	0	37	0.0101954	2.03571	7	8	-10.9	-7.8	3.20102	4.69054	0.20403	1.00083	-
	chr1:234745912-234745958	-	GGGCCCGCGCAGGCGCCGTGCGAGACTGTCGAAGAATCAAGTCTGTAGAAGTGGAGCGGTCGCGGC	977	AGGCGCCGTGCGAGACTG	45	AAGTCTGTAGAAGTGGAG	932	0	111	4.88889	2.61266	0	-3	-8.2	-9	3.62245	4.12451	0.076087	1.02559	0.591906
	chr1:234745805-234745857	-	TGAGGCGGGCTGGCCGCTGACGCTGGCGCTGGAGAGCGGCGACGCCAGGAGCTGTGAGAGAGCGGCGGAGCG	90	TGGCCGCTGACGCTGGCGCTGG	49	CCAGGAGCTGTGAGAGAG	41	0	170	3.97959	2.4878	-14	-18	0	-4.6	3.09691	4.38987	0.575758	1.02222	-
	chr1:234745575-234745633	-	CGGCCGCCGCCGCGACCTGCTGCGCTCCCCCGCGCCCGCGCGGCCCGTCTTCGCCCCGGTCTGGAGGCCCGCCGCGGC	12	CGCGACCTGCTGCGCTCCCCC	4	TCTTCGCCCCGGTCTGGAGGC	8	0	5	2	1.125	16	16	0	-16.6	2.91735	4.20444	0.2	1.08333	-
	chr1:234744315-234744362	-	GCCGCGGGTCTGGAGAGCAGGACTGGGTCAACAGGCCCAAGACCGTGCGCGACACGCTGCTGGCGCT	41	TGGAGAGCAGGACTGGGT	36	CCAAGACCGTGCGCGACACGC	5	0	10	2.80556	2.6	2	3	-9.4	-9.9	3.5704	4.30307	0.333333	1	0.290597
	chr1:234743964-234744012	-	GAAGCAGCATAACAGAGATGAGTCAGACTGGGCTGATACGCTCTGACACGGGGTTTTCCTTTCCCAGC	101	AACAGAGATGAGTCAGACTGG	80	TGATACGCTCTGACACGGGGTTTTC	21	0	7	4.4	4.19048	6	11	-9.1	-6.1	3.88145	4.00074	0	1	-
	chr1:234743929-234744005	-	CATAACAGAGATGAGTCAGACTGGGCTGATACGCTCTGACACGGGGTTTTCCTTTCCCAGCACATTCTTGGATGGGAGCATGAGGGCACCAGTCAC	142	ATGAGTCAGACTGGGCTG	100	TGGATGGGAGCATGAGGG	42	0	6	5.77	2.42857	-15	-15	0	-5.3	3.81197	3.89524	0	1	-
	chr1:234743077-234743135	-	GTGCCCCGCTGTGCTGCACCCTCTGCCACGAGCGGCTGGAGGACACCCATTTTGTGCAGTGCCCGTCCGTCCCTTCGC	21	GTGCTGCACCCTCTGCCACGAGCGG	18	TTTTGTGCAGTGCCCGTCC	3	0	3	12.5556	5.66667	12	6	-12.7	-1.1	3.58811	3.72259	0	1	-
	chr1:234743006-234743058	-	CACAAGTTCTGCTTCCCTTGCTCCAGACAAAGCATCAAACAGCAGGGAGCTAGTGGAGAGGTCTATTGTCCC	47	GCTTCCCTTGCTCCAGACAA	13	AGGGAGCTAGTGGAGAGGT	34	0	3	4.61538	2.23529	4	2	-13.8	-4	3.79577	4.29645	0.333333	1	0.591906
	chr1:234742080-234742139	-	CTGCATGCTAGTTGGTTACATAAGATACAATTCCAGTGATGGAAGGCGGTTATAATGGATGGTGGTGTGTACAAGATGG	56	GTTGGTTACATAAGATACAATT	25	ATAATGGATGGTGGTGTG	23	8	25	7.4	2.91304	13	9	-1.6	-7.8	3.71896	3.9452	0.0909091	1.05357	-
	chr1:234644208-234644257	-	TTGGTGAAAGGAAAGAACACAAGCTTTGAAGTCAGACATACCTGGTCTGAAATGGGACATACCTGGTCT	10	GAAAGAACACAAGCTTTGAAGTC	8	CTGGTCTGAAATGGGACA	2	0	3	1.625	0	-7	-12	0	-4.6	3.73532	3.47225	0	1	-
	chr1:234614016-234614065	-	GCCCGGCGCTGCTGGCGCTTCTGGAGGACGGTGCAGGCGGGGCTGGGCCAGGCGGACGCCCTGACGCGC	6	GCTGGCGCTTCTGGAGGAC	3	GGCGGGGCTGGGCCAGGCGGACGC	3	0	3	1.66667	0.666667	16	21	-0.9	-22.2	3.2628	3.95328	0	1	-
	chr1:234604787-234604857	-	GTTGGTGCGAAAGTCGTTGCGGTTTTTGCCTTTTTTTTTTTTTTAAAAAAAAAAAAAAAAAGGCAAAAACCGCAACGACTTTCGCACCAA	23	AAGTCGTTGCGGTTTTTGCCTTT	9	AAGGCAAAAACCGCAACGACT	14	0	0	1.44444	0.785714	1	-1	-35.9	-16.9	3.25757	1.68132	0.00769231	5.65217	-
	chr1:234492683-234492749	-	GCGGCTGAACCGGGGCCTGCGGCGGAAGCGGCACTACCTGCTGAAGCGCCTGCGCAAGGCCAAGAAGGAGGCGCCGCCCATGGAGA	24	CGGGGCCTGCGGCGGAAGC	16	AAGGCCAAGAAGGAGGCGCCG	8	0	22	4.25	2.875	10	9	-9.3	-13.5	3.43092	3.94757	1	2.125	-
	chr1:232674028-232674092	-	GTTGGAGAAGAGAAGTGGGTGTTTGTAGGGTTAGGAGACCTTCCTCATCTGCCCCATACCCCCTCTTCTCTTGTCTGACATGCC	25	AGAAGTGGGTGTTTGTAGGGTTA	23	CCCATACCCCCTCTTCTCTTGT	2	0	1	0.869565	0	4	5	-13	-14.9	3.74846	4.37943	1	1.04	0.591906
	chr1:232423543-232423598	-	GTCTGAGGTCCAATGACTGCAGTTGGCTTATCAGGCCAGTTGCACAAGTCAGCTCCAGTCTCTGGACCTCGGTTT	5	CAATGACTGCAGTTGGCTTATC	2	CAAGTCAGCTCCAGTCTCTGG	3	0	0	0	0	2	1	-18.6	-19.9	3.7932	3.84707	0	1	-
	chr1:231663966-231664037	-	GCCCCGGGCCAGGGATGTGAGAAAGAAGCGAGCCCTCGAGTTTCCTCGGGGCATGTGGGAAGGTTTTTTTCAGGATCCAGGCAGAACCTTA	80	AGGGATGTGAGAAAGAAGCG	70	GTTTTTTTCAGGATCCAGG	10	0	0	0.914286	7.7	1	1	-11.4	-5.5	3.76213	4.20562	0.111111	1	-
	chr1:231558438-231558484	-	TCTGCAAAATGAGGATCGCAATAGCCACCTTGCAACCTTGACTGGAGCGAGCCTCGCACACCCCGC	25	GAGGATCGCAATAGCCACCTTG	6	CTTGACTGGAGCGAGCCTCG	19	0	1	4.33333	2.10526	3	1	-10.8	-1.8	3.76515	3.74915	0	1	-
	chr1:231558410-231558458	-	ACCTTGCAACCTTGACTGGAGCGAGCCTCGCACACCCCGCGCCGGCCTGGAGGAAGAGCAGCCATGAT	60	CTTGACTGGAGCGAGCCTCG	20	GCCGGCCTGGAGGAAGAG	40	0	8	2.6	1.025	10	6	-4.4	-6.5	3.61433	4.02991	0.333333	1.01667	0.955569
	chr1:231557995-231558054	-	GCCGCGGGGCCGTGGTGTACGTGCAGAGCGCGCAGAGCGAGTGGCGCCCGTATGCCCTGCGCTCCTCCACAGCCTGGGC	67	CGTGGTGTACGTGCAGAG	25	ATGCCCTGCGCTCCTCCA	41	1	1	12.56	9.63415	-3	-2	-11.8	-10.7	3.49785	4.45085	0.25	1.04478	-
	chr1:231557280-231557327	-	CGGGACAACGCCTCCGGGGACGCGGCCAAGGGAAAAGTAAAGGCCAAGCCCCCGGCCGACCCAGCGG	19	CCTCCGGGGACGCGGCCAAGGG	17	AGTAAAGGCCAAGCCCCCGGCC	2	0	0	2.70588	0	-1	-1	-20.5	-4.8	3.32669	4.22903	0.4	1	0.591906
	chr1:231500867-231500914	-	AAGAGCATCAAGGGGAGATTATGTACACATTGAAACTGAAGTGTGGTGTTACTGACGGAATGTGCAG	43	AGGGGAGATTATGTACACATT	9	AACTGAAGTGTGGTGTTACTGACG	34	0	13	5.11111	3.17647	-6	-1	-5.9	-6.8	3.70108	4.41526	0.5	1	0.591906
	chr1:231473461-231473510	-	GACAGTGAGTGCGTGAGACCCGGAGAGAAATGGCGATGGCGATGTCGGACAGTGGGGCGAGCCGCCTGC	23	GCGTGAGACCCGGAGAGAAA	13	GCGATGTCGGACAGTGGGGCG	10	0	12	5.53846	3.9	-4	-5	-6.2	-6.5	3.53189	4.64283	0	1.04348	-
	chr1:230973797-230973851	-	GATCCTCAGAATCAGCGGCCACCTGCCTCCACCTTCTGCCTGGAGGGCATGGGGCTGTTGTAGAACCTATGGTA	35	ATCAGCGGCCACCTGCCTCCA	5	GAGGGCATGGGGCTGTTGTAGA	30	0	11	0.2	0.966667	2	2	-23.2	-1.8	3.82482	4.08485	0.214286	1.02857	0.955569
	chr1:230846043-230846097	-	GTTCCTTGGAAGGACAAGAACTGCACCTCCCGGCTGGATGCGCACAAGGTCCTGTCTGCCCTGCAGGCTGTACA	24	AGGACAAGAACTGCACCTCCCGGC	17	AAGGTCCTGTCTGCCCTGC	7	0	5	6.64706	10.4286	16	11	-5.4	-3.3	3.80719	3.7233	0	1	-
	chr1:230845809-230845869	-	GACTTCACAGAACTGGATGTTGCTGCTGAGAAGATTGACAGGTTCATGCAGGCTGTGACAGGATGGAAGACTGGCTGCTC	218	AACTGGATGTTGCTGCTGAGAAGAT	141	CAGGCTGTGACAGGATGGAAGA	77	0	55	4.10638	6.44156	20	17	-0.1	-8.2	3.55658	4.3355	0.0263158	1.00917	-
	chr1:230840016-230840063	-	CTGACCATGCCCCAACTGGTGCTGCAAGGATCTTATGACCTGCAGGACCTGCTCGCCCAGGCTGAGC	27	CCCAACTGGTGCTGCAAGGAT	16	GACCTGCAGGACCTGCTCGCC	11	0	3	2.8125	0.727273	0	1	-15.3	-4.2	3.67313	3.89007	0.2	1	0.0588095
	chr1:230839971-230840037	-	AGGATCTTATGACCTGCAGGACCTGCTCGCCCAGGCTGAGCTGCCCGCCATTCTGCACACCGAGCTGAACCTGCAAAAATTGAGCA	31	GACCTGCAGGACCTGCTCGCC	13	GCACACCGAGCTGAACCTGCAA	17	1	16	3.30769	3.47059	-4	-3	-15.5	-3.1	3.71888	4.35627	0	1.90323	-
	chr1:230838348-230838401	-	AGTTTTTTCCACAGATGCTTGTGATTTTTGAACAATACGTGAAAGATGCAAGCACCTGAATTTCTGTTTGAAT	77	ACAGATGCTTGTGATTTTTGAA	12	AGATGCAAGCACCTGAATTT	65	0	4	0.75	2.13846	5	4	-12.5	-1.4	3.58986	3.60802	0.2	1	-
	chr1:229761364-229761417	-	CCTCCCGAGTCCCGGGCTGCGGCCGGCGGCGTGGCCTGCAGTCGGCGGCTACACCTGGACTGGCGTCGCGTTC	55	CCCGGGCTGCGGCCGGCGGCG	7	CGGCTACACCTGGACTGG	48	0	2	6	1	9	5	-9.1	-9	3.46964	4.29007	0.222222	1.21818	0.955569
	chr1:229730283-229730338	-	ACCAGCGGTTGAAGCTGTGGGACTTGGCCTCTGGGACCCTTTATAAAGAGTTGAGAGGCCACACAGACAATATCA	6	GAAGCTGTGGGACTTGGCCTCTGG	4	ATAAAGAGTTGAGAGGCCACACA	2	0	2	2.75	0	-9	-10	-14.8	-6.7	3.87733	4.14301	0	1	-
	chr1:229689423-229689481	-	GGGCCGGTTCTGAGGTTGAGTTCGTCAGGGTTCCGACCCAATGCTGACCAACTCAACCTCAAAACGGCCCTCCTAGGT	26	TGAGGTTGAGTTCGTCAGGGTT	5	CAACTCAACCTCAAAACGGC	21	0	3	1.4	0.571429	9	7	-17.7	-15.3	3.84231	3.71442	0.75	1	0.591906
	chr1:229654085-229654145	-	CGCTGGATGCCGAAAATGAGTACCTTGTTCAAGAAGCTCTAGATCGACTGATGGATGGAAGAACGGTGTTAGTTATTGCC	90	CGAAAATGAGTACCTTGTTCAAGAAG	3	TGATGGATGGAAGAACGGTGTT	87	0	3	1.66667	3.28736	9	5	0	-9.9	3.85425	3.87914	0.375	1	0.955569
	chr1:229643998-229644052	-	CGCGCAGGCCAGGCTGCAACCTGACGGCCAGATCCCTCGCTGTCCTAGTCGCTGCTCCTTGGAGTCATGTTCCC	65	AGGCTGCAACCTGACGGC	56	CTAGTCGCTGCTCCTTGGAG	9	0	8	4.23214	7.77778	5	4	-6.3	-8.8	3.75416	4.40481	0	1	-
	chr1:229478222-229478276	-	TCTGTGTCGTGTACCGGGTCCCGTAGGCTGCGGGCAGCGAGGAGCGGCTGGCGCTCGAGGCGGCGGACGGCACC	35	GTACCGGGTCCCGTAGGCTG	14	CGGCTGGCGCTCGAGGCGGC	21	0	9	6.21429	4.14286	-2	-2	-1.6	-10.7	3.46913	4.20553	0.0571429	1	0.955569
	chr1:228870991-228871038	-	CGGGGACTGCGAACACTGGCGCGGGAGGACCTGGAACACACGTTCCGGGGGACCCCGCGCACCCGGT	25	GAACACTGGCGCGGGAGGAC	19	ACACGTTCCGGGGGACCCCG	6	0	11	6.84211	0.666667	-12	-11	-7	-11.6	3.41644	4.0927	1	1.04	-
	chr1:228649785-228649844	-	AATCTCTTAAATACATGTCAGATTGTATGCCAGTCTGGAGGGATTTTGTAGGCATACAATCTGACATGTATTTAAGTGA	66	ATACATGTCAGATTGTATGC	56	AGGCATACAATCTGACATGT	10	0	0	0.875	1.4	-2	-2	-28.3	-4.4	3.76316	2.78139	0.4	1	0.0588095
	chr1:228645483-228645535	-	CCGTTGTCTTTTTTCCTTGACTCGGAAATGTCCGGTCGTGGTAAGCAGGGTGGCAAGGCGCGCGCCAAGGCT	73	TTTTCCTTGACTCGGAAATG	46	GCAGGGTGGCAAGGCGCG	27	0	11	6.91304	11.963	18	16	0	-13.6	3.78088	4.34059	0.214286	1	-
	chr1:228612953-228613022	-	GGATTCATGGCCCGAACCAAGCAGACTGCGCGCAAGTCAACGGGTGGCAAGGCGCCGCGCAAGCAGCTGGCCACCAAGGTGGCTCGCAA	27	CCCGAACCAAGCAGACTG	24	CAAGCAGCTGGCCACCAAGG	3	0	0	1.75	1.33333	3	5	0	-5.2	3.63015	4.46483	0.333333	1.07407	0.955569
hsa-mir-6742 MI0022587	chr1:228584748-228584805	-	GGCAGGAGGGAGTGGGGTGGGACCCAGCTGTTGGCCATGGCGACAACACCTGGGTTGTCCCCTCTAGGGTCCAGGAT	38	AGTGGGGTGGGACCCAGCTGTTG	11	ACCTGGGTTGTCCCCTCTAG	27	0	0	1.27273	0.481481	4	2	-20.8	-5.3	3.63549	4.33556	0.94086	1	0.290597
	chr1:228582276-228582337	-	TTTGGCCACTTGGAGGACCTGGGAGGAGGGAGTGTGTCCTTTGAGCAAGAGGAGGAACTCCTGGTGCCTTTCTGAGCCTGC	8	TGGAGGACCTGGGAGGAGGG	2	GAGGAGGAACTCCTGGTGCCTTT	5	1	2	0	6.2	-11	-1	-11.3	-6.5	3.50565	4.06963	0	1	-
	chr1:228401313-228401359	-	TCTCGCAGATGTACACCGCGTCGTCGTCGGCCGAGACATTGCGCACGGTCAGGCGGCGCTCGGTGC	32	GTACACCGCGTCGTCGTCGGC	16	TTGCGCACGGTCAGGCGG	16	0	2	0.6875	6.4375	-9	-13	-6.3	-3.9	3.58861	3.60504	0	1	-
	chr1:228353684-228353736	-	CATTGGTCAGCAGCCCTAGCAGGAAGGGCGCCGCGTCGGGGCCACGCACGCGCAGCAGGGTGCGCCCGTCCA	29	CAGCCCTAGCAGGAAGGG	19	CACGCACGCGCAGCAGGGTG	10	0	5	5.05263	4.8	1	-1	-11.3	-7.2	3.47719	4.57173	0	1	-
	chr1:228135609-228135656	-	CGCTATAAGAGGGCGGCGGCCGCGGCGCGCCCTGCGCGGAGCTGGGAGCGCGATGGTCGGCCGCCGA	71	GGGCGGCGGCCGCGGCGC	7	GAGCTGGGAGCGCGATGGT	64	0	27	1.28571	3.4375	-9	-8	-10.3	-2.3	3.16781	4.05816	0.125	1.07042	-
	chr1:228135576-228135628	-	GCCCTGCGCGGAGCTGGGAGCGCGATGGTCGGCCGCCGAGGCGCGGCAAGATGCTGGATGGGTCCCCGCTGG	108	GAGCTGGGAGCGCGATGGT	88	GCGGCAAGATGCTGGATGGG	20	0	9	5.30682	2.75	-3	-2	-4.7	-8.1	3.34769	4.32399	0.3	1	0.591906
	chr1:228129341-228129392	-	GGAAGTTGACCTCTGATGGGGCTGACCCCTAGGGTCAGGTGAGGCCCTTGGGGCACAGTGGTGCCATCTCC	173	CTCTGATGGGGCTGACCCC	5	TGAGGCCCTTGGGGCACAGTGG	168	0	0	0.4	0.910714	-10	-11	-8.5	-4.5	3.64195	3.78139	0.722222	1	0.955569
hsa-mir-5008 MI0017876	chr1:228129309-228129363	-	TAGGGTCAGGTGAGGCCCTTGGGGCACAGTGGTGCCATCTCCCCTGTGCTCCCAGGGCCTCGCCTGTCCCTTGA	220	TGAGGCCCTTGGGGCACAGTGG	156	CCTGTGCTCCCAGGGCCTCGCC	64	0	30	0.198718	3.15625	2	2	-35.2	-20.1	3.53724	3.49309	0.716049	1.10909	0.290597
	chr1:227975702-227975753	-	TCGCCCGCGGCGAACTGCTAGCTCTGCCCTGGCTAGTCCCGGCGCCTGCACCTGCGGGGCACGCTCCTCTC	6	CGAACTGCTAGCTCTGCCCTGGC	2	GCCTGCACCTGCGGGGCA	4	0	1	0	3	22	17	0	-10.7	3.38538	3.95425	0	1	-
	chr1:227506126-227506189	-	GCCGCCATATTGGATCCAGACTCGTCCGCAAGCCTCCGCCTCTGTGCGGCGGGACTGGAGGAGCCTCGCTGAGCCCAGGGCGC	30	TGGATCCAGACTCGTCCGCAAGC	15	TGGAGGAGCCTCGCTGAG	15	0	0	2.8	9	15	10	-2.8	-2	3.68945	4.37051	0	1.03333	-
	chr1:227506045-227506091	-	GGGAAGGCGGGGGAGGGCTGGAAGGGAGAGGAAGGGAGTGGTTGGGAGCCGGGCTGCCGCAGCCTC	27	GGGAGGGCTGGAAGGGAG	12	TGGTTGGGAGCCGGGCTG	15	0	6	2.66667	2.26667	1	0	-5.9	-17.4	3.13561	3.63103	0.5	1.11111	-
	chr1:227505962-227506031	-	AGCCTCTAGTCTCCTCAGCCGCGGAAGCGACCCCTCCTCCTGCGCCGGGCCGCCTCCCTCCTCGCTGTGGAAAGATGCCCTTAGCCCAG	17	CTCCTCAGCCGCGGAAGCGA	5	CTCGCTGTGGAAAGATGCC	12	0	9	4.4	1.83333	8	7	-9	-4.4	3.51944	4.34634	0	1	-
	chr1:227505924-227505981	-	CGCCTCCCTCCTCGCTGTGGAAAGATGCCCTTAGCCCAGGGGTGTGAAGAAGGGGGAGAAGTAGCTGCCAGAGCCGC	21	CTCGCTGTGGAAAGATGCC	12	TGAAGAAGGGGGAGAAGTAGCTG	9	0	2	1.83333	4.88889	12	16	0	-19.4	3.63965	4.38355	0	1	-
	chr1:227348246-227348294	-	GAATGGACATATTCGGTTAGCAGATTTTGGTTCTTGTCTGAAGCTGATGGAAGATGGAACGGTAAATA	37	ATTCGGTTAGCAGATTTTGGTTCT	10	CTGAAGCTGATGGAAGATGGA	27	0	12	5.4	4.03704	11	5	-10.9	-7.5	3.74544	4.14184	0.333333	1	0.955569
	chr1:227177654-227177706	-	CTACCAAACAATGATGTGGATTCTTTTGCACAGAAATATTTAAGGTGGGATGGTAAAAAATGTCACAAAAGA	6	ATGATGTGGATTCTTTTGC	3	TAAGGTGGGATGGTAAAAAATG	3	0	2	0.666667	1.33333	-12	-9	-1.7	-2.1	3.62017	3.74072	0	1	-
	chr1:227127608-227127655	-	AGTGTGCGTGGCCGCAAAGGCACCCCTGCGTGCTTGTTGCCTCCAGACTGGTGCTTGCTGGGCCTCT	46	GCCGCAAAGGCACCCCTGCGTG	15	GCCTCCAGACTGGTGCTTG	31	0	35	4.13333	3.90323	-2	-6	-11.3	-7.8	3.51313	4.27338	0	1.02174	-
	chr1:227127561-227127627	-	CGTGCTTGTTGCCTCCAGACTGGTGCTTGCTGGGCCTCTGCGCGGGCCTGGGAGGGGAGGCTGTGGACCAAGCAGACGCGACTGCG	118	GCCTCCAGACTGGTGCTTG	40	AGGCTGTGGACCAAGCAGA	78	0	21	5.6	2.61538	15	15	-4.2	-2.4	3.53849	4.43813	0.0555556	1	-
	chr1:226923549-226923612	-	TGGAGAAAGCCGGTTTGGCTTGGACGCGTGGCACAGGGGTGCAATCAGAGGGGACTTGGGAAAGCCAGCGGCAGGACAGTGAT	17	CGGTTTGGCTTGGACGCG	5	GAGGGGACTTGGGAAAGCCAGCGGCA	12	0	0	5.8	3.16667	-8	3	-9.2	-8.6	3.62529	3.90925	0	1	-
	chr1:226911247-226911294	-	TACATATATATCTCTCTATACACACACACCCACACACACGTGTGTGTGTAGAACAACACTACTCTGT	31	TCTCTCTATACACACACACCCAC	14	CACGTGTGTGTGTAGAACAAC	17	0	3	1	0.941176	3	1	-18.7	-0.9	3.29295	2.4619	0.25	1.16129	-
	chr1:226910750-226910801	-	CCCATGCAGGATCCGGGCTGGATGGCTACAGGTTCCATCTGAGCAGCACGGACTGGCGTCACCACAGCCCT	21	ATCCGGGCTGGATGGCTACAGGTT	13	GAGCAGCACGGACTGGCGTCA	8	0	2	1.38462	3.25	-9	-12	-7.2	-8.6	3.71463	4.4015	0.5	1	0.955569
	chr1:226907673-226907725	-	ACTGGAAGAGAACTCTTAACCCTAAAGGGCAGGAAAAGGTTAAAGCTCCTCATTGCTGCAGACATAGCAGGG	17	AACTCTTAACCCTAAAGGGCAG	6	TAAAGCTCCTCATTGCTGCAGA	11	0	1	0.333333	0.181818	-15	-15	-3.5	-6.5	3.71453	4.07897	0	1	-
	chr1:226905603-226905661	-	TGGCTTATTTACCGTCTCCTTCTGTGGAATGATCTGGCTTAGAAAATGAACAATTCCACAGAGGTGCTATAAAAACGG	36	ACCGTCTCCTTCTGTGGAATGA	8	AACAATTCCACAGAGGTGCT	28	0	0	0.875	0.642857	-2	-3	-17.6	-2.7	3.88036	3.66508	0.666667	1	0.290597
	chr1:226891149-226891197	-	TGGGGGCCGGGCAGCGACAGGGGAAGAAACCGCGGCGAAGAAAAGCCCCCTGTAGAGCAGGCCCTGCT	24	GCAGCGACAGGGGAAGAAA	17	GCGAAGAAAAGCCCCCTGTAGAGC	7	0	9	1.41176	4.28571	-6	0	-13.3	-15.6	3.41506	3.83408	0	1	-
	chr1:226595704-226595755	-	GTGCGGCGTGTTCGGTGGCGGCTCTGGCCGCTCAGGCGCCTGCGGCTGGGTGAGCGCACGCGAGGCGGCGA	65	TTCGGTGGCGGCTCTGGC	55	CTGCGGCTGGGTGAGCGCACGC	10	0	24	2.67273	2.5	-5	-2	-12.8	-12.1	3.26054	4.32218	0	1.03077	-
	chr1:226595601-226595665	-	GTCGTGGCGTCGGGCTTCCGGAGCTTTGGCGGCAGCTAGGGGAGGATGGCGGAGTCTTCGGATAAGCTCTATCGAGTCGAGTAC	13	CGGGCTTCCGGAGCTTTGGCGGC	6	TCTTCGGATAAGCTCTATCG	7	0	14	5.16667	2.14286	9	4	-14.2	-7.5	3.66641	4.4747	0	1.07692	-
	chr1:226553676-226553743	-	GTGGTTGACAGAGATTCTGAAGAAGCCGAGATCATCAGGAAGTATGTTAAGAACACTCATGCAACCACACACAATGCGTATGACTTG	57	GAGATTCTGAAGAAGCCGAGATC	39	TCATGCAACCACACACAATGC	17	1	8	5.4359	10.7647	21	19	0	-12.9	3.80282	3.66181	0.461538	1	-
NM#020	chr1:226552724-226552794	-	CAGCTTCATAACCGAAGATTGCTGTGGCACGGGTCCAGGACCACCAACTTTGCTGGGATCCTGTCCCAGGGTCTTCGGATAGCCCCGCCT	300	ACCGAAGATTGCTGTGGCACGG	264	TCCTGTCCCAGGGTCTTCGGAT	36	0	1	0.405303	1.30556	-1	1	-20.6	-5.4	3.89586	3.80576	0.552239	1	0.00713248
	chr1:226549061-226549114	-	GTATGAATTCACCCGAAGCGCTTCTGCACCAACTCACCTGGCCGCTAAGTTGCTGATGGGTAGTACCTGTACT	16	ACCCGAAGCGCTTCTGCACCAACTC	10	GCTAAGTTGCTGATGGGTAG	6	0	6	3.5	0.833333	8	2	-13	-1.4	3.91042	4.33665	0	1.1875	-
	chr1:226496800-226496846	-	GCGCGGCTCGTTCAAGATGGCGGAGCTCGACCAGTTGCCTGACGAGAGTGAGTAGCACCTCAAAGC	99	TTCAAGATGGCGGAGCTC	48	CCTGACGAGAGTGAGTAGC	51	0	4	4.72917	5.80392	8	8	-1.2	-15.2	3.8042	4.25755	0	1.0101	-
	chr1:226320867-226320921	-	ATTTGGTGGCACTGGAAGAGCTGAAGGGTGCTGCGTGGGCAGAGGCACCGGCAGAGGCTGCCCGGAACAGCATT	63	ACTGGAAGAGCTGAAGGG	60	ACCGGCAGAGGCTGCCCG	3	0	4	1.58333	2	0	-2	-9.5	-7.1	3.60322	4.38695	0.142857	1	0.591906
[truncated: 29,340 more rows]

## Sheet: miRDeep2 (dataset 1)
miRDeep2 score	novel miRNAs reported by miRDeep2	novel miRNAs, estimated false positives	novel miRNAs, estimated true positives	known miRNAs in species	known miRNAs in data	known miRNAs detected by miRDeep2	estimated signal-to-noise	excision gearing
[truncated: 2,902 more rows]

[truncated: 5 more sheets: miRdentify (dataset 2), miRDeep2 (dataset 2), miRDeep_star (dataset 2), miRanalyzer (dataset 2), miReap (dataset 2)]
