# Supplementary material for: miRdentify: high stringency miRNA predictor identifies several novel animal miRNAs
Source: Nucleic Acids Res. 2014 Jul 22;42(16):e124. doi: 10.1093/nar/gku598 (PMC4176371; doi:10.1093/nar/gku598)
Supplement: SUPPLEMENTARY DATA [file supp_gku598_Supplementary_Table_1.xlsx]

## Sheet: hsa (dataset 1)
GSE	GSM	Title
GSE15190	GSM379265	Small RNA from endometrioid ovarian cancer tissue
GSE15190	GSM379266	Small RNA from primary cultures of normal human ovarian surface epithelium (HOSE)
GSE15190	GSM379267	Small RNA from clear cell ovarian cancer tissue
GSE15190	GSM379268	Small RNA from serous ovarian cancer tissue
GSE15229	GSM497056	GCB DLBCL (GCB110)
GSE15229	GSM497057	Burkitt Lymphoma (BL510)
GSE15229	GSM497059	Burkitt Lymphoma (BL134)
GSE15229	GSM497060	Mantle Cell Lymphoma (Mino122)
GSE15229	GSM497061	Mentle Cell Lymphoma (MCL114)
GSE15229	GSM497062	Mentle Cell Lymphoma (MCL112)
GSE15229	GSM497066	Ly3 cell line (Ly3)
GSE15229	GSM497068	L1236 cell line (L1236)
GSE15229	GSM497069	L428 cell line (L428)
GSE15229	GSM497070	Unmutated CLL (CLLU626)
GSE15229	GSM497073	MALT (MALT413)
GSE15229	GSM497076	h929 Cell line (h929)
GSE16060	GSM402329	MCF7_smallRNAseq
GSE16579	GSM416755	143B
GSE16579	GSM416760	MCF7
GSE18012	GSM450597	Illumina: Human-superior frontal gyrus-2 day old
GSE18012	GSM450598	Illumina: Human-superior frontal gyrus-34 days old rep1
GSE18012	GSM450599	Illumina: Human-superior frontal gyrus-8 years 2 days old
GSE18012	GSM450600	Illumina: Human-superior frontal gyrus-204 days old
GSE18012	GSM450601	Illumina: Human-superior frontal gyrus-53 years 112 days old
GSE18012	GSM450602	Illumina: Human-superior frontal gyrus-25 years 152 day old
GSE18012	GSM450603	Illumina: Human-superior frontal gyrus-98 years old rep1
GSE18012	GSM450604	Illumina: Human-superior frontal gyrus-80 years old
GSE18012	GSM450605	Illumina: Human-superior frontal gyrus-13 years 360 days old
GSE18012	GSM450606	Illumina: Human-superior frontal gyrus-34 days old rep2
GSE18012	GSM450607	Illumina: Human-superior frontal gyrus-4 days old
GSE18012	GSM450608	Illumina: Human-superior frontal gyrus-98 years old rep2
GSE18012	GSM450609	Illumina: Human-superior frontal gyrus-88 years old
GSE18012	GSM450610	Illumina: Human-superior frontal gyrus-66 years old
GSE18381	GSM458535	QF1160MB
GSE18381	GSM458536	MELB
GSE18381	GSM458537	MM653
GSE18381	GSM458538	D10
GSE18381	GSM458539	D11
GSE18381	GSM458540	D20
GSE18381	GSM458541	MEL202
GSE18381	GSM458542	MM386
GSE18381	GSM458543	MM426
GSE18381	GSM458545	MM472
GSE18381	GSM458546	MM603
GSE19812	GSM494810	Normal PBMC Sample 2
GSE19812	GSM494812	HL60
GSE20592	GSM532895	G529N
GSE20592	GSM532896	G529T
GSE20592	GSM532897	G648N
GSE20592	GSM532899	G623N
GSE20592	GSM532900	G623T
GSE20592	GSM532901	G645N
GSE20592	GSM532903	G701N
GSE20592	GSM532907	G575N
GSE20592	GSM532909	G613N
GSE20592	GSM532913	G026N
GSE20592	GSM532914	G026T
GSE20592	GSM532915	G013N
GSE20592	GSM532917	G603N
GSE20664	GSM518472	THP1_nuc_sRNAs
GSE20664	GSM518473	THP1_cyto_sRNAs
GSE20664	GSM518474	THP1_total_sRNAs
GSE21279	GSM531974	Human Normal Liver Tissue Sample 1
GSE21279	GSM531975	Human Normal Liver Tissue Sample 2
GSE21279	GSM531976	Human Normal Liver Tissue Sample 3
GSE21279	GSM531977	HBV-infected Liver Tissue
GSE21279	GSM531978	Severe Chronic Hepatitis B Liver Tissue
GSE21279	GSM531979	HBV(+) Distal Tissue Sample 1
GSE21279	GSM531980	HBV(+) Adjacent Tissue Sample 1
GSE21279	GSM531981	HBV(+) Side Tissue Sample 1
GSE21279	GSM531982	HBV(+) HCC Tissue Sample 1
GSE21279	GSM531983	HBV(+) Adjacent Tissue Sample 2
GSE21279	GSM531984	HBV(+) HCC Tissue Sample 2
GSE21279	GSM531988	HBV(-) HCV(-) HCC Tissue Sample
GSE22918	GSM565978	5-8F_nucleus
GSE23090	GSM569185	Human centroblast [09-001]
GSE23090	GSM569186	Human centrocyte [09-001]
GSE23090	GSM569187	Human pre-germinal center B cell [09-001]
GSE23090	GSM569188	Human plasma cell [09-001]
GSE23090	GSM569189	Human naive B cell [09-001]
GSE23090	GSM569190	Human memory B cell [09-001]
GSE26516	GSM651905	LH+2
GSE26516	GSM651906	LH+7
GSE26516	GSM651907	hCG+4
GSE26516	GSM651908	hCG+7
GSE26545	GSM652847	Human cerebellar cortex rep1 (microRNA-Seq)
GSE26545	GSM652848	Human cerebellar cortex rep2 (microRNA-Seq)
GSE26545	GSM652851	Human superior frontal gyrus rep1 (microRNA-Seq)
GSE27404	GSM677703	IMR90_Young
GSE27404	GSM677704	IMR90_Senescent
GSE28884	GSM715503	Breast_IDC_22
GSE28884	GSM715504	Breast_IDC_23
GSE28884	GSM715506	Breast_IDC_29
GSE28884	GSM715507	Breast_IDC_30A
GSE28884	GSM715508	Breast_IDC_35B
GSE28884	GSM715509	Breast_IDC_36A
GSE28884	GSM715510	Breast_IDC_37
GSE28884	GSM715511	Breast_IDC_38A
GSE28884	GSM715512	Breast_IDC_43A
GSE28884	GSM715513	Breast_IDC_44
GSE28884	GSM715514	Breast_IDC_47A
GSE28884	GSM715515	Breast_IDC_55A
GSE28884	GSM715516	Breast_IDC_67
GSE28884	GSM715517	Breast_IDC_81A
GSE28884	GSM715518	Breast_IDC_88A
GSE28884	GSM715519	Breast_IDC_19A
GSE28884	GSM715520	Breast_IDC_20
GSE28884	GSM715521	Breast_IDC_21
GSE28884	GSM715522	Breast_IDC_24
GSE28884	GSM715523	Breast_IDC_28A
GSE28884	GSM715524	Breast_IDC_31A
GSE28884	GSM715525	Breast_IDC_33A
GSE28884	GSM715526	Breast_IDC_34
GSE28884	GSM715527	Breast_IDC_39
GSE28884	GSM715528	Breast_ILC_40
GSE28884	GSM715529	Breast_IDC_41
GSE28884	GSM715530	Breast_Metaplastic_122A
GSE28884	GSM715532	Breast_Metaplastic_129
GSE28884	GSM715533	Breast_Atypical Medullary_137
GSE28884	GSM715535	Breast_Atypical Medullary_141
GSE28884	GSM715536	Breast_Apocrine_149
GSE28884	GSM715540	Breast_IDC_167A
GSE28884	GSM715541	Breast_IDC_168
GSE28884	GSM715542	Breast_IDC_169
GSE28884	GSM715543	Breast_Apocrine_170
GSE28884	GSM715545	Breast_IDC_172
GSE28884	GSM715546	Breast_IDC_173
GSE28884	GSM715548	Breast_IDC_175A
GSE28884	GSM715549	Breast_IDC_176
GSE28884	GSM715551	Breast_IDC_106
GSE28884	GSM715552	Breast_IDC_107A
GSE28884	GSM715553	Breast_IDC_108
GSE28884	GSM715554	Breast_IDC_109
GSE28884	GSM715555	Breast_IDC_110
GSE28884	GSM715557	Breast_IDC_142
GSE28884	GSM715559	Breast_IDC_144
GSE28884	GSM715562	Breast_IDC_178
GSE28884	GSM715564	Breast_IDC_180
GSE28884	GSM715565	Breast_IDC_181A
GSE28884	GSM715568	Breast_IDC_28B
GSE28884	GSM715569	Breast_IDC_32B
GSE28884	GSM715570	Breast_IDC_33B
GSE28884	GSM715571	Breast_IDC_35A
GSE28884	GSM715593	Breast_DCIS_11
GSE28884	GSM715595	Breast_IDC_123
GSE28884	GSM715596	Breast_IDC_125
GSE28884	GSM715597	Breast_Atypical Medullary_126A
GSE28884	GSM715598	Breast_DCIS_14
GSE28884	GSM715599	Breast_IDC_147
GSE28884	GSM715601	Breast_IDC_150
GSE28884	GSM715602	Breast_IDC_154
GSE28884	GSM715604	Breast_IDC_157
GSE28884	GSM715605	Breast_IDC_159
GSE28884	GSM715607	Breast_DCIS_17
GSE28884	GSM715608	Breast_DCIS_3
GSE28884	GSM715609	Breast_DCIS_6
GSE28884	GSM715610	Breast_DCIS_7
GSE28884	GSM715611	Breast_DCIS_8
GSE28884	GSM715612	Breast_DCIS_9A
GSE28884	GSM715613	Breast_DCIS_10
GSE28884	GSM715614	Breast_IDC_124B
GSE28884	GSM715615	Breast_IDC_139B
GSE28884	GSM715616	Breast_IDC_146
GSE28884	GSM715618	Breast_IDC_152B
GSE28884	GSM715619	Breast_IDC_156
GSE28884	GSM715620	Breast_IDC_158
GSE28884	GSM715621	Breast_IDC_161
GSE28884	GSM715624	Breast_IDC_165
GSE28884	GSM715625	Breast_DCIS_4
GSE28884	GSM715626	Breast_IDC_66B
GSE28884	GSM715627	Breast_IDC_75B
GSE28884	GSM715628	Breast_IDC_83B
GSE28884	GSM715629	Breast_IDC_86B
GSE28884	GSM715630	Breast_IDC_89B
GSE28884	GSM715631	Breast_IDC_92B
GSE28884	GSM715632	Breast_IDC_93B
GSE28884	GSM715633	Breast_IDC_107B
GSE28884	GSM715634	Breast_IDC_119B
GSE28884	GSM715635	Breast_IDC_121B
GSE28884	GSM715636	Breast_Metaplastic_127
GSE28884	GSM715637	Breast_Atypical Medullary_128
GSE28884	GSM715640	Breast_Metaplastic_132
GSE28884	GSM715641	Breast_Atypical Medullary_134
GSE28884	GSM715642	Breast_Atypical Medullary_135
GSE28884	GSM715645	Breast_IDC_181B
GSE28884	GSM715647	Breast_IDC_45B
GSE28884	GSM715648	Breast_IDC_49
GSE28884	GSM715649	Breast_IDC_61B
GSE28884	GSM715650	Breast_IDC_62B
GSE28884	GSM715651	Breast_IDC_63B
GSE28884	GSM715652	Breast_Atypical Medullary_64
GSE28884	GSM715653	Breast_IDC_124A
GSE28884	GSM715654	Breast_Atypical Medullary_126B
GSE28884	GSM715655	Breast_IDC_139A
GSE28884	GSM715656	Breast_IDC_152A
GSE28884	GSM715657	Breast_IDC_155A
GSE28884	GSM715661	Breast_IDC_32A
GSE28884	GSM715662	Breast_IDC_42
GSE28884	GSM715665	Breast_Cell Line_195B
GSE28884	GSM715666	Breast_IDC_45A
GSE28884	GSM715667	Breast_IDC_57A
GSE28884	GSM715668	Breast_IDC_61A
GSE28884	GSM715669	Breast_IDC_65A
GSE28884	GSM715670	Breast_IDC_77
GSE28884	GSM715672	Breast_IDC_82
GSE28884	GSM715673	Breast_IDC_83A
GSE28884	GSM715674	Breast_IDC_87
GSE28884	GSM715675	Breast_IDC_92A
GSE28884	GSM715676	Breast_IDC_94A
GSE28884	GSM715677	Breast_IDC_46
GSE28884	GSM715678	Breast_IDC_51
GSE28884	GSM715679	Breast_IDC_54
GSE28884	GSM715680	Breast_IDC_56
GSE28884	GSM715681	Breast_IDC_63A
GSE28884	GSM715683	Breast_IDC_68
GSE28884	GSM715684	Breast_IDC_78A
GSE28884	GSM715685	Breast_IDC_85A
GSE28884	GSM715686	Breast_IDC_86A
GSE28884	GSM715687	Breast_IDC_93A
GSE28884	GSM715688	Breast_Normal_100A
GSE28884	GSM715690	Breast_Normal_103A
GSE28884	GSM715691	Breast_Normal_104A
GSE28884	GSM715692	Breast_Normal_95A
GSE28884	GSM715695	Breast_Cell Line_196
GSE28884	GSM715696	Breast_Cell Line_197
GSE28884	GSM715697	Breast_IDC_50A
GSE28884	GSM715698	Breast_IDC_52A
GSE28884	GSM715699	Breast_IDC_69A
GSE28884	GSM715700	Breast_IDC_48
GSE28884	GSM715701	Breast_IDC_53
GSE28884	GSM715702	Breast_IDC_59
GSE28884	GSM715703	Breast_IDC_62A
GSE28884	GSM715705	Breast_IDC_72
GSE28884	GSM715706	Breast_IDC_73
GSE28884	GSM715707	Breast_IDC_75A
GSE28884	GSM715708	Breast_IDC_79
GSE28884	GSM715709	Breast_IDC_89A
GSE28884	GSM715710	Breast_IDC_90
GSE28884	GSM715711	Breast_IDC_58
GSE28884	GSM715712	Breast_IDC_60
GSE28884	GSM715713	Breast_IDC_71
GSE28884	GSM715714	Breast_IDC_74
GSE28884	GSM715715	Breast_IDC_76
GSE28884	GSM715716	Breast_IDC_84
GSE28884	GSM715720	Breast_Cell Line_195A
GSE28884	GSM715721	Breast_IDC_57B
GSE28884	GSM715722	Breast_IDC_65B
GSE28884	GSM715723	Breast_IDC_66C
GSE28884	GSM715724	Breast_IDC_92C
GSE28884	GSM715725	Breast_IDC_94B
GSE28884	GSM715730	Breast_IDC_167B
GSE28884	GSM715731	Breast_DCIS_16B
GSE28884	GSM715732	Breast_IDC_175B
GSE28884	GSM715734	Breast_IDC_31C
GSE28884	GSM715735	Breast_IDC_32C
GSE28884	GSM715736	Breast_IDC_36B
GSE28884	GSM715737	Breast_IDC_45C
GSE28884	GSM715739	Breast_DCIS_5B
GSE28884	GSM715741	Breast_IDC_75C
GSE28884	GSM715742	Breast_IDC_78B
GSE28884	GSM715743	Breast_IDC_85B
GSE29116	GSM721073	HeLa18-30
GSE29116	GSM721074	HeLa18-30_RRP40
GSE29116	GSM721075	HeLa18-30_AGO1/2
GSE29116	GSM721076	HeLa18-30_AGO1/2_RRP40
GSE29116	GSM721077	HeLa18-30_XRN1/2
GSE29116	GSM721078	HeLa18-30_N
GSE31037	GSM768941	Skin psoriasis involved 1
GSE31037	GSM768942	Skin psoriasis involved 2
GSE31037	GSM768943	Skin psoriasis involved 3
GSE31037	GSM768945	Skin psoriasis involved 5
GSE31037	GSM768947	Skin psoriasis involved 7
GSE31037	GSM768949	Skin psoriasis involved 9
GSE31037	GSM768951	Skin psoriasis involved 11
GSE31037	GSM768952	Skin psoriasis involved 12
GSE31037	GSM768954	Skin psoriasis involved 14
GSE31037	GSM768957	Skin psoriasis involved 17
GSE31037	GSM768959	Skin psoriasis involved 19
GSE31037	GSM768960	Skin psoriasis involved 20
GSE31037	GSM768961	Skin psoriasis involved 21
GSE31037	GSM768965	Skin psoriasis uninvolved 2
GSE31037	GSM768972	Skin psoriasis uninvolved 9
GSE31037	GSM768990	Skin Normal 3
GSE31037	GSM768991	Skin Normal 4
GSE31037	GSM768999	Skin Normal 12
GSE31037	GSM769004	Skin Normal 17
GSE31037	GSM769007	Skin Normal 20
GSE31069	GSM769509	control, cytoplasmic fraction
GSE31069	GSM769510	control, total cell content
GSE33858	GSM838069	541T
GSE33858	GSM838070	541NT
GSE33858	GSM838071	552T
GSE33858	GSM838072	552NT
GSE33858	GSM838073	561T
GSE33858	GSM838081	507T
GSE33858	GSM838082	507NT
GSE33858	GSM838083	534T
GSE33858	GSM838084	534NT
GSE33858	GSM838085	538T
GSE33858	GSM838086	538NT
GSE33858	GSM838087	539T
GSE33858	GSM838088	539NT
GSE33858	GSM838089	543T
GSE33858	GSM838090	543NT
GSE33858	GSM838091	558T
GSE33858	GSM838092	558NT
GSE33858	GSM838093	560T
GSE33858	GSM838094	560NT
GSE33858	GSM838096	603NT
GSE33858	GSM838098	606NT
GSE33858	GSM838099	607T
GSE33858	GSM838100	607NT
GSE33858	GSM838101	610T
GSE33858	GSM838103	619T
GSE33858	GSM838105	542T
GSE33858	GSM838106	542NT
GSE33858	GSM838107	551T
GSE33858	GSM838108	551NT
GSE33858	GSM838109	604NT
GSE33858	GSM838111	618T
GSE33858	GSM838113	642T
GSE33858	GSM838114	642NT
GSE33858	GSM838115	653T
GSE33858	GSM838116	653NT
GSE33858	GSM838117	670T
GSE33858	GSM838118	670NT
GSE33858	GSM838120	675NT
GSE33858	GSM838122	688NT
GSE33858	GSM838123	692T
GSE33858	GSM838124	692NT
GSE34494	GSM850202	Endogenous small RNAs from human senescent fibroblast WI-38
GSE37686	GSM925606	ESC BG01 rep2
GSE37686	GSM925607	partially differentiated ESC BG01 partial diff
GSE37686	GSM925608	fetal RPE
GSE37686	GSM925610	pigmented cluster H9
GSE37686	GSM925611	partial differentiated ESC H9
GSE37686	GSM925613	ES-RPE hiPS2
GSE37686	GSM925614	ES-RPE HSF1
GSE38916	GSM952037	Untreated HEK293T cells
GSE38916	GSM952039	miR-146a HEK293T cells
GSE39162	GSM957192	TAX577740T
GSE39162	GSM957193	TAX577740TN
GSE39162	GSM957194	TAX577740N
GSE39162	GSM957195	TAX577453T
GSE39162	GSM957196	TAX577453TN
GSE39162	GSM957197	TAX577453N
GSE39162	GSM957198	TAX577745T
GSE39162	GSM957199	TAX577745TN
GSE39162	GSM957200	TAX577745N
GSE39162	GSM957201	TAX577579T
GSE39162	GSM957202	TAX577579TN
GSE39162	GSM957203	TAX577579N
GSE39162	GSM957204	TAX577580T
GSE39162	GSM957205	TAX577580TN
GSE39162	GSM957206	TAX577580N

## Sheet: hsa (dataset 2)
GSE	GSM	Title
GSE15229	GSM497061	Mentle Cell Lymphoma (MCL114)
GSE15229	GSM497062	Mentle Cell Lymphoma (MCL112)
GSE15229	GSM497070	Unmutated CLL (CLLU626)
GSE18381	GSM458537	MM653
GSE19812	GSM494810	Normal PBMC Sample 2
GSE19812	GSM494812	HL60
GSE21279	GSM531975	Human Normal Liver Tissue Sample 2
GSE21279	GSM531976	Human Normal Liver Tissue Sample 3
GSE21279	GSM531978	Severe Chronic Hepatitis B Liver Tissue
GSE21279	GSM531984	HBV(+) HCC Tissue Sample 2
GSE23090	GSM569187	Human pre-germinal center B cell [09-001]
GSE23090	GSM569189	Human naive B cell [09-001]
GSE26516	GSM651905	LH+2
GSE26516	GSM651907	hCG+4
GSE26516	GSM651908	hCG+7
GSE29116	GSM721075	HeLa18-30_AGO1/2
GSE29116	GSM721076	HeLa18-30_AGO1/2_RRP40
GSE31037	GSM768949	Skin psoriasis involved 9
GSE31037	GSM768951	Skin psoriasis involved 11
GSE31037	GSM768954	Skin psoriasis involved 14
GSE31037	GSM768957	Skin psoriasis involved 17
GSE31037	GSM768960	Skin psoriasis involved 20
GSE31037	GSM768961	Skin psoriasis involved 21
GSE31037	GSM768965	Skin psoriasis uninvolved 2
GSE31037	GSM768972	Skin psoriasis uninvolved 9
GSE31037	GSM768999	Skin Normal 12
GSE31037	GSM769007	Skin Normal 20
GSE31069	GSM769510	control, total cell content
GSE33858	GSM838069	541T
GSE33858	GSM838070	541NT
GSE33858	GSM838071	552T
GSE33858	GSM838072	552NT
GSE33858	GSM838073	561T
GSE33858	GSM838081	507T
GSE33858	GSM838082	507NT
GSE33858	GSM838083	534T
GSE33858	GSM838084	534NT
GSE33858	GSM838085	538T
GSE33858	GSM838086	538NT
GSE33858	GSM838087	539T
GSE33858	GSM838088	539NT
GSE33858	GSM838089	543T
GSE33858	GSM838090	543NT
GSE33858	GSM838091	558T
GSE33858	GSM838092	558NT
GSE33858	GSM838093	560T
GSE33858	GSM838094	560NT
GSE37686	GSM925614	ES-RPE HSF1
GSE39162	GSM957195	TAX577453T
GSE39162	GSM957199	TAX577745TN

## Sheet: mmu
GSE	GSM	Title
GSE20384	GSM510432	ovary_rep1
GSE20384	GSM510433	ovary_rep2
GSE20384	GSM510434	ovary_rep3
GSE20384	GSM510435	ovary_rep4
GSE20384	GSM510436	testes_rep1
GSE20384	GSM510437	testes_rep2
GSE20384	GSM510438	testes_rep3
GSE20384	GSM510439	testes_rep4
GSE20384	GSM510440	brain_rep1
GSE20384	GSM510441	brain_rep2
GSE20384	GSM510442	brain_rep3
GSE20384	GSM510443	brain_rep4
GSE20384	GSM510445	newborn_rep1
GSE20384	GSM510446	newborn_rep2
GSE20384	GSM510447	newborn_rep3
GSE20384	GSM510448	newborn_rep4
GSE20384	GSM510449	newborn_rep5
GSE20384	GSM510451	newborn_rep7
GSE20384	GSM510457	e12p5_rep1
GSE20384	GSM510458	e12p5_rep2
GSE20384	GSM510459	e12p5_rep3
GSE20384	GSM510460	e12p5_rep4
GSE20384	GSM510461	e9p5_rep1
GSE20384	GSM510462	e9p5_rep2
GSE20384	GSM510463	e9p5_rep3
GSE20384	GSM510464	e9p5_rep4
GSE20384	GSM510465	e7p5_rep1
GSE20384	GSM510466	e7p5_rep2
GSE20384	GSM510467	e7p5_rep3
GSE20384	GSM510468	e7p5_rep4
GSE20384	GSM510469	293GFP
GSE20384	GSM510470	293cand4_rep1
GSE20384	GSM510471	293cand4_rep2
GSE20384	GSM510472	293cand4_rep3
GSE20384	GSM510473	293cand3
GSE20384	GSM510474	293cand1
GSE20384	GSM510475	293cand2
GSE20384	GSM510476	293Red
GSE20384	GSM510477	293cand5_rep1
GSE20384	GSM510478	293cand5_rep2
GSE21090	GSM527274	DICER_wt_hippocampus
GSE21090	GSM527276	DGCR8_wt_hippocampus
GSE21090	GSM527279	DGCR8_wt_cortex
GSE21370	GSM533911	E18.5 wild type LIVER small RNA
GSE21370	GSM533912	E18.5 Ago2 catalytically inactive LIVER small RNA
GSE21630	GSM539837	mouse immature B cells [09-002]
GSE21630	GSM539838	mouse mature B cells (spleen) replicate 1 [09-002]
GSE21630	GSM539839	mouse mature B cells (spleen) replicate 2 [09-002]
GSE21630	GSM539840	mouse B cells activated in vitro with LPS/IL4 replicate 1 [09-002]
GSE21630	GSM539841	mouse B cells activated in vitro with LPS/IL4 replicate 2 [09-002]
GSE21630	GSM539842	mouse B cells activated in vitro with LPS/IL4 replicate 3 [09-002]
GSE21630	GSM539843	mouse B cells activated in vitro with LPS/aIgD-Dextran [09-002]
GSE21630	GSM539844	mouse B1 B cells [09-002]
GSE21630	GSM539845	mouse marginal zone B cells (spleen) [09-002]
GSE21630	GSM539846	mouse germinal center B cells (lymph node) [09-002]
GSE21630	GSM539847	mouse plasma cells [09-002]
GSE21630	GSM539848	mouse hematopoetic progenitor cells [09-002]
GSE21630	GSM539849	mouse mast cells [09-002]
GSE21630	GSM539850	mouse basophil cells [09-002]
GSE21630	GSM539851	mouse neutrophil cells replicate 1 [09-002]
GSE21630	GSM539852	mouse neutrophil cells replicate 2 [09-002]
GSE21630	GSM539853	mouse dendritic cells [09-002]
GSE21630	GSM539854	mouse macrophages [09-002]
GSE21630	GSM539855	mouse natural killer cells [09-002]
GSE21630	GSM539856	mouse CD4+CD8+ T cells (thymus) [09-002]
GSE21630	GSM539857	mouse CD4+ T cells (spleen) [09-002]
GSE21630	GSM539858	mouse CD8+ T cells (spleen) [09-002]
GSE21630	GSM539860	mouse Th1 cells [09-002]
GSE21630	GSM539861	mouse Th2 cells [09-002]
GSE21630	GSM539862	mouse Th17 cells [09-002]
GSE21630	GSM539863	mouse TFHS cells [09-002]
GSE21630	GSM539864	mouse iTreg cells [09-002]
GSE21630	GSM539865	mouse nTreg cells [09-002]
GSE21630	GSM539866	mouse embryonic stem cells [09-002]
GSE21630	GSM539867	mouse embryonic fibroblast cells [09-002]
GSE21630	GSM539868	mouse heart tissue [09-002]
GSE21630	GSM539869	mouse brain tissue [09-002]
GSE21630	GSM539870	mouse lung tissue [09-002]
GSE21630	GSM539871	mouse liver tissue [09-002]
GSE21630	GSM539872	mouse kidney tissue [09-002]
GSE21630	GSM539873	mouse pancreatic tissue [09-002]
GSE21630	GSM539874	mouse skin tissue [09-002]
GSE21630	GSM539875	mouse muscle tissue [09-002]
GSE21630	GSM539876	mouse salivary gland tissue [09-002]
GSE21630	GSM539877	mouse testicular tissue [09-002]
GSE21630	GSM539878	mouse ovaries [09-002]
GSE21630	GSM539879	mouse BclXL B activated with LPS/IL4 [BalbC] [09-002]
GSE21630	GSM539880	mouse BclXL germinal center B cells [BalbC] [09-002]
GSE22653	GSM561991	E15.5_whole_mouse_brain
GSE22938	GSM566419	Endougenous small RNA from mouse NIH3T3 cells, without MHV-68 infection
GSE22938	GSM566420	Endougenous small RNA from mouse NIH3T3 cell, infected with MHV-68
GSE22938	GSM566421	Endougenous small RNA from MHV-68 infected mouse S11 cell, without TPA treatment
GSE22938	GSM566422	Endougenous small RNA from MHV-68 infected mouse S11 cell, treated with TPA
GSE29261	GSM723280	NAc_saline_smallRNA
GSE29261	GSM723281	NAc_cocaine_smallRNA
GSE29261	GSM723282	PSD_saline_smallRNA
GSE29261	GSM723283	PSD_cocaine_smallRNA
GSE29613	GSM733811	Thy1+ SSC-enriched rep1
GSE29613	GSM733812	Thy1+ SSC-enriched rep2
GSE29613	GSM733813	Thy1- Somatic-enriched rep1
GSE29613	GSM733814	Thy1- Somatic-enriched rep2
GSE29613	GSM733815	SSC-enriched germ cell culture 1
GSE30286	GSM750569	Cerebellum_1
GSE30286	GSM750570	Cerebellum_2
GSE30286	GSM750571	Cerebellum_3
GSE30286	GSM750572	Purkinje_1
GSE30286	GSM750573	Purkinje_2
GSE30286	GSM750574	Purkinje_3
GSE30286	GSM750575	Camk2a_1
GSE30286	GSM750576	Camk2a_2
GSE30286	GSM750577	Camk2a_3
GSE30286	GSM750578	Gad2_1
GSE30286	GSM750579	Gad2_2
GSE30286	GSM750580	Gad2_3
GSE30286	GSM750581	Neocortex_1
GSE30286	GSM750582	Neocortex_2
GSE30286	GSM750583	Neocortex_3
GSE30286	GSM750584	PV_1
GSE30286	GSM750585	PV_2
GSE30286	GSM750586	SST_1
GSE30286	GSM750587	SST_2
GSE31225	GSM774074	0_hr
GSE31225	GSM774075	12_hr
GSE31225	GSM774076	16_hr
GSE31225	GSM774077	20_hr
GSE31225	GSM774078	24_hr
GSE31225	GSM774079	0_day
GSE31225	GSM774080	3_day
GSE31225	GSM774081	5_day
GSE31667	GSM786178	Synovial fibroblast_WT_1
GSE31667	GSM786179	Synovial fibroblast_WT_2
GSE31667	GSM786180	Synovial fibroblast_Tg_1
GSE31667	GSM786181	Synovial fibroblast_Tg_2
GSE32055	GSM794736	Untreated mouse hippocampus replicate 1
GSE32055	GSM794737	hippocampus 0.5h following ECS replicate 1
GSE32055	GSM794738	hippocampus 1h following ECS replicate 1
GSE32055	GSM794739	hippocampus 3h following ECS replicate 1
GSE32055	GSM794740	hippocampus 6h following ECS replicate 1
GSE32055	GSM794741	hippocampus 24h following ECS replicate 1
GSE32055	GSM794742	Untreated mouse hippocampus replicate 2
GSE32055	GSM794743	hippocampus 0.5h following ECS replicate 2
GSE32055	GSM794744	hippocampus 1h following ECS replicate 2
GSE32055	GSM794745	hippocampus 3h following ECS replicate 2
GSE32055	GSM794746	hippocampus 6h following ECS replicate 2
GSE32055	GSM794747	hippocampus 24h following ECS replicate 2
GSE32881	GSM813777	Mouse_TotalHeart_miRNA_MALE
GSE32881	GSM813778	Mouse_TotalHeart_miRNA_FEMALE
GSE36978	GSM907767	WT R1
GSE36978	GSM907775	WT R2

## Sheet: dme
GSE	GSM	Title
GSE10515	GSM246084	D. melanogaster adult male heads 454
GSE10790	GSM240749	Female heads
GSE10794	GSM272652	Drosophila melanogaster S2-GMR, first biological replicate
GSE11086	GSM280086	WT ovaries (AGO2IP)
GSE11624	GSM286602	Male body
GSE11624	GSM286603	Female body
GSE11624	GSM286607	6-10hr embryo
GSE11624	GSM286611	6-10hr embryo #1
GSE12840	GSM322208	small RNA from 3rd instar larvae
GSE12840	GSM322219	small RNA from 2-4 day old pupae
GSE12840	GSM322533	small RNAs from adult female head
GSE12840	GSM322543	small RNAs from adult male head
GSE12840	GSM360256	small RNA from 1st instar larvae
GSE12840	GSM360260	small RNA from 0-1 day old pupae
GSE12840	GSM360262	small RNA from 0-2 day old pupae
GSE12840	GSM364902	small RNA from 12-24hr embryo
GSE17734	GSM442732	oxidized (&quot
GSE17734	GSM442733	ago1 knockdown
GSE17734	GSM442734	ago2 knockdown
GSE17734	GSM442735	AGO1 IP dcr-2 knockdown
GSE17734	GSM442736	AGO2 IP dcr-2 knockdown
GSE18806	GSM466487	Total small RNAs from Oregon R
GSE18806	GSM466488	2´-O-methylated small RNAs from Oregon R
GSE18806	GSM466489	Ago1-associated small RNAs from Oregon R
GSE18806	GSM466490	Total small RNAs from dcr-2 heterozygous flies
GSE18806	GSM466491	2´-O-methylated small RNAs from dcr-2 heterozygous flies
GSE18806	GSM466492	Total small RNAs from dcr-2 homozygous flies
GSE18806	GSM466493	2´-O-methylated small RNAs from dcr-2 homozygous flies
GSE18806	GSM466494	Total small RNAs from r2d2 heterozygous flies
GSE18806	GSM466495	2´-O-methylated small RNAs from r2d2 heterozygous flies
GSE18806	GSM466496	Total small RNAs from r2d2 homozygous flies
GSE18806	GSM466497	2´-O-methylated small RNAs from r2d2 homozygous flies
GSE24298	GSM609217	ML-DmD20-c5 (Celniker/RNA:187) extraction1_seq1 aliquote 1
GSE24299	GSM609218	Sg4 V011/BS35 (Celniker/RNA:201) rep2 extraction2_seq1 aliquote 1
GSE24299	GSM980232	Sg4 V133/BS34 (Celniker/RNA:199) rep1 extraction1_seq1 aliquote 1
GSE24300	GSM609219	Celniker/RNA:9 extraction2_seq1 aliquote 1
GSE24300	GSM930140	Celniker/RNA:11 extraction1_seq1 aliquote 1
GSE24301	GSM609220	Lai ML-DmD21 (Celniker/RNA:53, Replicate 2) extraction2_seq1 aliquote 1
GSE24301	GSM609249	Lai ML-DmD21 (Celniker/RNA:49, Replicate 1) extraction1_seq1 aliquote 1
GSE24302	GSM609221	1182-4H V026/BS23 (Celniker/RNA:39) rep1 extraction1_seq1 aliquote 1
GSE24302	GSM980238	1182-4H V147/BS22 (Celniker/RNA:37) rep2 extraction2_seq1 aliquote 1
GSE24303	GSM609222	ML-DmBG1-c1 V075/BS176 (Celniker/RNA:115) rep1 extraction1_seq1 aliquote 1
GSE24303	GSM980233	ML-DmBG1-c1 V129/BS177 (Celniker/RNA:117) rep2 extraction2_seq1 aliquote 1
GSE24304	GSM609223	adult male,eclosion + 1 day (Celniker/RNA:367) extraction1_seq1 aliquote 1
GSE24305	GSM609224	adult female,eclosion + 1 day (Celniker/RNA:373) extraction1_seq1 aliquote 1
GSE24306	GSM609225	ML-DmBG3-c2 V076/BS179 (Celniker/RNA:121) rep1 extraction1_seq1 aliquote 1
GSE24306	GSM980234	ML-DmBG3-c2 V130/BS180 (Celniker/RNA:123) rep2 extraction2_seq1 aliquote 1
GSE24307	GSM609226	CME W1 Cl.8+ (Celniker/RNA:63) extraction1_seq1 aliquote 1
GSE24307	GSM609227	CME W1 Cl.8+ (Celniker/RNA:59) extraction2_seq1 aliquote 1
GSE24308	GSM609228	S2-DRSC V008/BS11 (Celniker/RNA:15) rep2 extraction2_seq1 aliquote 1
GSE24308	GSM980235	S2-DRSC V145/BS10 (Celniker/RNA:13) rep1 extraction1_seq1 aliquote 1
GSE24309	GSM609229	embryos,14-24 hr after egg laying (Celniker/RNA:253,259,265,277) extraction1-4
GSE24310	GSM609230	Tissue:Adult_ovaries:EL:1 extraction1_seq1 aliquote 1_Ago1IP_2744
GSE24312	GSM609232	Lai_r2d2_ovary_totalRNA extraction1_seq1 aliquote 1
GSE24314	GSM609234	Adult Male Body (Replicate 3) extraction3_seq1 aliquote 1
GSE24316	GSM609236	Tissue:Adult_ovaries:EL:1 extraction1_seq1 aliquote 1_Ago1IP_2747
GSE24317	GSM609237	Lai_Ago2-414_ovary extraction1_seq1 aliquote 1
GSE24539	GSM609238	embryos,2-6 hr after egg laying (Celniker/RNA:217, 223) extraction1-2
GSE24540	GSM609239	V002 extraction1_seq1 aliquote 1
GSE24541	GSM609240	Lai_CantonS_Embryo_Irradiated extraction1_seq1 aliquote 1
GSE24542	GSM609241	Lai_S2_Rubin_Ecdysone extraction1_seq1 aliquote 1
GSE24542	GSM609242	Lai_S2_Rubin_Ecdysone extraction2_seq1 aliquote 1
GSE24543	GSM609243	Lai_Kc_Rubin_Ecdysone extraction1_seq1 aliquote 1
GSE24543	GSM609244	Lai_Kc_Rubin_Ecdysone extraction2_seq1 aliquote 1
GSE24544	GSM609245	Lai_Dcr-2_L811fsX_ovary extraction1_seq1 aliquote 1
GSE24545	GSM609246	Lai_CantonS_ovary extraction1_seq1 aliquote 1
GSE24604	GSM609247	Lai_Female_Head_HeatShocked_V007 extraction1_seq1 aliquote 1
GSE24605	GSM609248	ML-DmD9 V029/BS102 (Celniker/RNA:73) rep2 extraction2_seq1 aliquote 1
GSE24605	GSM980236	ML-DmD9 V125/BS101 (Celniker/RNA:71) rep1 extraction1_seq1 aliquote 1
GSE24607	GSM609250	ML-DmD32 V035/BS26 (Celniker/RNA:165) rep2 extraction2_seq1 aliquote 1
GSE24607	GSM980237	ML-DmD32 V022/V132/BS25 (Celniker/RNA:163) rep1 extraction1_seq1 aliquote 1
GSE24608	GSM609251	Lai_Female_Head_Aged_V013 extraction1_seq1 aliquote 1
GSE31689	GSM786604	S2_nibbler_RNAi_unoxidized
GSE31689	GSM786605	S2_luciferase_RNAi_oxidized
GSE31689	GSM786606	S2_nibbler_RNAi_oxidized
GSE31689	GSM786607	S2_luciferase_RNAi_unoxidized
GSE32564	GSM811191	Drosophila_2-3d_whole fly_wild type
GSE32564	GSM811192	Drosophila_2-3d_whole fly_nbr null 1
GSE37041	GSM909277	1day_old_testes
GSE37041	GSM909278	30day_old_testes
GSE7448	GSM180328	adult heads (female heads, male heads)
GSE7448	GSM180329	adult bodies (female bodies, male bodies)
GSE7448	GSM180330	very early embryo (0-1)
GSE7448	GSM180331	early embryo (2-6)
GSE7448	GSM180332	mid embryo (6-10)
GSE7448	GSM180333	late embryo (12-24)
GSE7448	GSM180334	larvae: 1st instar and 3rd instars
GSE7448	GSM180335	imaginal discs
GSE7448	GSM180336	pupae: 0-1 day, 0-2 day, 2-4 day
GSE7448	GSM180337	tissue culture cells (S2 only)

## Sheet: cel
GSE	GSM	Title
GSE13339	GSM336052	embryo hermaphrodites
GSE13339	GSM336055	mid-L1 hermaphrodites
GSE13339	GSM336056	mid-L2 hermaphrodites
GSE13339	GSM336058	mid-L3 hermaphrodites
GSE13339	GSM336059	mid-L4 hermaphrodites
GSE13339	GSM336060	young adult hermaphrodites
GSE13339	GSM336086	young adult hermaphrodites
GSE13339	GSM336572	young adult spe-9 hermaphrodites
GSE17153	GSM427297	Illumina sequencing of small RNAs from two-to-four cell C. elegans embryos
GSE17153	GSM427301	Illumina sequencing of small RNAs from one cell stage C. elegans embryos
GSE17153	GSM427332	Illumina sequencing of small RNAs from post-gastrulation C. elegans embryos
GSE17153	GSM427344	Illumina sequencing of small RNAs from older, fixed C. elegans embryos
GSE17153	GSM427345	Illumina sequencing of small RNAs from living one cell C. elegans embryos
GSE18634	GSM463025	spe-9 Day0
GSE18634	GSM463026	spe-9 Day5
GSE18634	GSM463027	spe-9 Day8
GSE18634	GSM463028	spe-9 Day12
GSE18634	GSM463029	spe-9 Day0 replica
GSE18634	GSM463030	spe-9 Day8 replica
GSE24704	GSM608720	Whole worm_Mixed stage_1
GSE25739	GSM632210	Control_Day1_wt
GSE25739	GSM632211	Heatshock_Day1_wt
GSE25739	GSM632212	PA14_Day1_wt
GSE25739	GSM632213	L1_arrest
GSE35529	GSM870220	1_Baseline_0hrs_Control
GSE35529	GSM870221	2_Untreated_6hrs_Control
GSE35529	GSM870222	3_HeatShock
GSE35529	GSM870223	4_Juglone
GSE35529	GSM870224	5_Hypoxia
GSE35529	GSM870225	6_Starvation
GSE35529	GSM870226	7_Untreated_12hrs_Control
GSE35529	GSM870227	8_Recovery_post-HeatShock
GSE36394	GSM916520	sRNA_adult
GSE36494	GSM895825	N2_a
GSE36494	GSM895826	hj20_a
GSE36494	GSM895827	hj37_a
GSE36494	GSM895828	N2+TAP_a
GSE36494	GSM895829	hj20+TAP_a
GSE36494	GSM895830	hj37+TAP_a
GSE36494	GSM895831	N2_b
GSE36494	GSM895832	hj20_b
GSE36494	GSM895833	hj37_b
GSE36494	GSM895834	N2+TAP_b
GSE36494	GSM895835	hj20+TAP_b
GSE36494	GSM895836	hj37+TAP_b
