# Supplementary material for: miRdentify: high stringency miRNA predictor identifies several novel animal miRNAs
Source: Nucleic Acids Res. 2014 Jul 22;42(16):e124. doi: 10.1093/nar/gku598 (PMC4176371; doi:10.1093/nar/gku598)
Supplement: SUPPLEMENTARY DATA [file supp_gku598_Supplementary_Table_3.xlsx]

## Sheet: Overview
Output from miRdentify on other organisms
miRdentify (M. musculus)	(Red colors relect values outside the established cutoff)
miRdentify (D. melanogaster)	(Red colors relect values outside the established cutoff)
miRdentify (C. elegans)	(Red colors relect values outside the established cutoff)
Additional output from predictions are available at www.ncrnalab.dk/mirdentify/supp

## Sheet: miRdentify (mmu)
Name	Position	Strand	Sequence (pre-miR)	Total Reads	Sequence (5p arm)	5p reads	Sequence (3p arm)	3p reads	Loop reads	Unassigned reads	5' end heterogeneity (5p arm)	5' end heterogeneity (3p arm)	Overhang (5p arm)	Overhang (3p arm)	dG (duplex)	dG (flanking sequence)	Nucleotide entropy	Structural entropy	Tailing factor	Multimap factor	FPR
	chr11:3124077-3124145	+	GATTGGAAGCAGGCAGTCACTGGTCGTGGACAGGAAGACTCTCTCCGGCCATCTCAGGTCAGTGCAGGCTCGGGCATGCCCCTGCCTC	142	AGGCAGTCACTGGTCGTGGACAGG	140	AGTGCAGGCTCGGGCATG	2	0	111	4.44286	0	21	15	0	-8.6	3.71339	4.2708	0	1	-
	chr11:3124127-3124184	+	ATCTCAGGTCAGTGCAGGCTCGGGCATGCCCCTGCCTCAGCCCCGAGGCATGCTGGGAGTTGTAGTTCTGTCCTGGC	5	AGTGCAGGCTCGGGCATG	2	GAGGCATGCTGGGAGTTGTAGTT	3	0	2	0	0.666667	-7	-2	0	-7	3.59979	4.32872	0	1	-
	chr11:3126969-3127042	+	GGTGCCACGATGGAGGAACAAAAGACTTGGCAGGTGTCGCCCAATTGTCTAGGCTCATGGCACTGTGTCTCGTCTTTCTGGCACCTGTGAGGG	23	TGGAGGAACAAAAGACTTGGCAGGTG	17	TGGCACTGTGTCTCGTCTTTCTGGCA	6	0	1	1.47059	5.5	-3	-4	-12.7	-4.6	3.84928	3.84986	0	1	-
	chr11:3128461-3128537	+	TGCTTCCTTTTGAAGAGGATGCTCAGGACTGTAGGGCTGCCCTTTCCTCTTGGGAGCCTGATGCCTTCTTGAGTGGTCTGGAATGTGGGCAGTTAG	40	TGAAGAGGATGCTCAGGACTGTAGGG	28	TGCCTTCTTGAGTGGTCTGGAATGT	12	0	8	1.07143	6.16667	3	5	-13.8	-10.3	3.63723	4.19978	0.5	1	-
	chr11:3130046-3130125	+	GGGTCCTGCTTAGAATTTGGACCGCTTGACCTGTGAGTCCCTGTGGCTCTTCGGCCATTCTGATGTGAACATGTCAGGGGCTGAGCAGAAAGTAGCATA	45	TAGAATTTGGACCGCTTGACCTGTG	11	TGTGAACATGTCAGGGGCTGAGCAGA	34	0	2	1.18182	2.08824	-20	-19	-2.1	-7.2	3.88245	4.0156	0.333333	1	-
	chr11:3194020-3194094	+	AAAGCAATTATTGGTAACAGTCATTTGTGGGAGGCTGAGGCAGGGGGATCCCTGCAGTTAAAGAAAACCTGGCCTAATGAGTGAATTCCAGTAC	38	TTGGTAACAGTCATTTGTGGGAGGC	34	TAAAGAAAACCTGGCCTAATGAGTGA	4	0	5	4.94118	0	-13	-10	-9.1	-1.6	3.81131	4.13988	0.333333	1.02632	-
	chr11:3266527-3266575	+	GCGGTGTCATAGAGCCCGCAGTGAGGTGACCAGAGCGGTCGCTCGGGCCAACTTCCCGGAGCGCGCCG	119	AGAGCCCGCAGTGAGGTGA	31	CGCTCGGGCCAACTTCCCG	88	0	10	6.25806	3.86364	1	8	-15	-7.1	3.68033	3.82173	0	1	-
	chr11:3289181-3289228	+	GGGCATTTGCCTCGGTCAGTGTGAGGCAGGCAGAAGGTTCCGCCTGCGTCGGATCGGGATCCCGTCT	15	CTCGGTCAGTGTGAGGCAG	8	TCCGCCTGCGTCGGATCGG	7	0	5	1.125	2.85714	-5	-1	-13.3	-8.4	3.67782	4.19339	0	1.13333	-
	chr11:3289209-3289261	+	GGCAGAAGGTTCCGCCTGCGTCGGATCGGGATCCCGTCTCCTTCCTAGGGCAGCAGAGCGGGAGGTCTCAGC	12	TCCGCCTGCGTCGGATCGG	9	TTCCTAGGGCAGCAGAGCGGG	3	0	3	3.55556	1.33333	3	0	-18.1	-4.6	3.61962	3.99118	0	1	-
	chr11:3290448-3290528	+	CTTTTTATTAGAGCAGGGGGCGTGTGCGCTGGGCGCACCTGAGAGTACTACCGAGCCCTGGGCCGCACGTGCGGGGAGTGTGAGTGGTCCGCTGCAAAAG	72	GAGCAGGGGGCGTGTGCGCTGGGC	7	GTGCGGGGAGTGTGAGTGGTCC	65	0	1	6.71429	0.553846	-5	-7	-3.2	-2.7	3.77399	4.19679	0	1	-
	chr11:3295259-3295331	+	TGAGGTTTTTTAAAGCGGGTCTGCTCAGAACTAAACTAACCAGTATTGTATTGTGATACATGGCTTTAGGGACTGACAGAGCAGGTAGACAC	24	TAAAGCGGGTCTGCTCAGAACTAAAC	3	TACATGGCTTTAGGGACTGACAGAGC	21	0	6	2	3.95238	-7	-7	-12.1	-5	3.8259	4.4575	0.5	1.04167	-
	chr11:3309921-3309976	+	TCTGTCTGTCTGTCTGTCTGTCTGTGTGTGCATGCCTGCTAATGTCTGTCTGTGTGTGTGCGTGCTTGCACATGT	32	TGTCTGTCTGTCTGTGTGTGCATGCC	6	TAATGTCTGTCTGTGTGTGTGCGTGC	26	0	5	2.83333	0.884615	-13	-13	-12.2	-1.7	2.92145	4.03268	0	4.03125	-
	chr11:3310056-3310115	+	TTTTTTTTTTTAATGTTCACTGATGTTTGCCTGTGTGTATGGCTGTGATGACGTCAGGAACTCTGGAACTACAGCTACA	243	TAATGTTCACTGATGTTTGCCTGTG	9	TGTGATGACGTCAGGAACTCTGGAAC	234	0	10	2.33333	0.764957	2	4	-14.5	-3.9	3.68839	3.59909	0.0454545	1	0.821976
	chr11:3310706-3310767	+	GCCATGCATTTACATGAGCTCTTGGGTGACCTGCTGGGTGGGCTCTGGCCATTTGCTCTGACTTAGCAAGCAGGATGATGT	102	TACATGAGCTCTTGGGTGACCTGCTG	22	TGGCCATTTGCTCTGACTTAGCAAGC	80	0	25	3.95455	3.125	-22	-22	-0.9	-4.7	3.68147	4.19467	0.2	1.03922	-
	chr11:3310836-3310889	+	CAACTGATCATACTTGTGTTGAAGTGTAGGCCTGGCCTTGAGCCAAGGACTTGATGAAGTTGCTGAGTCCTTC	135	TACTTGTGTTGAAGTGTAGGCCTGGC	52	TGAGCCAAGGACTTGATGAAGTTGC	83	0	6	1.71154	0.578313	14	14	-4.2	-3.1	3.75797	3.96136	0	1	-
	chr11:3311052-3311126	+	CTCCATGCCATAGACAGAAGCTGTGGAGATCATGATGCAGAGAGGGTGATGGCCTCCATAGCTGCCCAGGATTTGCTTCTGCAAATTTCCAAAG	51	TAGACAGAAGCTGTGGAGATCATGAT	48	TAGCTGCCCAGGATTTGCTTCTGCAA	3	0	1	6.02083	0	13	13	-3.5	-3.8	3.72597	4.05936	0	1	-
	chr11:3312710-3312780	+	TGCTCTTTTATAATAATCCCAGGACTTCCCAGGAGGTAGAGGCAGGAAGATCAGGAGTTCAAGGCCAGCCTCAGCCACATAGGGAGTTCA	21	TAATAATCCCAGGACTTCCCAGGAG	19	GAGTTCAAGGCCAGCCTCAGCCACAT	2	0	3	4.31579	0	-21	-20	0	-6.7	3.69933	4.05057	1	1.47619	-
	chr11:3312754-3312829	+	GGAAGATCAGGAGTTCAAGGCCAGCCTCAGCCACATAGGGAGTTCAAGACCAGCTTGCTTGGGCTGTGTTCAAAGAAAGTAAAGCACTTAGCTGT	8	GAGTTCAAGGCCAGCCTCAGCCACAT	3	TGGGCTGTGTTCAAAGAAAGTAAAGC	5	0	0	5.66667	3.4	1	2	-8.5	-1.5	3.7517	3.61782	0	1.625	-
	chr11:3313436-3313489	+	CTTATCTTTTTATCTGCCTGAGAAACTCCAGAGGCCCATATCTGATTGCTGCTGTCTACAGTTTTCCCTGCCC	71	TATCTGCCTGAGAAACTCCAGAGGC	43	TATCTGATTGCTGCTGTCTACAGTT	28	0	4	0.837209	1.5	-12	-13	-4.6	-0.7	3.68542	4.14541	0	1.02817	-
	chr11:3313612-3313681	+	TGCTTATGTCTGAAGATGTGAAGGGCAAGGTGAGGGCTCAGATCTGAGCTGTGTGTCACTTCTGTACACTTCCCTGTTCTGCACGGTTC	76	TGAAGATGTGAAGGGCAAGGTGAGG	64	TGTCACTTCTGTACACTTCCCTGTTC	11	1	33	2.65625	6.45455	-15	-12	-5.5	-4.5	3.7694	4.02691	0.3	1.09211	-
	chr11:3320281-3320358	+	CAGTTTCCCTGGAAATAGGGGCAGCATACCTGTAGCCTCAGCTTCTTGGGAGGACAAAGGCTGACTCAGGAGTTCAAGATTGATCTGGGCAACATAG	13	GGAAATAGGGGCAGCATACCT	6	TGACTCAGGAGTTCAAGATTGATCTG	7	0	4	9.16667	8.28571	-6	-1	-0.8	-5.2	3.81203	4.13111	0	1	-
	chr11:3321236-3321307	+	TAGAAACAGTACAAGTCTGGGAGTTAAGGGTGTATCTATGTTCCTCAGCAAAAATGGTAAACACTGTGACTTTCAGGACGGCCCTTAAAAC	75	ACAAGTCTGGGAGTTAAGGGTGTA	68	GGTAAACACTGTGACTTTCAGGACGG	7	0	4	0.411765	3.85714	-4	-1	-18.7	-0.6	3.82552	4.17753	0	1.01333	-
	chr11:3331818-3331880	+	GGACCAAACGCCGCCAGGGGCGTGACACTCTGAGGTACACAGGGCTTTCTCCCGCGGGGCCAGAGAAACGCACTAAGAGTCT	4	CCGCCAGGGGCGTGACACT	2	CCCGCGGGGCCAGAGAAACGCA	2	0	9	0	0	-13	-10	0	-7.1	3.76482	4.19471	0	1	-
	chr11:3514907-3514954	+	CGGCCGAGTTTGGGTGCAGCCTGCGGAACGTCTCCTGCCAGGCACAGATGAGCATCCTACTGTCGCC	29	TGGGTGCAGCCTGCGGAA	17	AGGCACAGATGAGCATCC	12	0	6	3.17647	1.83333	6	-1	-12	-7.2	3.83496	4.26572	0	1	-
	chr11:3649234-3649307	+	AGGCCTCGGCGGCCGGGCCGTCGGGAGTGAGCGAGGTGATTCGCGCTGCGTGCGCTTACGGAGACAAAGCGGTGGCTGAGGTAGCGGTGGCGC	26	GGCCGGGCCGTCGGGAGT	6	AAAGCGGTGGCTGAGGTA	20	0	3	1.66667	4.75	1	0	-13.2	-16.8	3.54885	4.64948	0	1.03846	-
	chr11:3649289-3649366	+	TTACGGAGACAAAGCGGTGGCTGAGGTAGCGGTGGCGCGGGCAGCACCGGCCGCAAAGCCGTACTGAACGCTGAATCTCGTGACGCCCAGCCTGTCA	29	AAAGCGGTGGCTGAGGTA	19	GCTGAATCTCGTGACGCC	10	0	2	3.78947	3.7	-14	-14	-1.2	-3.8	3.79153	4.02231	0	1	-
mmu-mir-3060 MI0014022	chr11:4139376-4139434	+	CGTGGGGGTGGGGAGTGCTTCGTGCTTCTGGTTGAAGAGAAAATGACCATAGCACAGAAGCACTCCCACCAGCTTTGT	491	GGGAGTGCTTCGTGCTTCTG	8	CCATAGCACAGAAGCACTCCCA	483	0	0	0	0.621118	-1	2	-25	-12.7	3.85933	3.45247	0.93576	1	0.00720876
	chr11:4186831-4186891	+	GTCGGCGGAGGCCGGGCGGCTCAGGCGGCTGAGGTGGCCGCTGGCGCTCTGGTGGCGGGCGCGGCCGATATGGCGAAAAG	14	GCCGGGCGGCTCAGGCGG	9	GTGGCGGGCGCGGCCGATA	5	0	8	2	5.8	4	5	-10.1	-9.1	3.32595	4.57797	0	1	-
mmu-mir-6918 MI0022765	chr11:4891349-4891399	+	AGGATTCTTGTGCTGAGGACGGGATTAGGTTCTCTGAAGAATGAGCCTGTGCCCTTCTCACAGCCTACAA	94	TGCTGAGGACGGGATTAGGTTCT	87	TGAGCCTGTGCCCTTCTCA	7	0	2	0.390805	0	0	-4	-15.8	-7.6	3.85612	3.92859	0.592593	1	0.49174
	chr11:4895348-4895403	+	GGAAGTGGCTACCCGGCTGGAAGGCGTGAGGAGCATTCTGGTGAGCGAGGGTAGAGGGCTGCTGGCTGGGGCTGC	86	ACCCGGCTGGAAGGCGTG	50	AGGGTAGAGGGCTGCTGG	36	0	6	7.1	5.61111	-7	-6	-4.9	-6	3.47419	4.5895	0.0909091	1.01163	-
	chr11:4895359-4895428	+	CCCGGCTGGAAGGCGTGAGGAGCATTCTGGTGAGCGAGGGTAGAGGGCTGCTGGCTGGGGCTGCAGGTCCTCGCTGGGCGATCCGGGCT	69	AGGCGTGAGGAGCATTCTG	52	GGCTGCAGGTCCTCGCTGGGC	17	0	3	8.86539	17	3	-2	-14.4	-10.5	3.47877	4.32247	0.142857	1.10145	-
	chr11:4986933-4986997	+	GGTGACAGCCGTGGAGCTTGGAGCCGCCGGCTGCTGCGACGCACCGGAGGAGAGGGAGGCGGAGGCTGCGGACATTTTGCTGCT	62	GTGGAGCTTGGAGCCGCCGGCT	23	AGGCGGAGGCTGCGGACA	38	1	4	5.69565	3.84211	6	5	-9.9	-8.1	3.45204	4.61284	0.142857	1	-
	chr11:5521945-5521997	+	AGAGTAGCAGCGCAGACTGCTCGAGATAGAAAGAAAGCCCGGATGAGCGAGCTGGAGCAGCAAGTGGTGGAT	96	CGCAGACTGCTCGAGATAGAAAGAA	70	CGGATGAGCGAGCTGGAGCAGCA	26	0	28	0.742857	4.11538	-2	-4	-11.1	-3	3.5389	4.04265	0.25	1	-
	chr11:5524694-5524757	+	TCTGATATCCTTTTGGGCATTCTGGACAAGTTGGACCCTGTCATGTTTTTCAAATGTCCTTCCCCAGAGTCTGCTAGTCTGGA	40	TTTTGGGCATTCTGGACAAGTTGGA	36	CAAATGTCCTTCCCCAGAGTCTG	4	0	6	9	1	-6	-7	-9.8	-2	3.74008	3.79459	0.5	1	-
	chr11:5525190-5525239	+	CAGACCACTCCTGGGAGGATACTTTTGCCAATGAACTTTTCCCCCAGCTGATTAGTGTCTAAAGAGCCA	14	CTGGGAGGATACTTTTGCCAATG	6	CTTTTCCCCCAGCTGATTAGTGTC	8	0	6	3.5	2.375	10	12	-11.4	-1.3	3.80548	3.7437	0	1	-
	chr11:5634417-5634475	+	CCAGAAGGACCTGGCCACGAAAATCAATGAGAAGCCGCAAGTCATCGCAGACTATGAAAGTGGACGGGCCATTCCGAA	34	CTGGCCACGAAAATCAATGAGA	12	TCGCAGACTATGAAAGTGGACGGG	22	0	7	5.08333	6.86364	0	1	-8.5	-8.8	3.78627	4.37372	0.428571	1.05882	-
	chr11:5762187-5762247	+	TCTGCCCCGCAGGGCCGGTGGGGCACGAGCAGCGGGAACATGGCTCTAAAACGGATCCAGAAGGTAAGAGTGGCGGAAAC	27	AGGGCCGGTGGGGCACGAGCAGC	18	AACGGATCCAGAAGGTAAGAG	9	0	1	4	8.44444	5	2	-6.8	-11.8	3.7182	4.45824	0	1	-
	chr11:5762441-5762517	+	CGGGTCACGTGCGCGCGCAGCTTTGGGCGGAGTTTAGGGAAGCAGAGGGGTGTCTCCCAGGGTGCCTAGCACGAGAGGCTGAGCTGCGGGAGAATT	38	GCGCGCGCAGCTTTGGGCGGA	23	GCACGAGAGGCTGAGCTG	15	0	9	0	5.6	3	-1	-14.4	-4.5	3.68564	4.51626	0	1.02632	-
	chr11:5781665-5781739	+	AACTTCAGCATTCGGAATTCCTGTCTTCTTGTCAGTAGACAAGGCTGCTGGGGCACCAAAGATGTGTGGTGTGGGTACAGACGGGCGGTTGGAA	7	TTCGGAATTCCTGTCTTCTTGTCAGT	4	GATGTGTGGTGTGGGTACAGACGG	3	0	0	6	7.66667	-8	-10	-5.6	-5.7	3.84768	3.8412	0	1	-
	chr11:5783954-5784028	+	GAAGGCTCCATGGAAGACCCTGTCCAAGAGAAGCTCGCCCCACAGAGTGACCTTCCTGTGAAGCTCTGAGCTCTTGGCTAAGGCACTCTCGGAA	25	TGGAAGACCCTGTCCAAGAGAAGCTC	11	TGAAGCTCTGAGCTCTTGGCTAAGGC	14	0	3	0.727273	1.78571	-9	-7	-14.4	-1.6	3.73361	4.24095	0	1	-
	chr11:5862182-5862248	+	TCCCTGCTCTGCGGCCTCCTGGCACTGCTGACGCTGTGCCCTGAGGGGAACCCACAGACGGTGCTGACGGACGACGAGATCGAGGA	86	GCGGCCTCCTGGCACTGCTGACG	39	GACGGTGCTGACGGACGACG	47	0	0	0	0.446809	11	8	-6.2	-6.4	3.55176	4.49987	0	1	-
	chr11:5867732-5867795	+	GCCCAGCGGGGCCGGCTCAACATGCAGGTGGGTGAGTGGGCTGTCTATCTGCAGTGGGTCAGGCTCCACTGCCCATGCTCAGC	76	GCCGGCTCAACATGCAGG	74	GGGTCAGGCTCCACTGCC	2	0	0	2.85135	0	10	9	-8.8	-12.6	3.57002	3.44701	0	1	-
	chr11:5878420-5878488	+	GCTGGGCCTCATCGGGTGAACTCCTTGGGTAGCGTGGGCCGTAGTGAGGCTGGGCGCCTGGCTCATGCTGCTCTCCCCGAGCGCTGGG	60	ATCGGGTGAACTCCTTGGG	25	GGCGCCTGGCTCATGCTGCTCTCCCC	34	1	7	8.56	2.35294	-18	-11	0	-15.5	3.58511	3.86821	0	1	-
	chr11:5931665-5931718	+	TCTGCGCTCGTGAGAGCAACGAACTCCCTGTCCGGAATGGATGGGAGCGTTACTGACAGACGTGTCAGGAGTA	6	TGAGAGCAACGAACTCCCTGTCCGG	4	TGGATGGGAGCGTTACTGACAGACGT	2	0	0	0	0	1	5	-13	-8	3.84474	3.93634	0	1	-
	chr11:6008761-6008825	+	ATCGCAAAGTACATCTGGCTACCGATGGAAACAGTTACCTGCATGAAGAACAACGTAGGGCTGGAGCAGCAGTGACCACCGAGA	273	ACATCTGGCTACCGATGG	19	CAACGTAGGGCTGGAGCAGCAGTG	252	2	38	6.31579	1.75	-7	-1	-5.4	-7.3	3.86563	4.15303	0.316667	1.17216	-
	chr11:6009112-6009158	+	TTCACTGCCCCGGGCATCAGAGGGGCAATAGTGCTGAGGCTAGGGGCAACCGAATGGCAGACCAGG	37	CGGGCATCAGAGGGGCAA	17	AGGCTAGGGGCAACCGAATG	20	0	16	4.52941	7	11	13	-3.7	-15.8	3.72025	4.32229	0.272727	1.16216	-
	chr11:6009276-6009339	+	ACAGATAAAAGAGACCTGGACACTCTGGGAGCTGCCTACGATGAGACAAAACGGTACTGGGTCTTTCAGGGCAAACCTGTGAT	125	GAGACCTGGACACTCTGGGAGCTGC	47	AAACGGTACTGGGTCTTTCAGGGCA	78	0	10	5.95745	2.66667	8	8	-10.9	-2.1	3.81659	4.42225	0.333333	1.024	0.821976
	chr11:6297044-6297120	+	GTTAAGACATTTTCACAAAACAAACCAGCAGCAATTAGGACGTTTCAACAGATTCGGTGCTATTCTGCACCTGTAGCTGCTGAACCATTTCTTAGT	36	TTTCACAAAACAAACCAGC	27	CACCTGTAGCTGCTGAACC	9	0	3	10.2222	10.4444	-11	-11	-3.5	-9.4	3.84273	3.7569	0	1	-
	chr11:6356226-6356288	+	CTGCTACCCTTCTTGGGTTTGGGCTGTATGTGGGAAACTTACCCCAGCTACCACGCCTGGAGAGCTTGGCTCTGAGTACGGC	19	TCTTGGGTTTGGGCTGTA	11	ACGCCTGGAGAGCTTGGCTC	8	0	8	3.45455	1.25	8	10	-4.6	-10.6	3.75905	4.34939	0	1	-
mmu-mir-7651 MI0024989	chr11:6401629-6401693	+	TCAGGATCTTAAGTGGAAAGCCAGCCTGAGATGCATTGTGATAATCTGTCTCAGTTTGGTTTTTTTCCCCTTGAGATAGGACCT	234	AAGTGGAAAGCCAGCCTGAGA	202	TCAGTTTGGTTTTTTTCCCCTTGA	32	0	0	0	0.03125	2	2	-14.7	-10	3.75802	3.75453	0.659574	1	0.00446064
	chr11:6405509-6405564	+	AGGCTGGCTCTGTACCCTTGGTCTGCAGCTCCAGTGCCTGAGCCTGGCAGCCTCAGAACCATACAGAGCACCAGC	10	TGTACCCTTGGTCTGCAGCTCCA	4	TGGCAGCCTCAGAACCATACA	6	0	1	3.25	2.33333	0	0	-14.9	-16	3.59541	3.76747	0	1	-
	chr11:6416375-6416422	+	CAGCCTTTTACTCGGATCTGAGCAGGGACCCTGCCTAAGGTCTCAGGGGCGAAGGCTCGGAGAGCCC	12	CTCGGATCTGAGCAGGGACC	10	GTCTCAGGGGCGAAGGCT	2	0	11	3.5	0	13	11	-1.7	-8.6	3.73251	4.03931	0	1	-
	chr11:6416404-6416450	+	CCTGCCTAAGGTCTCAGGGGCGAAGGCTCGGAGAGCCCGGACGTGCTCGTTAGCCCGGTTAAACCT	13	GTCTCAGGGGCGAAGGCT	7	GCCCGGACGTGCTCGTTAGCCC	6	0	0	7.28571	6.5	1	-7	-13.1	-2	3.73859	4.26474	0	1	-
	chr11:6546922-6546968	+	CGCGGGGGTGGCGGGCCCAGAGCGAGCATGTAGCGGCCGCTGGCAGTGGGGCTCCCGGGGCGGGCC	41	GCGGGCCCAGAGCGAGCATG	27	GCTGGCAGTGGGGCTCCC	14	0	6	5.2963	4.78571	7	7	-6.1	-17.8	3.17413	4.18152	0.4	1.04878	-
	chr11:7064012-7064092	+	TCTGCTGCCCCTTCGCGCTGGGCGGCCCCGCGAGGAGCTCTGCAGGAGGCGCAATGGGCTCGACGGTCGCCGAGCAGGGGGTTTGGCAACTCCTTTTGGT	7	CTTCGCGCTGGGCGGCCCC	5	AGCAGGGGGTTTGGCAAC	2	0	0	12.8	0	10	12	-3.2	-15.8	3.6243	4.14357	0	1	-
	chr11:7197816-7197872	+	ACACACACCCAGCGAGCATTGAACACTGCACACGGCCGTCTGCCCAGAGAGCTGTGACCACCATTGCCACTACTAT	42	AGCGAGCATTGAACACTG	24	AGAGCTGTGACCACCATTG	13	5	16	4.45833	10	-3	-2	0	-0.7	3.62163	3.56702	0	1.21429	-
	chr11:7198436-7198507	+	CAAAGGCACTCTTGGCCCACTAAGAGGTTTAAGCTGTTATAGTCAAATAAATCTCTCAGTGAGGTCCATCTGTGTGTGGTCTTGCCCAGGA	7	CTTGGCCCACTAAGAGGTTTAAGCTG	3	AGTGAGGTCCATCTGTGTGTGGTC	3	1	0	3.66667	2.66667	15	11	-9.4	-8	3.81103	4.14	0	1	-
	chr11:7198663-7198729	+	GGTGCTGGCTCAAGCACCTCCGGCCTCCTCCTGTGGGTTCTGCCCTTGGCAGTTCCAATGGCTGGAGGGTCCAGGGAGGTTTAGAA	13	CAAGCACCTCCGGCCTCCTC	8	AATGGCTGGAGGGTCCAGGG	4	1	2	2.75	0	-16	-16	-1.7	-6.1	3.67744	4.01655	0	1	-
	chr11:7199738-7199796	+	TTCAGAGGCAAAGGCTGCTGTGGTCTCCGCGGATGAGCTTTCTGAGAGCCCAGAGATGACAGAGGAGCAGCTGCTGGA	32	AAGGCTGCTGTGGTCTCCG	17	AGCCCAGAGATGACAGAGGAGC	15	0	8	7.52941	6.2	-4	-1	-13	-10.5	3.59298	4.21204	0.2	1	-
	chr11:7199799-7199849	+	GAGGAGCAGCTGCTGGACAGCTTCCACCTGATGGCCCCATCCCGCGAGGATCAGCCCATCCTGTGGAACG	14	TGCTGGACAGCTTCCACCTGA	4	CGCGAGGATCAGCCCATC	10	0	33	2.5	1.1	-16	-19	0	-6.8	3.67692	4.33725	0	1	-
	chr11:7199831-7199903	+	GGCCCCATCCCGCGAGGATCAGCCCATCCTGTGGAACGCCATCAGCACCTATAGCAGCATGCGGGCCCGGGAGATCGCCGACCTCAAGAAAT	45	CGCGAGGATCAGCCCATC	26	GCATGCGGGCCCGGGAGATCGCCGAC	19	0	0	8.34615	5.42105	-14	-7	-5.4	-0.7	3.67887	4.02633	0	1	-
	chr11:7200525-7200584	+	ACCATCAGTCCAGCTCTTGCCACCGAGGAAGGACGAGAGTGTCTTCGTCCTTTATCCACATAGCCTGAGCCTGAGACCA	16	CAGCTCTTGCCACCGAGGAAGGACG	13	TCGTCCTTTATCCACATAGCCTGAG	3	0	1	3.38462	0.333333	-1	-3	-15.1	-5.3	3.81116	4.08556	0	1	-
	chr11:7201819-7201882	+	GCTTGGCCTCACTCGGGGACAGGGTGGCCAGAGCTCTCATCTCTTGCTGCTCTTGACCTCAGTCCTGTCTTTTCAGTGTGAGA	9	ACTCGGGGACAGGGTGGCCAGAGCT	5	TCTTGACCTCAGTCCTGTCTTTT	4	0	12	1.4	2	11	9	-6.8	-2.9	3.57921	4.30527	0	1	-
	chr11:7202295-7202347	+	AAAGTTCTGCTTTGAAAGGGCAGAGTGATGCTGCTTAGAACAAGGCAGTCTGAGGCCGGAAGCTTTCAGTGG	45	TTTGAAAGGGCAGAGTGATGCTGCT	24	AGGCAGTCTGAGGCCGGAAG	21	0	11	5.70833	4.47619	23	18	0	-12.3	3.68541	4.00467	0.142857	1.02222	-
	chr11:11684988-11685057	+	TGTGAGCACCATCAGAGGCTGCAGTCCTGTCTCTACGCAGGCACTCCGTGCCTGACACGCCAGGGAGAGGTCTGCGGCGCCGTGGAGCA	18	ATCAGAGGCTGCAGTCCTG	4	AGGGAGAGGTCTGCGGCG	14	0	2	2.25	6	-5	-6	-16	-4.6	3.64609	4.29425	0	1	-
	chr11:11769112-11769180	+	GGTCCAACCATTCAGCACAGGACGCCGTGGATAACTTGCTGCTGCTGTCCAAGGCCAAGTCTGTGTCATCGGAGCGAGAGGCCTCCCC	28	TTCAGCACAGGACGCCGTGGATA	17	GTCTGTGTCATCGGAGCGAG	11	0	2	2.70588	2.18182	11	8	-7.8	-4.4	3.86389	4.25178	0	1	-
	chr11:11770255-11770314	+	TTGTTGCCCAGTAAGACGAGCTCAGTGCTCTTGTGATCATTTTTCTCTTATCGTTTCCATGCCGTTGATGGCCCTGAAG	12	GTAAGACGAGCTCAGTGC	9	TCTCTTATCGTTTCCATGCCGTTGAT	3	0	3	3	4	10	18	-3	-1.3	3.77313	4.0537	0.666667	1	-
	chr11:11771209-11771284	+	CCCTGGTCTCTCCCCAGTAGATGCCAGGAACATTCTAGCTGATACCTAACTGTCTTCCCAGGTGTTCGAGGGAGCAAACCACTGATCTAAACTCT	9	TCCCCAGTAGATGCCAGGAACATT	6	AGGTGTTCGAGGGAGCAAACCACTGA	3	0	11	1.33333	2.33333	-13	-11	0	-0.9	3.84919	3.68106	0	1	-
	chr11:11771369-11771423	+	TCGAGCTGGACTTGTGTCTTTGGAATGCTGATGAATTCTATAGATCAGCATTGCAAATACACTTCAAATACGTC	563	CTTGTGTCTTTGGAATGCT	544	ATAGATCAGCATTGCAAATACACTT	19	0	8	0.625	0.736842	-7	-1	-14.7	-1.3	3.79711	3.65596	0.145455	1	0.821976
	chr11:15049934-15049984	+	GGTGGAGACCCAGTGTCCTGAGCAAGTGGTGGGTGGCATCTACGGTGTCCTGAACAGGAAGCATGGACAT	28	CAGTGTCCTGAGCAAGTGGTGGGTGG	8	TACGGTGTCCTGAACAGGAA	20	0	1	3.75	4.3	5	-1	0	-4.7	3.68298	4.32266	0	1.89286	-
	chr11:16442393-16442451	+	CCTACTTTTTTTATTTTTGGTTTTGTAGCACTCCCTGCCAATGATGGGATCGAGGCCTGATCAGGAGCCCCTCTCAGC	10	TTATTTTTGGTTTTGTAGCACTCCCT	7	TGGGATCGAGGCCTGATCAGGAGC	3	0	0	0.571429	0	23	21	0	-5.7	3.75147	3.97549	0	1.1	-
	chr11:16516379-16516456	+	GCTGCCTTCCATGCTGTCCTCTGGGCAATCTTATCTGCTGCCACCCCACCTGGGGCACAAAAGCAGTAATGTCCAGGGACAGGCAGAAGCCTTTGGA	9	ATGCTGTCCTCTGGGCAATCT	4	TGTCCAGGGACAGGCAGA	5	0	3	6	3.8	4	2	-16.5	-5.7	3.75189	3.47285	0	1	-
	chr11:16951431-16951507	+	GCGCCTTTAGGTAGGAGAGGCAGCTCTGCCCTTCCCTGCACAGGGACCAGCGTGCTCAGCTGTGGTCGGTCGCTTCTCCTGCCTGTCCTCACAGCA	118	GTAGGAGAGGCAGCTCTG	14	TCGGTCGCTTCTCCTGCCTGT	104	0	3	6.78571	1.79808	1	4	-21.2	-6.8	3.64407	3.97784	0.0588235	1.02542	-
	chr11:17221307-17221355	+	GTCTCCAAGGTGAACAGCCTCTGGCATGTTGGAACAATCAGGAGGTGTCAGAAAAGTTACCACAGGGA	15036	TGAACAGCCTCTGGCATGTTGGA	12269	CAGGAGGTGTCAGAAAAGTT	2767	0	11344	3.83674	0.272859	1	-1	-12.7	-6.6	3.72575	4.224	0.136057	1.32615	0.821976
	chr11:19721137-19721194	+	GCCATGCGGGAGGAGAATGGTCTGAAGTGCATTGAGGAGGCCATTGACAAACTGAGCAAGAGGCACCAGTACCACAT	90	AGGAGAATGGTCTGAAGT	35	TTGACAAACTGAGCAAGAGGCACC	55	0	8	5.77143	3.54545	11	17	0	-6.2	3.72182	3.94956	0	1.01111	-
	chr11:19721359-19721421	+	AAGGGCTACTTTGAAGACCGTCGGCCTTCTGCCAATTGTGACCCCTATGCGGTGACAGAAGCCATCGTCCGCACGTGTCTCC	80	TTGAAGACCGTCGGCCTTCTGCC	63	GGTGACAGAAGCCATCGTCCGC	15	2	29	3.53968	7.6	-9	-10	-5.4	-7.4	3.92375	4.42423	0.153846	1.0375	-
	chr11:19920371-19920420	+	CCCGCGTCGGAAGTGTCCTCGAGCGCCGGTCATTGAGAAATACTGAAGGGGCAGAGTGGGGTGAGGCGA	28	AAGTGTCCTCGAGCGCCGGTCA	25	TGAGAAATACTGAAGGGGCAGAGTGG	3	0	3	0.56	0	-10	-5	-7.2	-9.2	3.72627	4.06267	0.4	1	0.821976
	chr11:19924453-19924499	+	TATGGAGTAAATCGGTGGAGTGGCGAGATGGGGCTCGGACGGGGCGCCCTGCACCGCCTCCCAGGC	142	ATCGGTGGAGTGGCGAGA	109	CTCGGACGGGGCGCCCTGCACCG	33	0	14	5.14679	2.21212	-8	-2	-17.6	-5.9	3.68499	4.50794	0	1.00704	-
	chr11:20113110-20113158	+	GGCTCTGACCAAGTTGTCTCGGGACCTAGGGCGCGGCCGGGCCGGCTGTACAGGAGGCAGGCAGGTGA	44	AAGTTGTCTCGGGACCTA	28	GCCGGCTGTACAGGAGGC	16	0	20	5.64286	2.8125	-8	-5	-6.1	-9.2	3.64304	4.0981	0.125	1	0.821976
	chr11:20113140-20113207	+	GCGCGGCCGGGCCGGCTGTACAGGAGGCAGGCAGGTGAAGGCCGGAGGGTGTGTGGCGGGACGGCAGTGGAGAAGGGTGGAGCAGCC	81	GCCGGCTGTACAGGAGGC	24	GACGGCAGTGGAGAAGGG	57	0	31	8.41667	6.52632	16	16	0	-13.7	3.2899	4.51812	0.130435	1.11111	-
	chr11:20218815-20218880	+	CCCTCAGGATGATACGTATACGGAAAGCTACATCAGCACAATTGGTGTGGATTTCAAGATACGAACTATAGAGTTAGATGGGAAA	91	GATACGTATACGGAAAGCTACA	10	ATTTCAAGATACGAACTATAGAGTT	81	0	13	3.9	3.17284	5	8	-6.2	-5.5	3.8594	3.99776	0.037037	1	0.821976
	chr11:20224799-20224845	+	CCAATGTTAAAATCCAGAGCACTCCAGTCAAGCAGTCAGGTGGAGGCTGCTGCTAAAATCTGCCTC	14	AATCCAGAGCACTCCAGTCA	7	GTCAGGTGGAGGCTGCTGCTAA	7	0	7	2.57143	1.85714	-15	-13	0	-1.6	3.70003	3.39208	0.2	1	-
	chr11:20249598-20249660	+	TGTCCGGACGCGCGTGCCAGCTGGGTGTTCGCGGTCCTGGCGTCCACGCAGGCCCACGCGGATAGCAAGGCGCGCTCTCCGC	74	CGCGTGCCAGCTGGGTGTTCG	67	CACGCGGATAGCAAGGCG	7	0	11	1.25373	2.42857	-4	-4	-10.3	-10.9	3.59844	4.23756	0	1	-
	chr11:20631954-20632032	+	GTGGGGCCTACGGGGCCTGGCCGGAGCTCGCCAGAGGCTCGCAGGCGGACGTCACTCCCGCACGGCGAGTGCTGGAGCACGAGCTGTACCTCTCTCGG	66	CGGGGCCTGGCCGGAGCT	15	GCTGGAGCACGAGCTGTA	51	0	8	14.0667	3.84314	-11	-11	-2.5	-5.6	3.54966	4.00602	0.125	1	-
	chr11:20647843-20647903	+	TTGATGAGCATGAAGATGGGCTGGAAGGCAAAATCGTGTCCCCCTCCGACGGTCCATCCAGGGTGTCTTACACCTTACAG	23	TGAAGATGGGCTGGAAGGCAAAATC	19	GACGGTCCATCCAGGGTGTCTTA	4	0	3	2.78947	4.75	10	8	-10.4	-4.8	3.91726	3.64825	0.333333	1	-
	chr11:20650906-20650962	+	TTTTACCTTTTCTTCACTGGAATGTGTCTGACAGGCTGACTGTCAGCTCTGGAGCAGCGGGAGGCTGATCCAGCTG	95	TCTTCACTGGAATGTGTCTGACAGGC	17	TGTCAGCTCTGGAGCAGCGGGAGGCT	78	0	0	0.352941	1.53846	3	3	-6.4	-2	3.73131	4.17462	0.333333	1	0.49174
	chr11:20741789-20741852	+	CCGTACTCACTGAAGTGTGGGCTGGGGACGTCCTCCCTCCCCTCCCGACCCTCTGAGGCAGCGCTCCGGGCCACAGACCTGAG	53	TGAAGTGTGGGCTGGGGA	46	AGGCAGCGCTCCGGGCCA	7	0	1	0.326087	3.71429	-7	-7	-13.4	-1.7	3.58277	3.64623	0	1	-
	chr11:21572330-21572381	+	CGCTCTCCAGACCAAGAGCTTGTGGAGCTGTGTTCTCACGTCCCAGGCTGGTGAGCTCGGCCCCGAGGGTT	6	ACCAAGAGCTTGTGGAGCTG	3	CAGGCTGGTGAGCTCGGC	3	0	0	0	2.33333	15	13	0	-13.5	3.68831	4.27152	0	1	-
	chr11:22287403-22287452	+	CTCCTGGTGTATGAACTGAGCAGAGTCTGATTCCAGCGGCTGCCAGAGACACTGAGGTGCTGTGGTTTC	60	ATGAACTGAGCAGAGTCTG	31	GCCAGAGACACTGAGGTG	29	0	4	2.83871	5.17241	8	8	-3	-4.4	3.74102	4.04908	0.0131579	1.05	-
	chr11:22972821-22972881	+	GTAATTGCGCAGGCTGGCAGTACCACGGATAACCGGATAACTGCGCAGGCAGGCCTACGTACTGCGGATAACCGAGTGAC	34	AGGCTGGCAGTACCACGG	27	GCAGGCAGGCCTACGTACTGCGGATA	7	0	8	9.62963	1.57143	11	19	-2.2	-8	3.79843	4.4659	0.769231	1	-
	chr11:22990645-22990704	+	GGCGTCGCTTTCTGGAAGGTTCGTGGAGGAGGCGGTCAGGGAGACCGTTACTCCACAGCAAGCCGGAATCCGTGTCCAT	100	TCTGGAAGGTTCGTGGAGGAGGCG	26	TTACTCCACAGCAAGCCGGAAT	74	0	7	4.11538	1.31081	2	2	-20.1	-8.9	3.83433	3.9594	0.125	1	0.821976
	chr11:23067880-23067926	+	CTGTCTCGTTGGTACCGGCGCTGACGGCGCCCGCCCTGTACGCTGGAGCGGGAGGCTGTCCTGCGT	9	GGTACCGGCGCTGACGGCG	4	TGTACGCTGGAGCGGGAGGC	5	0	2	4.25	3.2	-17	-16	0	-1.5	3.47933	3.60839	0	1.11111	-
	chr11:23349215-23349282	+	GCTGACCTAATGTGGAGTACAGTGAAAGAGCCATTGGATACAACACTGTGCTTTGATAAGGAAAGTCTAGACCTTGCATTTAAATAC	20	TGTGGAGTACAGTGAAAGA	12	GATAAGGAAAGTCTAGACCTTGC	8	0	3	5	6.375	16	20	0	-5.3	3.78357	3.86374	0	1	-
	chr11:23454532-23454598	+	AGCCTCAAGTTGAAGTATTGTCAGAGGAAGAAGGGGAAGAAGAGGAGGAAGAAGAAGACATCCTCTCTCTGGCAGAAGAAAAATAC	21	TGAAGTATTGTCAGAGGAAGAAGGGG	10	AGACATCCTCTCTCTGGCAGA	11	0	0	4.2	7.81818	-1	-6	-11.2	-2.9	3.47243	3.32614	0.5	1.85714	-
	chr11:24116674-24116735	+	TGGCCCACACTCTGAGGGTGCAACTGGTCTGCCTGTCTGACTTTACCTGCATACTAGAGGCAGCCCAGAGTGAAAGCTTCC	10	TCTGAGGGTGCAACTGGTCT	5	ATACTAGAGGCAGCCCAGAGT	5	0	1	0	0.4	0	2	-18.5	-10.9	3.75685	4.33896	0.333333	1	0.0404501
mmu-mir-216b MI0004126	chr11:28746203-28746265	+	GCAGACTGGGAAATCTCTGCAGGCAAATGTGATGTCACTGAAGAAACCACACACTTACCTGTAGAGATTCTTCAGTCTGACA	9796	AAATCTCTGCAGGCAAATGTGA	9757	ACACTTACCTGTAGAGATTCTT	39	0	0	0.000819924	0.0769231	2	2	-19.3	-18.8	3.75386	3.99871	0.242337	1	0.00720876
mmu-mir-216a MI0000699	chr11:28757017-28757079	+	TGAGTTGGTTTAATCTCAGCTGGCAACTGTGAGATGTCCCTATCATTCCTCACAGTGGTCTCTGGGATTATGCTAAACAGAG	2269	TAATCTCAGCTGGCAACTGTGA	1976	CACAGTGGTCTCTGGGATTATG	293	0	0	0.0369433	0.0682594	1	2	-21	-5.9	3.8255	3.8122	0.380556	1	0.000903235
mmu-mir-217 MI0000731	chr11:28763759-28763820	+	GATGTTGCAGATACTGCATCAGGAACTGACTGGATAAGACTTAATCCCCATCAGTTCCTAATGCATTGCCTTCAGCATCTA	43568	ATACTGCATCAGGAACTGACTGG	43405	ATCAGTTCCTAATGCATTGCCT	163	0	1	0.376431	0.509202	3	2	-20.1	-15.2	3.81068	3.97033	0.473118	1	0.00368034
	chr11:28852181-28852234	+	GTTCTGCAGATCTGATCCTGTGCAGTACTGGATAGCCTGTCACCAGTACTGGTCAGGATCACCATTGGATGTC	66	TCTGATCCTGTGCAGTACTGGA	4	CAGTACTGGTCAGGATCACC	62	0	0	0	0	2	0	-24	-3.1	3.70836	3.62286	0	1	-
	chr11:29172936-29173010	+	CCCTGCTAGGGCAGCCCGTACGAACCTGCTGGAAGAGGAAGAGAAAGGCAGAGAGTCGGGTTACAAGATGGCGGATCTGTAGTAGTAACCGCGG	259	GCAGCCCGTACGAACCTG	13	GTTACAAGATGGCGGATCTGTAGTA	246	0	29	8.84615	6.85772	13	20	0	-8.8	3.78797	4.23633	0.25	1.0193	-
	chr11:29173027-29173081	+	CGGCGGGCGGCGGCAGCGGGAGAGCGAGCGAGCTCCGGGACGCAAAAGGAAGGGAGAGTGGTTGTGCGCCGCGG	72	CGGCAGCGGGAGAGCGAG	64	AGGAAGGGAGAGTGGTTG	8	0	15	1.8125	6	3	3	0	-19.4	3.26679	4.73048	0	1	-
	chr11:29373682-29373755	+	CCAGAGGGCGGCGGAGGAGGCTGGAGCGCGGCAGCGGAGCGTCCGGGCGTCGCTGAGGCACACGGAGGCTGGCGGGGCTCCTGCAGCCGGACG	73	GCGGAGGAGGCTGGAGCG	57	AGGCTGGCGGGGCTCCTG	16	0	6	8.47368	15.8125	-3	-3	-10.5	-10.4	3.25438	4.70038	0.825	1	-
	chr11:29692988-29693037	+	CTGCTGCAACTGAGGACAGGGCGGGTGGCGCATCTCGAGCGCGGAGGCAGGAGGAGAAGTCTTATTGTT	401	TGAGGACAGGGCGGGTGGCGCAT	180	CGGAGGCAGGAGGAGAAG	221	0	25	3.08333	3.11312	5	0	0	-0.9	3.67622	3.60753	0.1875	1.01496	-
	chr11:29692990-29693037	+	GCTGCAACTGAGGACAGGGCGGGTGGCGCATCTCGAGCGCGGAGGCAGGAGGAGAAGTCTTATTGTT	247	AGGACAGGGCGGGTGGCG	26	CGGAGGCAGGAGGAGAAG	221	0	13	3.42308	3.11312	2	2	0	-2.8	3.66947	4.14723	0.193548	1.62348	-
	chr11:30771816-30771884	+	AGCCGCTGCCACCGCCAACGAACCGGGTGCCGCGCGGGGTCCAGCAGCGCGCCGGGCAGCCGGGGCGGGAGGGGGGCCCAGCGGTCGG	45	ACCGCCAACGAACCGGGTG	7	CCGGGGCGGGAGGGGGGCC	38	0	31	3.85714	0	3	2	-16.3	-14.7	3.17172	4.47919	0	1	-
	chr11:30820932-30820997	+	GTAAGCCTGGAGATTTGTGGAATCTGGGGATCCAGTGGCATGTTCCTTCTTCAGAAGAAGTCTCTTTTGCCTTCTATTTGTTAGA	11	AGATTTGTGGAATCTGGGGATCCAGT	8	TTCAGAAGAAGTCTCTTTTGCCTTCT	3	0	2	4.625	2.66667	8	12	-7.2	-7.6	3.68736	4.29529	0	1	-
	chr11:30954478-30954550	+	CTGCTGTAGCATCCTAGCGGTTGGACTCAAACGCAGAGGCCCGGGACTGACGCCGGTTGAACGGGTCTGGAGACGGCGCTTGGACGAAGCGG	132	ATCCTAGCGGTTGGACTC	70	AACGGGTCTGGAGACGGCGCTTG	62	0	21	8.08571	5.95161	-8	-3	-3.6	-11.5	3.78223	4.23717	0.0294118	1.06061	-
	chr11:32000475-32000528	+	AGCTCCGGATCCAGGCACGCGAGGGCTGCTTTTTTCAGCACCACGCTCTGGCTGAGGAGGGAGGACTCCTGTT	30	CCAGGCACGCGAGGGCTG	9	GCTCTGGCTGAGGAGGGAG	21	0	7	5	2.95238	8	12	-8	-8.1	3.63632	4.24656	0	1	-
	chr11:32058598-32058656	+	AAACTTGAAGATTGGGCAGGCAGTGCTCATTCCTAAAAGAAGCTGGAGAAGGTGACTGTTTGCTCACTGTGTTGTGTT	122	ATTGGGCAGGCAGTGCTCATT	6	GAAGGTGACTGTTTGCTCACT	115	1	2	0.5	1.50435	1	0	-18.4	-2.1	3.68369	3.78944	0.1	1.0082	0.177013
	chr11:32205510-32205563	+	GTAGGCAGTCCTGGAGGACCCGGAGGCTGAGGATCGGCCGGAGGTGCCGGAGGACGACGAGGATGATGAGGAG	48	CTGGAGGACCCGGAGGCT	33	GCCGGAGGACGACGAGGA	11	4	17	5.57576	5.36364	10	11	-4.9	-10	3.3974	4.14545	0.25	1.04167	-
	chr11:32226531-32226577	+	CTGTGCTGGCGGCGACTAGATGCCCGCGCGCGGTGGTAGTGCGCGCCCGGGCAGAGGAGCCCTAAA	114	GGCGACTAGATGCCCGCG	8	TGGTAGTGCGCGCCCGGGCAGAG	106	0	7	6.75	2.33019	-12	-5	-11.7	-6.3	3.4903	4.14937	0.25	1.00877	-
	chr11:32283621-32283695	+	CACCCTGCCTGGAGGACACGCCCTTGGAGGGCATATAAGTGCTACTTGCTGCAGGTCCAAGACACTTCTGATTCTGACAGACTCAGGAAGAAAC	200	GGAGGACACGCCCTTGGAGGGCAT	6	TCTGATTCTGACAGACTC	194	0	145	1.66667	3.69072	6	0	0	-10.2	3.82875	4.02643	0	1.11	-
	chr11:32284008-32284064	+	GGGTCACGGCAAGAAGGTCGCCGATGCTCTGGCCAATGCTGCAGGCCACCTCGATGACCTGCCCGGTGCCCTGTCT	715	AAGAAGGTCGCCGATGCTCTGGCC	590	CACCTCGATGACCTGCCCGG	125	0	403	2.78983	3.912	3	2	-10.7	-12.2	3.69268	4.20374	0.0609756	1.0965	-
	chr11:32284044-32284090	+	TGCTGCAGGCCACCTCGATGACCTGCCCGGTGCCCTGTCTGCTCTGAGCGACCTGCATGCCCACAA	878	CACCTCGATGACCTGCCCGG	163	CTGTCTGCTCTGAGCGACCTGC	715	0	845	4.05521	3.95524	-9	-7	-2.5	-5.4	3.49795	4.20422	0.0784314	1.01595	-
	chr11:32284068-32284119	+	GCCCGGTGCCCTGTCTGCTCTGAGCGACCTGCATGCCCACAAGCTGCGTGTGGATCCCGTCAACTTCAAGG	1553	CTGTCTGCTCTGAGCGACCTGC	755	GCTGCGTGTGGATCCCGTC	798	0	279	4.19073	3.57519	-7	-10	-0.3	-1.5	3.71052	3.88016	0.0462428	1	-
	chr11:32284264-32284337	+	CTCCGCAGCTCCTGAGCCACTGCCTGCTGGTGACCTTGGCTAGCCACCACCCTGCCGATTTCACCCCCGCGGTGCATGCCTCTCTGGACAAAT	412	CCTGAGCCACTGCCTGCTGGTGACC	173	CCCCCGCGGTGCATGCCTCT	238	1	30	4.86127	7.29832	5	-2	-14.5	-3	3.67648	4.21067	0	1.00485	-
	chr11:32284351-32284397	+	ACAAATTCCTTGCCTCTGTGAGCACCGTGCTGACCTCCAAGTACCGTTAAGCTGCCTTCTGCGGGG	2530	TGCCTCTGTGAGCACCGTGCTGACCT	1702	AAGTACCGTTAAGCTGCC	828	0	681	4.38249	4.27053	4	-7	-7.4	-1.9	3.84033	4.27745	0.00766284	1.02174	-
	chr11:32296438-32296512	+	CACCCTGCCTGGAGGACACGCCCTTGGAGGGCATATAAGTGCTACTTGCTGCAGGTCCAAGACACTTCTGATTCTGACAGACTCAGGAAGAAAC	200	GGAGGACACGCCCTTGGAGGGCAT	6	TCTGATTCTGACAGACTC	194	0	145	1.66667	3.69072	6	0	0	-10.2	3.82875	4.02643	0	1.11	-
	chr11:32296825-32296881	+	GGGTCACGGCAAGAAGGTCGCCGATGCTCTGGCCAATGCTGCAGGCCACCTCGATGACCTGCCCGGTGCCCTGTCT	715	AAGAAGGTCGCCGATGCTCTGGCC	590	CACCTCGATGACCTGCCCGG	125	0	403	2.78983	3.912	3	2	-10.7	-12.2	3.69268	4.20374	0.0609756	1.0965	-
	chr11:32296861-32296907	+	TGCTGCAGGCCACCTCGATGACCTGCCCGGTGCCCTGTCTGCTCTGAGCGACCTGCATGCCCACAA	878	CACCTCGATGACCTGCCCGG	163	CTGTCTGCTCTGAGCGACCTGC	715	0	845	4.05521	3.95524	-9	-7	-2.5	-5.4	3.49795	4.20422	0.0784314	1.01595	-
	chr11:32296885-32296936	+	GCCCGGTGCCCTGTCTGCTCTGAGCGACCTGCATGCCCACAAGCTGCGTGTGGATCCCGTCAACTTCAAGG	1553	CTGTCTGCTCTGAGCGACCTGC	755	GCTGCGTGTGGATCCCGTC	798	0	279	4.19073	3.57519	-7	-10	-0.3	-1.5	3.71052	3.88016	0.0462428	1	-
	chr11:32297081-32297154	+	CTCCGCAGCTCCTGAGCCACTGCCTGCTGGTGACCTTGGCTAGCCACCACCCTGCCGATTTCACCCCCGCGGTGCATGCCTCTCTGGATAAAT	416	CCTGAGCCACTGCCTGCTGGTGACC	173	CCCCCGCGGTGCATGCCTCT	242	1	54	4.86127	7.21901	5	-2	-14.5	-3	3.70688	4.11849	0	1.0024	-
	chr11:32297168-32297214	+	ATAAATTCCTTGCCTCTGTGAGCACCGTGCTGACCTCCAAGTACCGTTAAGCTGCCTTCTGCGGGG	2527	TGCCTCTGTGAGCACCGTGCTGACCT	1699	AAGTACCGTTAAGCTGCC	828	0	711	4.37434	4.27053	4	-7	-7.4	-1.9	3.85949	4.27745	0.00763359	1.02216	-
	chr11:32642740-32642787	+	GCGTCGGCCGAGGGTGAGGGCGGAGCTGCGGGCGGCCCGGGCGGGCTGGCAGCTAGAGTGGGTGCGA	23	AGGGTGAGGGCGGAGCTGC	8	GGGCGGGCTGGCAGCTAGA	15	0	12	3.375	3.26667	-10	-10	-8.5	-9.1	3.13852	4.12832	0.25	1	-
	chr11:32744679-32744725	+	CTGCACCCCAGCTCTACTTGGAGAAGGACTCCTTAGCTCTCCACTGCAAGTAGAGCAGCAGCTCAT	5	GCTCTACTTGGAGAAGGA	3	TCTCCACTGCAAGTAGAGC	2	0	3	3.66667	0	-2	0	-20.5	-3.3	3.62574	3.90371	0	1	-
	chr11:32745279-32745331	+	GCCCCCTGCACCTGAGACACTACTGTGGAGATTGTCACACCTACTCCAGGGTTGCTGTGCTGGCCTAGAGCC	7	CCTGAGACACTACTGTGGAGATT	4	ACTCCAGGGTTGCTGTGCTG	3	0	0	5.25	4.33333	2	5	-11.1	-11.9	3.60985	3.88028	0	1	-
mmu-mir-218-2 MI0000701	chr11:35616839-35616903	+	GGGCTTTCCTTTGTGCTTGATCTAACCATGTGGTGGAACGATGGAAACGGAACATGGTTCTGTCAAGCACCGCGGAAAGCATCG	576632	TTGTGCTTGATCTAACCATGT	572638	CATGGTTCTGTCAAGCACCGCG	2578	1416	4	0.00901791	0.548487	1	2	-22	-14.7	3.87888	3.7533	0.669408	1	0.00119287
	chr11:35776164-35776211	+	TCACAGCAGAGGAAGAACAAGAGGAAGTTGAGAGCTTAAAGAGTATTCGGAAATACTTGACTTCTAA	16	GGAAGAACAAGAGGAAGTTGAGAGCT	14	AAAGAGTATTCGGAAATACT	2	0	10	2.64286	0	-4	-9	-3.8	-2.8	3.60619	3.9758	0	1	-
mmu-mir-103-1 MI0000587	chr11:35782409-35782469	+	TACTGCCCTCGGCTTCTTTACAGTGCTGCCTTGTTGCATATGGATCAAGCAGCATTGTACAGGGCTATGAAGGCATTGAG	9741601	GGCTTCTTTACAGTGCTGCCTTG	194	AGCAGCATTGTACAGGGCTATGA	9741407	0	102	0.664948	0.0648323	2	4	-22.8	-7.5	3.82243	4.13364	0.582459	1.00115	0.022178
	chr11:35789618-35789668	+	CTGGTCATTGGCCTAGCTTCTTCACGTCTCTCTTTAGTTGTTGACCAGGACTTCGGTGGCCACCGTGAGA	60	GCCTAGCTTCTTCACGTC	6	TAGTTGTTGACCAGGACTTCGGTGGC	54	0	4	1.16667	0.148148	14	22	0	-14.8	3.76374	3.46935	0	1	-
	chr11:35790231-35790286	+	GTGTCTTTCTGAAGTCAGCGTGGGCTGATGCTGAAATCTGCAGCTTGGGGATCTGACTGAACTCACAAACTAGTT	15	GAAGTCAGCGTGGGCTGATGC	3	GCAGCTTGGGGATCTGACTGAACTCA	12	0	0	0	3.75	3	5	-14	-4.1	3.71551	4.19384	0	1	-
	chr11:41499600-41499668	+	GATGGTTTTGAACAGGCTAAAAGTTGGTCTTCAGGTTGTGGCAGTCAAAGCTCCAGGATTTGGGGACAATAGGAAGAACCAGCTTAAA	23	AACAGGCTAAAAGTTGGT	8	AGGATTTGGGGACAATAGGAAGAA	15	0	1	4.875	3.93333	-11	4	-2.6	-9.6	3.74436	4.11978	0.4	1.30435	-
	chr11:43712745-43712806	+	TTTGGTTGCTTAAAGAGACTGTTTATGTGGGAAGGTAAGGGTGCCATCCAGATCAGAGGACAGGAGAAAGTAGTATGAGCA	58	TAAAGAGACTGTTTATGTGGGAAGGT	47	TCCAGATCAGAGGACAGGAGAAAGT	11	0	0	1.61702	1.45455	4	0	-8.2	-8.3	3.69886	4.06364	0.285714	1	0.49174
	chr11:46465849-46465923	+	CCCCACACAATACACTCGAGGGGAAGGGGGGCTGGGGCGCAGCAGACTGGTTACCTACCCCACACTAAGGAAGATGGGGCCCCACCCCGTGGAT	20	TACACTCGAGGGGAAGGGGGGCTG	9	AAGGAAGATGGGGCCCCA	11	0	2	10.5556	12.4545	-16	-22	0	-6.7	3.64572	3.80148	0.333333	1.1	-
	chr11:46465905-46465953	+	ACCCCACACTAAGGAAGATGGGGCCCCACCCCGTGGATGCTGCAGCAGAGTGAGGATGGGGGCCCACT	18	AAGGAAGATGGGGCCCCA	6	TGGATGCTGCAGCAGAGTGAGGATG	12	0	8	3	2	-23	-16	0	-6.8	3.52816	4.33139	0.5	1	-
	chr11:46728078-46728125	+	GCAGATGTACCGCACTGAGATTCGGATGGCCAGGATGGCAAGGAAAGCTGGCAACTTCTATGTGCCC	101	CGCACTGAGATTCGGATGGCCAGGA	5	AAGGAAAGCTGGCAACTT	96	0	21	0	3.40625	-6	-12	-8.5	-5.4	3.864	3.60759	0.506173	4.27723	-
	chr11:48800468-48800525	+	CAGCCATGACCGAGCAGATGACCCTTCGCGGGACCCTTAAGGGCCACAATGGATGGGTAACACAGATCGCCACCACA	86	CGAGCAGATGACCCTTCGCGG	29	ATGGATGGGTAACACAGAT	57	0	52	4.68966	4.50877	2	-1	-8.3	-1.5	3.76588	3.75417	0.428571	1.02326	-
	chr11:48800522-48800568	+	GGGTAACACAGATCGCCACCACACCGCAGTTCCCGGACATGATCCTGTCTGCGTCTCGAGGTACGG	47	GATCGCCACCACACCGCAGTTCCC	27	CATGATCCTGTCTGCGTCT	20	0	2	4.96296	4.2	-13	-17	0	-4.1	3.82504	4.4377	0.444444	1.08511	-
	chr11:48800877-48800930	+	GCAATGATGACCCCAACATGCCATCTGAGTGGCTTTGCTGAAATCCAGAGGCTGTTTCTGAGCTGTTGTCGCC	3248	CCCCAACATGCCATCTGAGT	293	CCAGAGGCTGTTTCTGAGC	2955	0	2	9.59386	4.19425	2	1	-10.9	-5.9	3.73849	4.59144	0.0379404	1.00031	-
	chr11:48801669-48801745	+	TAGACAAGACCATCATCATGTGGAAGCTGACCAGAGATGAGACCAACTATGGCATACCACAGCGTGCTCTGAGAGGTCACTCCCACTTCGTTAGTG	772	CATCATCATGTGGAAGCTGA	686	GTGCTCTGAGAGGTCACTCCCAC	86	0	3	7.27843	6.90698	8	11	0	-9.8	3.83112	4.13649	0.437956	1	-
	chr11:48801722-48801776	+	ATACCACAGCGTGCTCTGAGAGGTCACTCCCACTTCGTTAGTGATGTTGTTATCTCCTCTGATGGTCAGTTTGC	86	GTGCTCTGAGAGGTCACTCCCAC	60	TAGTGATGTTGTTATCTCCTCTGATG	26	0	151	3.6	4.5	4	7	-7.8	-9.6	3.78037	4.27083	0.25	1.02326	-
	chr11:48802337-48802410	+	TTCTCCTCTGACAACCGGCAGATTGTCTCTGGGTCCCGAGACAAGACCATAAAGTTATGGAATACTCTGGGTGTCTGCAAGTACACGGTCCAG	226	ACAACCGGCAGATTGTCTC	65	TGGAATACTCTGGGTGTCTGCAAGTA	161	0	1	6.58462	3.71429	1	9	-6.1	-4.6	3.91122	3.91937	0.272727	1	-
	chr11:48803445-48803492	+	CCGCTTCTCCCCGAACAGCAGCAACCCTATCATCGTCTCCTGCGGATGGGACAAGCTGGTCAAGGTA	109	CCGAACAGCAGCAACCCTA	33	CCTGCGGATGGGACAAGCT	76	0	10	4.87879	4.69737	7	9	-5.4	-15.2	3.87294	4.04677	0.181818	1.01835	-
	chr11:48803923-48803969	+	CCTGAACACAGTGACTGTCTCTCCAGATGGATCCCTCTGTGCTTCTGGAGGCAAGGTATTTGGGTT	107	GTGACTGTCTCTCCAGATGGAT	90	GTGCTTCTGGAGGCAAGG	17	0	28	2.16667	9.58823	0	2	-12.7	-7.8	3.74931	4.40529	0.7	1.01869	-
	chr11:48805589-48805643	+	GCAAGAAGTTATCAGCACCAGCAGCAAGGCAGAGCCACCCCAGTGTACCTCTTTGGCATGGTCTGCTGATGGCC	32	ATCAGCACCAGCAGCAAG	24	ACCTCTTTGGCATGGTCT	7	1	13	5.33333	4.57143	-5	-4	-6.4	-5.7	3.7245	3.88506	0	1	-
	chr11:48805996-48806051	+	TTGCTGGCTATACAGACAACTTGGTGCGAGTATGGCAGGTAACTATTGGTACCCGCTAAAAGTTTTATGACAAAG	58	TACAGACAACTTGGTGCGAGTATGGC	38	GGTACCCGCTAAAAGTTT	20	0	20	9.68421	10.95	-7	-15	-1.9	-4.1	3.81586	4.63148	0.28	1	-
	chr11:48823861-48823928	+	ATTGTTGGAGAAAGAGACAGAGAGGCAGAGACACCACACCCCCTGCCTATGCCTCAGGATGCAAGAAGTAGTCTTTTTGTCTTTAGA	132	AAAGAGACAGAGAGGCAGAGACA	27	TCAGGATGCAAGAAGTAGTCTTTT	105	0	92	2.48148	1.8	10	-1	-6.8	-4.5	3.73776	4.05653	0.711538	1.66667	0.821976
	chr11:48853652-48853731	+	CACTGGTCTTGTAAACCAGGGGTCGCGAGTTCAAATCTCGCTGGGGCCTTAAGGTTACTTTTTCACCATTATAGTCCAGGACCAGAACATGAAGAGGAA	9059	GTAAACCAGGGGTCGCGA	9030	ATAGTCCAGGACCAGAACA	29	0	33	2.3619	9.72414	11	12	0	-18.8	3.91912	3.31969	0.0987426	1.00066	-
	chr11:48853719-48853773	+	ATTATAGTCCAGGACCAGAACATGAAGAGGAAATGCTGGAACTGTGTTTCTGGGTCTGTTCTTTTGCTTCTCAT	159	AGGACCAGAACATGAAGAGGAA	58	GTTTCTGGGTCTGTTCTTT	101	0	5	6.41379	1.9604	-2	-4	-9.6	-1.4	3.78607	4.12113	0.4	1.00629	-
	chr11:48853754-48853809	+	CTGGAACTGTGTTTCTGGGTCTGTTCTTTTGCTTCTCATGAAGCCGCAACCCAGAGCTGAATTCCTGTGCCCTTG	101	GTTTCTGGGTCTGTTCTTT	98	AACCCAGAGCTGAATTCC	3	0	26	1.53061	0	7	8	-12	-5.5	3.66478	3.84175	0.4	1	0.821976
	chr11:48856310-48856359	+	GATTCTCGCTTTGGGTGCGAGAGGTCCCGGGTTCAAATCCCGGACGAGCCCAAGCATTTTACATTTGTT	68845	TTGGGTGCGAGAGGTCCCGGGT	68124	CAAATCCCGGACGAGCCCAAGCATTT	721	0	3216	0.459544	1.05687	-3	7	-16.4	-9.9	3.84368	3.95356	0.0153608	1.55195	-
	chr11:49250583-49250639	+	TAGCAGGAAGGCCAACCAGACCGGACGAGGCCGCTCCAGCGCTGGGTGTTGCCGGTCCGGGGCGAGCCTGGTTCCA	42	GCCAACCAGACCGGACGA	36	CTGGGTGTTGCCGGTCCGGGGCGAG	6	0	1	5.13889	3.5	-7	3	-18.1	-8.1	3.67016	4.28164	0.4	1	0.821976
	chr11:49251565-49251623	+	CTCACTTTCTGCTTCGGACGTCAAGGTATTGCCATTCTAATCCAGACATCAAGGGCGGTGGAGAAGACAAAAGTCGGT	80	GCTTCGGACGTCAAGGTATTGCC	54	TCAAGGGCGGTGGAGAAGAC	26	0	16	2.07407	1.26923	15	12	-3.2	-7.3	3.89779	4.38598	0.113924	1	-
	chr11:49261079-49261132	+	TTGTTGCACTATCGGCCCTCAGCTGAGCGTTTCCCCATTATTGTCAGTCAGGACTGTGGGCATGAAGAGACAG	52	ATCGGCCCTCAGCTGAGCGTTTCCCC	6	GTCAGTCAGGACTGTGGGCAT	46	0	6	0.666667	3.06522	4	-2	-16.4	-5	3.87455	4.03615	0.8	1	0.49174
mmu-mir-340 MI0000623	chr11:50069719-50069784	+	CTTGGTGTGATTATAAAGCAATGAGACTGATTGTCATATGTCGTTTGTGGGATCCGTCTCAGTTACTTTATAGCCATACCTGGTA	525716	TTATAAAGCAATGAGACTGATT	516145	TCCGTCTCAGTTACTTTATAGCC	9362	209	2	0.0158289	0.0697501	2	2	-13.4	-10.8	3.82837	3.95866	0.358149	1	0.0136103
	chr11:50131356-50131433	+	GCCTCTCGGCTCCTCTCGGCTCGGCTCGGGCGCGGCGACGGCGGCGCGCGCTTCCGCCTCACGGGCTCTGGCCCGGTGCGAGCGGCCGCGGGATGTG	35	TCCTCTCGGCTCGGCTCGGGCG	29	CTGGCCCGGTGCGAGCGGCC	6	0	2	0.482759	2	-7	-7	-15.2	-12.9	3.17138	4.20161	0	1.02857	-
	chr11:50131413-50131462	+	CTCACGGGCTCTGGCCCGGTGCGAGCGGCCGCGGGATGTGGCTCGGGCCCGAGGAGGTGCTGGTGGCTA	10	CTGGCCCGGTGCGAGCGGCC	6	CTCGGGCCCGAGGAGGTG	4	0	5	2	4	2	2	-14.1	-12.7	3.39918	4.33726	0	1.1	-
	chr11:50175028-50175083	+	TCATATGGCCATGGGAAATGACAGTGACGAGGCTGAAGGCTGTGCTTCGTTGCTGTCACTTCACAACACGCCTCT	28	ATGGGAAATGACAGTGACGAGG	19	TTCGTTGCTGTCACTTCACA	9	0	0	1.89474	3.88889	1	-1	-21.5	-4.6	3.85884	4.19248	0	1	-
	chr11:50292501-50292548	+	AGGGAAGCCCGAGGCGGGCTCAGTGCGGGAGAGTGAACTGTGACTGACGGGAACCTATCCAAGAAGA	108	GAGGCGGGCTCAGTGCGGGA	62	GTGACTGACGGGAACCTA	46	0	7	2.30645	7.45652	4	1	-2.9	-2.7	3.65465	3.8634	0	1	-
	chr11:50325901-50325981	+	GCGCGCCGCGGAGGGCGGACGGATCTGGCACGCGTTCTCGCGTGGGTCGCCCTAGTCCCTCAGGGCGGGTGTGTTGGACATCCAGAAGACGGCTTTCCGA	43	GAGGGCGGACGGATCTGGCAC	24	GTTGGACATCCAGAAGAC	19	0	2	4.08333	5.21053	-6	-9	-6.4	-6.6	3.71579	3.65805	0.2	1	-
	chr11:50377787-50377843	+	AGCCACGCCGAGGCTTTTTGTGGAGGTGAGTGACTTTCCGTCTTCGACTGCTGCCCGAGCTCTCCACGGACACCTC	203	AGGCTTTTTGTGGAGGTG	170	CTTCGACTGCTGCCCGAGCTCTCCA	33	0	9	1.12941	1.48485	-17	-10	-8.5	-10.7	3.65725	3.98211	0.037037	1.00493	-
	chr11:50430665-50430712	+	CCCGGTGGGTGACACCAATTGCAGAGCCCCGTGCCGCGCCGCGCGGCACAGCTCCGCGGAGCAGCTC	10	GACACCAATTGCAGAGCCCCGTGC	6	CGCCGCGCGGCACAGCTCCGC	4	0	8	1.16667	2.5	-9	-12	-3.6	-3.1	3.5433	3.94647	0	1	-
	chr11:51263231-51263285	+	GCGGTTTGGCGACATTTCTCGGCCAAAAGGCCGCTTGCTTTTGCGGAGGTGAGGTGGGCAGTGTCGCGCGGAGC	15	GACATTTCTCGGCCAAAAGGC	2	GAGGTGAGGTGGGCAGTGT	13	0	11	0	3.30769	1	-1	-4.2	-6.9	3.62788	4.1562	0	1.06667	-
	chr11:51606116-51606171	+	GGCCGCCCGCCCCGAGGCCCGAAGTAGCCCAAGCACCGCGCGAGCGGCCCAGATCGGCCTCACAGTCGACCCCGC	76	CCCGAGGCCCGAAGTAGCCCAAG	73	CCCAGATCGGCCTCACAG	3	0	12	0.191781	3.66667	5	1	-11.5	-8.2	3.30485	3.9027	0	1	-
	chr11:51637973-51638039	+	ATAGTGAGCCACAGAGATGCTGGGAGCTGACCAACATTCTCTGCTTAATAAAAGAGGAAGCTGTGGCTCACAACCTGCTGAAACAC	10	ACAGAGATGCTGGGAGCTG	4	AAGCTGTGGCTCACAACCT	6	0	2	1.5	2.66667	12	12	-1.8	-20.7	3.74107	3.6823	0	1	-
	chr11:51756529-51756592	+	GCCGTGCTCTCTGTCCCCGGGGAGCTGCCCCGAGGGCACCTGACAGTCCCGTGTCCGGGCCCGGAGGACCGTGCACGGACTCG	57	CTGTCCCCGGGGAGCTGCCCCGAGG	47	TCCGGGCCCGGAGGACCGTG	10	0	12	0.382979	3.5	-7	2	-14.3	-12	3.47199	4.31782	0.25	1	0.821976
	chr11:51756580-51756634	+	TGTCCGGGCCCGGAGGACCGTGCACGGACTCGCCTGCCACGTCACGGACTCCCGCCGCCCGCCGGAAGTAGCCT	68	CGGAGGACCGTGCACGGA	16	ACGGACTCCCGCCGCCCGCCG	52	0	2	6.125	0.634615	7	10	-11.2	-10.6	3.51592	4.64711	0.5	1	-
	chr11:51791437-51791484	+	GCAGTACATCGATTAGCAGCGGCCGGCCCACACACTTCCAGCCCTCAGAGATCCATCCCCCAACATG	5	GATTAGCAGCGGCCGGCC	2	CTTCCAGCCCTCAGAGATCCATC	3	0	8	0	0	-1	4	-7.8	-0.7	3.62825	3.45099	0	1	-
	chr11:51856718-51856778	+	GAAGGTGTCTAGGACTGGACCGGCTGCACGTGAGCCCAGTGCGGGGTCATGTGCATCGGCTCAGCCCGGTTCGGCACCCG	73	AGGACTGGACCGGCTGCACGTGA	69	TGTGCATCGGCTCAGCCCGGT	4	0	12	1.56522	0.25	3	2	-21.6	-9.6	3.76512	4.12297	0.6	1	0.0404501
	chr11:51856757-51856835	+	TGCGGGGTCATGTGCATCGGCTCAGCCCGGTTCGGCACCCGGACGTGCTGCGTATCAACAAAATGAAACTCGGGAGACAGAAGGGCAGATAGCTCCAG	94	TGTGCATCGGCTCAGCCCGGT	9	TGAAACTCGGGAGACAGAAGGGCAG	85	0	2	12.7778	3.71765	-5	-1	-11.6	-8.4	3.86254	4.49234	0.133333	1.02128	-
	chr11:52001646-52001705	+	AGCCCTGTATTGGGGATTTGTTAGTTCTAGGGACCGGAACAGTGTAGTAGATGCGGAATTCTTTAACTCAAGAAGGGGG	76	TGGGGATTTGTTAGTTCTAGGGACC	30	TAGTAGATGCGGAATTCTTTAACTC	46	0	8	3.36667	4.58696	-1	-1	0	-10.3	3.823	3.85111	0.125	1.02632	-
	chr11:52001680-52001730	+	CGGAACAGTGTAGTAGATGCGGAATTCTTTAACTCAAGAAGGGGGAAGCGCATGAGACTCCACTGCTCAC	50	TAGTAGATGCGGAATTCTTTAACTC	35	GGGAAGCGCATGAGACTC	15	0	2	0.4	11.5333	9	0	-7.6	-14.9	3.89221	4.23643	0.166667	1.02	-
	chr11:52004312-52004391	+	CCGGCAAGGTCGGCCAGGAGAGGAGGTGTGGTGTCCCGGGCCGGCTGGGACTTGCACGCAGCCGGGCCGGCGGGACTACAGGATGGGCTGAGGCGGCGG	86	CGGCCAGGAGAGGAGGTG	26	CGGCGGGACTACAGGATGGGCT	60	0	2	8.15385	2.86667	-11	3	-2.7	-12.9	3.50803	4.45402	0.5	1.01163	-
	chr11:52099057-52099105	+	CATGGACGAGAAGTTGTTCACCAAGGAGCTGGACCAGTGGATCGAGCAGCTGAACGAGTGCAAGCAGC	52	AAGTTGTTCACCAAGGAGCT	18	ATCGAGCAGCTGAACGAG	34	0	6	7.33333	4.52941	8	6	-8.2	-4	3.69035	4.17925	0.333333	1.01923	-
mmu-mir-3061 MI0014023	chr11:52126758-52126825	+	TACTGTGGGGCAGTGGGCCGTGAAAGGTAGCCTGGTGGTCCCCTTTGAGCTAAGGCTACCTTTGATAGTCCACTGCCCCACGGTGCA	1241	CAGTGGGCCGTGAAAGGTAGC	957	CTACCTTTGATAGTCCACTGCC	284	0	8	0.0282132	0.0633803	1	2	-25.4	-23.8	3.77987	3.48341	0.331915	1	0.00158912
	chr11:52360595-52360641	+	CTCCGGAAATCAAGGTTGGAGCAGAGGGGACAGTAGCCGCTCTGACCTATACAGCGCCACTTCCAG	67	CAAGGTTGGAGCAGAGGGGA	36	AGCCGCTCTGACCTATACAGCG	31	0	0	5.47222	0.0322581	-1	1	-13.2	-5.4	3.87279	4.30426	0	1	-
	chr11:52376431-52376507	+	AAACCACCAAAGTGAACGGCAGCCTGGAAACCAAGTACAGATGGACTGAGTATGGGCTGACGTTTACAGAGAAGTGGAACACAGACAACACCCTGG	50	AGTGAACGGCAGCCTGGAAACCA	24	TACAGAGAAGTGGAACACAGAC	26	0	4	9.79167	8.30769	19	18	0	-7	3.67082	3.97581	0.375	1.04	-
	chr11:52385588-52385648	+	ACAGGAATGACGGGACAGAGTTTGGTGGCTCCATTTACCAGAAGGTGAACAAGAAGTTGGAGACTGCTGTCAATCTCGCC	102	CGGGACAGAGTTTGGTGGCTCCATTT	22	ACAAGAAGTTGGAGACTGCTGT	80	0	8	1.68182	2.4875	2	-11	-12.6	-4.4	3.85004	3.94272	0.346154	1.08824	-
	chr11:53200901-53200957	+	ACAAGGCAATGTCGATTGGAAGACAAGGTCGAGTGCAAGTTGAAGATATTGTCTTCCTAATTCGAAAGGATCCAAG	62	GTCGATTGGAAGACAAGGT	9	TATTGTCTTCCTAATTCGAA	53	0	6	1.66667	0	1	0	-17.2	-5.3	3.80972	3.91708	0.333333	1	0.0404501
	chr11:53399872-53399931	+	GTACCACTCAGAGGAGAACTGTCGGCAAAAAACAACCCAAAAAACCTGAGAAGTCAGCTGCTGAAGAGCCTCGTGGAGG	71	GAGGAGAACTGTCGGCAAAAAACAA	17	GAGAAGTCAGCTGCTGAAGAGC	54	0	3	3.23529	0.037037	-3	-6	-8.5	-7.2	3.59847	4.28678	0.3	1.01408	0.821976
	chr11:53415440-53415492	+	TAATGCAAGCATCATGACAGATCTGGCTCGTTACACCCGGCAGGGACTGCATTGGCTTCGGCAGGATGCCAA	23	ATCATGACAGATCTGGCT	10	GGACTGCATTGGCTTCGGC	13	0	8	2.7	3.07692	5	7	-4	-5.4	3.83679	4.21226	0.5	1	0.49174
	chr11:53417677-53417734	+	GTGCTTTCAGCCCCGCTGCTGCAGTTCGGGGCTCTGCTTTCCAGCTCTGGGCTGTGTGCAGCGCATTCTAGTGCGCC	36	CCCCGCTGCTGCAGTTCG	6	TCTGGGCTGTGTGCAGCGCATT	30	0	2	0	0.633333	-2	1	-20.2	-7.5	3.45688	3.12526	0.5	1	0.177013
	chr11:53418279-53418341	+	TGGGAGAGGCTGGGCTGTGGGAGCACTCCCCTCCATGCATTCAAGATTACACAGCCTAGCCCATGTCCCATTCTGGCTGGAG	8	TGGGCTGTGGGAGCACTC	3	TACACAGCCTAGCCCATGTCCCATT	5	0	5	0	3.2	7	14	-13.7	-12.8	3.71822	3.66731	0.166667	1	-
	chr11:53418869-53418923	+	GCCTAGCTCAATTGAGAAGGGGGATGCTGTACACTCTTCTAGGTATGAGGGTATGCGACTTTGGATCTTAAAAT	124	ATTGAGAAGGGGGATGCTGTACACT	101	TAGGTATGAGGGTATGCGACTTTGG	23	0	8	3.36634	4.34783	-10	-15	-3.3	-1.6	3.82848	4.20485	0.454545	1	-
	chr11:53770072-53770118	+	TCCTTCGTCGAGGTAGGACGTGCTTTCACAGTCTAAGCCGAACCGAACCGAACCGAACCGAACCGA	505	AGGTAGGACGTGCTTTCA	494	AAGCCGAACCGAACCGAACCGA	11	0	120	2.97368	1.63636	3	6	-8.3	-4.9	3.67681	4.01169	0.169014	1.1505	0.49174
	chr11:54515697-54515768	+	GTGAACGCATCACCCTGCGCTGCGGTCTGTGTAGACCAAATGACTTTTTATTTTTAACTGGACATCTGAGCAGTGGTAGATTTTTCAACTA	10	CACCCTGCGCTGCGGTCTGTGTAGAC	2	AACTGGACATCTGAGCAGTGGTAGAT	8	0	0	0	1.5	4	2	-9	-5.7	3.89092	4.29642	1	1	0.177013
	chr11:54522973-54523020	+	TCATTTCCCTCCCGGTGGGGCTGGCGTACACCCGGAGCTGGAGAATGGGCAGCTAGACGCAGGCTAG	243	CCCGGTGGGGCTGGCGTA	165	CCGGAGCTGGAGAATGGGCAGCTAGA	78	0	67	2.21212	2.58974	14	22	-2.2	-9.9	3.80554	4.50741	0.206897	1.00412	-
	chr11:54866500-54866552	+	TGGCTGACGAGATTGCCAAGGCTCAAGTGGCCCAGCCCGGCGGCGACACGATCTTCGGCAAGATCATCCGCA	24	GATTGCCAAGGCTCAAGT	12	GGCGACACGATCTTCGGCAAG	12	0	15	4.25	2.5	-4	-1	-10.1	-6.8	3.75756	4.34625	0	1.125	-
	chr11:54870357-54870407	+	GGTTAAAGCAGGTTGGGGATAAAGTGTCCTTCTCTAGATAGTTGGCAAGCTCCAGTAAGATAAATGGCAC	58	GGTTGGGGATAAAGTGTCCTTC	7	TAGATAGTTGGCAAGCTCCAGTAAGA	51	0	36	5.28571	1.96078	21	25	0	-1.6	3.76902	4.25231	0.571429	1.17241	-
	chr11:55109625-55109692	+	CTCTAACTCTATCCTCCTACGGTTCTCTACCCTCTCTGGAAATCATTGCAACCTGACCTGAGGGAGGATGGACCAGGCCCAACATCT	24	ATCCTCCTACGGTTCTCT	4	ACCTGAGGGAGGATGGACCAGG	20	0	1	3.5	3.1	4	8	-10	-6.1	3.71629	3.6902	0.4	1	0.821976
	chr11:55233290-55233364	+	AGACAATGAGACACTGCTCAGGCTGGAGGTATTTACGGTGTATTTAAGCTTAGGGTTCAGGCTCTTGACTTCAGACCTGGCATCACAGCTTCAG	8	ACACTGCTCAGGCTGGAG	4	TGACTTCAGACCTGGCATC	4	0	1	2.25	1.25	-3	1	-17.3	-7.1	3.80682	4.23444	0	1	-
	chr11:55418517-55418575	+	CACACCATTCTGGGGGTCTGCATCTGTTTGGGAATATCTTAAACCTAAAAGCTGTGGACACCCATCATCTCTTAAACA	11	TGGGGGTCTGCATCTGTTTGGG	3	AAAAGCTGTGGACACCCATCAT	8	0	0	0.666667	0.625	3	4	-16.4	-0.9	3.74475	3.71881	0.825	1	-
	chr11:55468774-55468836	+	TCGCCAGCCAGAGGGTGATCAAAGATGGGATGTTGTCTCTGCAATCACAAGATTGGAAAACCTGAAAACGTCCAGGAGCCAC	15	GAGGGTGATCAAAGATGGGATGTTGT	9	ACAAGATTGGAAAACCTGAAAACGTC	6	0	2	4.44444	2.66667	-18	-18	-4.7	-3	3.77792	3.98071	0	1	-
	chr11:55482764-55482829	+	TAGATTAAAGTTGCCATGATCTGAAGAGAGAGGGCTTTGCAGTGTCCTCCCTCTATATGAAATGGCTGGACAGTAAACCACCGCT	1441	TTGCCATGATCTGAAGAGAGAGG	85	CTCTATATGAAATGGCTGGACAGTA	1356	0	38	4.58824	1.0118	5	5	-11.1	-5.4	3.88879	4.12332	0.0621118	1	0.821976
mmu-mir-7652 MI0024992	chr11:55501227-55501281	+	TCTCGCTGTAAGGGCACAGGGATTTCAGGCATGTGCCACCATGTCTGGCTTTCCTGTGGCTTCTGGCGATTAGT	98	AGGGCACAGGGATTTCAGGCA	74	TCTGGCTTTCCTGTGGCTTCT	24	0	0	1.2973	0	2	2	-20.5	-7.5	3.80357	3.85622	0.625	1	0.0136103
	chr11:57217823-57217876	+	GCCAATGTGACAGGTTTCCAACTGGTGAACTACACAGACACGATCCCAGCCAGAATCATGCAGCAGTGGAGGA	12	CAGGTTTCCAACTGGTGAACT	9	ACGATCCCAGCCAGAATCATGCAG	3	0	6	2.33333	0.333333	-1	3	-9.5	-8.8	3.76878	4.43352	0	1	-
	chr11:57784940-57785007	+	GCATGTTCCCTAAGTGTTAGGAATCGCCTGGGCAGCCTTGAGCCATGAGGTTGCCCTTGCAGACAGGACAGTGCCCTAGAAAGGAAG	76	TAAGTGTTAGGAATCGCCTGGGCAGC	5	GCAGACAGGACAGTGCCCT	71	0	1	2.4	0.28169	9	2	0	-1.5	3.80763	3.98848	0.0357143	1	-
	chr11:58051678-58051731	+	GGAAAGTCATGTGGGCTGGGTGATGGATTCTCGGGAGCACAGGCCCAGGACTGCTTCTATTAGGTACTGTGGC	23	GTGGGCTGGGTGATGGATT	13	CAGGACTGCTTCTATTAG	9	1	2	5.15385	3.22222	16	15	0	-5.8	3.7917	4.45596	0.4	1	-
	chr11:58058810-58058865	+	GTGGGGTGGTTGAGGATCTGTGGGGTGCCCAGAAGAGCGAACAAGAGAAGGGACAGACCTAGAGTACTAAGAATG	28	TGAGGATCTGTGGGGTGCCCAGAAG	13	AAGGGACAGACCTAGAGT	15	0	6	3.84615	9.6	9	3	-8.6	-8.7	3.62814	4.15922	0	1	-
	chr11:58059301-58059380	+	AGGAAACCAAAGGATCTCAGTGGGGGTGGGAGCTTCAGCCTCTCCCCTCGCCCCCTCGCCCCACCCCAGAGACGCTGCTCACACCAGAAGAGACTATTG	9	AGGATCTCAGTGGGGGTGGGAG	3	CCCCAGAGACGCTGCTCACACCAGAA	6	0	7	0.666667	4.16667	6	10	-5.8	-1.7	3.7256	3.94585	0	1.22222	-
	chr11:58059756-58059814	+	TTGGACTGACTAGAACTTTCCTCGAGACTGAGTTGCATGTACGGGGCCTCCTACCTGGAGGCAAGAGTTGGGGCAGTT	31	TAGAACTTTCCTCGAGACTGAGTTGC	26	TCCTACCTGGAGGCAAGAGT	5	0	14	5.65385	1.2	2	-4	-1.1	-5	3.81073	4.25679	0	1.09677	-
	chr11:58060432-58060509	+	CACCAGGAGCTGAGGAGGGTAATGAAGGACTGAGCACACAGGCTGGGAGACTTCATGCTAACCCTACACTTGGACCTAGGTGGCACAAGGGGGTGTG	66	TGAGGAGGGTAATGAAGGACTGAGCA	62	CTTGGACCTAGGTGGCACA	4	0	4	12.0161	8	22	15	0	-13	3.64497	4.521	0.416667	1	-
	chr11:58104024-58104104	+	AGTAGGCGAGTCGGGAGGGCGGACGGGTAGAGTGGTGCAACCTCTTGGTTTGGTGCCCATCGTCGGCCGCTCTGGGCGCCAGGACTCACGTCTCCCTGTC	71	TCGGGAGGGCGGACGGGTAG	37	GCCGCTCTGGGCGCCAGGACTCACG	34	0	3	2.02703	0.205882	10	14	-11.1	-9.2	3.74196	4.39366	0.166667	1	-
	chr11:58322973-58323042	+	ACAGGCGGGCGCCGGCGCCCCAGTGACGCGAGCCTGCGGGGCGCTGAGGCAAGACACACGCTTCCTCGGGTCTCCTGAAGCTGTCACTA	71	GCCGGCGCCCCAGTGACGCGAGCCT	4	ACACGCTTCCTCGGGTCTCCTGAA	66	1	0	11	1.13636	-19	-20	0	-12.3	3.66047	4.177	0	1	-
	chr11:58323461-58323514	+	TGCCCTGGCAGAGGGCGGAGTTGACATGGTGTGCCCACAGTGTCACAGGGCAGGTTTAGCTAACCTGTCTCTC	12	GAGGGCGGAGTTGACATG	7	ACAGGGCAGGTTTAGCTAA	5	0	7	2.85714	1.4	6	7	0	-7.4	3.76446	3.81557	0.25	1	-
	chr11:58346212-58346267	+	ACGGACACGCTAAGCTTATTGAGTCTGCGCACTGTGGCCTCTGACCTGCAGAAGTGTGACTCAGTGGAGCACCTG	7	TAAGCTTATTGAGTCTGCGCACTGTG	3	TCTGACCTGCAGAAGTGTGACTCAGT	4	0	1	3	1.25	-7	-7	-14.5	-5.6	3.77283	4.26024	0	1	-
	chr11:58954689-58954747	+	AATTCGTTTTCGCTAGGTTTCTTTTCTGTTTTTGCGTACTTTTGGTTATCAGTGGAAGATGTCTGGTCGTGGCAAGCA	206	CGCTAGGTTTCTTTTCTGTTTTTGCG	45	TGGTTATCAGTGGAAGATGTCTGGTC	161	0	49	2.84444	4.63354	-1	0	-13.4	-5.3	3.5972	4.09045	0.352941	1.04854	-
	chr11:58954884-58954934	+	TGGTGCCCCGGTGTACCTGGCGGCTGTGCTAGAATATCTGACTGCTGAGATCCTGGAATTGGCTGGTAAT	178	GTGTACCTGGCGGCTGTGC	10	TATCTGACTGCTGAGATCCTGGAATT	168	0	60	4.7	3.02381	-22	-14	0	-7.3	3.65383	3.93099	0.228571	1.07865	-
	chr11:59163556-59163609	+	TCCAGGCCACACCGTCCGCGGGGTTGCTGCCAAGAAGGCCAAAGCCACGGGCTAGGCAGTGACTCGCGGTCCC	68	ACCGTCCGCGGGGTTGCTG	10	CACGGGCTAGGCAGTGAC	58	0	5	1.2	2.37931	-11	-12	-6.2	-5.9	3.67314	4.37155	0.25	1.02941	-
	chr11:59165493-59165555	+	CTCCATAAGATCTGGCTTTAGGCACGTCTGTATGGCATTTTCTTAATTAGTGATTGATGGAGGAGGGCCAGGCCCATTGTGA	7	TCTGGCTTTAGGCACGTCTGTATGGC	3	TAGTGATTGATGGAGGAGGGCCAGG	4	0	0	0	1	20	19	0	-12.6	3.82149	3.86356	0.5	1.71429	-
	chr11:59456037-59456094	+	TCTCATCCTCTAGTTCTGTCCTAGGAGCTCCAGACTCCAACTGAACTAGGAGGAATTAATCAGTGTATGAAAAGCTG	9	TAGTTCTGTCCTAGGAGCTCCAGACT	2	TGAACTAGGAGGAATTAATCAGTGTA	7	0	1	0	0	19	19	-4.3	-10.3	3.75268	4.02229	0	1	-
	chr11:59460374-59460432	+	GCCCTAGACATGTGTCAGTGTACAATTCCTTGTAGGGTGCCTCGAGACTCTAAACTTTGCCTAGAACTGAGCACAGTC	14	TGTGTCAGTGTACAATTCCTTGTAGG	7	CGAGACTCTAAACTTTGCCTAGAACT	7	0	4	2.85714	2.42857	-6	-6	-4.2	-2.1	3.87052	3.29643	0	1	-
	chr11:59662874-59662946	+	GCCAACATCTTCAACAAGAGCAAGTGTCAGAACTGCTTCAAGCCCCGCGAGTCGCATCTGCTCAACGACGAGGACCTGACGCAGGTGAGCTG	16	TCAACAAGAGCAAGTGTCAGAACTG	5	TCTGCTCAACGACGAGGACCTGACGC	11	0	0	8.4	4.09091	-14	-13	-8.6	-11.4	3.76589	4.12032	0	1	-
	chr11:59727590-59727641	+	CATGAACCAGTGCACAGATGTGGTGGATGGGGAGGCCCGCACAGGGCAGAAGTTCTCCCTCTGCATCCTGA	8	TGCACAGATGTGGTGGATGGGGAG	5	AGGGCAGAAGTTCTCCCTC	3	0	9	4.2	0	-12	-17	-8.9	-4	3.71651	3.70078	0	1	-
	chr11:59752714-59752775	+	CTTCTGATTCTGGTGACCCTGGGTGTCTTGAAGCCGAGCCAGGTGAGCTGGAGCGTGAACGAGCTCGACGTCGAGAAGAAC	71	TGGTGACCCTGGGTGTCTTGA	8	CTGGAGCGTGAACGAGCTCGACGT	63	0	4	4.25	0.15873	18	21	0	-8.1	3.69938	4.0062	0	1.01408	-
	chr11:59848303-59848355	+	CCTGCCCTTCGTGGCGCTGGAGGACCGGCGCGGCTTCTGGGTGTCGGAGCAGTACGGACGGCTACAGCCTGG	57	GTGGCGCTGGAGGACCGG	21	CGGAGCAGTACGGACGGC	36	0	9	3.28571	4.41667	7	7	0	-12.9	3.613	3.81984	0.166667	1.05263	-
	chr11:60163955-60164020	+	ATGGGTGCTATGACAGAACCGGGAACTGTGGCCTGGAAGAAGCTACTGCTGCTAAGGATAGGGTTTCAGGGAGGGAATCCAATGT	11	TGACAGAACCGGGAACTGTGGCCTGG	7	TGCTAAGGATAGGGTTTCAGGGAGGG	4	0	2	1.42857	2.25	-3	-3	-12	-4.9	3.76948	4.2566	0.333333	1	0.49174
	chr11:60169709-60169764	+	CAGGTGAGAATAGAATTCTGAACTAGGTCTTAGGGGTACCTAGCATGTAGACAGGAGCCTGGCCTAGTAATTCTC	20	TAGAATTCTGAACTAGGTCTTAGGGG	13	TAGCATGTAGACAGGAGCCTGGCCT	7	0	1	2.30769	0.571429	-17	-14	-8.2	-3.3	3.78491	4.17544	0	1	-
	chr11:60537266-60537315	+	CCCGGGACGTGACTTGTGGAACGTCCGCTTCGGGAAGCGATGGCGGCGGGAATGGGGTGTGGGTGCCCG	10	GACTTGTGGAACGTCCGC	6	CGATGGCGGCGGGAATGGGGTG	4	0	6	2	2.25	-5	-1	0	-8.8	3.47598	4.22706	0.5	1.1	-
	chr11:60556276-60556331	+	TCCCTGGGTGTAGAACATTGGTAGATAAAGCAGGTAGGATAGGATGAGATTGGGACTCAGTGGGCTCCTCCAGTC	156	TAGAACATTGGTAGATAAAGCAGGTA	119	TAGGATGAGATTGGGACTCAGTGGGC	37	0	3	2.17647	4.10811	-1	-2	-6.7	-9.8	3.74995	4.39841	0.272727	1	-
	chr11:60556305-60556384	+	GCAGGTAGGATAGGATGAGATTGGGACTCAGTGGGCTCCTCCAGTCCACTGGGGTCCCTAATGTGGATCCCAGGGTATTGCCAACTGTCAGCAGCTCTC	37	TAGGATGAGATTGGGACTCAGTGGGC	33	TGGATCCCAGGGTATTGCCAACTGTC	4	0	16	3.33333	5.25	18	17	-3.3	-5.4	3.75553	4.43556	0.666667	1.05405	-
	chr11:60556954-60557029	+	AGGCTCAGGATGGGAAACAGACCTGTATATGACATGCTTACATGCATGTAAAGGTGTTCTATAATGTATAGGAAGGCAGTAGAGCCCATTAACTG	58	TGGGAAACAGACCTGTATATGACATG	7	TAATGTATAGGAAGGCAGTAGAGC	51	0	12	2	0.529412	4	2	-8	-4.6	3.79065	3.91166	0.25	1.01724	0.49174
	chr11:60699847-60699904	+	GCGGTGGCGGAGGCGGGCGCAAGATGATGAAGTTTCGGTTCCGGCGGCAGGGCGCCGACCCGCAGCGCGAGAAGCTT	10	AGGCGGGCGCAAGATGATG	8	CGGCAGGGCGCCGACCCGCAGCG	2	0	5	4.75	0	-2	2	-8.3	-8	3.51764	4.13372	0	1	-
	chr11:60699881-60699935	+	TCGGTTCCGGCGGCAGGGCGCCGACCCGCAGCGCGAGAAGCTTAAGCAGGAGCTCTTCGCCTTCCACAAGGTGC	7	CGGCAGGGCGCCGACCCGCAGCG	2	CAGGAGCTCTTCGCCTTC	5	0	2	0	2.8	-12	-17	0	-5.1	3.63251	3.98955	1	1	-
	chr11:60777582-60777662	+	CCTGGGACAGTACGGTCCTAGGAGCGGCGACAGTTTCTGCCCTTAGGTCGTGGGGAGACTCATTTGACTGATTCTGCGGTAGCCCGTGGCGAGGATTAAT	209	TACGGTCCTAGGAGCGGCGACAGTT	101	TGACTGATTCTGCGGTAGCCCGTGGC	107	1	21	6.9802	1.78505	-16	-13	-6.6	-2	3.87774	4.13396	0.0952381	1	-
	chr11:60777636-60777694	+	GAGACTCATTTGACTGATTCTGCGGTAGCCCGTGGCGAGGATTAATGACACGATCAGAGCTGGGACTGTTGATGTCGC	257	TGACTGATTCTGCGGTAGCCCGTGGC	106	TAATGACACGATCAGAGCTGGGACTG	151	0	78	1.74528	3.37748	-16	-14	-4.7	-7.3	3.82373	4.00307	0.125	1.13619	-
	chr11:60777679-60777756	+	AATGACACGATCAGAGCTGGGACTGTTGATGTCGCCGGTAGGTTCCGGGGAGTGCTGGTGACCTAGCTTCAGGAACCTTGCGCCGGCCCGGGCAAAC	124	TCAGAGCTGGGACTGTTGATGTCGC	103	TAGCTTCAGGAACCTTGCGCCGGC	21	0	3	2.91262	0.857143	-22	-23	0	-4.6	3.88032	4.10236	0.294118	1.37097	-
	chr11:60777851-60777924	+	TCCCAAACCTTGAGAGTCTGCGGCAATTCGAGTTCTTCGTTGTGTGACAGGGCAGTTTAGGATCCCCGGAAGTGCAAAGAAGGCCGCAAGAAC	73	TGAGAGTCTGCGGCAATTCGAGTTC	39	TAGGATCCCCGGAAGTGCAAAGAAGG	33	1	8	10.359	5.09091	-15	-14	0	-1.2	3.85648	4.02672	0.2	1.0411	-
	chr11:60778537-60778589	+	GCAGTTCCAAGAGCTCTCGGCCGAATTTTCCAAAGCATCTGAGTGCTTGAAGATGGGCAACAGGAAGGCATT	40	GAGCTCTCGGCCGAATTTTCCAAAG	21	TCTGAGTGCTTGAAGATGGGCAACA	19	0	32	2.71429	3.63158	-8	-5	-8.1	-7.3	3.75611	4.13526	0	1.175	-
	chr11:60779288-60779341	+	AAGTCCAGTGTGGAGTCTGTATTGATCAAGATGGAGCAGGAACTTGGCGATGAAGAGTACACGGGGGTGGAGG	85	TGGAGTCTGTATTGATCAAGATGGAG	63	GGAACTTGGCGATGAAGAGTACACG	22	0	13	4.93651	3.86364	2	2	-9.8	-8.5	3.70549	4.26164	0	1.01176	-
	chr11:60779664-60779739	+	AAGAAGCCTATGCGGATAATGAGGGGGCCATCCATTTCCAGGCAAGTGCCGGCTCACCAGAACCGGATGAGACTCAGGAGGGCAACTTGGAAAAT	210	TGCGGATAATGAGGGGGCCATCCATT	3	GAACCGGATGAGACTCAGGAGGGCAA	207	0	1	2.33333	2.2029	-14	-14	-7.2	-3	3.80266	4.33078	0.692308	1	-
	chr11:60779835-60779900	+	CCTACACTCTTTCTGATGAGGACAGTGTGGTGAGCATTCCCCCACAGCGCTACATACAGAAGGACCAGGGGCTCCACGTGGACTT	56	TTCTGATGAGGACAGTGTGGTGAGC	25	TACATACAGAAGGACCAGGGGCTCC	31	0	5	1.68	5.16129	15	14	-6.4	-8.8	3.8407	4.333	0.6	1	-
	chr11:60780012-60780079	+	GAGATGTTAGTAAGATGAGCCTGGATAACTACTCGGATACCACTAGCTACATGGGCAGTGCGGCCTCTACCAGCTCAGACAGAATCC	34	TAAGATGAGCCTGGATAACTACTCGG	28	GGCAGTGCGGCCTCTACCAGCTCA	6	0	8	5.67857	5.16667	-4	-5	-9.2	-4	3.85593	4.11763	0.2	1	-
	chr11:60780218-60780276	+	GGGAGGACACTTGTGGTCCTGGGCGAAGATGAAACCATTGTCAGGAAGCTGGTGACTGCACTGTCCATCTTTGTTCCC	63	TTGTGGTCCTGGGCGAAGATGAAACC	29	AAGCTGGTGACTGCACTGTCCAT	34	0	1	2.27586	3.02941	10	7	-11.8	-11.2	3.78044	4.34882	0.388889	1	0.821976
	chr11:60784182-60784246	+	TTGACTACGTCCCCAGCTTTTTGTACAAAATCTAAGGGTCTCAGCCACTGTGACCAAGACCTGTGACTCAGGGCATGGGGAGGG	18	CCCCAGCTTTTTGTACAAAATCTAAG	4	TGTGACCAAGACCTGTGACTCAGGGC	14	0	15	5	2.71429	-5	-5	-5.7	-8.4	3.87248	4.26045	0	1	-
	chr11:60784475-60784542	+	CCTTAATTTTCCAAGGATCAGCAGTCTGAGCAGGAAGAGAAAGCCCCAGACTGTGGCACTGGAAAAGATGAGGCTATGTAGCCAAAG	31	CCAAGGATCAGCAGTCTGAGCAGGAA	17	TGTGGCACTGGAAAAGATGAGGCTAT	14	0	1	7.05882	8.42857	13	15	-3.8	-7.3	3.73418	4.00829	0.5	1	-
	chr11:60785021-60785075	+	ACTTACCTCCTGAGGGCTTGTGGGCTTTGTAACAGCTAAGTTCTGGCTGGCTGGCTGGCGTGCTGACTAACCAT	22	TGAGGGCTTGTGGGCTTTGTAACAGC	18	TCTGGCTGGCTGGCTGGCGTGCT	4	0	6	1.33333	1.5	-4	-4	-14.9	-4.7	3.67307	4.25348	0	1	-
	chr11:60785349-60785422	+	CTTTCCTCCCTAAACAAGAGAGGAGTTCTGGTTGGTACTGCTGCTTTTAAATTTGCTCCAAAAAGCTGCAGTAAATTAGACCTGGATCAGCAG	22	TAAACAAGAGAGGAGTTCTGGTTGG	17	AAGCTGCAGTAAATTAGACCT	5	0	10	3.52941	3	-14	-18	-2.2	-8	3.78725	3.9829	0	1	-
	chr11:60830729-60830778	+	TCCGTCCTTTAGGTAAAGGCTAGGGATGTTGCAACCTCTTGGTGAGTGGAAATGAGGACGGTGTCCTGT	48	AGGTAAAGGCTAGGGATG	17	GTGAGTGGAAATGAGGAC	31	0	49	1	1.45161	8	8	0	-16.3	3.80521	3.02515	0	1.22917	-
	chr11:60947158-60947235	+	CAATGTCAAGTCTGATGTCTGGAGCCTCGGCATCACCATGGTACGTCTGGGGCTGGGCTCAGCACTTGCTGGCCTGTTGGGATGGATGTCTGTCTGT	76	TCTGATGTCTGGAGCCTCGGCAT	73	GCTGGCCTGTTGGGATGGAT	3	0	1	0.520548	9	-3	-6	-0.8	-2.1	3.67025	4.27337	0	1	-
	chr11:61854397-61854445	+	AGCACAAAGGCAGGCAGGCCCGGGGAGCCCTGCCCAGCGGCCAGGACCGGGGCGCTGGCTCCCCAGTT	15	CAGGCAGGCCCGGGGAGCCCT	5	CGGCCAGGACCGGGGCGCTGG	10	0	4	2.4	1.2	-17	-17	-0.7	-5.4	3.32678	3.88529	0	1	-
	chr11:62000176-62000241	+	AAAAAGTGACAGAGGTGGAGCTAGACTTGCTTATAGAGCTAGCTGTGCAACACTTGTGGGTCTGGAGTCTTTGCTGATCTTCGCT	5	AGAGGTGGAGCTAGACTTGC	2	TGGGTCTGGAGTCTTTGCT	3	0	0	0	0	1	-3	-13	-7.4	3.72447	4.16752	0	1.2	-
	chr11:62005384-62005435	+	TTTTCCTCTCAGACAGCAACTGGCTCAGAATAGAGCAGTGGCTTTACTGACTGAGGCCGGCAGCTCCCGGG	30	AGACAGCAACTGGCTCAG	18	TTACTGACTGAGGCCGGC	12	0	3	1.88889	1.41667	13	13	0	-10.7	3.79357	4.23918	0	1	-
	chr11:62281483-62281546	+	GCCGTGGCTTAGTGGATCTCTGAGGGAGGACCCGTCGGCATGTTCCGGTTGCTTCGCTGGCGTCTGGGTCGAACCCTGCTGCG	130	AGTGGATCTCTGAGGGAGGAC	89	TTGCTTCGCTGGCGTCTGGGTCGAA	38	3	3	6.19101	2.39474	-9	-5	0	-8.2	3.71211	4.35298	0	1	-
	chr11:62281499-62281546	+	TCTCTGAGGGAGGACCCGTCGGCATGTTCCGGTTGCTTCGCTGGCGTCTGGGTCGAACCCTGCTGCG	57	AGGACCCGTCGGCATGTTC	20	TTGCTTCGCTGGCGTCTGGGTCGAA	37	0	4	1.6	1.97297	0	1	-16.4	-8.9	3.64909	3.82637	0	1.35088	-
	chr11:62495084-62495130	+	GCTGGAGCTCTGCTGGAGCTCTGCAGCAGCACCGGTCCTGGTCGCTTCTGCAGAGGCTGTGTCTGA	14	TGCTGGAGCTCTGCAGCAG	11	ACCGGTCCTGGTCGCTTCTGCAGAGG	3	0	3	1.45455	4.66667	-14	-7	-4.5	-3.9	3.40034	3.98327	0.75	1	-
	chr11:62512999-62513050	+	GCGGTTCCTCTGAAGCCTTGGAGAGTGGTCAGACCCTCAGAACAAGAGGGAGAAGCAGAGCAAGAAGTCGT	4	TGAAGCCTTGGAGAGTGGTCAGAC	2	TCAGAACAAGAGGGAGAAGCAGAGC	2	0	2	0	0	3	4	-2.7	-8.5	3.58602	3.75808	0	1	-
	chr11:62551512-62551565	+	CAGTGACGAGAGGCTTTGTCCGGTTCGGCGGTCTTTCTGTGAGGGTGTTTCGACGCGCTGGGCGGTTTGTGCT	609	AGGCTTTGTCCGGTTCGGC	485	TGTGAGGGTGTTTCGACGCGCTGGGC	124	0	82	3.54845	8.45968	-9	-7	-12.3	-4.2	3.4765	3.69048	0.324561	1.0312	-
	chr11:62551595-62551645	+	TTGTTAACAGGTATTTGTCTACGGCGTTTGAATCATGGGAGGATTTAGAGAGGGGGCTTACGTGGTGCTA	95	GTATTTGTCTACGGCGTTTGAATCAT	32	GAGGATTTAGAGAGGGGGCTTA	63	0	140	6.875	1.96825	-1	-1	-9.2	-6.3	3.72422	4.58611	0	1.05263	-
	chr11:62552589-62552640	+	GGTCCTCCGTCTGAGGGGTGGCATGCAGATCTTCGTGAAGACCCTGACTGGCAAGACCATCACCCTGGAGG	199	CTGAGGGGTGGCATGCAGATCT	72	TGAAGACCCTGACTGGCAAGACCATC	127	0	3	2.29167	4.45669	-3	-2	-10.9	-12.6	3.74781	4.46924	0.391753	2.23116	-
	chr11:62552982-62553029	+	GCAGCTAGAAGATGGCCGCACTCTCTCTGATTACAACATCCAGAAAGAGTCGACCCTGCACCTGGTC	384	GATGGCCGCACTCTCTCTGATT	346	ATCCAGAAAGAGTCGACCCT	38	0	15	0.927746	2.10526	0	-1	-13.5	-5.7	3.84327	4.44077	0.0857143	1.04167	0.821976
	chr11:62602877-62602935	+	GCCGTCTTTCTCTGCGGCCATCATGGGATCGTGCTCTTCTCGCTCGTTGAGCTGGTCCCTTCGCCGTGGCCTGCTGGT	780	TCTGCGGCCATCATGGGATCGTG	524	CTCGTTGAGCTGGTCCCTTCGCCGTG	256	0	16	3.20038	4.32422	-8	-2	-15.4	-7.6	3.47221	4.39682	0.0638298	1	-
	chr11:62602995-62603041	+	GCTCCGCCTTGTGCGCTGCACAGATCTAGGGGAGCCTGGTAAGTCGAGGTCTGCATCGCGGGGCGC	20	GTGCGCTGCACAGATCTAGGGG	12	CTGGTAAGTCGAGGTCTGCAT	8	0	4	3.25	2.5	3	2	-9	-17.4	3.72495	3.97131	0.333333	1	0.821976
	chr11:62603104-62603150	+	AAAAAAAGGAAGTGCCGTCCGATGCGACAACTGACGACATCCCTAGTTAGCTGACTGCAGTCGTTT	12443	AGTGCCGTCCGATGCGACAACTG	525	ACATCCCTAGTTAGCTGACT	11918	0	25	4.69714	1.66983	-11	-14	-1.1	-1.8	3.87125	4.14569	0.028436	1.00056	-
	chr11:62603130-62603192	+	ACAACTGACGACATCCCTAGTTAGCTGACTGCAGTCGTTTAAGCCTCGGCGACCCAGTGCTGAACACAAGTGTTCTAATTGC	11581	ACATCCCTAGTTAGCTGACT	11570	CGGCGACCCAGTGCTGAACACAAGTG	10	1	85	1.39551	4	-9	-3	0	-3.3	3.89811	4.04421	0.0255428	1.00734	-
	chr11:62603449-62603521	+	AAAGCTTGACTGCTGTGATGAGATGACTAAGTAGGAAGTGCCGTCAGAGTCGATAACTGACGATAACTGCTCCTGGCTGACTGCAGTCAAGC	90495	TGCTGTGATGAGATGACTAAGTA	85446	CTGACGATAACTGCTCCTGGCTGACT	5047	2	1	0.138076	3.90291	-18	-3	-1.6	-10.7	3.75335	4.13377	0.128798	1.00001	-
	chr11:62604666-62604720	+	TATATTCCCAGAGGAGTCTCCAGCCGGCCTGAAAGCAAATATCCTAAGTGACATGTCTGCCAATTTTGTTCTGG	24	GAGGAGTCTCCAGCCGGCCTGAAAG	14	ATCCTAAGTGACATGTCTGCCAAT	10	0	11	2.14286	4.4	-7	-8	-5.5	-2.1	3.87771	4.06819	0.166667	1.125	-
	chr11:62879516-62879564	+	GGCTGTAGAGCTGGATCGCGTGGCAGCTTTGCTGTCGTGGCTCTCGGAAGTGGGGGGCGGGTTGGCGC	29	CTGGATCGCGTGGCAGCT	19	CTCTCGGAAGTGGGGGGC	10	0	12	2.52632	3.2	-7	-7	0	-4	3.41886	4.52162	0.333333	1	-
	chr11:62879806-62879860	+	CCCCGGAGGCACAGAGGCCTCCTGTCAGCGGGTGTGGAGCACACTCGCTGCAGGATCTCTGGGTGTGAGGTCGG	12	ACAGAGGCCTCCTGTCAGCGG	3	CTCGCTGCAGGATCTCTGGGT	9	0	31	4.33333	0.222222	-1	2	-23.2	-10	3.57503	3.87037	0.5	1	0.821976
NM#001	chr11:62886767-62886832	+	TGAAGCCTACAGTCTGTCACCTGAGCCAAACTGAGTCTCTGTAATAGTGGAGTTTGCTGCATTTGACAGGCACAGGCTTCATGCA	34	AGTCTGTCACCTGAGCCAAACT	12	TTTGCTGCATTTGACAGGCACAG	22	0	0	0.833333	0.181818	2	3	-15.6	-13.4	3.7927	3.95	0.909091	1	0.00368034
	chr11:64079579-64079651	+	CTCAGACGCTCCAGATGTAGACTAGGTGAGCTCTCTGCCCGGGAGGGACAGATCGTCGGAGCCCGCGGGCGGAAGGCGAGTCGTGGCGGGGT	90	CCAGATGTAGACTAGGTG	45	CCCGCGGGCGGAAGGCGAGTC	45	0	12	4.15556	11.2889	-12	-9	-2.1	-7.8	3.6424	4.28204	0.3125	1.03333	-
	chr11:64979103-64979159	+	CTGGTGTGGTCGGGTGCATGTGGGCGCTCCGCTCACTGTTGCGTCCCCTTGGCCTGCGCACCATGTCGCAGGGTTC	31	CGGGTGCATGTGGGCGCT	4	CCCTTGGCCTGCGCACCATGT	27	0	5	1.75	1.55556	15	15	-1	-13	3.48155	3.50453	0	1.03226	-
	chr11:67058364-67058439	+	TGGCACAAAAGAAGAGATTGATGGAGTGGCCAGAGCATACAGGGTGTATTACAGCCCTGGCCCGAAGGATGAGGATGAAGACTACATAGTAAGTA	39	GAAGAGATTGATGGAGTGGCCAGAGC	9	CCCGAAGGATGAGGATGAAGACTAC	30	0	2	5.22222	3.96667	7	7	0	-1.6	3.70172	3.78867	0	1	-
	chr11:67065044-67065117	+	TGGCCTCTCTTGAGTCAGAGTGGGATACAGAGACCTGGGTCTCCAGGGGCAAGTGACTGAGATCTGAGGACCTGAGCCCACACCTGGGTCATC	37	TGAGTCAGAGTGGGATACAGAGACCT	8	TGAGATCTGAGGACCTGAGCCCACAC	29	0	0	1	4.96552	-9	-7	-13.4	-7.9	3.62881	4.3535	0.5	1	-
	chr11:67687918-67687975	+	TAAGCTGTCTTTGTTAGATACTGCTGAGTGAAAGGTGGACCGAGAAGGCTCTTGTGAAGCTCCAGGTAGACGGGAAT	20	TTGTTAGATACTGCTGAGTGAAAGGT	8	AAGGCTCTTGTGAAGCTCCAGGT	12	0	3	4.125	1.75	-7	-8	-3.8	-14.1	3.7907	3.84798	0	1	-
	chr11:68768295-68768351	+	GAGGAGTACCAGCGAGAGGGCATCGAGTGGAACTTTATCGACTTCGGCCTGGACCTGCAGCCCTGCATCGACCTGA	120	AGCGAGAGGGCATCGAGTGGAACT	9	ACTTCGGCCTGGACCTGCAGCCCTGC	111	0	3	2.77778	1.63964	6	10	-8.4	-8.8	3.83884	4.33162	0.0833333	1	0.821976
	chr11:68901562-68901616	+	CGCGGCAACTTACAGAACCGGAAGTCGCGTGTAGTTCTCTTTCCTTTTGCGGCCATCGGTGGATCGCAGCCGGT	40	TACAGAACCGGAAGTCGCGTGTAGT	18	TTGCGGCCATCGGTGGAT	22	0	25	4.5	4.72727	5	-2	-14.4	-9.5	3.86953	3.78563	0.133333	1.6	-
	chr11:69016116-69016168	+	TCTTCAGGGTAGGGGTTTGGCTCATCATGGCTGCTTGCCGAGCACAACCACCTACCTCCGTGAGTGCTGTTT	173	AGGGGTTTGGCTCATCATGGCTGCT	7	AGCACAACCACCTACCTCCGTG	166	0	9	4.71429	0.325301	13	9	-9.7	-10	3.83548	3.78412	0.5	1	0.821976
	chr11:69036959-69037016	+	AGATTGCTCCAGAGCAGACTTGGGAGTGACTTTTCAATGGTGCCCAAGCAGCTGGCCGGTTAGCTCAGTTGGTTAGA	82	AGAGCAGACTTGGGAGTGACTTTT	51	AAGCAGCTGGCCGGTTAGCTCA	31	0	0	0.666667	1.45161	13	11	0	-6.2	3.78706	4.10759	0.205263	22.7683	-
	chr11:69037908-69037961	+	ATCCTGGGTTCGAATCCCAGCGGTGCCTTTGTATGCCCTTTGTATCACTGAAGTCTCTTCTGTTTTTAACTGG	2158	CGAATCCCAGCGGTGCCTTT	62	CTTTGTATCACTGAAGTCTCTTCTGT	2096	0	723	3.24194	3.73235	-12	-6	0	-2.4	3.77888	3.37826	0.0257467	1.19045	-
	chr11:69040381-69040433	+	CAGGTCATACGTCGGCTCGTTGGTCTAGGGGTATGATTCTCGCTTCGGGTGCGAGAGGTCCCGGGTTCAAAT	57097	GTCGGCTCGTTGGTCTAGGGGTATG	1002	TCGGGTGCGAGAGGTCCC	56095	0	37	9.80539	0.88753	-11	-18	-2.5	-5.1	3.75525	3.99202	0.0146484	4.23436	-
	chr11:69073473-69073536	+	GAGGGCAGTAGAAAATGATGATTGGAGCTTGCATGATCTGCTGATTAGCATTTCCATGCAATCAGGACCTGACAACATCCTGG	53497	GAAAATGATGATTGGAGCT	53385	ATGCAATCAGGACCTGAC	112	0	43162	0.572652	3.59821	6	4	-2.8	-4.1	3.72419	4.08382	0.118629	1.00486	0.821976
	chr11:69073510-69073558	+	CTGCTGATTAGCATTTCCATGCAATCAGGACCTGACAACATCCTGGTTGCTCCTATCTGATTCCCTGG	43055	GCATTTCCATGCAATCAGGACCT	110	AACATCCTGGTTGCTCCTATCT	42945	0	241	6.25455	1.6879	-1	-2	-15.4	-2.3	3.71832	3.34217	0.0403877	1.00023	-
	chr11:69073727-69073776	+	CAGCTCCTGGAAAGCACCCATGGCCACTCCTTATGCTTGCCAGGAGGTGCTTTCTGATAATTCCTTAAC	633	AAAGCACCCATGGCCACTCCT	63	TTGCCAGGAGGTGCTTTCTGATA	570	0	38	0.746032	0.698246	18	20	0	-21.8	3.79253	3.7223	0.671875	1	-
	chr11:69073753-69073810	+	CTCCTTATGCTTGCCAGGAGGTGCTTTCTGATAATTCCTTAACTATTACCTAAAGCATCTCTTGTCTTCTTCCCCAC	606	TTGCCAGGAGGTGCTTTCTGATA	571	TTACCTAAAGCATCTCTTGTCT	35	0	5	0.725044	2.42857	2	-1	-17.3	-0.9	3.68366	3.01155	0.686441	1	-
	chr11:69095234-69095314	+	GGGCGGTGGGAGGGCCTCGAGGACTCTGTGGAGGAGCCCCAGGAGTGAAGAAATTTGGAGTCTACGTGCGCTCGGAACTGTGAGTAGCCCCTTACTCTGG	140	AGGGCCTCGAGGACTCTG	11	CGGAACTGTGAGTAGCCC	129	0	11	7.63636	4.94574	1	-1	-9.3	-11.7	3.74879	4.04199	0.0555556	1	-
	chr11:69095466-69095520	+	ACAAGTTCAACTCTAGGGGAACATGAATGAGAGTTACCAGCAACAGATCTCTCACCACTCTAGGGTCCCTGGAC	9	CTCTAGGGGAACATGAATGAG	4	CAACAGATCTCTCACCACTCTAGG	5	0	3	3.5	2.2	-10	-10	-2.8	-2.6	3.74321	3.82589	0	1.11111	-
	chr11:69097248-69097301	+	GACGGCAGCAGAGCCTGGTTACTGTGGGGGACTGATGAGGCCCGACAGCCTGGGCCTTGGGATCAGGTTGGGG	89	GAGCCTGGTTACTGTGGG	46	ACAGCCTGGGCCTTGGGAT	43	0	7	11.0652	0.953488	-8	-7	0	-4.6	3.58654	3.91942	0.1	1.02247	-
	chr11:69098945-69098993	+	GCCTCCCAGCCTCGCGGAGCTTCTGGGTTGCGGGCCGAAACGGCAAGCGGATGGAGGGCGCTCGAACG	228	CTCGCGGAGCTTCTGGGTTGCG	149	CGGCAAGCGGATGGAGGG	79	0	32	1.08725	1.17722	13	9	0	-15.9	3.61009	4.59259	0	1.00439	-
	chr11:69098975-69099021	+	CGGGCCGAAACGGCAAGCGGATGGAGGGCGCTCGAACGGCCAGGTAGGGATCCCTGCTGCAATCCT	106	CGGCAAGCGGATGGAGGG	89	CGGCCAGGTAGGGATCCCTG	17	0	3	2.02247	5	-2	0	0	-3.3	3.66	4.33667	0	1	-
	chr11:69105315-69105386	+	GTCCCACGCCTTGGTGGTTGGGCTATAGGAAAGGGAGGTTGTGTGTGGCTGTGGTGACCTTTCCTTTATCTCACCCCTTCTCAGACATCAT	8	TTGGTGGTTGGGCTATAGGAAAGG	6	TTTCCTTTATCTCACCCCTTCT	2	0	0	0.333333	0	2	2	-14	-2.2	3.80587	4.02754	0.75	1	0.022178
	chr11:69124276-69124334	+	GCTGGATTTAGGCTCCAGTCTCTTCGGAGGCGTGGGTTCGAATCCCACCGCTGCCAGGCCAGAGTTTTTCTCCTGAAG	2766	GGCTCCAGTCTCTTCGGAGGCGTG	2701	GCTGCCAGGCCAGAGTTTT	65	0	272	4.52758	2.98462	3	2	-11.5	-6.4	3.80282	4.16989	0.265497	1.13377	0.821976
	chr11:69324063-69324109	+	CAGAGCAATTCCGGTGAGTCCGGGGGTGGGGTTCCCACCTGGCTGAAGAATCAGGTTCTAGAGAGT	17	CCGGTGAGTCCGGGGGTGGGG	4	CTGGCTGAAGAATCAGGT	13	0	7	1.5	0.0769231	6	3	0	-5.9	3.74971	3.82029	0	1	-
	chr11:69332914-69332961	+	GGGCTTGAACTGGACTTTGTATGTAGCAGCAGATGACTTCAGTCGTCTTCCTGGCAATAAACCTAAA	15	TGGACTTTGTATGTAGCAGCAGATGA	10	CAGTCGTCTTCCTGGCAA	5	0	4	2.8	2.6	-3	-10	-8.5	-2.7	3.90749	3.78841	0	1	-
	chr11:69395538-69395587	+	TTCATTCTTAGAGGAAATGAAGACAGTCCGTTTCATAACGGAGTGTAGGCTAGATGAGTTAGGGGTAAC	42	GAGGAAATGAAGACAGTC	29	TAACGGAGTGTAGGCTAGATGAGT	13	0	14	0.551724	1.23077	-5	1	-3.7	-6.3	3.79196	4.11624	0	1.02381	-
	chr11:69396264-69396332	+	CGTATCCGTATGACAGATGGAAGGACACTAGTCGGCTGCTTCCTGTGCACTGATCGCGACTGTAATGTCATCCTGGGCTCTGCGCAAG	871	TGACAGATGGAAGGACACTAGTCGGC	838	TCGCGACTGTAATGTCATCCTGGGC	33	0	35	0.192124	5.15152	5	-7	-6.4	-4	3.87479	3.90077	0.148148	1	-
	chr11:69411382-69411442	+	CCCTTAGTCCCAGGAGAGAACTACTCCATCAATCACACCCACTTAACTCTCTCTGGGCTTGGGTCAGAAGAGCCCCTCCG	12	CAGGAGAGAACTACTCCATC	6	ACTCTCTCTGGGCTTGGGTCAGAAG	6	0	4	3.83333	4.66667	11	15	-8.6	-13.5	3.7298	2.90573	0	1.16667	-
mmu-mir-1934 MI0009923	chr11:69663054-69663113	+	GGGCCTTCTTTCTGGTCCCCTGCTTCGTCCTCTGTCCAGATGTTAAGAGGATGACGGTGGGGCTGGTGAGATGGCTCAG	2835	TCTGGTCCCCTGCTTCGTCCTCT	642	AGGATGACGGTGGGGCTGGTGA	2193	0	4	0.327103	0.0784314	2	2	-22.9	-16.5	3.71128	3.87102	0.612724	2.23492	-
	chr11:69671765-69671841	+	GCCGTCAAGAAGGCCAGCGCCCTGATCGGCCGGTTTCTTCTTCCCCGACCCACATTCCAAGCGCGACGGAGGGACTCGCTGAAGACCGGGGCACCC	18	AGGCCAGCGCCCTGATCGG	8	GAGGGACTCGCTGAAGAC	10	0	3	3.625	4.5	-10	-11	-1.3	-6.3	3.71742	4.26127	0.5	1	-
	chr11:69758389-69758448	+	GGGGGGGGGAAGGCAGAGGAACGAAAAGGGCTGAAAGAAAGCCTTTTCTCCCTTTCCGGAGATTCGTCGGCTCCCAAAA	113	AGGCAGAGGAACGAAAAGGG	87	CCCTTTCCGGAGATTCGTCG	26	0	3	5.02299	2.34615	14	16	-1.5	-10	3.51472	3.80261	0.142857	1	-
	chr11:69758428-69758487	+	AGCCTTTTCTCCCTTTCCGGAGATTCGTCGGCTCCCAAAAAGGAAACAAAAGAAGGGAGGAGAGGAGGAGGTTTTGGGA	35	CCCTTTCCGGAGATTCGTCG	27	AACAAAAGAAGGGAGGAGAGGAGGA	8	0	18	2.85185	2.75	7	12	-6.3	-15.9	3.51597	3.46297	0	1.08571	-
	chr11:69759179-69759231	+	GAGAGGCCCCAGGACGTTGGGGCACCGCCTGTGCTCTAATAGCTTTACGGAGCCCTGGCGCTCGATGTTCAG	83	AGGACGTTGGGGCACCGCC	74	TTACGGAGCCCTGGCGCT	9	0	4	0.27027	3	-12	-13	-5	-2	3.85502	3.95644	0.25	1	-
	chr11:69765936-69766013	+	GGCGGCGGCGGCGGTGGGGCTGGGCCGGGGCCGGGCGCTGGGGGGGGCCGGGGCCGGGGCCGGAGCCGGAGCCGGAGCTGGAGGAGAGCGAAACCCA	17	GCGGTGGGGCTGGGCCGGG	7	CGGAGCCGGAGCTGGAGGAGA	10	0	1	8.42857	3.9	13	15	-1.2	-14.2	2.86604	4.36369	0.333333	1	-
	chr11:69839418-69839479	+	GCTTCTACTACCAGGCTCTGAGTGGAGACACCAGCATCCAGACTCTGGGGCCTGTGGGAGGGAGCCTGCTAATCTTGGGCT	77	CCAGGCTCTGAGTGGAGACACCAGC	69	GGGGCCTGTGGGAGGGAGCCTGCTA	8	0	5	1.13043	3.5	16	16	-6.8	-10.9	3.66279	4.30442	0.333333	1	-
	chr11:69839454-69839533	+	TCCAGACTCTGGGGCCTGTGGGAGGGAGCCTGCTAATCTTGGGCTGGCTTGCCTTGGCTTTTTGAAGTCTCTTGTTTAAGCGCCCAGTCCTGGCCTTTC	15	GGGGCCTGTGGGAGGGAGCCTGCTA	11	GAAGTCTCTTGTTTAAGCGCCCAGTC	3	1	0	9.27273	3.33333	6	4	-12.4	-10.9	3.60929	4.42394	0.5	1	-
	chr11:69839507-69839571	+	TTGGCTTTTTGAAGTCTCTTGTTTAAGCGCCCAGTCCTGGCCTTTCTGGGTAATTGGGCGCAGAGGGAAGGAGCCAATGTTGAA	11	GAAGTCTCTTGTTTAAGCGCCCAGTC	2	TTGGGCGCAGAGGGAAGGAGC	9	0	7	0	4.88889	2	4	-17.2	-9.5	3.731	3.7119	0.333333	1.09091	-
	chr11:69903127-69903207	+	AGGCTGCTCAGTGCTGCGGGACGGGCGCTCTGTGTTGGAGGAATATGGCCAGGACCTGGACCAGCTTGTCGAAGGGGACCGTGTGGGTGTGGAACGCACA	6	GTGCTGCGGGACGGGCGC	2	CGAAGGGGACCGTGTGGGTGT	4	0	1	0	12.75	8	11	0	-6.6	3.72092	4.32216	0	1	-
	chr11:69914014-69914094	+	TCCTGGCCGCCGGATATGACGTAGAGGCCAAGGCGCGCCGAAGGCCTCGGAGAAAGCGCCGACAAGGCGGGTTGCGGGGGTTGGCGCCAGGGCTACGAGG	53	CGGATATGACGTAGAGGCC	16	GGTTGCGGGGGTTGGCGCCAG	37	0	7	10.5625	3.97297	3	7	-3.4	-21	3.63129	3.8082	0	1	-
	chr11:69980836-69980894	+	GCGCCTGTCAGAGTGGGAAGCCTAGCTGCAGAGGCTGCAGCCCCGCTCCTCAGCGGCTAAGCGATCCTGACCTCGGGG	43	GAGTGGGAAGCCTAGCTG	13	TCAGCGGCTAAGCGATCCT	28	2	9	5.46154	1.78571	-4	-4	-14	-7.3	3.61525	4.23871	0.984375	1	0.821976
	chr11:69991708-69991764	+	CGGTTCTCGGGAGAATGAAGTTCGTGTACAAAGAGGAGCATCCGTTCGAGAAGCGCCGCTCTGAGGGCGAGAAAAT	76	GAGAATGAAGTTCGTGTACAAAGAGG	58	TCCGTTCGAGAAGCGCCGCTCTGAGG	18	0	5	4.17241	3.88889	18	21	0	-17.6	3.73539	4.55809	0.2	1.01316	-
	chr11:69994552-69994612	+	GGGGGGTTCCATTCTACGAAGAGAGGTGGCGCTCCTTCCTTGACATCCAGTTCCTCCTTCAGGCTCAAACACCACCTCCT	26	ATTCTACGAAGAGAGGTGGCGCT	19	ATCCAGTTCCTCCTTCAGGCTCAAAC	7	0	10	3.21053	3.57143	2	3	-10.3	-7.6	3.76045	3.99891	0.333333	1.03846	0.821976
	chr11:70000582-70000659	+	AGAGGTGGGCGGGGACCTCGGTGCTGCTCGCGACGTCCGTGGAGCTAGTGGCCCTCGACTGTGCGGTCTAGGTTTTGAGTCTCGCCACACAGCTCTT	19	GGGGACCTCGGTGCTGCTC	5	AGGTTTTGAGTCTCGCCA	14	0	6	11	9.21429	3	4	-6.7	-15.5	3.68917	4.26757	0	1.10526	-
mmu-mir-324 MI0000595	chr11:70012059-70012116	+	TATGCCTCCTCGCATCCCCTAGGGCATTGGTGTAAAGCTGGAGACCCACTGCCCCAGGTGCTGCTGGGGGTTGTAGT	112063	CGCATCCCCTAGGGCATTGGTGT	94967	CCACTGCCCCAGGTGCTGCTGG	17096	0	555	0.0199648	0.823818	3	2	-19.9	-12.3	3.74516	4.22406	0.734988	1	0.00446064
	chr11:70032788-70032866	+	AGAGAGAAGGAAGATCAGGTGTAGATGTGAGAGGCAATTGATACTCAACATCTGTTTTCAAATGACAGCCTTCAGTAAACCCAGGAGCAGAGGTTTCA	46	AAGATCAGGTGTAGATGTGAGAGG	40	TGACAGCCTTCAGTAAACCCAGGAGC	6	0	11	2.475	4	17	20	-0.3	-14	3.72195	4.0438	0	1.08696	-
	chr11:70034662-70034715	+	GGTGCTGGCAACTGAACCAGGGTCTTCCGAGAGCGCAGTAAGTGCTCTAACTGCTGAGCTGGCCTACCATCCC	56	ACTGAACCAGGGTCTTCCGAGAGCG	53	TAAGTGCTCTAACTGCTGAGCTGGC	3	0	27	2.5283	0	-4	-4	-7.1	-5.1	3.81486	3.92384	0.428571	1.17857	0.49174
	chr11:70037041-70037105	+	ACTGGCCAGCTAGTCCACTCTGTGAGCTCTAGATTCAGCTAGAGACCATGTCTCAAAAAGTGAGGTGGAGCTGGGTCTTGTGAC	7	TAGTCCACTCTGTGAGCTCTAGATTC	2	TGTCTCAAAAAGTGAGGTGGAGCTGG	5	0	2	0	0.8	14	2	-8	-9	3.74539	3.73715	1	1.14286	-
	chr11:70045040-70045087	+	ACATTCCAGAAGTCAGGGCCCCTCTCAAGGAGTACCCGCTGTAGGGATGCAGGGCCACAGGCTTCCG	17	AGTCAGGGCCCCTCTCAAGGAGT	5	TGTAGGGATGCAGGGCCA	12	0	2	0.2	9.16667	0	-5	-9.2	-2.3	3.78477	3.78674	0	1	-
	chr11:70056869-70056916	+	CACTCCAGTTTGCTACTGCACGTGAAGCAGTTAGTGTCTGACGTGCGAAGCTTGAGCTGCCAGATGG	10	TGCTACTGCACGTGAAGCAG	3	GACGTGCGAAGCTTGAGC	7	0	1	0	5.14286	6	3	-12.1	-10.4	3.75915	4.21219	0.5	1	-
	chr11:70230749-70230809	+	TGCCTTCTCTTTCTGATAGTTTCCTCTGCACCTCTGTCTCTTTGTGGGGCAGTAGATCGAAGACAGAAGAGTTAGGGTCT	41	TTCTGATAGTTTCCTCTGCACCTCTG	2	TGGGGCAGTAGATCGAAGACAGAAGA	39	0	5	0	2.94872	-5	3	-9.3	-13.9	3.74136	3.77387	0	1	-
	chr11:70231770-70231840	+	TGGGGCTTTTTAGAGAGCCCAGTTACATTGAGTTGGTGGCAGAGCCAGAAGCTAGGAGAGGATCTGAAGGCTTTCTGTAGCTGAGAGCTT	56	TAGAGAGCCCAGTTACATTGAGTTGG	12	GAGAGGATCTGAAGGCTTTCTGTAG	44	0	52	3	1.95455	7	3	-14.7	-4.8	3.58438	3.8728	0	1	-
mmu-mir-497 MI0004636	chr11:70234729-70234790	+	GCCCCCGCCCCAGCAGCACACTGTGGTTTGTACGGCACTGTGGCCACGTCCAAACCACACTGTGGTGTTAGAGCGAGGGTA	110609	CAGCAGCACACTGTGGTTTGT	108945	TCCAAACCACACTGTGGTGTTAG	1097	567	24	0.0529441	1.06472	-1	1	-22.1	-17.1	3.68051	4.00443	0.445065	1	0.0136103
mmu-mir-195a MI0000237	chr11:70235061-70235121	+	CTCCTGGCTCTAGCAGCACAGAAATATTGGCATGGGGAAGTGAGTCTGCCAATATTGGCTGTGCTGCTCCAGGCAGGGTG	128164	TAGCAGCACAGAAATATTGGCA	126338	CCAATATTGGCTGTGCTGCTCC	1823	3	12	0.0213158	0.0510148	2	1	-26.5	-12.3	3.70308	3.72195	0.605787	1	0.000444553
	chr11:70240145-70240204	+	CAGCTGTAACCTGGTGTCAGGAAGGAGTCCACAATTGAGTTGAATTGTGTTAGGATTGTTATGTCAGGACAAGAAGCTT	51	CTGGTGTCAGGAAGGAGTCCA	4	AGGATTGTTATGTCAGGA	47	0	22	2.5	3.80851	0	2	-7.4	-5.9	3.74002	4.12922	0	1.01961	-
	chr11:70241963-70242025	+	AGGCTGGCCTTGAACTCAGAGATCTGCTGCATCTGCCTCCAGAGATTAAAGGTGCTGAGATTAAAGGAGTGCACCACCACAC	25	TGAACTCAGAGATCTGCTGCATCTG	18	TAAAGGTGCTGAGATTAAAGGAGTGC	7	0	0	0.888889	1.57143	-2	-1	-15.9	-8.1	3.77916	4.32457	0	5.28	-
mmu-mir-7115 MI0022966	chr11:70438255-70438318	+	CACCATGTGGTCGGGGGTTGTGGTGCCGAATTGTCTGTGTCACCCAAAGCCACTTGGTCCCCTGCCCCCACAGTGAGACAGTA	27	TCGGGGGTTGTGGTGCCGAATTGT	23	ACTTGGTCCCCTGCCCCCACAG	4	0	3	0.608696	0.5	10	8	-9.3	-10.9	3.69703	4.2774	0.666667	1	0.821976
	chr11:70451943-70451989	+	GCCACACCTCGCAAAAGACGGCCTGTGGGGCTTTCCACTGGAACGATGGCTACCTACAGTCTGGCG	73	GCAAAAGACGGCCTGTGGG	17	TGGAACGATGGCTACCTA	56	0	23	2.47059	3.16071	-14	-15	-1.8	-8.7	3.8254	3.9734	0	1.0137	-
	chr11:70527451-70527527	+	GCTTTGGCCATGGAACGCGACGGCTCCAGTGGAGGGGTGATCCGCTTGGCAGCCATTCAGGAGTCAGGGGTAGAGCGGCAGGTGCTTTTGGGAGAC	12	TGGAACGCGACGGCTCCAGTGGAGG	4	AGGGGTAGAGCGGCAGGTGCT	8	0	2	2	7.75	24	20	0	-12.3	3.72647	4.38058	0.4	1.16667	-
	chr11:70598821-70598877	+	CCACACCCTCCACACTGGACTGTCTTGCAGGGGCGGCACGTCAAGACTGGGCAGCTGGCTGCCATTAAGGTCATGG	9	CACACTGGACTGTCTTGCAG	5	TCAAGACTGGGCAGCTGGCTGCCATT	4	0	1	2.2	0.75	1	8	-6.1	-0.7	3.73003	4.29424	1	1	-
	chr11:70598851-70598923	+	GGGCGGCACGTCAAGACTGGGCAGCTGGCTGCCATTAAGGTCATGGATGTCACAGAGGTAGGAAGTGGAGCTGGGAAGGATGGGGCTGGCAT	8	TCAAGACTGGGCAGCTGGCTGCCATT	5	GTAGGAAGTGGAGCTGGGAAGGATG	3	0	0	5.2	0	4	2	-11.6	-12.5	3.64365	4.58823	0.5	1	-
	chr11:70653733-70653802	+	TACGCCGGGCCCGGGCGGATGGCGGGAAGGGAGGGCGAGGGGACTTCCGGAATCGGCCTCCCAGGAATGTTGAGGCTAACGTGCCGACT	15	CCGGGCGGATGGCGGGAAGGG	6	CCCAGGAATGTTGAGGCTAA	9	0	0	4.83333	3.44444	0	-1	-2.5	-6.8	3.62331	4.31634	0.5	1	0.821976
	chr11:70657403-70657456	+	AGAATTAAAATACTGAGGGTTACTGACAGATACAGGAAAGAAGGCTCTGAAGAATGGGAAAGTAGATAAAATA	18	TACTGAGGGTTACTGACAGATACAGG	5	AAGAAGGCTCTGAAGAATGGGAAAGT	13	0	14	3.6	2.38462	-2	-1	-6.2	-1.6	3.45156	3.97733	0	1.05556	-
NM#002	chr11:70705832-70705897	+	CTTGCCGGCAAAGCAGAGGGCACGTGGATCTGATTGATAGGGGAAGGTCTCAATTCCACATTCCTGTCCTTTGCCAGGAAGGCGC	26	AAGCAGAGGGCACGTGGATCT	19	ATTCCACATTCCTGTCCTTTGCC	7	0	0	0.736842	0	1	-1	-19.6	-7.8	3.86659	4.16329	0.909091	1	0.00720876
	chr11:70705930-70705990	+	TCCCTGACTACGCTTGGGAAGGTGATCTCAGCCCTGGCAGATTTGGTGAGCCCTGAGGGTTGGAAGGAGAAGCCTGAGGA	80	CGCTTGGGAAGGTGATCTCAGC	61	GTGAGCCCTGAGGGTTGGAAGGAGA	19	0	136	0.57377	5	-13	-13	-3.3	-4.6	3.67709	3.61839	0.3	1	-
	chr11:70729300-70729360	+	GGTGGATTTCTGTTTCCAGGGAGGTGTGGTGGGATCCTAAGTCATTCCCTTCCCCTTCCAGGCCTCCTGCTATATTTAGG	8	TGTTTCCAGGGAGGTGTGGTGGGATC	5	CCCCTTCCAGGCCTCCTGC	3	0	11	3.4	1.33333	3	-6	-22.6	-2.4	3.61558	3.92316	0	1.125	-
	chr11:70729341-70729388	+	TCATTCCCTTCCCCTTCCAGGCCTCCTGCTATATTTAGGGGACCTGTCTGGTTTGGCTGGGGTCCCA	9	CCCCTTCCAGGCCTCCTGC	3	TATTTAGGGGACCTGTCTGGTTTGGC	6	0	5	1.33333	2.83333	-5	0	-15.1	-8.3	3.51	4.19143	0	1	-
	chr11:71019610-71019661	+	GGCAGGTCTCAGTCGATTCGGAGGAGCCGGTGTTACCGCCTTCTTCCAGCCGCTGAGTGTAGCTTGAAGGA	68	AGTCGATTCGGAGGAGCCGG	21	CTTCCAGCCGCTGAGTGTA	47	0	32	0.714286	0.723404	7	7	-4.1	-11.2	3.80439	4.17714	0	1	-
	chr11:71020027-71020107	+	TAATCTAGCAGAGAAGAGACGGTAGATGAAGGGAAAGCGGAGGCGGTTCTTCAGGGATGTGTATTCGAACTGGCTCTGGAATCTGCGCCTACTGCATGCT	23	GAGAAGAGACGGTAGATG	12	AACTGGCTCTGGAATCTGCGCCT	11	0	0	5.25	7.72727	4	7	-7.8	-9.6	3.82959	4.13306	0.125	1.17391	-
	chr11:72042480-72042532	+	TCAAATCGGCTGCGGTGGGCTAGGAGAGGGTGTTGATCTTCGGGTCCGGGTATCGAGCAGGGAGGTGAGCAT	70	TGCGGTGGGCTAGGAGAG	65	TCCGGGTATCGAGCAGGG	5	0	5	0.323077	5.2	3	3	-8.7	-8	3.64521	4.27514	0.285714	1	-
NM#003	chr11:72135056-72135115	+	ACCTACTCCCTGGGATCCTTGGGCTACAGCTCTGAGCTTGCAGGAGAGCCGAGCCCATGGGACCCCAACAGAGGCCCCG	12	TGGGATCCTTGGGCTACAGC	6	AGCCGAGCCCATGGGACCCCAAC	6	0	0	0.5	0.833333	-1	2	-23.5	-4	3.63165	4.01037	0.666667	1	0.00720876
	chr11:72442773-72442844	+	AAGTCCGTGCAATTGCTGAAGATCCTGTCCCAACACCCCAACCACTTACAGGGACAGCCAATAAAGGCTCTGGTGGACATCCTCTCTGAGG	17	AATTGCTGAAGATCCTGTC	11	ATAAAGGCTCTGGTGGACATC	6	0	2	3.81818	2.83333	7	9	-0.9	-12.3	3.83261	3.58874	0	1	-
	chr11:72607248-72607328	+	CTCAGCGCGCTTGCGCGGAGCGGCCCTGCGCGCAGTGAGGCAGTGGCGGGGGAAGGCACCGGTGGGGCCGACGGGCGGGCAGAGGAGGGAAGCGGGCGAG	55	TTGCGCGGAGCGGCCCTG	9	ACGGGCGGGCAGAGGAGGGA	46	0	10	12.7778	6.41304	-9	-8	-8.2	-13.5	3.26318	4.51843	0.166667	1.01818	-
	chr11:72607378-72607430	+	GGTACCCTCCCCTTCCGGGCGTGAGGCGCTGAGCGAGGAAAGCCGAGCGGAGCGGACTCGCATAGGCGGCGA	56	CCTTCCGGGCGTGAGGCGCT	6	GAGCGGAGCGGACTCGCA	50	0	4	0	3.9	-6	-9	-10.9	-5.4	3.60009	4.24027	0.285714	1	-
	chr11:72769466-72769520	+	CGTGGTTCTTTAGTGGGAAAGGTAGGAATGGTATGGTTATGAACCAGGGTGGAAAGGGCACATAGGGAAGCAGG	38	TAGTGGGAAAGGTAGGAATGGTATGG	25	TGAACCAGGGTGGAAAGGGCACATA	13	0	4	2.56	1.15385	1	0	-5.6	-11.5	3.60578	3.50065	0.666667	1.02632	0.49174
	chr11:72770503-72770569	+	TCCTGTACTAGTCTTGTTTGCAGGCAAGGGGTGGAAGACAGGCCCCCATCTAGGATTTCCTTACCTGGAGAAGAGAAAAAGTGGCT	12	GTCTTGTTTGCAGGCAAGGGGTGGA	5	TAGGATTTCCTTACCTGGAGAAGAGA	7	0	5	2	3.57143	-2	-1	-9.9	-2.4	3.8007	4.17827	0	1	-
	chr11:72970826-72970878	+	GGGACCTGGGCCTCACTCTCTCCTATTCCAGGGAAATCCCTGTGGGAGCTGGTGGTGGAGCAGTTTGAGGAC	13	CCTCACTCTCTCCTATTCCAG	2	TGTGGGAGCTGGTGGTGGAGCA	11	0	6	0	1	1	4	-15.9	-5.3	3.67327	3.94479	0.764706	1.07692	0.177013
	chr11:72980453-72980530	+	CCTGACCTTCGTGGGCTGCGTGGGCATGTTAGACCCACCGAGACCAGAGGTGGCTGCTTGTATCACACGCTGTTCCCGGGCTGGCATTCGAGTGGTC	31	GTGGGCTGCGTGGGCATGTT	22	CTGTTCCCGGGCTGGCAT	9	0	3	1.81818	5.44444	1	-2	-11.9	-6.4	3.80843	4.246	0.357143	1.06452	-
	chr11:72980512-72980570	+	GTATCACACGCTGTTCCCGGGCTGGCATTCGAGTGGTCATGATCACAGGGGACAACAAAGGGACAGCTGTGGCCATCT	25	CTGTTCCCGGGCTGGCAT	10	ACAGGGGACAACAAAGGGACAGCT	15	0	3	3.8	4.93333	-4	2	-8.4	-9.9	3.82443	3.87156	0.285714	1	-
	chr11:73047885-73047939	+	CGGTGGTGCGGCCGGCTGGCAGCTATGGCGGCCGTCCGCGGCCTGCGAGTGTCTGTGAAGGCGGAGGCCCCCGC	73	GCCGGCTGGCAGCTATGG	7	GAGTGTCTGTGAAGGCGG	65	1	0	3.42857	0.430769	0	-1	-11	-11	3.37279	4.16546	0	1	-
	chr11:74656447-74656495	+	TGCTGTTGAATGGTGACTGCTCAGAGAATTTGAAGAAGGAAGAAGGGACATCTGAGCCACCTAGGGAA	70	TGGTGACTGCTCAGAGAA	6	AAGGAAGAAGGGACATCTGAGCC	64	0	7	2.83333	1.5625	-12	-7	-10.7	-1.6	3.63924	3.34165	0.5	1	-
	chr11:74669477-74669533	+	AAGAGGCCAACAGAAACAGGGATAAGGCTGAAGAACAACCCATGGCCCCCGAGCCTGAGCCTGAGCCAGAGAGAGC	16	CAGAAACAGGGATAAGGCTGAAGAAC	9	CATGGCCCCCGAGCCTGAGCCTGAGC	7	0	7	2.66667	2	4	3	-13.1	-5.9	3.39009	4.11951	0.25	1	0.49174
	chr11:74670648-74670697	+	CTTTGAGCTTAAGGGAGCTGTTTTAGGCAGAGCCTCTGCTTGGGGCTTTTCTGGAGCTGCTGATGGATA	112	AAGGGAGCTGTTTTAGGCAGAGCCT	8	TGCTTGGGGCTTTTCTGGAGCTG	104	0	20	3.5	0.25	-6	-7	-16.4	-1	3.40578	3.62186	0	1.00893	-
	chr11:74724469-74724516	+	TGGGCCTGGGCCTGGGCCTGGGCCGCGCGCCCTTCCGCAGGGTGAGCTGGCGGCTGTACCCGAGCCG	204	CCTGGGCCTGGGCCGCGCG	32	CGCAGGGTGAGCTGGCGGCTGT	172	0	23	0.1875	1.33721	-7	-4	-1.5	-14.9	3.2743	4.29788	0.595238	1.0098	0.821976
	chr11:74724494-74724541	+	CGCGCCCTTCCGCAGGGTGAGCTGGCGGCTGTACCCGAGCCGACCGGCGAGCTTGCGTCCCGTCCGC	186	CGCAGGGTGAGCTGGCGGCTGT	172	GCCGACCGGCGAGCTTGCG	14	0	0	1.33721	5.57143	3	0	-24.8	-3.4	3.47331	4.36336	0.384615	1	-
	chr11:74822349-74822411	+	TCCATCTTGCTCTGAGTGTGATCTTATTGGCAGGCTAACATGCATGTGAGAAGTTACTCGTAGGAAGAGTGGTGTGGGTTCT	17	TCTGAGTGTGATCTTATTGGCAGGCT	6	TGAGAAGTTACTCGTAGGAAGAGTGG	11	0	2	1.83333	1.63636	10	4	-8.9	-13.7	3.79183	4.13686	0	1	-
	chr11:74822535-74822613	+	GAGAAACTCTTTGTCTCTTTATGGTACAAGGTCAGGGTCAGCAGTGACCCTTGCATGCTGTTTACAAACTTTAGTTACTGCTCCTTGAGTATGGAGGC	13	TTGTCTCTTTATGGTACAAGGTCAGG	11	TACAAACTTTAGTTACTGCTCCTTGA	2	0	6	3.09091	0	-15	-15	-5.9	-4.3	3.8196	3.97538	0	1	-
	chr11:74823414-74823470	+	GAGAGCGCCCTGCCTGCGGGAGGACTCAACAGCAGGGGACTTCAGACACAGCAGGGGACTTCAGAAACAGCAGGGG	11	TGCCTGCGGGAGGACTCAACAGCA	5	TTCAGACACAGCAGGGGACTTCAGAA	6	0	11	5.2	2.33333	13	15	0	-6.1	3.43589	4.26322	0	1.18182	-
	chr11:74823745-74823799	+	ACATCTTCCATAGAGATTGTCTCATGTAGTCACCCTATTAGGTGTTGTCGTATCCCTGCGTGGCTGCTGAAAGC	10	TAGAGATTGTCTCATGTAGTCACCCT	6	TAGGTGTTGTCGTATCCCTGCGTGGC	4	0	3	0.333333	0.5	-18	-18	-4.2	-5.7	3.85757	4.22435	0	1	-
	chr11:74832175-74832242	+	TGCCCTGCTTTAGCCGGTGTGGAATGTGGCGTGTCTGCGCGTTTCAAACCCGCTCTTGGCTGGAATGTTGCGTGTGCCTGCGTCCCA	17	TAGCCGGTGTGGAATGTGGCGTGTC	9	TCTTGGCTGGAATGTTGCGTGTGC	8	0	0	3.11111	4.5	23	22	0	-7.8	3.60884	4.36382	0	1	-
	chr11:74833236-74833309	+	GTTAACCAGAGCGACTAGTATACCCCTCTCAGCGGCGGATGTGGGGAGGGGGAAAATTGAAGAGTTTGAGAGGAAGAGTCATCTGCTGCTACC	18	GCGACTAGTATACCCCTCTCAGCGGC	12	TGAAGAGTTTGAGAGGAAGAGTCATC	5	1	0	3.58333	0	1	1	-2.1	-4.5	3.87351	3.90346	0	1	-
	chr11:74838175-74838245	+	GCCTTAACTATTTCCATTCCGCGAATGCTGGGAAGGGATCCCCACTGGCGGTATCTCCTCTCTTCGTGGACACTGACTGCCCTCTGCTGC	25	TTTCCATTCCGCGAATGCTGGGAAGG	6	TCCTCTCTTCGTGGACACTGACTGC	19	0	2	1.33333	1.15789	0	3	-15.5	-3.3	3.78842	3.29245	0.142857	1.04	0.0774566
	chr11:74842255-74842313	+	AGCTCAAGCATGAGCTGAGTCAGTGGATGGACGTGCTGGAGATAGATCGTGTGCTCCGGCAGACAGGCCAGCCTGAGG	72	TGAGCTGAGTCAGTGGATGGACGTGC	36	TAGATCGTGTGCTCCGGCAGACAGGC	36	0	0	5.33333	2.83333	-16	-16	-1	-8.3	3.6582	3.87139	0.1875	1.02778	-
	chr11:74843829-74843895	+	GGGGCCCACCTCTGAGTGCAGGTGACAGATCCTAAGATCTGGAGTCAGGTTAGGACAAGTGAAGGCCTGGGCCTGGGCCACTCTGA	17	TCTGAGTGCAGGTGACAGATCCTAAG	3	TAGGACAAGTGAAGGCCTGGGCCTGG	14	0	0	0.666667	7.14286	-1	0	-9.9	-5.9	3.70005	4.03976	1	1	-
	chr11:74878706-74878776	+	TGCACGCATCTGAACATGTGCATGTGACAGGCCAGAAGAGGGGGTTGGATCCCTTGGAACTGGAGCTACACGTGGTTTGTGAACCACCTG	7	TGAACATGTGCATGTGACAGGCCAGA	4	TGGAACTGGAGCTACACGTGGTTTGT	3	0	0	0	0.666667	-4	-4	-3.4	-6.3	3.79502	4.38355	0	1.57143	-
	chr11:74925931-74925978	+	GAGGGGTTGGAGCGTGTGCGGATCTCCGCATCGGAACTGCGAGGGATCCTGGCCACTCTGGCTCCGC	15	AGCGTGTGCGGATCTCCG	7	CTGCGAGGGATCCTGGCCACT	8	0	21	2.42857	5.375	-3	0	-16.5	-18.2	3.67039	4.11532	0	1	-
mmu-mir-212 MI0000696	chr11:75173402-75173464	+	GCGCGCCGGCACCTTGGCTCTAGACTGCTTACTGCCCGGGCCGCCTTCAGTAACAGTCTCCAGTCACGGCCACCGACGCCTG	94161	ACCTTGGCTCTAGACTGCTTACT	69822	TAACAGTCTCCAGTCACGGCCA	24339	0	0	0.039615	0.0611364	2	2	-15.6	-10	3.69235	4.26856	0.57179	1	0.0084765
mmu-mir-132 MI0000158	chr11:75173686-75173744	+	CTCCAGGGCAACCGTGGCTTTCGATTGTTACTGTGGGAACCGGAGGTAACAGTCTACAGCCATGGTCGCCCCGCAGCA	395975	ACCGTGGCTTTCGATTGTTACT	157212	TAACAGTCTACAGCCATGGTCG	238365	398	20	0.348968	0.0541774	2	2	-22.3	-11.4	3.9158	3.83381	0.822061	1	0.000370344
	chr11:75428044-75428123	+	CAGGAACCAGTCTCTCAAGCAGCAGCTCTTCTCCTATGCCATGCTGGGGTTTGCCCTGTCTGAGGCCATGGGACTCTTCTGTTTGATGGTCGCCTTCCT	19	TCTCTCAAGCAGCAGCTCTTCTCCTA	2	ATGGGACTCTTCTGTTTGATGG	17	0	3	0	12.4118	-1	-1	-13.3	-6.9	3.72697	4.35483	0	1.31579	-
	chr11:75461641-75461696	+	CAGCTGATCGGAGACTGGAGCCGGTGTGTGCTGGGCGCTGGGAAGAGACAGAGCGGTCGGCCGTGCGGACAGGTC	195	GAGACTGGAGCCGGTGTG	38	ACAGAGCGGTCGGCCGTG	152	5	7	4.81579	2.99342	-14	-14	0	-11.9	3.53366	4.39014	0.0588235	1.37436	-
	chr11:75461909-75461968	+	GCCTGGACTCTCCCGAGTAGTGTGTCTGGACGTTTAAAGAGAGAGTCCCGGACAGGAGTCGTGGCAGAAGGTTTGGAGA	41	TCCCGAGTAGTGTGTCTGGACGT	14	CCCGGACAGGAGTCGTGGCAGAA	27	0	7	3.07143	3.74074	3	3	-14.6	-9.7	3.6889	4.38074	0.2	1	0.821976
	chr11:75462299-75462361	+	GCGGGTTGGGCGGAGGTTGGGGGGGCGGACAGGAGGAGTGCCTGGAAACTCTACCCGCACCCCCCCTCCCAGCCTAACTGGC	13	CGGAGGTTGGGGGGGCGGACAGGA	9	CTACCCGCACCCCCCCTCCCAG	4	0	6	0.555556	0	-2	2	-28.6	-9.5	3.59453	3.83375	0.886364	1	0.0404501
	chr11:75463052-75463114	+	TCCCTGAGCCATGCTGTAGGGCCCCGGCTTTTACTGCTGATTCATGCGTTGGAACTGTGGGGGCGGGGCTTGGAACTTGGAA	55	ATGCTGTAGGGCCCCGGC	11	AACTGTGGGGGCGGGGCTTG	44	0	1	2.72727	2.88636	-4	1	-16.1	-11.2	3.71386	4.44134	0	1	-
mmu-mir-22 MI0000570	chr11:75463733-75463793	+	GAGCCGCAGTAGTTCTTCAGTGGCAAGCTTTATGTCCTGACCCAGCTAAAGCTGCCAGTTGAAGAACTGTTGCCCTCTGC	8451055	AGTTCTTCAGTGGCAAGCTTTA	117465	AAGCTGCCAGTTGAAGAACTGT	8333589	1	59	0.00881965	0.0102278	2	2	-23.8	-10.8	3.75057	3.32756	0.142191	1	0.0774566
	chr11:75463844-75463908	+	CAGCTTTGCCTATCATCCGGAAGGTGACAGAACTGGGGTGGGAAGGTCTGGACAGCTGGGGTGATGGCTTTATGGGAGGGAAAC	33	TATCATCCGGAAGGTGACAGAACTGG	27	TGGACAGCTGGGGTGATGGCTTTATG	6	0	2	3.14815	2	7	8	-10.6	-4.5	3.70757	4.13734	0	1	-
NM#004	chr11:75493753-75493812	+	CATGCTGGGGTGCAGGTGTGGAGCACTATGCTTGGGTCTTAGTACTCTTTCATTGTGTCTGTACCTGCAGGTCCCAGGA	14	TGCAGGTGTGGAGCACTATGCTTG	3	TTTCATTGTGTCTGTACCTGCA	11	0	0	0	0.909091	1	0	-22	-10.9	3.65303	4.06632	0.7	1	0.0084765
	chr11:75495700-75495758	+	GGGCCAGTGAGATGGCTGGGCCTCCTCAGATGCCAAATGACTTTCTCAGTTTCCAGGACATAGCCACTGAGGCTGCAC	13	GATGGCTGGGCCTCCTCAGA	6	TTTCCAGGACATAGCCACT	7	0	5	2	4.57143	-16	-17	0	-6.8	3.76177	4.05399	0.5	1	-
	chr11:75504565-75504617	+	ATTGTCACTCGGAAGGGCATGCTGGATCCTCTGGAGGTGAGAGGTGGACACAGTAGAAGGAGGTAGGCCCAC	46	GGAAGGGCATGCTGGATC	26	GTGAGAGGTGGACACAGTAGAAGGAG	20	0	9	4.19231	4.8	-23	-15	0	-6.5	3.73317	3.79655	0.625	1.04348	-
	chr11:75504591-75504655	+	TCCTCTGGAGGTGAGAGGTGGACACAGTAGAAGGAGGTAGGCCCACGCCCTCTGGGCTGTGTCTCTGACCTCGGGCTTTCCTTT	28	GTGAGAGGTGGACACAGTAGAAGGAG	24	TCTGGGCTGTGTCTCTGACCTCGG	4	0	3	6.875	0.5	1	-2	-21.8	-3.8	3.69861	3.90119	0.666667	1	-
	chr11:75506373-75506428	+	CGAGACATCATCCTGGGAATGGAGATCTCGGCGCCATCGCAGCAGCGGCAGCAGATAGCTGAGATTGAAAAGCAG	20	TCCTGGGAATGGAGATCTCGGCGCCA	15	AGCGGCAGCAGATAGCTGAGAT	5	0	9	5	2	-5	-14	-12.2	-7.3	3.62144	3.72001	0.25	1.05	-
	chr11:75508278-75508335	+	TCTAGATTGCAGGATACCTGTATGGGGTGAGCCCTCCAGATAACCCTCAGGTGAAGGAGATCCGTTGTATTGTGATG	10	AGGATACCTGTATGGGGTGAG	7	AACCCTCAGGTGAAGGAGATCCGTTG	3	0	1	2.14286	1.33333	2	10	-12.8	-4.4	3.80552	4.28543	0	1	-
	chr11:75574917-75574992	+	ATGTGCGACATGGTGGCTACTTGGCTGAAATGTGGATTGGCTCCAGGCCTGGGTGTGGATGTAGCTCAGTTGGTAGCATGTTTGCCTAGCTTACC	37	TGGTGGCTACTTGGCTGAAATGTGGA	31	TGTAGCTCAGTTGGTAGCATGTTTGC	6	0	0	10.871	5.33333	-13	-13	-4.4	-3	3.73255	4.16567	0.117647	1.13514	-
	chr11:75575144-75575204	+	GAAAAAAGAATGACAAAATCAGATGGCAGACCACTGGTCTCACCTATGTCTCGATTTGATTCTGGTGCTGCCCAGAGGTT	41	TGACAAAATCAGATGGCAGACCACTG	17	TATGTCTCGATTTGATTCTGGTGCTG	24	0	8	0.941176	0.666667	2	3	-10.3	-0.9	3.83627	4.20537	0	1	-
	chr11:75575852-75575926	+	AGACACAGGCTAGAGGCACCGATGGAAGGAACAGGAAGCGATGCCAGCCTTGTGGTTTTACCCGTCAAGGACAGTCTCACCAGAAGCCCCTCCT	76	TAGAGGCACCGATGGAAGGAACAGGA	69	TACCCGTCAAGGACAGTCTCACCAGA	7	0	2	4.26087	3.71429	4	4	-4.4	-3.7	3.82857	4.05685	0.272727	1	0.821976
	chr11:75576524-75576598	+	CCTTGGGCCCTAGAGTGTGGACAGAGCCTCCTGAGCTGAGGAGAGTCCGTGTCCTCTATGAGGAAGGTATCATGGCTCTGTCAGCACAGCCACC	56	TAGAGTGTGGACAGAGCCTCCTGAGC	39	TGAGGAAGGTATCATGGCTCTGTCAG	17	0	1	1.4359	2.58824	2	-7	-20.7	-5.4	3.72867	4.15148	0.142857	1.01786	0.821976
	chr11:75576781-75576837	+	TGGAGGCTTCTGTGCTCTCACGAGGTGGCTAAGGGGACCTGTAGGTAAATCGCAAGAACAGCAGTGTGTGTAGCTC	34	TGTGCTCTCACGAGGTGGCTAAGG	10	TAGGTAAATCGCAAGAACAGCAGTG	24	0	3	4.4	5.25	3	3	-10	-6.7	3.76035	4.52031	0	1	-
	chr11:75679324-75679381	+	GGGCGCTGCTGGGAGGCTGACACCGGAGCCGGTCCGCTGGGCGGCGGGCGCCAGGGCTGGAGGGGCGCGCGTGCCGG	82	GGGAGGCTGACACCGGAGCCGGT	58	GCCAGGGCTGGAGGGGCG	23	1	8	1.91379	1.34783	20	15	0	-9.2	3.11507	3.97523	0	1	-
	chr11:75693530-75693597	+	ATAAAGGAGAAGCCAGCTCTTTACAAGGACTATATTTTACTTCAGTCCTCTGTGGAAGCCCAGTTGTTAGGACCTGGCATTCATCAC	7	AGCCAGCTCTTTACAAGGACT	3	TGGAAGCCCAGTTGTTAGGACCTGG	4	0	4	0.333333	4.25	-6	-2	-9.5	-4.1	3.85604	4.26751	0	1.14286	-
	chr11:75765317-75765369	+	CTCCTCCCCCTCTGAAGCAGGTTAGCATTGAAGGTGGTATGGAAGCCTGCATGCGTGTTCAACTCTGTTCCT	40	TCTGAAGCAGGTTAGCATTGAAGGTG	14	ATGGAAGCCTGCATGCGTGTTCAA	26	0	8	5.21429	5.88462	-5	-11	-9.2	-0.7	3.82017	3.75388	0	1.025	-
	chr11:75765705-75765779	+	TTCCAATGATGTGTATTTGGGGGGAAGGGAGGATTGCTTGTAATCTGGTGTTGAACAACTAAGTCAGTAATTGTCCTGTCTTTCAAACCAGTTA	10	GTGTATTTGGGGGGAAGGGAGGATTG	8	TCAGTAATTGTCCTGTCTTTC	2	0	2	4.875	0	-4	-8	-14.2	-3	3.74208	4.04501	0	1	-
	chr11:76514485-76514531	+	CCACACAGCCATACCAAACCCTATGTCCGTTCCAAGGGCCGGAAGTTTGAGCGCGCCAGAGGCCGA	28	ATACCAAACCCTATGTCCG	7	CCAAGGGCCGGAAGTTTGAGCGCGC	21	0	1	7.14286	3.09524	-8	3	-4.7	-3.9	3.79145	4.16375	0.333333	1.14286	-
	chr11:77078522-77078571	+	TGTCTTGCTTAGGATGCGGCTCGGCTCAGAGTCTTAAAGTCAGGGCGGGGAGGCGATGACCAAGTTCTA	128	AGGATGCGGCTCGGCTCAG	62	AGGGCGGGGAGGCGATGA	66	0	7	3	2.87879	-6	-8	-7.5	-3.1	3.81416	4.23896	0.272727	1.00781	0.821976
	chr11:77078525-77078571	+	CTTGCTTAGGATGCGGCTCGGCTCAGAGTCTTAAAGTCAGGGCGGGGAGGCGATGACCAAGTTCTA	76	ATGCGGCTCGGCTCAGAG	10	AGGGCGGGGAGGCGATGA	66	0	13	2	2.87879	-4	-5	-9.2	-10.3	3.804	4.29253	0.272727	1.68421	0.821976
	chr11:77216632-77216693	+	CTTGGCACTCAGGCTGCTGCGAACCCCCCACACCCTCATCTTACCGGCGAGCAGCAGCGACTGCCAGACGTTGGGGTTTTT	40	AGGCTGCTGCGAACCCCC	22	GCAGCGACTGCCAGACGT	18	0	0	0.181818	3.33333	11	11	-6.9	-8.5	3.75809	3.48309	0	1	-
	chr11:77293448-77293518	+	AGTTGTTCAGTGTCCTGGTGCGGAGCGTCACGTCTCGTGCGTGTTCATTCAGCCACGATGCCTGAGGAAACCCAGACCCAAGACCAACCA	241	TGTCCTGGTGCGGAGCGTCACG	163	GATGCCTGAGGAAACCCAGACCCA	78	0	2	1.52147	1.41026	18	20	-0.1	-8.6	3.78776	4.53734	0.0869565	1	-
	chr11:77295754-77295820	+	TACCCATGCTAACAGGATCTACAGGATGATCAAGCTTGGTCTAGGTATTGATGAGGATGATCCTACTGTGGATGACACCAGTGCTG	91	AACAGGATCTACAGGATGA	47	AGGATGATCCTACTGTGGATGAC	42	2	15	5.74468	7.2619	-7	-3	-10.2	-4	3.76154	4.22152	0.533333	1	-
	chr11:77607949-77608001	+	CCTGCGCGAGACAGGACAGTATGCGCGCGCGGGCGCGGGCGCGCGGGCGTCCTCTCGGGAGTGCGCGAATAC	9	ACAGGACAGTATGCGCGCG	2	GCGCGCGGGCGTCCTCTCGGGAGT	7	0	11	0	6.28571	1	7	-21.6	-11.6	3.44806	4.20829	0	2.22222	-
	chr11:77686144-77686193	+	GCTCAGATATACCGAGCGAGCGCGGAGAAGCAGTCTCAGATCCTGACGGTGCAGCAGCCCGCAGCCTCA	189	ACCGAGCGAGCGCGGAGAA	51	AGATCCTGACGGTGCAGCAGCC	138	0	22	7.07843	3.28986	-15	-12	0	-1.1	3.62826	4.60446	0.03125	1.00529	-
	chr11:77709761-77709830	+	TTTGTAATCTTTCTGCAGCATTAGAGCCACCGTTCATGTGGGACACAAGGCTTTTATGCTCCTAGATCTTCAACGCAGCAGAGGAACCA	26	TTCTGCAGCATTAGAGCCACCG	8	CTCCTAGATCTTCAACGCAGC	17	1	17	5.375	8.82353	14	-1	-5.5	-7.5	3.88781	4.14256	0.25	1.03846	-
	chr11:77711834-77711898	+	CCTGCCTGCTTGCCAAAAGCTAGGATGCTTCAGGCCGGTGTACATCAGTGAGGCATCCTTGAGCTTTAAAGCATTGAACAAACT	8	TGCCAAAAGCTAGGATGCTT	4	TCCTTGAGCTTTAAAGCAT	4	0	4	3.25	5.5	5	5	-9.3	-10.2	3.84526	3.7839	0	1.125	-
	chr11:77766653-77766720	+	CCGCGGGGCTACTGGGCTGCTCTGGGCGAGCCGGCTGATGTCATGTGAGAAGCCTGCACACCTGGAGCCCAGATAAGCTCCGTGTGA	54	ACTGGGCTGCTCTGGGCGAGCCGG	40	TGCACACCTGGAGCCCAGATAAG	13	1	0	0.325	0	2	4	-19.7	-13.8	3.70704	4.42764	0.72	1	0.49174
	chr11:77783690-77783770	+	GTGGAAGTCAGTTTGGTGGGGGTAGCGAGGGGATGGGGATGCGTGACCCAGTTGAAGTAGGGGCACCCTGCTGCCAGGACAAGACATCTGGCGCCTCCAT	4	GTTTGGTGGGGGTAGCGAGGGGA	2	TGCTGCCAGGACAAGACATCTG	2	0	0	0	0	5	2	-15.2	-11.1	3.76865	4.08963	0	1	-
	chr11:77790290-77790347	+	AATTTGCCATTAAGTTGTTTTGGACTGCAGTTGACTGTGGCTAACTGAAACTGTAGCAGGTGGGACCAGGACTGTGG	39	TAAGTTGTTTTGGACTGCAGTTGACT	15	AACTGAAACTGTAGCAGGTGGGACC	24	0	6	1.53333	4.04167	15	13	-2.1	-7.6	3.6568	4.11394	0	1	-
	chr11:77793474-77793529	+	AGTGATAGTCAGGTCTGAGGCCGATTTGGCCACTACGGCTGCCCGTGTGTGGACTTTTCGGACAGTACAGGTTTC	57	AGGTCTGAGGCCGATTTG	30	TGTGGACTTTTCGGACAG	27	0	20	4.4	4.59259	-6	-7	-5.6	-3	3.82515	4.2253	0.111111	1.08772	-
	chr11:77818632-77818683	+	CCCCACATCTACGCTGTAGCCCAGACTGCATATAGGGCGATGTTGATGAGTCGTCAGGACCAGTCCATTGT	17	ACGCTGTAGCCCAGACTGCATAT	9	ATGTTGATGAGTCGTCAGGACC	8	0	1	4.22222	3.875	19	18	0	-7.5	3.82619	3.72323	0	1	-
	chr11:77977953-77978013	+	CCTCTGTGCCTTGGGAAGGTGGATAATTTGGGCTTGACAGCTCTTCTCCAAGTTTCCAACTCCCCGCAGTCTCTTTCCTT	4785	TTGGGAAGGTGGATAATTTGG	4783	CAAGTTTCCAACTCCCCGCAGT	2	0	0	0.462262	0	1	4	-13.1	-1.3	3.72686	3.45392	0.427413	1	0.821976
	chr11:78037950-78037997	+	AGAGGGGCGCAGGCGGGCGGGGCTGGGGGAGGCGGGATAGGCTGGGCGCGGCCGGCGCTGCGGACCC	215	AGGCGGGCGGGGCTGGGGG	81	GGGATAGGCTGGGCGCGGCCGGCG	134	0	11	6.59259	0.0298507	-6	-1	-18.5	-9	2.88353	4.23737	0.125	1.00465	-
mmu-mir-144 MI0000168	chr11:78073009-78073066	+	ACCTTGGCTGGGATATCATCATATACTGTAAGTTTGTGATGAGACACTACAGTATAGATGATGTACTAGTCTGGGTA	70382	GGATATCATCATATACTGTAAG	24635	TACAGTATAGATGATGTACT	45747	0	40	0.167648	0.04103	2	1	-19.4	-15.6	3.65335	3.41114	0.307674	1	0.00239863
mmu-mir-451a MI0001730	chr11:78073185-78073232	+	AATGGCGAGGAAACCGTTACCATTACTGAGTTTAGTAATGGTAACGGTTCTCTTGCTGCTCCCACAA	472811	AAACCGTTACCATTACTGAGTTT	471810	ATGGTAACGGTTCTCTTGCT	1001	0	429	0.280009	7.85714	10	7	-16.8	-14.7	3.94815	3.20354	0.0563335	1	-
	chr11:78115623-78115673	+	GGGGGAGGGGGTGTAGGCGCACCGCGGAGTGCAGCGCTCTCGGTGAGCCTGGCACCCGGAGTAGCCGTCT	6	GTGTAGGCGCACCGCGGAGTG	3	TCTCGGTGAGCCTGGCACCCGGA	3	0	1	3	1.66667	3	5	-20.6	-8.4	3.49161	3.94552	0.833333	1	0.49174
mmu-mir-7653 MI0024993	chr11:78178826-78178887	+	GGAGACGGCTTAAGGGGCGGACAGACAGACGGCAGGAAGGGTCAGCATGCCCCTACTGTTCCACCCCGCCTGGCCGCTGCT	210	TAAGGGGCGGACAGACAGACGGC	203	CCCCTACTGTTCCACCCCGCCT	7	0	0	0.182266	0	-8	1	-12.1	-11.6	3.74177	4.1075	0.789474	1	0.821976
	chr11:78268786-78268865	+	CCACAATCTGAAAGGTCAGCTGTCTCTAGGAAGTCGTCACTTGGGGAGTCTGTGACCTTACTGTGGAAGGTCGACTTGAAGGTGGAAGACATGAACCTG	58	AAAGGTCAGCTGTCTCTAGGAAG	12	TGGAAGGTCGACTTGAAGGTGGAAGA	46	0	5	9	9.63043	7	10	-8.5	-6.6	3.75428	4.11825	0.222222	1.03448	-
	chr11:78290032-78290093	+	GCTCAGGATCCAGGGACTTGAGGGTGGGCAGAGCTTCCCTTCATCCTGCAGGATTTGTGGGGCATATGGGAACTGAGAGAC	25	CAGGGACTTGAGGGTGGGCA	7	CAGGATTTGTGGGGCATATGGGA	18	0	19	4	4.66667	0	3	0	-14.7	3.66568	4.17493	0.1	1.2	-
	chr11:78323158-78323216	+	CGAGCTAATCAGAGGAAAAGTGAGCTGTGCTGTGGCTCCCGCGGCTGACTGGCTGAGTGACTGGCTGAGTATAGGTAA	88	AGAGGAAAAGTGAGCTGTG	66	TGGCTGAGTGACTGGCTGA	22	0	11	2.16667	3.45455	10	10	-0.1	-13.2	3.64384	4.09496	0.2	1	-
	chr11:78325084-78325153	+	GCTCAGTATAAGAAGGACGGTGCTGATTTTGCCAAATGGCGCTGTGTACTAAAAATCAGTGATCGCACGCCGTCGGCACTGGCCATATT	35	AGAAGGACGGTGCTGATT	17	AGTGATCGCACGCCGTCGGCAC	18	0	4	5.82353	8.05556	-13	-9	-10.4	-4.4	3.93336	3.50005	0.125	1.28571	-
	chr11:78326260-78326318	+	CCGTTTTGCAGATGAACGGGCTTGCAGCCCAGGGCAGATATGAAGGCAGTGGAGATGGCGGAGCGGCAGCACAGTCCC	33	GATGAACGGGCTTGCAGCCCAGGGCA	6	CAGTGGAGATGGCGGAGCGGCA	27	0	1	3.5	4.07407	2	-2	0	-5.2	3.68895	3.2283	0.166667	1	-
	chr11:78328463-78328511	+	CCTGGGCAGCCGGAAGGGACCATGGCGGCCGCAGGAGCTGCGGCCACGGACCTAGGTGCGGTGGATTT	50	CGGAAGGGACCATGGCGG	23	CGGCCACGGACCTAGGTG	27	0	13	4.04348	3.7037	-3	-3	-1.2	-4.1	3.58858	4.01333	0.142857	1.02	0.821976
	chr11:78348923-78348998	+	CTTCTTGACCGTGACTAGATCAGGTTAGGGACCATTTCCTGTCCCTTGCCCACCACCTCCAGGCTATTTATAGTTGTCGGTTCACAGACAAAGAT	17	GTGACTAGATCAGGTTAGGGACCA	11	TTTATAGTTGTCGGTTCAC	6	0	1	2.45455	1.33333	13	7	-3.1	-10.8	3.86839	3.90416	0	1	-
	chr11:78466309-78466356	+	TGGTAGCTAACCAAAGTGAGGTCCTGCGCACTAGTGATTGTGTCTTTACAGGAAGTGGAGACCCTGA	5	CCAAAGTGAGGTCCTGCGCA	2	TAGTGATTGTGTCTTTACAGGAAGTG	3	0	4	0	0.666667	-20	-14	0	-3.9	3.82186	4.3484	0	1.4	-
	chr11:78499276-78499323	+	GTCTGCTTCTTTTTTCAGGCAGGACAGCGAGATTCCAGAAGCTCCGCGCCCAGCTTGCCAAGGCCCT	31	TTTTTCAGGCAGGACAGC	21	AGAAGCTCCGCGCCCAGCTTG	10	0	10	3.38095	4.7	-9	-6	0	-3.9	3.61531	4.20987	0	1	-
	chr11:78499824-78499884	+	CCGGTGACCTAAATCCTCGGACGGACGGCACTCTAAAGCCGACAGCCTTCCTAGATCCTGAGGAACAGCCAAGCACCCCA	145	AAATCCTCGGACGGACGG	79	TTCCTAGATCCTGAGGAACAGCC	65	1	23	1.18987	3.30769	2	3	-11.1	-6.5	3.7882	4.14852	0.0526316	1.0069	0.821976
	chr11:78499861-78499931	+	GCCGACAGCCTTCCTAGATCCTGAGGAACAGCCAAGCACCCCAGCGCCTAAAGTGGAGCAACAGGAGGAGATCCTAAGGCCCGACACCAC	126	TTCCTAGATCCTGAGGAACAGCC	69	GAGCAACAGGAGGAGATCCTAAGGC	53	4	14	4.07246	6.37736	4	10	-7.9	-4.9	3.6799	3.79749	0	1	-
	chr11:78499906-78499953	+	GCCTAAAGTGGAGCAACAGGAGGAGATCCTAAGGCCCGACACCACTGATCAAGGGACCCCTGAGTTT	69	GAGCAACAGGAGGAGATCCTAAGGC	43	GACACCACTGATCAAGGGAC	26	0	51	4.44186	3.57692	20	15	0	-10.3	3.77396	4.13089	0	1.01449	-
	chr11:78500125-78500173	+	TTCTAGGGCAGTACTGCTATGAGCTAGATGAGACGGCAGTGAGGCCTGGGTACCCCAAACTTATCCAA	32	GTACTGCTATGAGCTAGATGAG	13	AGTGAGGCCTGGGTACCCCAA	19	0	26	5.38462	5.21053	17	16	-0.2	-11.9	3.87379	4.08486	0	1.0625	-
	chr11:78500435-78500514	+	CAGGGTAGTCAGTACTGGCGCTTTGAGGATGGGGTCCTGGACCCTGGTTATCCCCGAAACATCTCCGAAGGCTTCAGTGGCATACCAGACAATGTTGAT	50	AGTACTGGCGCTTTGAGGATGG	25	AAGGCTTCAGTGGCATACCAGA	25	0	4	5	8.72	9	11	-8.3	-14.1	3.92937	4.3051	0	1.02	-
	chr11:78500492-78500543	+	AACATCTCCGAAGGCTTCAGTGGCATACCAGACAATGTTGATGCAGCGTTCGCCCTTCCTGCCCACCGTTA	54	AAGGCTTCAGTGGCATACCAGA	15	TGTTGATGCAGCGTTCGCCCTTCCTG	39	0	35	3	4.87179	7	11	-7	-6.5	3.90786	3.63539	0	1	-
	chr11:78500732-78500787	+	GCAGCAACCCAGCCAGGAGGAGTGCGAAGGCAGCTCTCTGTCAGCCGTGTTTGAGCACTTTGCCTTGCTTCAGCG	53	AGCCAGGAGGAGTGCGAAGGCAGCT	21	GTCAGCCGTGTTTGAGCACTTTGCCT	32	0	31	3.95238	3.625	-3	-4	-19.6	-4.9	3.62943	4.24349	0.166667	1	0.821976
	chr11:78501628-78501674	+	TGCCAGGGAAAGTGGACGCTGCTATGGCCGGCCGCATCTACGTCACTGGCTCCTTATCCCACTCTG	8	AGTGGACGCTGCTATGGC	4	TCTACGTCACTGGCTCCTTA	4	0	20	2.25	0.5	12	14	-3.1	-12.5	3.81775	3.90539	0	1.25	-
	chr11:78501788-78501840	+	CCGTCGTTCATCACGTTCAATCTGGTTCTCTTTGTTCTCCAGCGAGGAGAGTGGGCTAGGAACCTACAACAA	19	TCACGTTCAATCTGGTTCTC	2	AGCGAGGAGAGTGGGCTAGGAA	17	0	22	0	5.94118	-17	-15	-0.4	-3.3	3.87795	3.42865	0	1	-
	chr11:78501853-78501903	+	ACAACAACTATGATTATGATATGGACTGGCTTGTACCTGCCACCTGCGAGCCCATTCAGAGCGTCTATTT	29	TGATTATGATATGGACTGGCTT	19	CACCTGCGAGCCCATTCAGA	10	0	10	3.21053	2.6	-7	-9	-8.2	-1.8	3.86598	3.53926	0	1.10345	-
	chr11:78502154-78502230	+	CTACCGAGTCAACCTTAGAACCCGGCGAGTGGACTCTGTGAATCCTCCCTACCCACGCTCCATTGCTCAGTATTGGCTGGGCTGCCCGACCTCTGA	65	AACCTTAGAACCCGGCGAGTGGA	55	ATTGCTCAGTATTGGCTGGGCTGCC	10	0	19	7.61818	5.1	3	-13	-14.2	-6.3	3.84277	4.00647	0	1	-
	chr11:78502227-78502275	+	TGGCTGGGCTGCCCGACCTCTGAGAAGTAGGAATCAGAGCCCACTCGGCTGAGCTTCAGGAGCCTCAT	95	GCCCGACCTCTGAGAAGTAGGAA	32	GAGCCCACTCGGCTGAGCTTCA	63	0	19	5.65625	2.74603	13	12	-1.5	-16.9	3.71472	3.46727	0	1.02105	-
	chr11:78522001-78522052	+	AAATTCTTTTTTTGGAGGGAGATTGTAACTTTTCTTGGAAGACCCACATAAGACTCCTCCAAGGTTGGCCT	21	TTTGGAGGGAGATTGTAACTT	15	CCCACATAAGACTCCTCCA	6	0	3	1.66667	1.66667	0	-2	-8.7	-3.8	3.68823	3.83381	0.5	1	0.49174
	chr11:78536459-78536507	+	CTGGACTCGGGGGTGACGTGTGGCTCCTAGATCTTGTCTCCGTGGCAGCAGCCGGTTGCAGTTGCCGG	14	GGGTGACGTGTGGCTCCT	11	TCCGTGGCAGCAGCCGGTTG	3	0	24	4.63636	1	17	19	0	-13.2	3.69767	4.5367	0	1.07143	-
	chr11:78536512-78536590	+	GGTTGCAGTTGCCGGAGAGAAGCTTCTACCGACAGTCGTCAGGGCCGCAGAGCGCTGCCGAGGCGGCTCGTCAGGTAGGTCGGGGACGTGGAGGACTT	69	GCCGGAGAGAAGCTTCTA	60	TCAGGTAGGTCGGGGACG	9	0	4	8.5	10.5556	-5	4	-3.6	-8	3.68422	4.25332	0	1.02899	-
	chr11:78541516-78541578	+	CCAACCAAAAAAACAAACCTCTGTACCATTCCAGTGATGTCACTGATGTGCGCATGCAGTGTTACGGGGGCAGCTGATAAAC	4	AAACAAACCTCTGTACCATTCCAGT	2	TGCAGTGTTACGGGGGCA	2	0	2	0	0	2	-5	-11.7	-1.8	3.81982	3.56977	0	1	-
	chr11:78826623-78826698	+	GTTGGCGTCCGCCGGGAAGGCGGGTGAGCCGCGCTGCGCGGGCCCTTGGGCGGGGACTCGGGGGGCGGCAGGGGCGGGCTGGGGATTACCGAGGC	51	GCCGGGAAGGCGGGTGAGCCG	4	GGGGGCGGCAGGGGCGGGCTGGGGA	47	0	4	1.75	1.14894	-14	-10	-1.6	-3.2	3.26146	4.69662	0.859155	1	-
	chr11:78840579-78840648	+	ATAGGCAGTATGAGCTGTCTGATGTAAGTGTTAGGAACCAAACCTGAGTCTTCTGCAAGCAGTTAGCGCTCACACTCACGCACACACTC	12	TGAGCTGTCTGATGTAAGTGTTAGGA	6	TGCAAGCAGTTAGCGCTCACACTCAC	6	0	0	0	4.33333	-13	-13	-2.8	-2.7	3.83509	4.2951	0	1	-
	chr11:79016638-79016703	+	TGGAGCAGAATCCCGAGCCTGACTGCAGAAATCTGGTCAGGGAAGGACATGAACTCCTAACAGATGTGGCAGCAGGTTTGCCTCC	11	TCCCGAGCCTGACTGCAGAAATCTGG	6	TGAACTCCTAACAGATGTGGCAGCAG	5	0	0	9.33333	3.8	-10	-8	-13.8	-10.3	3.81178	3.79454	0	1	-
	chr11:79016868-79016938	+	TCAGGGTCCATGACCTCAGTGCTGACTCTGGGCAGCTCCGAACTGTGACACCCTTTGTAGAACAATGTCCCAGGGTCACCGAGCCCCTCC	13	TGACCTCAGTGCTGACTCTGGGCAGC	3	TTGTAGAACAATGTCCCAGGGTCACC	10	0	0	0	0.4	-9	-10	-17.9	-9.1	3.78512	4.39886	0	1	-
	chr11:79339651-79339709	+	TCTCCCTCTCCCCGAGCCGTGGAAAGGATCCCACTTCCGGTGGGGTGTCATGGCGGCGTCTCGGACTGTGATGGCTGA	53	CCCGAGCCGTGGAAAGGATCCCA	2	TGGCGGCGTCTCGGACTG	51	0	55	0	3.11765	8	3	-12.9	-2.8	3.65362	4.53071	0	1.15094	-
	chr11:79339691-79339770	+	TGGGGTGTCATGGCGGCGTCTCGGACTGTGATGGCTGAGGGGAGACGGCGCTAGTGGGGAGAGCCACCCACAGGCGCCCTCCCCTCCCCGGGCTCCCCT	106	TGGCGGCGTCTCGGACTG	101	CACAGGCGCCCTCCCCTCCCC	5	0	3	8.84158	13.8	-4	-1	0	-15	3.56112	4.04474	0.388889	1	-
	chr11:79686632-79686691	+	GGCGACACCGTGAGGTCTACTGCAAGCTGGAGCGGGAAAAGAGCACAGAGCTGGAGCTGCTCAACACCAGGTGGGCACC	9	TGAGGTCTACTGCAAGCTGGAGCG	7	ACAGAGCTGGAGCTGCTCAACACCA	2	0	0	6.42857	0	-1	0	-3.1	-11.4	3.62149	4.28828	0	1	-
	chr11:79692894-79692953	+	CAGGCCTGCCTGAGGACGAAGAAAGATGCAGGCTTTGCCCACATGCACTCTGTGATTGTACCTCTGAGCACCCTCTCTG	30	TGAGGACGAAGAAAGATGCAGGCTTT	21	TGCACTCTGTGATTGTACCTCTGAGC	9	0	3	1.28571	2.33333	6	4	-13.6	-10.3	3.75923	4.09598	0.166667	1	0.49174
	chr11:79693114-79693194	+	CAGCAAGGCCTGGAAGCTTGCATTTAGGATACTGATGAAATGATTCTACCTCTGGGATAAGGGTTAGAAGATACTCTCAGGAGATGGGTTCTCTCCCCTC	49	TGGAAGCTTGCATTTAGGATACTGA	14	TAGAAGATACTCTCAGGAGATGGGTT	35	0	1	12.5	3.51429	-12	-11	-2	-1.3	3.78525	4.25905	0	1.04082	-
	chr11:79693491-79693571	+	CCCTTTCTGGTTTGGCTTTGCTTTGTTTTGAAGATGGAAAATACAAGCAGCATTCAGCTGGGGGTGGAAGGAAGGCCAAGAAGGGTAGGGTGCCCCAAGG	24	TTTGGCTTTGCTTTGTTTTGAAGATG	14	TGGAAGGAAGGCCAAGAAGGGTAGGG	10	0	0	13.1429	6.2	10	10	-14.5	-10.9	3.65213	3.99997	0	1	-
	chr11:79694254-79694303	+	TCATGCTGCATAGATAGTGCGTGGGCCTGGTCTGCCTGGATGAGCCACACCAGGAAGACAGGAAGGCTT	35	TAGATAGTGCGTGGGCCTGGTCTGC	26	TGGATGAGCCACACCAGGAAGAC	9	0	30	1.26923	4.55556	-17	-19	-3.1	-3.8	3.77727	4.01575	0	1.02857	-
	chr11:79694460-79694513	+	AGAGGCCAGCTGAATATAGGTCCTGGTAAGAGGGGCCTACGCTCAGGTGAGCAGTTCAGACTTGAAGTTGTAT	32	TGAATATAGGTCCTGGTAAGAGGGGC	28	CTCAGGTGAGCAGTTCAGACTT	4	0	42	0.571429	0.5	9	5	-1.8	-5.2	3.82357	3.97981	0	1.03125	-
	chr11:79694491-79694565	+	GGGGCCTACGCTCAGGTGAGCAGTTCAGACTTGAAGTTGTATGGGCCGCCCGCTTCACTTGTATGTGGGTTTCCAGAGAAGGCCACAGAGACCA	26	CTCAGGTGAGCAGTTCAGACTT	9	TTGTATGTGGGTTTCCAGAGAAGGCC	17	0	0	7.66667	4.35294	17	21	0	-18.5	3.86834	4.3688	0	1	-
	chr11:79694625-79694680	+	CAGGCAGGGAAGGAAGGCTTTAGGCCCAAGTTGTAGGGCTGGAAGAGTGGACTCCCTGAGGACATGACCAGGTTT	32	AGGAAGGCTTTAGGCCCAAGTTGTAG	5	TGGAAGAGTGGACTCCCTGAGGACAT	27	0	21	6.8	7.74074	13	12	-3.5	-11.7	3.63828	4.46562	0.5	1	-
	chr11:79694654-79694724	+	GTTGTAGGGCTGGAAGAGTGGACTCCCTGAGGACATGACCAGGTTTGGAGGCCCCTGTGGATCTGGACGCTTGCTATCTAGGCCTCTGGA	39	TGGAAGAGTGGACTCCCTGAGGACAT	18	TGTGGATCTGGACGCTTGCTATCTA	21	0	20	6.5	5.28571	1	0	-0.4	-10.6	3.71681	4.44977	0.166667	1.25641	-
	chr11:79695055-79695111	+	TTCGGGAGTCTAGAGCTTACACTTGGCATTCAGTTACATTTGGATTGCAGATAAACAAGAGGTTTTAGAATCACCG	185	TAGAGCTTACACTTGGCATTCAGTTA	11	TGGATTGCAGATAAACAAGAGGTTTT	174	0	6	0.818182	1.31609	4	-1	-8.3	-7.9	3.81984	3.66119	0.125	1	0.49174
	chr11:79695207-79695264	+	GGCCCAGGCCTTGGAATGCTTTAAGAATGCCACAGGTGACGCTAATTTAGTTAGGTCTCCTGTGAAGAGGGTGTGGC	100	TTGGAATGCTTTAAGAATGCCACAGG	20	TAATTTAGTTAGGTCTCCTGTGAAG	80	0	53	9.15	1.65	-16	-17	-7.7	-9.5	3.85149	4.19581	0.0714286	1.01	-
	chr11:79695770-79695827	+	TTCCCAAGTGTTGTTCATGCACAGATCAAGGTGGAGGCCCGTAAATCATGTGAAATGTCTGCTGAGGTCAGCAGGGC	61	TTGTTCATGCACAGATCAAGGTGGAG	26	TAAATCATGTGAAATGTCTGCTGAGG	35	0	16	1.61538	1.54286	-15	-15	-4.8	-6.1	3.76524	4.62654	0	1.01639	-
	chr11:79695937-79696009	+	AGTCTCACCCTAGACGGACAGGATATAAGTGCCAGCATTTGACTGGGCATAGGCCCATTAGGAATTGGAGGCAGGTAGGCGGGAAGAGCTGG	268	TAGACGGACAGGATATAAGTGCCAGC	25	TAGGAATTGGAGGCAGGTAGGCGG	243	0	25	2.8	0.502058	24	22	0	-8.6	3.80255	3.69946	0.25	1	-
	chr11:79695985-79696042	+	ATAGGCCCATTAGGAATTGGAGGCAGGTAGGCGGGAAGAGCTGGACCTTGAGAGCAGCCTAGACGCAGTGGCCACTT	268	TAGGAATTGGAGGCAGGTAGGCGG	246	TGGACCTTGAGAGCAGCCTAGACGCA	22	0	2	0.666667	7.18182	4	1	-8.6	-12.5	3.68256	4.38064	0.32	1	-
	chr11:79696215-79696278	+	CTGGGGCTGTTGGTACATACCGGGCTGTGTAAGGGATCCAGAGACTCTACAGCAAGGCCTAAAGAATAAGGAGGACTTCACTC	151	TGGTACATACCGGGCTGTGTAAGGGA	101	TACAGCAAGGCCTAAAGAATAAGGAG	50	0	18	5.06931	7.52	4	7	-6.8	-2.2	3.83533	4.01239	0.157895	1.00662	-
	chr11:79696679-79696734	+	TCGTTAGCTCTGTGGCTCTGACATCGTTAGCTCTGTGGCTCTGACATCGTTTAGCTGCTCTGCTAAGAAAAAAAG	209	TGTGGCTCTGACATCGTTAGCTCTGT	45	TCTGACATCGTTTAGCTGCTCTGCTA	164	0	15	6.22222	0.957317	5	6	-11.1	-8.4	3.68173	4.49765	0.0555556	1.00957	-
	chr11:79696862-79696918	+	CCTCTTCCCATTGTGACTGTATCGTAGGGATGTGCATTCCTGAGGTACCATATGGAGGACAGAGTCCCAGGCCACC	554	TTGTGACTGTATCGTAGGGATGTGC	537	TGAGGTACCATATGGAGGACAGAGTC	17	0	9	1.5568	3.52941	9	13	-5	-8.1	3.78077	3.94596	0.0697674	1	-
	chr11:79696892-79696954	+	TGTGCATTCCTGAGGTACCATATGGAGGACAGAGTCCCAGGCCACCTCTCCTGCAGGCCTAACTTCTGGTGGCCCTGTCTCG	25	TGAGGTACCATATGGAGGACAGAGTC	17	TCCTGCAGGCCTAACTTCTGGTGG	8	0	9	3.70588	3.125	-22	-24	0	-1	3.78676	4.11684	0.333333	1.04	-
	chr11:79697655-79697707	+	AGACCAACGTCAGGACCTGCACAGGACAGAGTGCGCTGAGGACTCTCGGCCGGCTGCCTCCCAGCTTCAGCT	36	CAGGACCTGCACAGGACAGAGTGCG	19	TGAGGACTCTCGGCCGGCTGCCTCCC	17	0	2	3.52632	1.35294	-12	-9	-6.3	-2.9	3.62299	4.30029	0.111111	1	-
NM#005	chr11:79697731-79697800	+	TGGGGCTGGGCCTTCTGGGGTCCAGGTGGAAGAAGCTATAGGCAGATAGGCTCTGCCTTTCCAGGGATTACATCTGGGGCTTTGCCTCA	7	CCTTCTGGGGTCCAGGTGGAAGAAGC	4	TGCCTTTCCAGGGATTACATCTGGGG	3	0	0	0.75	0.666667	0	0	-14.6	-17.3	3.63843	4.03541	1	1	0.00446064
	chr11:79704649-79704702	+	TCGGCTGTCAGGCGCGGTGGCCAAGTGGTAAGGCGTCGGTCTCGTAAACCGAAGATCGCGGGTTCGAACCCCG	5447	GGCGCGGTGGCCAAGTGGTAAGGC	842	TCGTAAACCGAAGATCGCGGGT	4605	0	147	3.1734	0.887296	-8	-10	-2.2	-7.1	3.69252	4.11847	0.0871369	1	0.821976
	chr11:79704680-79704741	+	GGCGTCGGTCTCGTAAACCGAAGATCGCGGGTTCGAACCCCGTCCGTGCCTGCGTTTGGAAGAGATATTTTCTTGTTTTCA	7053	TCGTAAACCGAAGATCGCGGGT	4681	GCGTTTGGAAGAGATATTTT	2313	59	848	1.1427	0.075227	4	8	-6.5	-7.7	3.78515	3.61076	0.133141	1	0.821976
mmu-mir-193a MI0000235	chr11:79711974-79712030	+	AGCTGAGAGCTGGGTCTTTGCGGGCAAGATGAGAGTGTCAGTTCAACTGGCCTACAAAGTCCCAGTCCTCGGTCCC	107913	TGGGTCTTTGCGGGCAAGATGA	42939	AACTGGCCTACAAAGTCCCAGT	64974	0	115	0.0150213	0.014375	2	2	-21.8	-15.7	3.80942	4.19897	0.760386	1	0.0027911
mmu-mir-365-2 MI0001645	chr11:79726427-79726488	+	AAGAAAAATGAGGGACTTTCAGGGGCAGCTGTGTTTCCTGACTCAGTCATAATGCCCCTAAAAATCCTTATTGTTCTTGCA	69714	AGGGACTTTCAGGGGCAGCTGTG	20407	TAATGCCCCTAAAAATCCTTAT	49307	0	540	0.537169	0.0408056	3	3	-19	-9.6	3.81149	3.80066	0.456875	1	0.00368034
	chr11:80089431-80089496	+	GCGGGAAAACCCAATTGACAGAACTCCCGCCGAAGCCCCACTAGTCCGATCTGCGTTCTGTGGGGCTCGAGCGCTTATTCTGGAG	64	CCAATTGACAGAACTCCCG	9	CGTTCTGTGGGGCTCGAGCGCT	55	0	4	4.11111	1.67273	-18	-15	0	-4.7	3.90245	4.20087	0	1	-
	chr11:80142227-80142278	+	GAAAGCGACAGTCTCAGGGAAATGCCAACGGAGTTCCTAGTAATTGATGGCTGATGGTCTCTGGAGAAAGT	19	GTCTCAGGGAAATGCCAA	4	ATTGATGGCTGATGGTCTC	15	0	14	3.25	3.93333	-4	-6	-7.5	-7.3	3.82914	4.22642	0	1	-
	chr11:80209134-80209188	+	GGTGCGGCAGGTCCTGGCGGCCGAGATTCGGGCGCAGAGGCCGCTAAGGCTGGCAGGGAGCGGCGGTATCGCGG	55	GTCCTGGCGGCCGAGATTCGGG	15	AGGCTGGCAGGGAGCGGC	40	0	25	10.2	1.2	8	4	-2.7	-14.2	3.4486	4.40295	0	1	-
	chr11:80383301-80383351	+	AGGTGGAGATAGAACGAGGGTGTCGGCCATTTTGTGTCTGTTTCCTGCGGGACGCGCTGGTGGCGGTTGG	150	AGAACGAGGGTGTCGGCCAT	22	CTGTTTCCTGCGGGACGCGCTGG	128	0	34	3.27273	0.679688	18	21	0	-12.3	3.66893	3.77015	0.0833333	1	-
	chr11:80383328-80383379	+	CATTTTGTGTCTGTTTCCTGCGGGACGCGCTGGTGGCGGTTGGTGTGGAGAACTCTGCGAGTCTCTTGGGT	156	CTGTTTCCTGCGGGACGCGCTGG	128	GGTTGGTGTGGAGAACTCTGCGAG	28	0	8	0.679688	4.53571	5	6	-4.3	-4.5	3.54008	4.06022	0.0769231	1.00641	-
	chr11:80477597-80477644	+	ACACGGCCGTGCAGAACAGCAAGAACGCCAAGGACAAGAACCTGAAGCGGCACTCCATCATCTCGGT	31	GCAGAACAGCAAGAACGCCAAGGACA	14	ACCTGAAGCGGCACTCCA	17	0	5	6	7.05882	2	-7	-5.2	-3.4	3.66824	3.47621	0	1	-
	chr11:80479100-80479152	+	GGGTCCCAGCTAAAGGATGAGGTGAAGCTAGGGGCAGCTCCTTCCCTGAGCGAGCTTTTCACAGTTTGTACC	11	TAAAGGATGAGGTGAAGCTAGGGGC	8	TCCCTGAGCGAGCTTTTCAC	3	0	4	0.625	0	1	-3	-14.5	-5.9	3.82102	4.29641	1	1	0.49174
	chr11:82952100-82952161	+	GGACAAGAGCACACAGGGTAGAGGTCTCCACTCTGGACCCAGGACATCAGCTCTGATTCCAGGAGACGGGGCGCCCTGCGG	12	ACACAGGGTAGAGGTCTC	6	CTGATTCCAGGAGACGGGG	4	2	5	10.1667	4.5	-10	-9	-5	-5.2	3.69177	4.18917	0	1.08333	-
	chr11:83217538-83217586	+	TCTATTTTTCTATTTGTGGGATCATTTCCTATGAAATGATCCCACAAATAGAAATAGAAAATGATCCT	125	TATTTGTGGGATCATTTCCTATG	114	TGATCCCACAAATAGAAATAGA	11	0	11	0.45614	0.363636	9	8	-20.2	-10	3.53509	2.66113	0.0434783	1.008	0.821976
	chr11:83224563-83224623	+	AAACATGACTGGTCCTGGTTTTCGGCGCCATGTGTATGAGAAAAAGAAATAAAAAGAAAGGAAGAGGACTGGTCCCAGGT	25	GGTCCTGGTTTTCGGCGC	8	TAAAAAGAAAGGAAGAGGACT	17	0	3	6	5.17647	-9	-6	-5.1	-9	3.73616	3.40653	0.166667	1	-
	chr11:83299070-83299119	+	CAGTGAGTGCATTCTGTTCCTGGTTAGCTCTGAGCGAAGCTTCCTGGAGGGCGGTACTCGAGCCTCTGT	106	ATTCTGTTCCTGGTTAGC	23	TCCTGGAGGGCGGTACTC	83	0	5	9.08696	4.3494	3	2	-5.8	-5	3.74789	3.99502	0	1	-
	chr11:84818872-84818922	+	GTCTACGCCGAGGAAGTGAGCGGAGCGCATCACAGCCCCAAGATTGCGGGGATCCTGGAGCCCCTCAAGG	310	AGGAAGTGAGCGGAGCGC	306	CAAGATTGCGGGGATCCTGGAG	4	0	13	1.21242	0.5	0	4	-2.7	-5.7	3.77239	4.10971	0.125	1.00968	0.821976
	chr11:84880759-84880805	+	GCTGACCGAGGCTGGACGTCTCTTTCCTTGTTCTACCCAGGGACGGCGGGAGAGACTTAAGGAAAC	9	GCTGGACGTCTCTTTCCTTGTT	2	AGGGACGGCGGGAGAGAC	7	0	1	0	0.142857	-3	-7	-14.4	-5.5	3.73552	3.97124	0	1	-
	chr11:86201682-86201728	+	GTTGTCTGCCGGGGGTTGCCAGAAGCGACCTTAACGCTGCGGTAACGAAGAGTCCTGGAGGACGCT	7	GGGGGTTGCCAGAAGCGA	3	TAACGCTGCGGTAACGAAGAGTCCT	4	0	5	1	0.25	-2	0	-13.5	-13.9	3.78584	3.93403	0	1	-
	chr11:86584083-86584141	+	AAATGTCAGACAGCCCATCGACTGCTGTTGCCATGAGATTCAACAGTCAACATCAGTCTGATAAGCTATCCGACAAGG	119	CAGCCCATCGACTGCTGTTGC	9	CATCAGTCTGATAAGCTA	110	0	0	0.222222	0.690909	4	0	-10.9	-11.5	3.82117	4.34925	0.125	1	0.177013
	chr11:86757883-86757932	+	CGGGTAGGGAAGGGTCGGTTGAAGGCTGCCAGAGTGGAGGGCGAGAGGCAAGATACTGGCCGCTGCTCC	141	AGGGTCGGTTGAAGGCTG	21	GAGGGCGAGAGGCAAGATACTGG	120	0	9	5.85714	1.925	-9	-4	-7.6	-12.7	3.63074	3.71855	0.125	1.03546	0.821976
mmu-mir-301a MI0000401	chr11:87113016-87113076	+	GCTAACGGCTGCTCTGACTTTATTGCACTACTGTACTTTACAGCGAGCAGTGCAATAGTATTGTCAAAGCATCCGCGAGC	133508	GCTCTGACTTTATTGCACTACT	5320	CAGTGCAATAGTATTGTCAAAGC	128188	0	3833	0.00883459	0.0566746	2	0	-17.7	-11.7	3.82366	3.97314	0.685155	1	0.000838617
	chr11:87449021-87449074	+	CAGTGCGTTTATGGCACGTGGTCTGAAAGGGCGCTTCAGGCCTCATATGCATTGTACTCTCTAAGGTAGCCAA	137	ATGGCACGTGGTCTGAAAGGG	39	ATATGCATTGTACTCTCTA	98	0	3	4.38462	1.27551	19	17	0	-10.2	3.88126	3.45947	0	1	-
	chr11:87451541-87451616	+	AATAATAAAATAGAAATCTGGGGCTGGAAAGATGGCTCATTGGGTAAGAGCACTGACTGCTCTTCTTCGGTAGGACTTCAGCTCAGATTTCTAGC	38	TAGAAATCTGGGGCTGGAAAGATGGC	34	TCTTCTTCGGTAGGACTTCAGCTCA	4	0	1	2.17647	1	-8	-8	-12	-1.8	3.74715	3.70929	0	3.44737	-
	chr11:87459701-87459755	+	GTTTTGTTTTGTTGAGACAGGGCTTCTTTGCATAGCCTTGATTGACTGTGCTGGAACTAGCTCTGTAGATCAGG	18	GTTGAGACAGGGCTTCTTTGCATAG	5	TGATTGACTGTGCTGGAACTAGCTCT	13	0	1	1	1.53846	-7	-8	-14.9	-2.5	3.63843	4.01077	0	1.33333	-
	chr11:87462844-87462902	+	AAAGGCATGGGCCACAACTGCCGGAACTCACTGAGGATCACATCCCTGGAAGGTCTGGCTTGGGTGTTTTATATGTGC	95	GCCACAACTGCCGGAACTC	64	AAGGTCTGGCTTGGGTGTT	31	0	0	2.67188	4.29032	-1	0	-12.8	-6	3.8517	4.20452	0.615385	1	-
	chr11:87464000-87464069	+	AGTAGTGTAATAAAGTTTGGTAGGGCTGGAGAGATGGCTCAGCGGTTAAGAGCACTGACTGCTCTTCTCTAGATCCTGAGTTCAATTCC	104	TAAAGTTTGGTAGGGCTGGAGAGAT	12	ACTGCTCTTCTCTAGATCCTGA	92	0	0	1.91667	0.108696	-5	-9	-13.6	-2.4	3.82656	3.70154	0.0131579	748.981	-
	chr11:87611632-87611700	+	TTCTACGGCAAGTATCTCCCACCAGGAACAGCCTAGCTCTGTGCCGGATCTGATCTACAAGAAGGAGGATGCTGGCAAGAGAGGAAGT	14	AGTATCTCCCACCAGGAACAGCCTAG	5	AGAAGGAGGATGCTGGCAA	9	0	12	11.6	0.888889	12	5	-9.4	-7.5	3.84239	4.39855	0.75	1.14286	-
	chr11:87749046-87749122	+	CTCTCCTCTTAGAAGTACCAGGACTGGAATTGAACCGATGCCCTGGCAAAAGGATCTTTCCTGACGACTGGGGGCAATAACATGGTGGGAAATTGC	20	AGAAGTACCAGGACTGGAATTGAACC	11	TGACGACTGGGGGCAATAACATGGT	9	0	2	2.63636	2.77778	9	8	-6.6	-6	3.8397	4.40984	0.75	1	0.821976
	chr11:87749644-87749717	+	CACCTCCAGCCCAGCCCCCACAGGCCTGTGTCTCTCTCACTTCGTCTTTTTGAGGTTTGGCTGTGGGGCCCAGTGGGCGTCACTTCAAACGCA	13	CCAGCCCCCACAGGCCTGTGT	2	TGTGGGGCCCAGTGGGCGTCAC	11	0	0	0	6.54545	9	7	-13.1	-8.6	3.6403	3.56153	0.4	1	-
	chr11:87749979-87750037	+	GCTCCTTCCTTAGATGGGGATTTGAGAGGACAGACAGGTCCTCATGGGAGAACTGCGTCTTTGGGGGCAATTAGAATT	26	TAGATGGGGATTTGAGAGGACAGA	17	TGGGAGAACTGCGTCTTTGGGGGC	9	0	2	3.64706	2.11111	9	7	-7.4	-10.1	3.77857	4.15784	0.5	1	0.821976
mmu-mir-142 MI0000167	chr11:87756864-87756924	+	AGTGCAGTCACCCATAAAGTAGAAAGCACTACTAACAGCACTGGAGGGTGTAGTGTTTCCTACTTTATGGATGAGTGCAC	1529964	CCCATAAAGTAGAAAGCACTA	1422053	GTAGTGTTTCCTACTTTATGG	107857	54	1049	0.340426	0.482676	-1	-1	-23.3	-13.3	3.79917	3.82816	0.600186	1.00006	0.00720876
	chr11:87756903-87756950	+	ACTGGAGGGTGTAGTGTTTCCTACTTTATGGATGAGTGCACTGTGGGCTTCGGAGACCACGCCACGC	109275	GTAGTGTTTCCTACTTTATGG	108053	TGAGTGCACTGTGGGCTTCGGAGAC	1222	0	114	0.502503	0.400982	-9	-5	-5.7	-5.5	3.7941	4.35947	0.475408	1.00003	0.821976
	chr11:87758097-87758177	+	TCTCTCTCCTTTAATTTTTTGAGACAGGGTTCCTCTGTGTAGCCCTGGCTGTCCTGGAACTCACTCCGGACCAGACTGGCTCAAACTCAGAAATCTGCCT	17	TTAATTTTTTGAGACAGGGTTCC	2	CGGACCAGACTGGCTCAAACTCAG	15	0	0	0	3.33333	-9	-8	-3	-2.8	3.75786	3.78287	0	138.706	-
	chr11:87802682-87802733	+	GAGCCCAATGGCCGTGTAGGCCAGCTCCTTGCCTGCCTCATTGGCACTCAGTTTAGGAAGCTACGTGATGG	7	GCCGTGTAGGCCAGCTCCTTGCCTG	4	TGGCACTCAGTTTAGGAAGC	3	0	2	3	0	-3	-13	-7.7	-3.9	3.86412	4.12276	0	1	-
	chr11:88051007-88051065	+	CTGGATCCCAATCCTTGGAGCTGGATCATTGGATTCAAATCATAATGTGGATAGGATAGGGAGGATGAATTACCAGGA	218	ATCCTTGGAGCTGGATCATTGGATT	12	ATGTGGATAGGATAGGGAGGATGA	206	0	60	4.58333	1.19417	12	11	-3.8	-9.2	3.6135	3.99458	0.575342	1.24312	0.821976
	chr11:88051041-88051091	+	TCAAATCATAATGTGGATAGGATAGGGAGGATGAATTACCAGGATTCATGGAGCGGGATCAGATTACCAG	278	ATGTGGATAGGATAGGGAGGATGA	259	AGGATTCATGGAGCGGGATC	19	0	14	1.84942	2.57895	-5	-10	-1.6	-2.2	3.57754	3.76034	0.6	1	0.821976
	chr11:88864740-88864817	+	CTCCGCTGACATCCCGGAGCTGTACGGGCCCGCCTTGCTGGCGCTCTCGCGAGAGTAACAATATTCACGGCGGGCATGGGAGATGGCCCCTACGTCC	23	ATCCCGGAGCTGTACGGGC	6	GCGGGCATGGGAGATGGC	17	0	2	1.83333	3.94118	-4	-5	0	-2.1	3.83272	4.23362	0	1	-
	chr11:88999451-88999503	+	GTGCGCAGCTGTCCCTGCGCGTCACGTCGGGTGAGCCCACGAGCGCGATGGCGGAGCTGAATCCTCTGGCCG	35	GTCCCTGCGCGTCACGTCGGGTG	6	GCGATGGCGGAGCTGAAT	29	0	5	6.5	3.96552	13	8	-4.3	-13.4	3.59711	4.30017	0.630137	1	-
	chr11:89017693-89017741	+	TCCCAACAGTAATGTCCCCATCCTCTGGATTGTAGATACTGGGCTGATGGCTATAAATGCCGCCATTT	402	AATGTCCCCATCCTCTGGATTGT	24	TACTGGGCTGATGGCTATAAAT	378	0	4	1.58333	2.20899	19	18	0	-8	3.84019	4.05661	0.64	1	-
	chr11:89017837-89017890	+	GTGTGTGGTTGCTTCAGGAACCTTGCTAGATCACCTATTGGTGGACAGCCTGTGGCCTGAAGCGAGAGACGAG	11	GCTTCAGGAACCTTGCTAGA	2	TTGGTGGACAGCCTGTGGCCTGAAGC	9	0	7	0	4.55556	-7	0	-16.9	-3.6	3.8107	4.35766	0	1	-
	chr11:89017864-89017939	+	AGATCACCTATTGGTGGACAGCCTGTGGCCTGAAGCGAGAGACGAGCGGGAGATAGCTGGAATCCTGTTTATCTCTAGCCACAGATTACAGGCCC	15	TTGGTGGACAGCCTGTGGCCTGAAGC	11	ATCCTGTTTATCTCTAGCCACAGA	4	0	0	7.27273	2	-16	-18	-2.2	-4.3	3.87147	4.10013	0.25	1	-
	chr11:89018190-89018245	+	TCTCCCCACCTCCTGTCGTGATGCCAAATCCAGAAGATGTGAGGATTTGACCTCTTGTGACAGGAGTCCAGCTCT	48	TCCTGTCGTGATGCCAAAT	5	AGGATTTGACCTCTTGTGACAGGA	43	0	2	4.2	2	-3	0	-14.5	-4.2	3.70709	3.76885	0.45	1.02083	0.821976
	chr11:89019716-89019779	+	TCGTAAGTTAAATGGTGAAATGGAAAAGTCTTGACCAGAGATAAACCCTATTCATGATCTTCTCTACATAGGACTCTTTGGCT	118	AATGGTGAAATGGAAAAGTCTTG	64	CATGATCTTCTCTACATAGGA	54	0	13	0.953125	0.62963	0	-3	-5	-1.8	3.82313	4.34201	0.357143	1.04237	0.49174
	chr11:90278198-90278259	+	CTGTCTGTCTAGGAACAAGCTGTCAGACTAAAGATATGGTTTATTCATTGAAATTCTGGACAGCTGTACGTTTAAAAGAAA	21	AGGAACAAGCTGTCAGAC	15	TTGAAATTCTGGACAGCTGTACGT	6	0	2	3.33333	2.16667	10	14	-1.4	-13.2	3.75916	3.72635	0	1	-
	chr11:90638235-90638303	+	GCTTCGTGTGGCCGGGGCTGGAGGCAGCCCGGGTGGTCAGGGCGGACTGTGGTGAACGCAGAGCTGGTGCTTAGGCCCGGGTGGGATG	38	GCCGGGGCTGGAGGCAGC	11	TGAACGCAGAGCTGGTGCTTAGGCCC	27	0	3	3.45455	4.7037	-13	-4	-13.9	-1.5	3.53964	4.3947	0	1	-
	chr11:94044161-94044240	+	TAAATGCTAGGAGCTGCAGCTCTATGGTTATGAGGTGGGGGGAGCGGAATGACGTCATCGCTTGGGAGCCGCTGCAGGATGGAGTGGAAAGCTGCTGCT	37	GAGCTGCAGCTCTATGGT	13	CTGCAGGATGGAGTGGAA	24	0	0	2.23077	3.20833	-4	-4	-6.1	-3.7	3.68043	4.25093	0	1	-
	chr11:94160723-94160778	+	CACTGCAGAGATGTGGAGAAAGGCTTGTCGGGGACTCGCCAGCCATGCTGGAGTAGACGGGCCTGTTGAGAATTC	33	ATGTGGAGAAAGGCTTGT	19	CTGGAGTAGACGGGCCTG	14	0	5	2.84211	2	-9	-9	-9.9	-3.7	3.81847	4.09599	0	1.15152	-
	chr11:94211444-94211492	+	CGGCAGAAGGAGCGAAGCTCTGGCCCGGCGCGCAGAGGGCGCTGTACGGGGACGCAGGGCCGGGCCGC	496	AGCGAAGCTCTGGCCCGGCGCG	318	GAGGGCGCTGTACGGGGACGCAGG	178	0	59	3.10377	3.05056	-5	-3	-1.7	-11.6	3.31681	3.86402	0.288462	1	0.821976
	chr11:94211454-94211527	+	AGCGAAGCTCTGGCCCGGCGCGCAGAGGGCGCTGTACGGGGACGCAGGGCCGGGCCGCCGGGCTGTGTAGAGAAGCGAGCGCGCTCGTGTAAG	273	TGGCCCGGCGCGCAGAGGG	218	GTGTAGAGAAGCGAGCGCG	55	0	4	12.8349	8.90909	14	14	0	-12.3	3.46299	4.10215	0.285714	1.49084	-
	chr11:94322881-94322939	+	AGGCACTGGGAAGGCAGAGTCAGGTGGATTTTATGAATTAAAGAGGTTCACCTGCTTCTGCCTCTTAAGTGCTAACAC	16	AAGGCAGAGTCAGGTGGATTTT	11	TTCACCTGCTTCTGCCTCTTAA	5	0	13	3.09091	0.6	4	5	-24.7	-14.9	3.83097	3.33527	0.333333	1.375	0.49174
	chr11:94322917-94322973	+	ATTAAAGAGGTTCACCTGCTTCTGCCTCTTAAGTGCTAACACTTGGGAGGCAAAGGCAGGTGAATATCTAAGTTTG	10	TTCACCTGCTTCTGCCTCTTAA	5	GGGAGGCAAAGGCAGGTGAATA	5	0	0	0.6	0.2	2	2	-30.4	-5.8	3.80473	3.33925	0.5	5	-
	chr11:94629815-94629862	+	GAGCGGGGCCCTGGGCTGGGAGTGCGGCGGGCGAGCGGACGGGCGGCGGAGGCCTCGCAGCGGCGGC	134	CTGGGCTGGGAGTGCGGCGGG	97	CGGACGGGCGGCGGAGGCCTCG	37	0	18	1.70103	2.40541	9	8	-6	-20.8	2.95501	4.38462	0.257143	1	-
	chr11:94643905-94643967	+	AACCCTTTCTTTCATTCCTCCCTGGGTAACCAGGACAATCGGAGGGCAGTGTGTTACTGGGATTAGAGGACTAGCAATACTG	66	TTCATTCCTCCCTGGGTAACCAGG	49	GTTACTGGGATTAGAGGACT	16	1	1	0.714286	3.4375	14	10	0	-7.9	3.89035	3.82199	0.461538	1.01515	-
	chr11:94644021-94644079	+	ACGTTTCTTTAAAGATTCAGTCAGTCAAGCAGTTTAGCAATATCCAAAATGTCTGGCTGTTTGGTCCAGTGTCACATG	11	AAAGATTCAGTCAGTCAAGCAGTTTA	2	ATGTCTGGCTGTTTGGTCCA	9	0	3	0	1.44444	-4	-10	-10.1	-2.6	3.71776	3.75616	0	1	-
	chr11:94745935-94745993	+	TATCTACCTGAGGCACTCTGGAGACTGATCGTTCTCAGGCCCTGAGCTGTCAGTCTAAAGGGGACTCAGAGAGGTTCA	25	AGGCACTCTGGAGACTGATCGTTCT	21	TGAGCTGTCAGTCTAAAGGGGACTCA	4	0	6	2.66667	2.5	0	2	-22.7	-11.6	3.75493	4.01686	0.25	1	0.49174
	chr11:94936382-94936441	+	TCAGCTTTGTGGACCTCCGGCTCCTGCTCCTCTTAGGGGCCACTGCCCTCCTGACGCATGGCCAAGAAGACAGTAAGTT	74	GGACCTCCGGCTCCTGCTCCTCTT	66	CTGACGCATGGCCAAGAAG	8	0	3	0.575758	2.375	10	6	-2.1	-6.5	3.8167	4.07326	0	1.01351	-
	chr11:94938034-94938104	+	GCAATGCAATGAAGAACTGGACTGTCCCAACCCCCAAAGACGGGAGGGCGAGTGCTGTGCTTTCTGCCCGGAAGAATACGGTACGGTTCT	133	GAAGAACTGGACTGTCCCAACCCCCA	123	TCTGCCCGGAAGAATACG	10	0	1	7.88618	8.3	-4	-12	0	-3.4	3.88975	3.94584	0.25	1.00752	-
	chr11:94942829-94942881	+	CAGGCCCTGCCGGAGAAGAAGGAAAACGAGGAGCCCGTGGTGAGCCTGGACCTTCCGGACTGCCTGGACCTC	19	CGGAGAAGAAGGAAAACG	8	CCTGGACCTTCCGGACTG	11	0	2	3.25	9.45455	6	5	-6.8	-13.9	3.55357	4.39108	0.125	1	-
	chr11:94943747-94943806	+	CGCTGGTCAAGATGGTCGCCCTGGACCCGCAGGTCCTCCTGGAGCCCGTGGCCAGGCTGGTGTGATGGGATTCCCTGGA	7	GATGGTCGCCCTGGACCCGC	4	CCAGGCTGGTGTGATGGG	3	0	2	0	5.66667	6	-1	-11	-3.9	3.61251	4.52729	0.5	1	-
	chr11:94991853-94991906	+	CAGCCTGAACGAGAACGTAGACCACAGTGCCCTGCTCAAGCTGGGCACCAGTGTGTCGGAGCGCGTGAGCCGC	44	GAGAACGTAGACCACAGTGCCCT	37	GCTGGGCACCAGTGTGTCGGAGCG	7	0	9	3.37838	4.14286	-2	-3	-16.5	-3.5	3.65813	4.35527	0	1	-
	chr11:95001782-95001840	+	CCGGCCTGGCTGCAGGGTTGCTGAGGGAAGTGGAGTAGATGGACCCACATTGCCTGCATCCCTCCACAGACAGGAGAG	16	TGCAGGGTTGCTGAGGGAAGT	10	CATTGCCTGCATCCCTCCACA	5	1	5	1.3	0	1	0	-14.7	-11.7	3.70394	4.19312	0.75	1	0.0136103
	chr11:95006130-95006190	+	CTGAGGCCACTCTGGGCTTCTGGTTTCCTTGGTCTAGCCCAGGAATGCCAGGAGGGAGGGAGGTCAGCTTAGATGGTGTG	10	TCTGGGCTTCTGGTTTCC	4	GGAGGGAGGGAGGTCAGCTT	6	0	2	2.75	3.83333	8	11	-2.5	-12.1	3.64311	3.95686	0	1	-
	chr11:95159796-95159868	+	AGGGCCCAACTGCCATCAGAACTGAGCGCCAGAGACTTCACGGACTCGTGTGTCTGTGTGATGGTGTGTGTAACTGTGTGGCTGAGGCCATC	13	TGCCATCAGAACTGAGCGCCAGAGA	7	TGTGATGGTGTGTGTAACTGTGTGGC	6	0	1	2.57143	3	-1	-1	-17.2	-10	3.74963	4.05721	0	1	-
	chr11:95431932-95431998	+	GAATTATTTTAAAATTTGCCTCTATAGCCAGGTGCGTTGACACATGCCTGTAATTCTAGGACTTGGAAGGCAGAGGGAGACTGATT	7	AAAATTTGCCTCTATAGCCAGGT	3	TAATTCTAGGACTTGGAAGGCAGAGG	4	0	0	0	0.5	-10	-8	-13.1	-6.2	3.85254	4.38899	0	1.14286	-
	chr11:95712996-95713075	+	CTCGGAAGGGAGTCGCGAGACGTCGGAGCGGCGGCCACGTAGCGCTGCGGCGGCGGCGGCGGCGGCGGCCGAGGCCGGGTCTGAGGATCGGCCCAGAGC	32	AGTCGCGAGACGTCGGAG	23	AGGCCGGGTCTGAGGATC	9	0	8	4.78261	3.33333	-1	-1	-3	-6.5	3.30564	4.22526	0.185185	1.5	0.821976
	chr11:95765713-95765767	+	CACTTTTTCCTGGCTACTTAACTCTGCAGTGGGGACACACGGACTCTGGACTGAGGTTAGGTTCCTGCTTTTAA	28	TGGCTACTTAACTCTGCAGTGGGGAC	22	GACTCTGGACTGAGGTTAGGTTC	6	0	1	5.81818	3.66667	1	-3	-12.2	-0.7	3.65493	4.12408	0.25	1	-
	chr11:95768107-95768159	+	GTCCACATGCTAGAGATTTTGATGCTGTTCCGCATGTGTAGCATGCCATGAGAAGAGAGAGTATGTTAGAGC	37	TAGAGATTTTGATGCTGTTCCGCAT	29	TGTAGCATGCCATGAGAAGAGAGAGT	8	0	20	2.75862	6	-6	2	-5.4	-12.1	3.60153	3.80848	0	1.02703	-
	chr11:95768840-95768908	+	TAACTCAGGGCTTCTGGTTGATGTGTCGGGACAGCGTCCCTGGAGTTGTTTCTGTTACTGTAGCACAGAGACCTGAGTACCTGGCCGT	44	CTTCTGGTTGATGTGTCGGGACAG	15	TGTTACTGTAGCACAGAGACCTGAGT	29	0	5	5	3.65517	6	7	-8.6	-14.3	3.81944	3.89705	0	1.02273	-
	chr11:95769865-95769920	+	CACCCAAGACTGATTGATGGTCGCACACCGTGGGAGACTTGAAAGGCGGCTGTTGATAAATTTTTCATCCTTTTT	37	TGATTGATGGTCGCACACCGTGGG	20	TGAAAGGCGGCTGTTGATAAATTTTT	17	0	6	2.05	4.82353	4	6	-12.4	-1.6	3.84216	3.19439	0	1	-
	chr11:95770368-95770429	+	TGAGCTTCTCTGGTGAGATTGGGGATATGGCAGATTACTCGAAAATGATTTTATAGGTGATGGAGATGCTCAAAAAGGGAG	49	TGGTGAGATTGGGGATATGGCAGATT	40	TGATTTTATAGGTGATGGAGATGCTC	9	0	9	6.4	3.55556	15	9	-4.9	-18.7	3.63669	3.50997	0.428571	1	-
	chr11:95770949-95771004	+	TTTGACTAAAACATTTTCACGATCACTAAGTTGAGCAGTTACTCAGGCCTGGTGATGTGAGCAGAGATGGGGTCC	28	ACATTTTCACGATCACTAAGTTGAG	2	TACTCAGGCCTGGTGATGTGAGCAGA	26	0	18	0	3.03846	-2	-1	-17.1	-5.7	3.87899	3.80762	0	1.07143	-
	chr11:96034932-96034980	+	CCCGGCTTCCGTGTTGGGAGCTGGCGACAGAACCTGGGACGCGGAGAGCTGGGGTCGGGGCTGCGGGG	60	GTGTTGGGAGCTGGCGAC	39	GCGGAGAGCTGGGGTCGG	21	0	7	2.38462	8.04762	16	16	0	-18.7	3.44755	3.73596	0.2	1.01667	-
	chr11:96041625-96041693	+	TGTTTTTAGCTGGAAAAGGCTTTTGGTCTGAGATGCTGGGCGTTGGGGACTTCTATTATGAACTGGGTGTCCAGATTATTGAAGTGTG	67	TGGAAAAGGCTTTTGGTCTGAGATGC	57	TATTATGAACTGGGTGTCCAGATTA	10	0	5	5.45614	7.9	-13	-13	-10.4	-3.4	3.67418	4.01012	0.25	1	-
	chr11:96248852-96248910	+	TTCCTGGCTGCGAGAACAAGACTGCCGTGGGGACGGTCACAGATGATGTGCGGATTCTGGAAGTTCCCAAGCTGAAGG	221	CGAGAACAAGACTGCCGTG	6	TGATGTGCGGATTCTGGAAGTTCCC	215	0	22	3.16667	2.29302	-7	-1	-2.4	-8.2	3.81345	4.27665	0.521739	1.32579	0.821976
	chr11:96248885-96248940	+	CGGTCACAGATGATGTGCGGATTCTGGAAGTTCCCAAGCTGAAGGTGTGTGCACTGCGGGTGAGCAGCCGGCCCC	244	TGATGTGCGGATTCTGGAAGTTCCC	230	TGAAGGTGTGTGCACTGCGGGTGAGC	14	0	2	2.67391	4.92857	-19	-19	-4.2	-5.5	3.75902	4.43874	0.454545	1.17213	-
mmu-mir-196a-1 MI0000552	chr11:96265186-96265245	+	TTGAGTGAAGTAGGTAGTTTCATGTTGTTGGGCCTGGCTTTCTGAACACAACGACATCAAACCACCTGATTCATGGCAG	211438	TAGGTAGTTTCATGTTGTTGGG	209131	ACAACGACATCAAACCACCTGA	2307	0	20	0.0239419	0.257044	1	1	-18.5	-6.3	3.85595	4.12506	0.620724	1	0.000668477
mmu-mir-10a MI0000685	chr11:96317185-96317247	+	CTTCTGTATATACCCTGTAGATCCGAATTTGTGTAAGGAATTTTGTGGTCACAAATTCGTATCTAGGGGAATATGTAGTTGA	267500	TACCCTGTAGATCCGAATTTGT	266365	CAAATTCGTATCTAGGGGAAT	1100	35	3	0.15136	0.536364	1	1	-19.6	-8.1	3.73884	3.44322	0.243437	1	0.00720876
	chr11:96693960-96694033	+	CAAAGCACCATGGCAGAAAAGCATGCTGGACTGGGTGAGAATCCAAGTGGCTAGCCATGGGACCACAGGAGGTAAAACATTACGTGAGTGTAG	56	TGGCAGAAAAGCATGCTGGACTGGGT	49	TGGGACCACAGGAGGTAAAACATTAC	7	0	6	3.71429	4.85714	13	13	-3.5	-5.5	3.74898	3.75935	0.6	1.01786	-
	chr11:96696252-96696327	+	AAGCTGAGTTTGACTCTGGGGGAGAGGAGATGGGAAGGGCACTGTCCCCGCAGGCCTGGAATTAGAGACTCGGGAGTGGAGGCGGCTCTGTGCCT	25	TGACTCTGGGGGAGAGGAGATGG	9	TTAGAGACTCGGGAGTGGAGGCGG	16	0	3	4	3.3125	3	6	-11.7	-10.3	3.65658	4.05094	0.714286	1	0.821976
	chr11:96806678-96806745	+	GCCCACAGGTTGTCATATCCTTCTATGAGGAAAGGCTAACGTGGCATTCCTACCCCTCAGAGGATGATGACAAAAAAGACGACAAGA	19	TGTCATATCCTTCTATGAGGAA	3	CAGAGGATGATGACAAAAAA	16	0	14	2	2.375	8	5	-12.6	-2.9	3.89445	3.47827	0.666667	1	0.49174
	chr11:96807669-96807733	+	AGGATGGCCTATGGGAGATGGAAGAGAAGGGCCTTTGCTCTTAGGGTAGAAACTCTTAGAGCCCCTCTCTCTCTTTCTTTTTTT	9	ATGGGAGATGGAAGAGAAGGGCC	5	TCTTAGAGCCCCTCTCTCTCT	4	0	1	1.4	5.5	-7	-9	-12.1	-1.2	3.54234	3.91404	1	1	-
	chr11:96830198-96830248	+	AGGCCCTAGTGTCCGGCATTCTGAACCTCTCCGCTGCGGGTTGGAGGTGGGCGGTGTTGTAAGTTAGGTG	141	GTCCGGCATTCTGAACCTCTCCG	99	CGGGTTGGAGGTGGGCGGTGTTGT	42	0	3	0.10101	3.19048	0	-2	-16.1	-6.8	3.71806	4.23649	0.307692	1	0.49174
mmu-mir-152 MI0000174	chr11:96850403-96850459	+	CGGGCCTAGGTTCTGTGATACACTCCGACTCGGGCTCTGGAGCAGTCAGTGCATGACAGAACTTGGGCCCGGTAGG	1296960	TTCTGTGATACACTCCGACT	38	TCAGTGCATGACAGAACTTGG	1296922	0	0	1.23684	0.0369359	2	5	-11.9	-24.9	3.85144	3.59932	0.853725	1.00262	0.0774566
	chr11:96876349-96876426	+	CTGCCACTCTTGATGGATGGCTCAGACAGACTCTGGAGAGCATTAGGGAGTCGGGAGCCCCTTCAGAGCGATGGGAGAATGGAGGAGACAGGCCTGC	57	TGATGGATGGCTCAGACAGACTCTGG	53	TCAGAGCGATGGGAGAATGGAGGAG	4	0	1	4.0566	1	23	22	0	-7.5	3.64253	4.39282	0	1	-
	chr11:96876913-96876978	+	ATGCTTTTCTTCTGAAGTCAGGGAGAGACGCTGGGTCTCCCCACTGGAACTGGAACTTGACCGATTCTTCAGAGCATGCTACCGA	18	TCTGAAGTCAGGGAGAGACGCTGGG	14	TGGAACTTGACCGATTCTTCAGAGC	4	0	1	0.785714	0.5	2	2	-7.4	-2.8	3.82331	3.64881	0.333333	1	0.49174
	chr11:96978122-96978169	+	ATCTCTCAATACAGTCTGGCATGGTGAGTCTCAAGTGTAGCTGTCGGATACGCGGTGCCCGGCCCCC	110	ACAGTCTGGCATGGTGAG	35	GCTGTCGGATACGCGGTG	75	0	2	4.48571	6.25333	-9	-9	-5.9	-0.5	3.80339	4.11508	0.117647	1	-
	chr11:96988095-96988156	+	GTGAGGGCCGAGGCTGCGTAGGTCCGTGGTACCAGTGTCTGCCATTGATTATTAAGACACTACTGCATGCGCGACACTACT	29	AGGCTGCGTAGGTCCGTG	20	TGATTATTAAGACACTACTGCATGCG	9	0	20	4.15	4	-22	-14	-1.2	-8.7	3.88721	3.75053	0	1.03448	-
	chr11:97188284-97188338	+	CGCGTCGGATTGGCTGGGATCCTGGACGTTGATAGGACGGGGCGCCGGGAGAACTGAAGCGAGGAGTTCGGGGT	125	TGGCTGGGATCCTGGACGTTGATAG	13	GCCGGGAGAACTGAAGCGAGG	112	0	3	5.30769	0.4375	17	13	-4.2	-11.9	3.574	4.29295	0.2	1.008	-
	chr11:97394652-97394714	+	AGGGAAGAACTTCGGTGCTTGAGTAGTCTTTGTGTCACATAAGTTTGCTGTCCTACAGAACTACTCAAGATGGACAGTGGGG	41	TTCGGTGCTTGAGTAGTCTTTGTGTC	13	TCCTACAGAACTACTCAAGATG	28	0	12	6.15385	2.71429	-1	-3	-18.4	-4.9	3.81317	3.87768	0.375	1.02439	-
	chr11:97395453-97395507	+	GGGAAAGCTCTGGTGATAAGGCTTGTAGGTGAGGGCGCTGTGACAGAGACTCAAGCTAAAGTACAGAGCAGAAA	156	TGGTGATAAGGCTTGTAGGTGAGGGC	142	TGTGACAGAGACTCAAGCTAAAGTAC	14	0	25	1.73944	5.21429	8	-2	-8.3	-9.3	3.63367	3.48835	0.296296	1	-
	chr11:97395862-97395912	+	AGGAGGCCTTGTTAGAAGGGAGTGAGCAGTTGAGCCTGTTGACTGGGGAAGGGAGGGAGCGAGGCGAGAG	30	GTTAGAAGGGAGTGAGCAGTTGAG	12	TGTTGACTGGGGAAGGGAGGGAGC	18	0	12	2.58333	2.5	6	0	-6	-13.3	3.30829	3.5801	0.666667	1.83333	0.821976
	chr11:97395936-97395991	+	TGGATGGGTCTTCATCTTTCGCAGATGGTGGGGCAGTGCTAATGGAAGTGCAGTCTGCAGGAGGAACTCAACTTG	36	TTCATCTTTCGCAGATGGTGGGGCAG	11	TAATGGAAGTGCAGTCTGCAGGAGGA	25	0	8	6.81818	1.4	-3	-4	-13.8	-7.3	3.71463	4.31897	0.142857	1.02778	-
	chr11:97396208-97396262	+	CTGCAAGTTGTAGTTACTTGAAACGTGTGTCTGTGCTGGTAGTGCAGGCATGGGGGAACAGGAGCTTGGCTGTG	81	TAGTTACTTGAAACGTGTGTCTGTGC	69	TAGTGCAGGCATGGGGGAACAGGAG	12	0	6	2.10145	3.75	-2	-3	-18	-6.5	3.58545	4.03403	0.166667	1	0.821976
	chr11:97396759-97396817	+	TAGGAACATCTCCACTGGCGGGGACTAGGGTTCGCTTTCCACTCTGATGAGAGAATGGCATGCCCACGTGTGGAGGGG	34	TCCACTGGCGGGGACTAGGGTTCGC	4	TCTGATGAGAGAATGGCATGCCCACG	30	0	14	4.5	0.4	-15	-14	-6.9	-4.4	3.84425	4.27711	0	1	-
	chr11:97396791-97396854	+	CGCTTTCCACTCTGATGAGAGAATGGCATGCCCACGTGTGGAGGGGATGAGCTCTGAGTTAGACATTTTCCCTATGGGAATCC	37	TCTGATGAGAGAATGGCATGCCCACG	30	TGAGCTCTGAGTTAGACATTTTCCCT	7	0	13	0.4	3.57143	8	10	-9.2	-0.7	3.8428	4.26878	0	1	-
	chr11:97450148-97450205	+	CTCCACACCCATCCTCCCTCCTCCTACCGCCAGGCAGCCGAAGAGAGCCGGGTGGGGGAGAGGGGAAGCTTCAGGGA	15	ATCCTCCCTCCTCCTACCGCCAG	7	AGCCGGGTGGGGGAGAGGGGAA	8	0	13	1.71429	2.875	-3	-3	-25.8	-6.6	3.56545	4.15004	0	1	-
	chr11:97475253-97475317	+	GGAGTCCCTTTAGGGGATGTGGAGCCGGGATTGGAGAGATTGTCACAACCTGATCCCGTTTCCTTCCTCCTGTCCCCTAGATCC	80	TAGGGGATGTGGAGCCGGGAT	72	ATCCCGTTTCCTTCCTCCTGTC	8	0	0	0.611111	1.25	0	-5	-14.3	-3.2	3.69992	3.55536	0.892308	1	0.821976
	chr11:97660499-97660555	+	CCTTTGCAGCGGGGACGTGCGTAGATGCGGGAGCGGGATGCGCCGCCCGCGCTGGCGCGCGTCGTTGGTGGCTAAA	58	GGGGACGTGCGTAGATGC	31	GCCGCCCGCGCTGGCGCGCGTCGTT	27	0	11	2.06452	0.518519	-7	0	-19.6	-7.9	3.53344	3.97589	0.0833333	1	0.821976
	chr11:97660530-97660593	+	AGCGGGATGCGCCGCCCGCGCTGGCGCGCGTCGTTGGTGGCTAAAGAGAGGAGCAGCAGGGATTGAGCGCCTACTGTGTGTGT	44	GCCGCCCGCGCTGGCGCGCGTCGTT	28	GCAGGGATTGAGCGCCTA	16	0	7	1.03571	9.6875	-2	-10	-12	-2.6	3.62325	4.13651	0.0909091	1	-
	chr11:97660880-97660958	+	CGGTACCCACTGCTAATCCAGCCTGGTCTCCAGAGGGTTCCCCAGGATTAGAGGGAGAGCCCTTGCAATAGAACGTTGGAGAAGAGGCGGCAGCTCAC	148	TGCTAATCCAGCCTGGTCTCCAGAGG	5	TTGCAATAGAACGTTGGAGAAGAGGC	143	0	0	15.2	4.48252	2	-10	-17.2	-5.1	3.84728	3.43795	0.411765	1	-
	chr11:97667011-97667070	+	GTCCAGGAGGAAGGAGGTGGGGGGCTGCTGTGGTTTGTTTGTGGCTGCACCCTTCTGACCCACTTCTCCTCAGTGCCCA	50	AAGGAGGTGGGGGGCTGCTGT	30	TGCACCCTTCTGACCCACTTCTCC	20	0	1	0.866667	1	5	2	-16.9	-12.9	3.54659	4.27599	0.666667	1	0.177013
	chr11:97672484-97672535	+	TCCTCCCACCATGAGGCCAGCACTCAGGAGACCTCTGAGAGTAGCAGGGACTCAAAGGGGAGAAAGTCTTC	14	ATGAGGCCAGCACTCAGGAGA	3	TGAGAGTAGCAGGGACTCAAAGGGGA	11	0	8	4.66667	4.27273	4	6	-13.8	-11.7	3.60382	4.27835	0	1	-
mmu-mir-6927 MI0022774	chr11:97677059-97677126	+	CTTCCTCAAGGTGAGGGGATCCAGCCCAGGCTAGGGGGAAGAATCCCTGCCCGTGGCCTGAGCTGGCTCCCCTGCAGCTCCCGTCTC	19	GTGAGGGGATCCAGCCCAG	9	CCTGAGCTGGCTCCCCTGCAG	10	0	0	0	1.2	-1	0	-24.6	-5.4	3.57504	4.01878	0.882353	1	0.0404501
	chr11:97681952-97682007	+	GGAAGAAGGGTGGACCCCCAGGCCTATCCCTGTGTGGAAATTTCTTACGGAGAAAGGGCTGGGCCCACCTGACCT	17	TGGACCCCCAGGCCTATCCCTGTGT	5	TACGGAGAAAGGGCTGGGCC	12	0	17	4	6.83333	1	-4	-21.5	-10.2	3.72077	4.13722	0	1	-
	chr11:97682298-97682352	+	TGTGTGTGAGTGAGAGAAAAAGAGAGAGATGGTTAGTCTGTTTAACCTGTCTGTCTATCTGTCATTTCTTCCTC	44	TGAGAGAAAAAGAGAGAGATGGTTAG	39	TGTTTAACCTGTCTGTCTATCTGTCA	5	0	16	3.5641	1.8	-3	0	-17.1	-4.2	3.49504	4.06061	0	1	-
	chr11:97683131-97683184	+	GTATATTTTTGGCAAGGACAGAAACGTAGTACAGATATATTTTTGCCTGTGCTGCTCAACTGTTGTCCCTCAC	44	GGCAAGGACAGAAACGTAGTACAGAT	37	TATTTTTGCCTGTGCTGCTCAACTGT	7	0	6	2.72973	2.28571	-7	-7	-14.3	-0.7	3.86571	3.56977	0.5	1	-
	chr11:97683579-97683636	+	CAGGATGCCCTAACAGAGTCAGGTCAGGCTTGCAGAGGCCTCTGGGCTGGATGGTTTGGTGTTGGCTCCTCTTTTTT	69	TAACAGAGTCAGGTCAGGCTTGCAGA	25	CTGGATGGTTTGGTGTTGGCT	44	0	4	0.48	4.18182	13	6	-3.4	-10.5	3.6461	3.93543	0.4	1	-
	chr11:97683994-97684048	+	GGTCTACTCTTAATGTAGCTTTGGTCGTCCTGGAACTTGCTATGTAGACCAGGCTGGCCTCAGCCTCCTGAGTG	69	TAATGTAGCTTTGGTCGTCCTGGAAC	66	GCTATGTAGACCAGGCTGGCCTCAGC	3	0	3	1.9697	0	17	17	-3.6	-6.4	3.79762	3.67362	0.388889	5	-
	chr11:97684157-97684209	+	TGGGGCCATCTCTATCTGGGAGGGGGAGGATGTGGTTTGCAGAGCGGAAGTGGAGTCTCAGAATGCATGAGT	182	TCTATCTGGGAGGGGGAGGATGTGG	38	TGCAGAGCGGAAGTGGAGTCTCAGA	144	0	63	2.34211	2.95833	15	14	-5.9	-8.7	3.5732	4.13252	0.153846	1.01648	-
	chr11:97684308-97684388	+	GGCTGGGTCATGGCTGATGGATGCTGATCAGGGGGTCATTGGAGCTGGCTTTACAGGCTACTGCTCTAAACCTAGGAGTGACGTGACCTCAGCAACAGCA	247	TGGCTGATGGATGCTGATCAGGGGG	178	TCTAAACCTAGGAGTGACGTGACCTC	69	0	13	2.23595	7.89855	-6	7	-7.9	-19.3	3.778	3.89446	0.235294	1.02024	-
	chr11:97685123-97685178	+	TCTTTCTCCTGTGTTCACTTTCTCCAGCCCCACTTGGGACTGAAGACCCGAAGGACTGTGGCTCCCTTCCTTCCA	247	GTGTTCACTTTCTCCAGC	2	TGAAGACCCGAAGGACTGTGGCTCC	245	0	97	0	0.473469	2	9	-0.5	-2.4	3.54897	4.09034	0.25	1	-
	chr11:97824852-97824932	+	TGCGCTACAAGGAGGAATTTGAGAAGAATAAGGGCAAAGGTTTCAGCGTGGTGGCAGACACGCCTGAGCTGCAGAGAATCAAGAAGACCCAGGACCAGAT	58	GGAGGAATTTGAGAAGAATAAGGGCA	19	TGAGCTGCAGAGAATCAAGAAGACCC	39	0	42	7.42105	3.17949	-20	-21	-3.4	-1.6	3.74207	4.01969	0.375	1	-
	chr11:97836091-97836165	+	GTGCAGTGTATGACTACAGCGCTGCCGACGAGGACGAGGTCTCCTTCCAGGATGGGGACACCATCGTCAATGTGCAGCAGATCGATGACGGCTG	44	TGACTACAGCGCTGCCGACGAGGACG	34	CACCATCGTCAATGTGCAGCAGATCG	9	1	9	0.764706	5.55556	-6	-6	-5	-3.7	3.82792	4.26696	0.166667	1	-
	chr11:97836139-97836199	+	AGGATGGGGACACCATCGTCAATGTGCAGCAGATCGATGACGGCTGGATGTACGGGACCGTAGAGCGCACCGGTGACACG	44	CACCATCGTCAATGTGCAGCAGATCG	11	TGGATGTACGGGACCGTAGAGCGCAC	33	0	2	7.27273	4.69697	5	-13	-11.2	-1.3	3.69353	4.4507	0.375	1	-
	chr11:97836466-97836542	+	TGATTGATTTTTCTCTCTGGATGGAACAGGCTGGGCACTCTGGGGAGGGCAGGATTGTTCTGAGCTAGGTAGACTCCCAGGGCTGGGCTGAACTAG	64	TTCTCTCTGGATGGAACAGGCTGGGC	35	TGAGCTAGGTAGACTCCCAGGGCTGG	27	2	11	4.25714	5.48148	13	12	-6.3	-1.3	3.6415	4.26285	0.210526	1.01563	-
	chr11:97836516-97836586	+	AGGATTGTTCTGAGCTAGGTAGACTCCCAGGGCTGGGCTGAACTAGGAGACCCACTAAGGAGATCAGTTTAGACTGGGTGCAGTGGCAAA	68	TGAGCTAGGTAGACTCCCAGGGCTGG	32	TAAGGAGATCAGTTTAGACTGGGTG	36	0	12	7.34375	4.83333	-13	-9	-10.7	-2.6	3.75599	4.29648	0.5	1.01471	-
	chr11:97836661-97836716	+	CAGCCTGGTCTACATCGTGCGTTTCAGGACAGCCAGAGCTATGTAGTGAGGCCCTGTCTCGGAGGAAGAGTGGGG	33	TACATCGTGCGTTTCAGGACAGCCAG	19	TGTAGTGAGGCCCTGTCTCGGAGG	14	0	4	2.21053	10.0714	-6	-5	-11	-6.6	3.80623	4.41903	0	1.36364	-
	chr11:97836804-97836857	+	CCCTTCCTCCTAGAGCTGGGGTGAGCTGTGTCCTCCTCATACCTCCAGGTGTGGCTCCACACATCCCCAGGGG	59	TAGAGCTGGGGTGAGCTGTGTC	11	ACCTCCAGGTGTGGCTCCACACA	48	0	0	2.27273	0	5	6	-1.1	-0.7	3.54079	4.21103	1	1	-
	chr11:97837403-97837466	+	GCTGGGGAGGTGGGAGAAGGCTTCTGGGTTAGACATGTGCTTTTCTGTCGTCGTGTCTGAGGCTACAGAGCCCAGTACCAGAA	103	TGGGAGAAGGCTTCTGGGTTAGA	94	GTGTCTGAGGCTACAGAGCCC	9	0	7	0.319149	9.33333	-3	-1	-12	-8.1	3.79481	3.87708	0.803571	1.00971	-
	chr11:97837764-97837820	+	GGTTTGAACCTGAAGACTTTGATCAGGCCAGCAACGTGGTTGTCATGAGGGCTTGCTAGAGTTTGCCTGCCTGGTC	47	TGAAGACTTTGATCAGGCCAGCAACG	27	TGTCATGAGGGCTTGCTAGAGTTTGC	20	0	14	3.22222	1.3	-19	-20	-2.5	-2.1	3.79492	4.05107	0.142857	1	-
	chr11:97846996-97847051	+	ATATATATCATCTGATATATATATATATGTATCATATGATATATATATATATATATATCATCGTTTTAACTGCTG	37	TCTGATATATATATATATGTAT	33	TATATATATATATATCATCGTT	4	0	0	0	0	5	5	-9.3	-2.1	2.75088	2.52262	0.0666667	1.54054	-
	chr11:98067669-98067731	+	CTGGACGAGGTGAGCGCAACAAATTGGTGGCCGGCACGGGGAACCGAGGATCGCGTGGATTCAGAACTCTTCAGCTGAGGAA	28	TGAGCGCAACAAATTGGTGGCCGGCA	8	AGGATCGCGTGGATTCAGAACTCTTC	20	0	0	5.5	5.6	19	19	0	-8.3	3.76642	4.52031	0.2	10.4643	-
	chr11:98067764-98067819	+	AAGTCTCCCAGATTGACCCCTGGTTAAAAGGAGGGATGTTTTTCTCGCTCGTAGACCTAGTGTGGGTAGCTCTTG	14	GATTGACCCCTGGTTAAAAGGAGGGA	3	TTTTCTCGCTCGTAGACCTAGTGTGG	11	0	6	0	2.54545	-1	3	-8.2	-14.7	3.82763	4.23749	0	1.14286	-
	chr11:98149928-98149979	+	GGCGAGAAGAGCAGAACAGGGACAGGAACATCACCGGATCCCCTCCAGCACTGCGAGGGCTCACTGGCACG	51	GCAGAACAGGGACAGGAA	44	TCCAGCACTGCGAGGGCT	7	0	13	3.61364	1.71429	1	1	0	-10.5	3.55707	4.42726	0.111111	1	-
	chr11:98412455-98412521	+	ATCACCGGCGGCGGAGGAGGCGGAGGAGGAGGGCTGCTCGAGGAAGTGCGGCGTGAAGTTGTGGAGCTGAGATTGCCCGCCGCTGG	33	GCGGAGGAGGCGGAGGAGGAGGG	24	AAGTTGTGGAGCTGAGATTGC	9	0	1	5.16667	2.66667	2	0	-0.9	-13.5	3.50164	3.98537	0.166667	1.15152	0.821976
	chr11:98460007-98460070	+	GTTGCTGCTCTAAGTCCTCAAGCATGTCAGCGGTAGAGCTGTTTGACCCCACCACTGATCTGCTTAGGACTGAACTTACTAAA	28	TAAGTCCTCAAGCATGTCAGCGG	8	CACTGATCTGCTTAGGACTGA	20	0	1	0	1	1	0	-20.7	-1.4	3.85194	3.89282	0.666667	1	0.49174
	chr11:98682584-98682630	+	AGCGCCGGGAAGGAGTTTGCAGCTGCTCGGTCATCGTGCGGCCCGACGCGAGCCCGCGCTGGTGTG	67	AGGAGTTTGCAGCTGCTCGGT	63	GTGCGGCCCGACGCGAGCCCG	4	0	8	1.06349	2	3	0	-15.4	-12.8	3.58189	4.0309	0	1	-
	chr11:98745048-98745108	+	AGAGATGTGCCAACAGCTGTGTCTTCTTTGCCCAACTTCATGCTTGGTTCTGAGGGTACAGCTGTTTAGACTGTGCCAAT	7	CAACAGCTGTGTCTTCTTTGC	3	TTCTGAGGGTACAGCTGTTTAGA	4	0	0	0	0	1	3	-20.1	-2.2	3.76582	4.3732	0	1	-
	chr11:98782409-98782482	+	TTTGGCTCATTAGAATGCACAGTCTGCACCCTGAGAGGGGGGGAAAATCTGTGCTGGTTGCAAAAATGCAGACGTGTGTAGGGGCCCAGTGGA	6	TAGAATGCACAGTCTGCACCCTGAGA	2	TGCAAAAATGCAGACGTGTGTAGGG	4	0	1	0	2	0	0	-16.7	-3.9	3.79232	3.67573	0	1	-
	chr11:98783859-98783926	+	GGGTGAACATTGAGGTGAGGGGCTGGGATTCACTGAGGAGATGATCCTCTGATCAGTAATGGAGATTGTCAGCAGTACCTGGGACCC	81	TGAGGTGAGGGGCTGGGATTCACTGA	6	TCAGTAATGGAGATTGTCAGCAGTA	75	0	6	3.66667	4.78667	-6	-5	-8.3	-6	3.68088	4.41144	0.142857	1.03704	-
	chr11:98783975-98784045	+	GGAGCCTCCCTGATTCAAACTGGGGACAGCTCTGGAATCTGGTTTAGGATGCCCACCAGAGGGATTGATGGGAGAGAATGGAAGGGAGTC	41	TGATTCAAACTGGGGACAGCTCTGG	26	CCAGAGGGATTGATGGGAGAGAATG	15	0	0	1.03846	3.33333	0	-1	-14.9	-9.3	3.6533	3.91329	0.5	1	0.821976
	chr11:98787004-98787083	+	CTCTACCAGCTACTTTAGGTTGCTTGTGTTACTCTAGTTGATCTTGGGCGCCCCTGAGTGGTTAAAAGCAAGAACTGCAGCTGGGCTGGCGGGGAGGAG	40	TACTTTAGGTTGCTTGTGTTACTCTA	21	AAAAGCAAGAACTGCAGCTGGGCTGG	19	0	0	11.5238	3.15789	5	5	-8.3	-19.4	3.78716	3.99655	0	1	-
	chr11:98787158-98787212	+	GCCTGGTCTCTGGAAATAGCACCTGGGAATGGGAGCGTTGACAGATGCTGAGTTATAGGAGAGCAAGTGGCCCA	17	TGGAAATAGCACCTGGGAATGGGAGC	11	TGACAGATGCTGAGTTATAGGAGAGC	6	0	0	3.63636	3.5	8	6	-10	-14.2	3.80799	4.27533	0	1	-
	chr11:98796217-98796264	+	CAGCCCCCGGCCCAAGTATCAGGCGGTGCTGCCCATTCAGACGGGCTCTATCGTGGTGGCGGCGGCC	11	CCCAAGTATCAGGCGGTGCTGCCC	3	AGACGGGCTCTATCGTGGT	8	0	4	0	3.75	-4	0	-14.4	-11.2	3.67747	4.13387	0	1.09091	-
	chr11:98796534-98796587	+	TGGACCTCATCGAACAGCAGCAGCAGCAGTTGCAGGCCAAGGAGAAGGAGATAGAGGAGCTGAAGTCCGAGAG	24	CGAACAGCAGCAGCAGCAGTTGC	4	AGGAGATAGAGGAGCTGA	20	0	14	2.25	6.5	9	4	0	-11.9	3.53688	4.04375	0	1.16667	-
	chr11:98809858-98809908	+	GCCGTTCTCCGTAAGATGGCGGACCGGCGGCGGCAGCGCGCTTCCCAGGACACGGAGGACGAGGAATCCG	329	GTAAGATGGCGGACCGGCGGC	150	TCCCAGGACACGGAGGAC	179	0	24	0.626667	2.7486	9	7	-3.9	-19.9	3.67216	3.86267	0.407407	1	0.821976
	chr11:98901982-98902045	+	CCACCCTTTCTAATCCCCAGAATCAGACTGTGCCGCGTGGGTATTGATGATATATTTTCGTTGTCTTTGCCTGGTGGAACCAC	49	TAATCCCCAGAATCAGACTGTGCCGC	26	TGATATATTTTCGTTGTCTTTGCCTG	23	0	1	5.96154	4.6087	-7	-7	-3.8	-5.3	3.87166	3.79047	0	1	-
	chr11:98902980-98903039	+	AACTAATCTGTAGGCTGAATGCTTCTGGAGTGTGGGGGAAATGTGACTCCGGGGTCCTTTGTCCTCTGAGGCTCTGCGG	66	TAGGCTGAATGCTTCTGGAGTGTGGG	61	TGACTCCGGGGTCCTTTGTCCTCTGA	5	0	19	4.21311	2.4	-14	-13	-4.8	-1.5	3.65	4.08961	0.5	1	-
	chr11:98903985-98904046	+	GCAATACTGTTTCAAGTGACTGCAGGGAGAGAGGAGGAAACCCCATGGTCTCCTCTTCTGGACAAACGTGGCAGTTTGAGT	24	TTCAAGTGACTGCAGGGAGAGAGGAG	20	TGGTCTCCTCTTCTGGACAAACGTGG	4	0	2	1.9	2.75	-7	-7	-7.1	-7.4	3.83535	4.02737	0	1	-
	chr11:98938399-98938455	+	GTGCGGGAGCCAGAGCAGTTGGGTGAGACGCGCCTGAGTTTTGTGTTACTTGGGGCTTGTGGAAGCCTTTTGGGGT	15	CAGAGCAGTTGGGTGAGACG	12	TGTGTTACTTGGGGCTTGTGGAAGC	3	0	2	4	0	18	23	0	-6.7	3.49795	4.04087	0	1	-
	chr11:98952784-98952836	+	CACATGAACCTGACTAGATGGAAGGTTGCAGGGGGATTTAGGATCTGGCCCCTGTGAGAGGAAAAGCCCTCC	20	TGACTAGATGGAAGGTTGCAGGGGG	17	TAGGATCTGGCCCCTGTGAGAGGA	3	0	12	0.764706	0	-9	-10	-13.5	-1.4	3.72366	4.15094	0	1	-
	chr11:98960140-98960207	+	GATTGACCAGAAGCACTAGGGAGGCTGGGAGCCGAAACTGGGATGGGGAAGATGCCCTCTACTCTTCGGTCCAGCCTCCCAGTGCAC	9	AAGCACTAGGGAGGCTGGGAGC	6	TCTACTCTTCGGTCCAGCCT	3	0	1	1.33333	7.33333	-11	-11	-13.7	-4.8	3.80782	3.48052	0	1	-
	chr11:99051578-99051649	+	TCCAAGAGTGAGACCTGCCAGCAGGTGGGGGACTCAGTGCCCCCTACTAGGCCCCTATGCTCTGGGGTTGTAGAGTTGACCTGGCTTGGAG	25	AGACCTGCCAGCAGGTGGGGGACTCA	8	CTGGGGTTGTAGAGTTGACC	17	0	7	8.125	4.17647	10	3	-4	-4.5	3.65567	3.84495	0	1	-
	chr11:99051629-99051675	+	CCCCTATGCTCTGGGGTTGTAGAGTTGACCTGGCTTGGAGTCTGAGTCCTGGCTGTCTGCCTCTGG	24	CTGGGGTTGTAGAGTTGACC	17	GCTTGGAGTCTGAGTCCTGGCTGT	7	0	16	3.58824	5	-21	-17	0	-3.5	3.42017	4.0399	0	1	-
	chr11:99051735-99051790	+	TGCACATGCTCGTGTGTGTGTGTTTATAGGATGTGCCCTACAGGATAAGCCTGAGCCTTCTCGTGCCCATGATGG	34	CGTGTGTGTGTGTTTATAGGATG	11	AGCCTGAGCCTTCTCGTG	23	0	16	2.72727	4.73913	-14	-19	0	-6.3	3.77014	4.36328	0	1.29412	-
	chr11:99051944-99051996	+	CTTTAGTTTTCAGCGCCGGGAAGCCTCGTTGTGATTTCCTCCGATTGTAGAATGTGACGAGGTGTTCTCAAC	28	CAGCGCCGGGAAGCCTCGTTGTGA	12	TCCGATTGTAGAATGTGACGAGG	16	0	27	4	2.5625	-12	-13	-11.2	-1	3.84497	4.00182	0	1	-
	chr11:99052109-99052172	+	AGCGTAGGAAGGTGTAGAGTAGAGGCTCACGGCTCCTGAGACCCACCTCTGCTCTGTGCTGCTGCGTAGAGCTCTCTCCTTGG	32	GGTGTAGAGTAGAGGCTCACGGC	11	TCTGCTCTGTGCTGCTGCGTAGAGCT	21	0	14	4	4.52381	10	13	-16.1	-8.3	3.64139	4.08758	0	1.0625	-
	chr11:99052206-99052283	+	AAGCTTGAGGGACAGGGCCCATCTTTGGTCAGGGTATTCGGTCATCCGACAATGCCTTGCAGGTAGATCTCTGCTGTGGGAAAGGAATGGGGTGAGG	21	GACAGGGCCCATCTTTGGTCAGGGT	10	AGATCTCTGCTGTGGGAAAGGAA	11	0	8	8.6	6.36364	-8	-10	-1.7	-4	3.80683	3.96653	0	1	-
	chr11:99394295-99394341	+	CTGTGGCTGTTAACCGAAAGGTTAGTGGTTCGAGCCCACCCAGGGACGACAGACAGGCCTCACCTA	25	TAACCGAAAGGTTAGTGGTTCGAG	8	CCCAGGGACGACAGACAG	17	0	0	1.625	4	-6	-12	-0.2	-7.6	3.82569	4.25142	0.00124844	30.96	-
	chr11:99932434-99932490	+	AGTACCTTCGCAGTGTAGGCGATGGAGAGACTGTGGAGTTTGATGTTGTTGAAGGAGAAAAGGGTGCGGAGGCAGC	180	CAGTGTAGGCGATGGAGAGACTGTG	110	TGATGTTGTTGAAGGAGAAAAGGGTG	70	0	12	4.85455	2.2	7	0	-3.9	-14.9	3.64513	3.92727	0.243902	1.21111	0.821976
	chr11:99932716-99932795	+	GGTTCCCACCTTACTACATGCGGAGACCCTATGCGCGTCGACCACAGTATTCCAACCCCCCTGTGCAAGGAGAAGTGATGGAGGGTGCTGACAACCAGG	103	TTACTACATGCGGAGACCCTATGCG	62	AGAAGTGATGGAGGGTGCT	41	0	21	4.77419	2.63415	17	11	-1.5	-10.4	3.87821	3.95481	0.3	1.01942	-
	chr11:100243287-100243338	+	CGTGTTTCTCATGATCCGGCGCCACAAGACCACCATCTTTACGGACGCCAAGGAGTCGAGCACCGTGTTCG	33	ATGATCCGGCGCCACAAGACCA	9	TCTTTACGGACGCCAAGGAGTCGAGC	24	0	9	4.11111	2.04167	3	3	-12.3	-4.4	3.85393	4.08799	0.5	1.09091	0.821976
	chr11:100320577-100320631	+	CCTTGGCGGGAGGGCTGGCCTAGAGCAGAAAGCTAGCTCTAGTACTGGCCAGTTCCCGGAGGGACAACAAAGGA	99	AGGGCTGGCCTAGAGCAGA	12	AGTACTGGCCAGTTCCCGGAGGGA	87	0	33	3.25	1.31034	8	10	-14.2	-17.1	3.68551	3.42957	0.941176	1.0404	0.821976
	chr11:100528093-100528162	+	GGCGGGGCCTAGGATGGGGAGATGGGCCGGGCGGCTCTAGGAGGAGAACCTACGAGGCTGGGGGCTGTGGCCTGATCGTTTCAGGGGCT	48	AGGATGGGGAGATGGGCC	14	GGGCTGTGGCCTGATCGT	34	0	1	8.42857	6.35294	-7	-6	-10.6	-6.3	3.48666	4.22343	0	1	-
	chr11:100574975-100575021	+	GGGCCCCGGACACCCGGAGACGCCCGTGTCCCTCACGCAGGCGGGCGGCCCCGGAGACATAGTACC	20	CACCCGGAGACGCCCGTGTCCC	11	AGGCGGGCGGCCCCGGAG	9	0	2	2.09091	3.33333	7	3	-5	-1.8	3.43746	4.18111	1	1.05	0.821976
	chr11:100580958-100581010	+	CCACCCTTTCTTTTCCTCTTAATACTCAGCTCTCAACACAGGCGGGTGGGCAGAGGAAGATACCATTCAGGA	25	TTTTCCTCTTAATACTCAGCTC	4	ACAGGCGGGTGGGCAGAGGAAGATA	21	0	20	4.25	2.38095	-2	2	-18.7	-0.9	3.77856	3.8684	0.142857	1	-
	chr11:100626801-100626864	+	TCCCAGTTGTTTCACTTCCTCTTCCTGTTCCAGGAGCAGAGGTCTTATTGGCTGAGGTAGAGTGGAGTGATGACTGGGCTGTC	15	TTCACTTCCTCTTCCTGTTC	2	TTGGCTGAGGTAGAGTGGAGTGATGA	12	1	4	0	4.33333	-3	2	-16.9	-11.5	3.64138	3.7326	0	1.06667	-
	chr11:101009451-101009502	+	ACTCGACGGTGGCGTGGGGGCGGAGCCTTGCTTGCGTACGCTGGTCGGCGACTCTGCTCAGCCTGAGCCGG	98	GGCGTGGGGGCGGAGCCTT	4	GCTGGTCGGCGACTCTGCTCAG	94	0	19	0	0.212766	-6	-5	-14.7	-6.4	3.52744	4.18086	0	1	-
	chr11:101009569-101009644	+	GAGAGGTGAGCTGGGGTTGTAGAAAGAGCGCTTCCCCGAGTGGCTTTCGAGGGGACGTGGAGCGCACTCGGATACCTCGGATGCTTGTCAGAAGA	32	CTGGGGTTGTAGAAAGAG	24	CACTCGGATACCTCGGATGCT	8	0	9	2.54167	7.25	2	5	-8	-7.8	3.77888	4.24981	0	1	-
mmu-mir-6928 MI0022775	chr11:101030344-101030407	+	TTAGTTTCCAAGGGGATTTGCATGGACTGCACTAAGACACTTCAGTGTTCCTAAAGCTGTTCCTGTACTCTCCAGGTTCCGAG	234	AGGGGATTTGCATGGACTGCACT	39	AAGCTGTTCCTGTACTCTCC	195	0	0	0.025641	0.00512821	1	-1	-14	-3.6	3.87041	4.15869	0.653285	1	0.0084765
	chr11:101038754-101038824	+	CCATCTATACTGGACTCATCTACAATGACTGCTTTTCCAAGTCTCTGAATATCTTTGGGTCATCGTGGAGTGTACGGCCAATGTTCACTC	22	TGGACTCATCTACAATGACTGC	10	TTGGGTCATCGTGGAGTGTACGGCCA	12	0	3	3.9	3.83333	13	17	-5.8	-4.5	3.83047	4.18109	0.75	1	-
	chr11:101253736-101253790	+	TCGGTTCCGGGTTTTCTGGGCTACTACGATGGCGATGAGTTTCGAGTGGCCGTGGCAGTACCGCTTCCCGCCCT	26	GTTTTCTGGGCTACTACGATGGCGA	23	TGGCCGTGGCAGTACCGC	3	0	3	5.47826	2	12	5	-5.2	-8.4	3.75947	4.14406	1	1	0.821976
	chr11:101316296-101316365	+	GCCGGCCGGCACGGAGGGAGGGGACGAGCAAGCGGTGAGCAAGCCAGCGAGGGTGCCCGGGTCCCGAGGGCAACGGAGATTCCTCAGGC	81	ACGGAGGGAGGGGACGAG	16	CCCGGGTCCCGAGGGCAACGGAGA	65	0	50	3.3125	0.2	-2	4	-7.1	-6.3	3.46872	4.36831	0.428571	1	0.821976
	chr11:101319434-101319484	+	CAGACTAATTCTTGCTTCTTCATCCTTCTAGCCCACTTACAAGAAGCGCAGGTTGGATGAATGTGAAGAG	182	CTTGCTTCTTCATCCTTCTAG	161	AGAAGCGCAGGTTGGATGA	21	0	9	0.0186335	2.38095	-11	-13	-1.4	-2.7	3.85972	3.74086	0.428571	1.01099	-
	chr11:101425092-101425150	+	GCGGGCGGCGTTTCCGGGAAGATGGCGACGGTGGAAGTGGCTACGGAGCTAGGAACTGTGGTGACCGCTGTCGGGCCT	267	TTTCCGGGAAGATGGCGACGGTG	110	AGGAACTGTGGTGACCGC	157	0	26	3.49091	2.76433	-15	-20	0	-13.7	3.6205	3.80951	0.0434783	1.00375	-
	chr11:101434075-101434136	+	AAGCGCAGCGCTGACTCAGAACTGAAGGCGTTGGTGTGCATGGCACTGAATGAGCAGCGCCTGGTGTCCTGGGTGAACCTC	17	CTGACTCAGAACTGAAGGCGTTGGTG	11	TGAATGAGCAGCGCCTGGTGTCCTG	6	0	1	4.63636	1	-5	-6	-18.2	-4.7	3.7137	4.22516	0	1	-
	chr11:101442394-101442455	+	CTCTCCGTAAGGTGAAAGGTTAGCGGAAGTGCCCTCCTTTCCTTTCTGCTGGGTGCCGGCTGCCTGCTGTCGGTGAGTAAA	99	GGTGAAAGGTTAGCGGAAGTGCC	19	CTGGGTGCCGGCTGCCTGCTGTC	80	0	24	0	0.9625	7	7	-1.2	-6	3.61628	4.18217	0.25	1.0202	0.821976
	chr11:101448439-101448510	+	GAAAGTGGAAGTGAGGCCGGCAAGCAAGCAACAGCAGTGGAAGTGTGTTTCAGACGCTGCTGGAGGCTGAGGAGACCAGAGCCACCTCTGA	253	GTGAGGCCGGCAAGCAAGCAAC	115	AGGCTGAGGAGACCAGAG	138	0	0	1.53043	3.50725	1	-3	-4.8	-5.8	3.59366	3.88971	0.25	1	0.821976
	chr11:101543787-101543847	+	GAGAGGGCATCATGGAGGCCTGCAGTAGAGGACAGAGGTAGCTGGGAGCCCAGGCAGGCAGGAAACTCATCTATTGTCTT	9	CATGGAGGCCTGCAGTAGAG	4	AGGCAGGCAGGAAACTCAT	5	0	0	2.25	0.4	5	4	-12.9	-2.6	3.64954	4.07612	0	1	-
	chr11:101552879-101552954	+	TTCACCCCGCAGGGATAGCAGGCGAGCTGGCCGCGAACGGTCCTTGCACTGGCCACTGGCAAGCGCCCCCCGTGGGCGGAAAGCTGGTAAGGAAG	72	AGGGATAGCAGGCGAGCTGG	64	CCCCCGTGGGCGGAAAGCT	8	0	2	4.07813	4.75	15	14	-2.5	-17.3	3.72818	4.2412	0	1.01389	-
	chr11:101628032-101628108	+	GTGTGGGATCTGAGCACTGGGCCCCCAGCCGAAGCCTTAAGTGTGAGGGGCTGCGCGGAGAGGGCAGGGGAAGGGAGTGGGGGGACAGGAGGCGTG	16	TGAGCACTGGGCCCCCAGCCGAAGC	4	GGAAGGGAGTGGGGGGAC	12	0	4	2.5	6.83333	0	-8	-14.4	-1.6	3.48376	4.33867	0	1	-
	chr11:101665566-101665612	+	CACTGCAAAGTCCGCTGTGGCTGAGACGCGACGAGTCGGTGTCTGGTTGGCGTGGCTCGCGGAGAG	537	TCCGCTGTGGCTGAGACGC	411	GTGTCTGGTTGGCGTGGC	126	0	15	2.46229	7.07937	0	1	-14	-10.9	3.58703	3.76054	0.103896	1	-
	chr11:101763953-101764011	+	GTCTGTGCATCTGGGCTGCAGCGAAGAGATGCTAACTATCGTGTCCATGCTGTCTGTGCAGAACGTCTTCTACCGACC	10	CTGGGCTGCAGCGAAGAGATGCTAA	3	TGTCTGTGCAGAACGTCT	7	0	1	0.333333	7	15	7	-5.7	-3	3.81773	4.19711	1	1	-
	chr11:101984406-101984465	+	TGGGGGGCGTCTCTGGGCATGCGGAGTCCAGCTCCTCCGCTTCATGCGCGGGGAGTAGGCGTCGACTCCAGGCTGGTCC	9	CTCTGGGCATGCGGAGTCC	3	ATGCGCGGGGAGTAGGCGTCGACTCC	6	0	2	0	3.33333	4	11	0	-13.2	3.58209	3.39737	0	1	-
	chr11:102316937-102317000	+	CCGCCTCCGCAACCCGGCGGGGACCCGGACGCCGCGCAGCCGCCGCCAGCCCGGGAGCGCAGCGGCCGGACCGCCCCCGGGGA	14	AACCCGGCGGGGACCCGG	9	GGAGCGCAGCGGCCGGACCG	5	0	3	8.22222	0.8	-12	-10	-6.3	-7.4	2.91922	4.34479	0.666667	1.07143	-
	chr11:102407724-102407794	+	ACCCGGCTCCAGTAGCTCTCCTCTGCCCACGCCCTGCAGGAGTGTTGTCCGGGGAGTCCAGACCTGCGATCGCTGGAACTTTCCTGACCG	61	AGTAGCTCTCCTCTGCCCACG	52	ACCTGCGATCGCTGGAACT	9	0	14	0.269231	5.55556	14	12	-2.2	-9.6	3.74943	4.1036	0	1.06557	-
	chr11:102408755-102408813	+	CGTGAGGCAGAGGCGGCAGGAGAGTCACGAGTGAAGTGTCGCTTGTGCTGCCCTGTCCTATCCTGTGTCCTCTCACCC	118	AGGCGGCAGGAGAGTCAC	15	GTGCTGCCCTGTCCTATCCTGTGT	103	0	4	4	0.0582524	0	4	-14.3	-11.7	3.70792	4.16137	0.025641	1	-
	chr11:103065849-103065896	+	GGTCCAACTTTCACAGATGTGAGATCTCTGGCAAACAAAACAGAACTGAACCGGCTTTACCAAACCG	35	TCACAGATGTGAGATCTCTGGCA	13	ACAAAACAGAACTGAACCGGCTT	22	0	2	2.84615	3.5	-3	-3	-2	-3.9	3.77773	3.82863	0.384615	1	0.821976
	chr11:103067791-103067852	+	AACACAAATCTCTGGAGTGAGCTTTGGTTTCATTGACCCTGGTCATGGGACAAAAACAGTGAACCCCAGGGAGACGCTCTG	9	TCTGGAGTGAGCTTTGGTTTCATTGA	5	TGGGACAAAAACAGTGAACCCCAGGG	4	0	3	3	2.75	4	1	-14.5	-6.3	3.78056	4.18586	0	1	-
	chr11:103067860-103067925	+	GGAGACGCTCTGGAAGAGCTGCTGGCAAGGCCTCTGTCCCAAAAACCAGGTGGCTTGCTCTGCTTCTGCCGCTGCCTTGAGATGG	5	TGGAAGAGCTGCTGGCAAGGCCTCTG	2	TGGCTTGCTCTGCTTCTGCCGCTGC	3	0	2	0	2.66667	3	2	-10.7	-5.3	3.61823	3.88257	0	1	-
	chr11:103068640-103068702	+	TGCCTGTCCTTGAACCAGAGGAGACCCATTGTGTCTTGCTGCAGAGTGAAGGCAGGTCTACAGACGGGCTGTGCCCGAGGAG	27	TGAACCAGAGGAGACCCATTGTGTCT	19	TGAAGGCAGGTCTACAGACGGGCTGT	8	0	8	5.89474	1.875	23	23	0	-17.2	3.75	4.30312	0.5	1.03704	-
	chr11:103175306-103175358	+	TGGCTGTTCCTGGTTTCTCAGATGGAGGATTGGGGCTAGGGCTGTCTGCAGCCAGGACCCCAGTGCCCTTAT	16	TGGTTTCTCAGATGGAGGATTGGGGC	12	GCTGTCTGCAGCCAGGACCCCA	4	0	0	8.66667	2.5	-16	-20	-8.4	-6.8	3.64402	4.23549	0	1	-
	chr11:103196259-103196309	+	GTCTCTCCCAGATTGTCCTGGCTTTTGGCAACTACATGAACAGTAGCAAGCGTGGGGCAGCCTATGGTTT	11	GATTGTCCTGGCTTTTGGCAACT	4	ATGAACAGTAGCAAGCGTGGGGCAG	7	0	2	1	2.28571	-6	-2	-14.7	-2.2	3.88682	4.02477	1	1.09091	0.49174
	chr11:103427868-103427930	+	AGAGAGAGAGAGAAAAGAGCAACTGTGTGCGTTAGGTTAGCACAGATGCAGCAAGTGCTAGTGTGGACGCTCATGCCCAGGG	56	AGAAAAGAGCAACTGTGTGCGTTAGG	37	TGCAGCAAGTGCTAGTGTGGACGCTC	19	0	4	4.21622	3.21053	-16	-16	-5.9	-1.5	3.66936	3.83754	0.454545	1.01786	-
	chr11:103428013-103428086	+	GAAAGACTCCTGTGTTGCCTGAGGAGAAAGGAAGATGAAGGGCCCTTTCCCTCCTCCTGAAGTAGAGTCCACTGATCTTAGGCAAGACAGACT	1054	TGTGTTGCCTGAGGAGAAAGGAAGAT	18	TGAAGTAGAGTCCACTGATCTTAGGC	1036	0	18	6.5	0.484556	-4	-6	-13.6	-1.4	3.68493	3.94188	0.275362	1.00095	-
	chr11:103428677-103428735	+	TTGGATAGGTTGCAATGTTGGGTTTCTGCTCGGAGGTAGATTATATATTTGTTTTGGGTAGGAAGAGATAGTCTTTCC	120	TGCAATGTTGGGTTTCTGCTCGGAG	52	TATATTTGTTTTGGGTAGGAAGAGA	68	0	9	3.84615	3.04412	-9	-7	-11.5	-4.4	3.57643	4.27739	0.2	1	0.821976
	chr11:103433790-103433852	+	TCAGGTAAGTCAGCTTTCCTGAGGAGTGGTCTCCTGGCTAGGTGATTGACAGGACCATTTTGAGGGGACAATAGTATATAAT	42	CAGCTTTCCTGAGGAGTGGTCTCCTG	6	TGACAGGACCATTTTGAGGGGACAAT	36	0	12	1	3.77778	-3	-1	-11.2	-3.4	3.80463	3.85845	0.0769231	1.07143	0.821976
	chr11:103434007-103434065	+	CTTTTCATATGGTAAATTGGAGCTGGGACCTAAGGCTAACCCTGAGGAAAGAGTCTCTGCTCAATGACCCCCAAGCCT	338	GGTAAATTGGAGCTGGGACCTAAGGC	235	TGAGGAAAGAGTCTCTGCTCAATGAC	103	0	37	3.85106	0.815534	3	3	-6.8	-2.1	3.79824	3.95368	0.354839	1	0.821976
	chr11:103434070-103434146	+	ATGACCCCCAAGCCTGTTAACGCTGGTCTAGCTGCCGGACAATCCCCCCTGGAGCTGCAGAGATGGCTCAGAGGACAGCAGTGCTTGCTGCCAAGC	41	AGCCTGTTAACGCTGGTCTAGCTGC	33	TGGCTCAGAGGACAGCAGTGCTT	8	0	0	5.12121	3.125	4	1	-7.2	-5	3.74686	3.85039	0.222222	1	0.821976
	chr11:103434123-103434191	+	GCTGCAGAGATGGCTCAGAGGACAGCAGTGCTTGCTGCCAAGCCTGGTGTCCTGAGTTCAGACCCACATGGTAGAAGGAGGGAACTGA	23	TGGCTCAGAGGACAGCAGTGCTT	8	TGAGTTCAGACCCACATGGTAGAAGG	15	0	3	4.375	2.26667	16	18	-4.9	-1.8	3.66719	4.01047	0.5	1.08696	-
	chr11:103434437-103434496	+	CCAGACTCTTGCATCTTGTTTAAAGAATTCAGGCACACACAGATTGCAAAGTGGCAAGGAAACCTTATTCAGAGACAAC	126	GCATCTTGTTTAAAGAATTCAGGCAC	89	TTGCAAAGTGGCAAGGAAACCTTATT	37	0	29	6.89888	2.54054	-8	-9	-3.8	-7.1	3.7149	3.81205	0.380952	1	-
	chr11:103434534-103434603	+	GTGGACTCCGTGATTCTAGTACTCGAAGACAGTGGCCATTATTTGGGGACTCCTTTTATGGGTTTTTAGGGTAGCAGAGTTGGTTACTG	509	TGATTCTAGTACTCGAAGACAGTGGC	466	TTTTATGGGTTTTTAGGGTAGCAGAG	43	0	288	2.43348	2.72093	7	5	-9	-11.7	3.77286	4.22543	0.243243	1.00982	0.49174
	chr11:103434577-103434657	+	TGGGGACTCCTTTTATGGGTTTTTAGGGTAGCAGAGTTGGTTACTGGGCTGGGCAGATTTTGGGCTGTCTTTCTGGTTTGACTGATAGGCTGGGACTATG	143	TTTTATGGGTTTTTAGGGTAGCAGAG	57	TTCTGGTTTGACTGATAGGC	86	0	16	7.29825	3.5814	-14	-20	-1	-5.1	3.48086	4.18282	0.222222	1.02797	-
	chr11:103434779-103434832	+	CCCTTAAAGCTCAAAGGACAGAGTTCGCTTGTGTGGTTCCCGGTTCTGTCTGTCTTCCAGGTTGCCTGGTTGC	106	TCAAAGGACAGAGTTCGCTTGTGTGG	96	TCCCGGTTCTGTCTGTCTTCCAGGTT	10	0	44	3.54167	4.8	7	7	-9.6	-1.9	3.67942	3.67652	0.294118	1.37736	-
	chr11:103434985-103435053	+	ATGGGGCCCAAAGAGCTCTGGTCAGGCTAGTGATGCCCGAAGTGTCACAGCTCTTAGAAAAGGAATAAAGAGGTTTGGGGCAGCGTAG	200	AAGAGCTCTGGTCAGGCTAGTGATGC	5	TTAGAAAAGGAATAAAGAGGTTTGG	195	0	22	2	1.12821	2	1	-4.4	-12.5	3.80297	4.24609	0.475	1.035	0.49174
	chr11:103435186-103435252	+	AAAGGTCCAATGATGAGTGCTTTGGGGGCTAAGAGTCTTTCCCCAAGTGTTACAGCTCAGTAAAAAGTCAGTCTCAGATGATCCTT	16	TGATGAGTGCTTTGGGGGCTAAGAGT	10	TACAGCTCAGTAAAAAGTCAGTCTCA	6	0	16	1.6	1.16667	0	0	-4.4	-6.2	3.77261	4.21345	0	1.0625	-
	chr11:103435277-103435330	+	ACAGGGACTATATGAACCTCGGGGAGTGGGATGGGATTTGAGGGGTAAATGGATTCTATTGGCTGAGGCTAAT	92	TATGAACCTCGGGGAGTGGGATGG	75	TGAGGGGTAAATGGATTCTATTGGC	17	0	53	0.933333	4.94118	13	14	-8.1	-9.1	3.61119	4.05604	0.634615	1.01087	-
	chr11:103435598-103435663	+	CCAGAACCACTTCAAGCTGGATTCTTTCTCCCCCACCCCAACCCCCACTTCTTATAGCTAGGGATGTTCCAGAATATGTTTGAGT	39	TTCAAGCTGGATTCTTTCTCCCCCAC	17	TTATAGCTAGGGATGTTCCAGAAT	22	0	7	0.529412	1.27273	-5	-10	-6.2	-3.1	3.74358	3.31608	0.25	1.02564	0.821976
	chr11:103436041-103436114	+	TACTTAAGTATACTTCTTTGTTGATCCTGATAGCAGCGGTGTCGAGAGACGGGAGTGTAATCGGGTGTGTTGAATTCTGGAAGAGAGAAACTA	597	TACTTCTTTGTTGATCCTGATAGCA	424	TAATCGGGTGTGTTGAATTCTGGAAG	173	0	252	1.59198	7.99422	2	-2	-11.9	-1.6	3.79864	4.21278	0.0754717	1.0268	-
	chr11:103436142-103436217	+	TAATTGAGAATGGGCCAAGGCAAGGATAAGCAATAGACGCAGAGAGGGCAGGCTCCCCAAGAAAGGAGCTCTGGCAGCGTCTAGGTTTCTGAGGT	249	TGGGCCAAGGCAAGGATAAGCAATAG	84	AGAAAGGAGCTCTGGCAGCGTCTAGG	165	0	136	7.88095	1.12727	-21	-4	-2.1	-5.5	3.73527	4.17933	0.385965	1.05622	-
	chr11:103436191-103436245	+	AGGCTCCCCAAGAAAGGAGCTCTGGCAGCGTCTAGGTTTCTGAGGTTGAAGGGTTCGGGCCAGGCTTTCAGTTG	301	AGAAAGGAGCTCTGGCAGCGTCTAGG	190	TCTGAGGTTGAAGGGTTCGGGCCAGG	111	0	3	2.57368	4.54054	0	2	-15.7	-3.5	3.63874	3.7478	0.357143	1	-
	chr11:103436246-103436301	+	CGGGCCAGGCTTTCAGTTGAATCTCCTTGGAGGACATTTTTGATGTTGTGCTAGAACTTTGCTACTTTCCAGAGT	167	TTTCAGTTGAATCTCCTTGGAGGACA	2	TGATGTTGTGCTAGAACTTTGCTAC	165	0	17	0	1.95758	21	20	0	-5	3.77293	4.10577	0.166667	1.02994	-
	chr11:103436924-103436990	+	GGCCTGGTATTAATGAGGTCGAGCAGGTGGGACAGTGGGCTTCAGGGAAATGAACTAGTTGGTAAGGGCATGAAGGAAAAAAATCC	251	TAATGAGGTCGAGCAGGTGGGA	56	TGAACTAGTTGGTAAGGGCATGAAGG	195	0	32	1.71429	1.18974	11	15	0	-12.8	3.71516	4.26126	0.254545	1.00797	-
	chr11:103437729-103437790	+	TCTGTCATTCAGGTTCTGGTCGAGAAGTACCTTTGGGGTTTTTCATACTTCGAAGAAGACGCTCTTTACTGGACTTGGGGG	248	AGGTTCTGGTCGAGAAGTACCTTTG	13	TACTTCGAAGAAGACGCTCTTTACTG	235	0	13	3.92308	2.37447	-5	-6	-6.8	-9.1	3.73184	4.18793	0.27027	1.00403	0.821976
	chr11:103437934-103438008	+	GAAGCACATCTAAGAGAGTGTGAAGAAGGGTGACGACCTCTGAGGGAGCCTCCACTGGAGAGGCATGTAAATCCTGGTCTGTGGCTCCAGAAAC	128	TAAGAGAGTGTGAAGAAGGGTGA	103	AGAGGCATGTAAATCCTGGTCTGTGG	25	0	5	3.19417	4.56	-23	-20	0	-0.7	3.71974	4.12158	0.482759	1	-
	chr11:103438125-103438179	+	AAGCTGGCCCCAGAAGTCAGCAGCTGTGCTCAGCGCCATGGGTGTTGAAGGCTGTGCAGGTTCCGCTGGTTTCT	38	CAGAAGTCAGCAGCTGTGCTCA	11	TGGGTGTTGAAGGCTGTGCAGGTTCC	27	0	19	0.818182	3.92593	-7	-8	-7.7	-9.1	3.61046	4.14384	0.333333	1	-
	chr11:103438153-103438207	+	CTCAGCGCCATGGGTGTTGAAGGCTGTGCAGGTTCCGCTGGTTTCTCTTAGGCTTGAGTGCAGGGGCTGTGAGT	43	TGGGTGTTGAAGGCTGTGCAGGTTCC	27	TGGTTTCTCTTAGGCTTGAGTGCAGG	16	0	13	3.92593	4	-1	0	-13	-11.4	3.59645	4.64456	0.285714	1	-
	chr11:103438208-103438282	+	GAGTGCAGGGGCTGTGAGTTGTGAGCTGAGGAGCCTTTGTTCCCACCCATGCCAGTAGTGAAAGTGTCCACTCAGCTTCTCAGGACCTCCATTG	20	GCTGTGAGTTGTGAGCTGAGGA	11	TGAAAGTGTCCACTCAGCTTCTCAGG	9	0	14	5.45455	2.77778	-9	-2	-16.2	-8.6	3.7073	4.00164	0	1	-
	chr11:103438281-103438347	+	AGCTTCTCAGGACCTCCATTGGATTGGAACTGGGGCACGCCTCTTCCAGCTGGAGTTGCCTTTGCTCTAAGACGTTTGTCAACTGT	86	GACCTCCATTGGATTGGAACTGGGGC	81	TGGAGTTGCCTTTGCTCTAAGACGTT	5	0	9	3.1358	4.6	18	17	-6.3	-6.9	3.81882	4.03155	0.0769231	1	-
	chr11:103439629-103439691	+	GGCAGACCCTTCTGTCAAAAGGGGGTTTAAATGAGCCAGGGGAGGCTGAACTCCTGGCTTCACAGTTGTATTAAAACTTTGT	24	TCTGTCAAAAGGGGGTTTAAATGAGC	20	TGAACTCCTGGCTTCACAGTTGTATT	4	0	15	3.95	2.25	-10	-10	-2.2	-4.7	3.79178	4.17286	0	1	-
	chr11:103439665-103439731	+	CAGGGGAGGCTGAACTCCTGGCTTCACAGTTGTATTAAAACTTTGTGTCTTGATGATGTAGTTCCTGTGTCTGGGTGTTAACTGAG	57	TGAACTCCTGGCTTCACAGTTGTATT	4	TGATGATGTAGTTCCTGTGTCTGGGT	53	0	10	2.25	4.62264	18	16	0	-13.5	3.70993	4.48187	0.0833333	1	-
	chr11:103439773-103439843	+	CTGGCGTCCCTATTGTTTGAACCTCAACACCACAGATTGGAGTTATTCATGGTTTGAACACGTTATTTAGTCCTGAAGAAATGTTACCAT	88	TATTGTTTGAACCTCAACACCACAGA	56	TGAACACGTTATTTAGTCCTGAAGAA	32	0	42	1.875	2.375	17	17	-0.2	-2.8	3.84068	4.23638	0	1	-
	chr11:103440505-103440580	+	CACTGGGGTCTGTAATGGAATTCTGGCATTTTTGTCTCCATCCTGTTCTCACCCGAATTCTAGGAACAGTTGGGTCTAGCAGGACCTTCTGGCTA	232	TGTAATGGAATTCTGGCATTTTTGT	68	TAGGAACAGTTGGGTCTAGCAGGAC	162	2	26	3.05882	1.64198	2	4	-1.5	-10.7	3.83102	4.07592	0.25	1	0.821976
	chr11:103440555-103440607	+	ACCCGAATTCTAGGAACAGTTGGGTCTAGCAGGACCTTCTGGCTAGATGAGGAAAATTACTCATGCGCATGG	192	TAGGAACAGTTGGGTCTAGCAGGAC	147	TCTGGCTAGATGAGGAAAATTACTC	45	0	35	0.312925	5.57778	15	17	-1.9	-8.8	3.92771	4.04495	0.235294	1	-
	chr11:103440654-103440707	+	GTGTACCTTTCAGCTGCTGGCATTTCTCCTTCACCACTGGAAACACCTGGACTGCAGCTGAGCACAGTGGAGA	191	CAGCTGCTGGCATTTCTCCTT	8	TGGAAACACCTGGACTGCAGCTGAGC	183	0	54	0.25	1.46995	-2	3	-11.1	-5.9	3.70778	3.98758	0.448276	1.13613	0.49174
	chr11:103441967-103442021	+	CACTGTCTTCTTGAACTCACAGTGTTTGATCATAGCAATAGTAACTCTAACTAGGACACTGTGGGCTATGGGGG	107	TTGAACTCACAGTGTTTGATCATAGC	13	TAGTAACTCTAACTAGGACACTGTGG	94	0	2	3.84615	4.23404	-11	-6	-14.6	-5.5	3.71753	3.63368	0.352941	1.02804	-
	chr11:103442664-103442719	+	GGAGTCTAGCCTGAAGGTCAGAAGCTTGGCACATGGTGTACAAGACTAAAAGCCATGCTTCTCCTGTGGGGGCTG	51	CTGAAGGTCAGAAGCTTGGCACATGG	10	ACAAGACTAAAAGCCATGCTTCTCCT	41	0	0	0.5	1.7561	-6	-4	-18	-12.7	3.77493	3.9819	0.285714	1.35294	0.49174
	chr11:103443228-103443281	+	TAGCTTCTTTTGGGTTGCTAAGACACAGGCTTAGGCCTAGTAACACTAACAGTAGCGATTTCTAGATAACTAC	37	TGGGTTGCTAAGACACAGGCTTAGGC	13	TAGTAACACTAACAGTAGCGATTTCT	24	0	10	3.15385	4.625	9	15	-8.3	-9.1	3.72562	3.74014	0.2	1	-
	chr11:103445358-103445424	+	ACACCGACCATTGTATTACCCTCTGATGTCTGTGTCCTGACTGGATCTGGCTGACAGACATGAGGAGTTCAAGCGGGTCAGTTGAG	9	TTGTATTACCCTCTGATGTCTGTGT	3	TGACAGACATGAGGAGTTCAAGCGG	6	0	6	6.33333	3.66667	0	1	-15.5	-9.4	3.81062	3.60459	0	1.22222	-
	chr11:103447548-103447611	+	TGACGGTTGCTGAGAGGCTTTGAACTGTTAGGTCTAATTGCTTATTATGGTATATGGTATGGGGTTCTTGAGCAGGCTGCATT	20	TGAGAGGCTTTGAACTGTTAGGTCT	15	TGGTATATGGTATGGGGTTCTTGAGC	5	0	0	2.33333	2	1	2	-8.3	-12.9	3.66248	4.25571	1	1	0.49174
	chr11:104073015-104073090	+	GATGGGATGGAGAGACGAGGGGCCCGCTGGCAGAACGAGAAGAGTGACCGCCATTCGCCATGAATGTCCGTCCCTCGCCTGGCGCGGCTTAGACC	25	AGAGACGAGGGGCCCGCTGGCAGAA	9	TGAATGTCCGTCCCTCGCCTGGCGC	16	0	0	4.88889	0	18	18	0	-20.9	3.76269	4.37879	0.333333	1	-
	chr11:104469628-104469674	+	GGCCCTAGGAAAGGAGAGGCTTGGGCTGGACCGAGCTGGAAGGGGGCCTAGTGGGAGAAATAAGAC	93	AAGGAGAGGCTTGGGCTG	30	TGGAAGGGGGCCTAGTGGGA	63	0	4	3.23333	0.15873	10	12	0	-11.4	3.37859	2.93111	0	1	-
	chr11:104574234-104574300	+	CTTGTTGGTTGAATGGGTTCTGTTGCGTTGTACTTGATCTCTTAAGCATTCATGACGAGGACGTCAGAGACCAACTATGTCCTGGA	10	GAATGGGTTCTGTTGCGTTGTACTT	3	GAGGACGTCAGAGACCAACT	7	0	0	3.33333	0.428571	13	7	-4.2	-10.5	3.83483	4.25961	0	1	-
	chr11:105140941-105141007	+	TGTGCTCCGCTGCAAGGTGCTGGATTATGAGGGCCTTTTACTGTCTCCAGTATTAGCACTAGAACGAAGGCTCAGCAGGTTTAGGC	55	TGCAAGGTGCTGGATTATGAGGGC	11	TATTAGCACTAGAACGAAGGCTCAGC	44	0	4	3.36364	1.97727	9	-1	-11.8	-4.1	3.87102	4.30134	0	1	-
	chr11:105347182-105347235	+	GGGAATGGGGTAAGGGTGGATGGGGCAGAGCTCGGTCTGAGTCCTGCCCCCTTTCCCTGTAGACCCCTCGCTA	9	TAAGGGTGGATGGGGCAG	5	TCCTGCCCCCTTTCCCTGTAGA	4	0	0	0.2	0	-2	2	-21	-8.3	3.68946	4.32209	0.555556	1	0.0404501
	chr11:105913296-105913354	+	GACAAGCAGTTTGAAAGGGGCAAGCTGTATCCATTGTACCTGTTAAGTGTTCTGCTTGTTCCTTTCCTAGGTCCAGTT	514	TTGAAAGGGGCAAGCTGTATCC	485	TGTTCTGCTTGTTCCTTTCCT	29	0	1	0.653608	0.586207	1	0	-19.7	-3.3	3.76029	3.94219	0.817797	1	0.0106034
	chr11:106036957-106037005	+	GGTCGGGCCCGGCCGAGTGTGAGTGTGTGTAGCCGAGGACCCGCTGGAGGGCTAGGCCGTTCTTGACC	100	GGCCGAGTGTGAGTGTGTG	83	CCCGCTGGAGGGCTAGGCC	17	0	57	1.51807	4.35294	0	0	-13.4	-15.2	3.51423	4.4579	0	1	-
	chr11:106037170-106037240	+	ATGAAGCGCCCTGGACTGTGTACGCCATGAACTGGAGCGTGCGGCCGGACAAGCGCTTTCGCCTGGCGCTGGGCAGCTTCGTGGAAGAGT	115	CTGGACTGTGTACGCCATG	28	TTCGCCTGGCGCTGGGCAGCTTC	87	0	42	6.78571	0.264368	5	9	0	-19.1	3.76342	4.03105	0.375	1	-
	chr11:106051683-106051753	+	CTGTGTGGTGAGTTGGGGTTCAGATGGTCTGGAAATGACAGCCGTCCACGCTGTGAGCTGAATCTGGACCTTCTCCCCAACAGGTCTATG	141	AGTTGGGGTTCAGATGGTCTGGAA	132	TGAATCTGGACCTTCTCCCCAA	9	0	0	0.242424	1	-3	-2	-22.1	-6.7	3.79959	4.35471	0.8	1	0.49174
	chr11:106054976-106055046	+	TTACACCCACTGTGTTCAGAAGCTGCTGTAGAAGTCCAGGCCAGTTACCCCGCTGTCTGTGTTGGACTGTGCTGTGTGGCGCCACTGCAG	65	TGTGTTCAGAAGCTGCTGTAGAAGTC	58	TCTGTGTTGGACTGTGCTGTGTGGC	7	0	0	6.03448	2.42857	-9	-10	-2.1	-4.2	3.67586	3.89006	0.25	1	-
	chr11:106056651-106056728	+	GGTAGCAGACTTGCTGATGGTTGCTGCTGTAGGAGCCCTCAGTTTCTTCCTGGGCTGAGTCTACAGTAGTAGGCTGAGTCAGGGCGTCGCAGGGCCT	94	TTGCTGATGGTTGCTGCTGTAGGAGC	28	TACAGTAGTAGGCTGAGTCAGGGCGT	66	0	15	4.82143	2.63636	5	2	-19.6	-11.8	3.68372	3.8843	0.166667	1.01064	0.821976
	chr11:106057207-106057263	+	TAATATTTGCTAGTTCTTAGCCTGACGGTGAGGTGGGTCAGTATCTCCAGATCTGTCCTCTAGGCTCCAGGCTCTG	19	TAGTTCTTAGCCTGACGGTGAGGTGG	7	GTATCTCCAGATCTGTCCTCTAGGCT	12	0	8	4.42857	3.75	-16	-16	-5.5	-3.1	3.76283	4.01129	0	1	-
	chr11:106057334-106057388	+	CTCTGGCCTGTGGTTTCTGTGTCTGCTGTAGGGGAGGCTGCATGATCGGTCAGACTAGCAGAGAGCTGAGCTGG	136	TGGTTTCTGTGTCTGCTGTAGGGGA	110	TGCATGATCGGTCAGACTAGCAGAGA	26	0	25	4.2	1.23077	1	-3	-15.7	-6.4	3.55546	4.5292	0.291667	1.16176	-
	chr11:106057709-106057774	+	TAGCTATGCAGCGGACCTGTGCCTCAGCCTAGGTTGGCTTCTGCACCATTAATGAAGCCTCTGTGTCGCTGGGTGCCAGGAGGTA	16	GCGGACCTGTGCCTCAGC	6	TAATGAAGCCTCTGTGTCGCTGGGTG	10	0	4	2.5	3.4	-18	-10	-8	-1.9	3.81167	4.06321	0	1.125	-
	chr11:106058508-106058580	+	CATGTGGCATTACGGAATGAGCAGGTCTTCTTGGGCTGCTATCTGAATGTCCCTTTTTAAATGTGGAAACGTGCAGATGCTTTCTCCGAGAT	69	TACGGAATGAGCAGGTCTTCTTGGGC	52	TTAAATGTGGAAACGTGCAGATGCTT	17	0	5	2.05769	3.76471	-8	-8	-2.2	-3.9	3.86881	4.02832	0.375	1.01449	0.821976
	chr11:106154479-106154543	+	CCATGGGTCCTGCCTACCCTCAGATGTGTCCTAACACTGCAGACAGCACTGAAGTCAAGAGGGACTGGGGCACAGGAGGTCCTC	12	TGCCTACCCTCAGATGTGTCCT	3	TGAAGTCAAGAGGGACTGGGGCACA	9	0	0	7	6.33333	-10	-3	-11.2	-11.2	3.68351	4.17115	0	1	-
	chr11:106160397-106160455	+	ACGGCGGGGACCGAATCGCAGATCTCGGGAGGAGACGAGTTCAGCCTGCGATCGACACGCAAGGCTCTTCCGGCGCGG	14	CCGAATCGCAGATCTCGG	8	ATCGACACGCAAGGCTCT	5	1	2	1.625	5.4	12	13	-1.3	-6.7	3.60382	4.30245	0	1	-
	chr11:106216976-106217025	+	ACGGGCCGTGAGGCGGCGGCGAAGGGGGCGGAGGAAGAGCGCGGCTGGACGCGGTCCCGCACCGCGCGT	26	AGGCGGCGGCGAAGGGGGCGGA	14	CGGCTGGACGCGGTCCCG	12	0	5	9.14286	9.25	-14	-18	-1.6	-16.5	3.17195	4.2832	0	1.03846	-
	chr11:106261603-106261663	+	TCAACCTACGAGATGATTGGCGGCCTGGACAAGCAGATCAAGGAGATTAAAGAAGTGATCGAGCTGCCCGTGAAGCACCC	42	AGATGATTGGCGGCCTGGACAAGCA	38	AGAAGTGATCGAGCTGCCCG	4	0	1	4.5	0.75	-1	-6	-9.5	-5.6	3.82919	3.42722	0.375	1	0.821976
	chr11:106274545-106274606	+	ATCAGTTACCTAAGACTGTCTGGGCAGAGTGAAGGCTCAGTTACCTAAGAACTAGACCTCCTGGGCAGAGAGAATGGGGGA	11	TAAGACTGTCTGGGCAGAGTGAAGG	9	TAAGAACTAGACCTCCTGGGCAGAGA	2	0	0	0.555556	0	-11	-2	-13.7	-4.7	3.74311	3.9775	1	1	-
	chr11:106501035-106501093	+	GACTGCTGATCCGGGTGATGCGAATCGTAATCTGAGCCGACCGCACCGGCAGCGGGAGGTGGCGGGCGCAGCCGACTT	28835	CCGGGTGATGCGAATCGTAATCT	28796	CCGGCAGCGGGAGGTGGCGGGCG	39	0	456	4.48118	2.46154	19	19	-4.9	-10.1	3.74274	4.35033	0.0232058	1.00173	-
	chr11:106501311-106501377	+	GCCATAACACTCTGCTAGCGCATAACTGGGGCCGCCTGCCCTTCGCGGGCGGCCCTTTTAACCGCTAGCTACAGGCTCAGAGCAGC	840	TCTGCTAGCGCATAACTGGGGCCG	700	CCCTTTTAACCGCTAGCTACAGGC	140	0	286	1.40857	2.55	3	3	-18.5	-5.1	3.66366	3.93739	0.640909	1.00357	0.177013
	chr11:106789377-106789449	+	TCAGAGGCTGGTGAGTCTCGGCCTGGAGCCCTGGTGGTTTTGTACTGCAGCATTCCGCGGACCTTGGGCTGAATCTGAACCGCGTCTGCGCC	65	GTGAGTCTCGGCCTGGAG	17	TGGGCTGAATCTGAACCG	48	0	0	7.05882	0.458333	3	2	-10.5	-13.5	3.79624	4.57892	0	1	-
	chr11:106920862-106920932	+	CTGGGGCGCCAGAGGAAGGCCTGGCTCCGCGCGAGCTGCGGGCAGCGCGTGCGCCACGGCCCAGACTGGGCCCCGAACTACACCGCCCGG	72	AGAGGAAGGCCTGGCTCC	8	AGACTGGGCCCCGAACTA	64	0	6	7.5	0.0625	13	13	0	-21.2	3.41375	3.95569	0.4	1	-
	chr11:107012865-107012919	+	ACTTTGTAGTGACCCAGTGGCCTAATGGATAAGGCATCAGCCTCCGGAGCTGGGGATTGTGGGTTCGAGTCCCA	42954	GACCCAGTGGCCTAATGGA	4522	CGGAGCTGGGGATTGTGGGT	38424	8	352	7.751	1.16464	2	8	-12.8	-3.5	3.87179	3.72735	0.106152	1.00445	-
	chr11:107479540-107479587	+	TGGTGGCCGAACCTGGGGTACAGCAGGGGACTCTTAGGCAGGGACCATGGCGGACGGTGGCTCGGAG	156	ACCTGGGGTACAGCAGGGGACTCTTA	63	AGGGACCATGGCGGACGG	93	0	24	7.20635	5.63441	14	4	-5.2	-12.2	3.62685	4.51728	0.111111	1	-
mmu-mir-6932 MI0022779	chr11:107637728-107637779	+	TGGAGTCTTTGTAGGTGAAGTAGACTTGGCTGACAGATGCTCTGTTCTGCTTCCTCTGCAGCTACACCTCT	169	GTAGGTGAAGTAGACTTGGC	135	TCTGTTCTGCTTCCTCTGCAG	34	0	0	1.23704	0.0588235	2	2	-15.5	-7.1	3.65397	4.25449	0.631902	1	0.0136103
	chr11:107688287-107688341	+	GCCAGCCACAGCCCCCTGTGTGGGCTACACAGGCTGCGATTAAAGGCTACGTTGGTTAAGGGGCAGCAAACTCC	8	GCCCCCTGTGTGGGCTACACAGGCTG	2	TAAAGGCTACGTTGGTTAAGGGGC	6	0	0	0	1.16667	19	17	-2.6	-9.8	3.77153	3.78373	0	1	-
NM#006	chr11:107688543-107688597	+	TCAGGACACCACATTCTGCGTGACATGACATCATCACATGCTGGCGTGACGCAGGCAGAATGAGACAACTTTTG	13	ACATTCTGCGTGACATGACAT	6	TGGCGTGACGCAGGCAGAATGAG	7	0	1	0	0.714286	1	1	-16.6	-4.7	3.66127	3.93798	0.6	1	0.00368034
	chr11:107994554-107994627	+	GGTTGTTGCCTAAAATTGGGAGCAACTGGGAGCGTGAAGTGATCATTTCATTGCCATTCCTGTTCATGAACAAGTAGAGGCCCAGGCAAGTTT	103	TAAAATTGGGAGCAACTGGGAGCGT	64	TCCTGTTCATGAACAAGTAGAGGCCC	39	0	2	1.625	2.33333	-18	-17	-2.5	-9.7	3.8285	3.9705	0.25	1	-
	chr11:107994601-107994679	+	TCATTGCCATTCCTGTTCATGAACAAGTAGAGGCCCAGGCAAGTTTCTGCTTCTGTTGTGGCTTGTGTTCGTCAAGGTGCAGGGAGTCTTTCTTTTAC	43	TCCTGTTCATGAACAAGTAGAGGCCC	39	TTGTGTTCGTCAAGGTGCAGGGAGTC	4	0	0	2.33333	5.5	4	4	-6.8	-3	3.7499	3.90228	0	1	-
	chr11:107996061-107996125	+	AGACTCCCAATGAGGTAGACACAGAAAGCCAGGCAGTTCGCAGGGTTCTACTGCCAGTGTCGGTCTTCAGAGGAAAGGGGCGGG	96	TGAGGTAGACACAGAAAGCCAGG	65	TACTGCCAGTGTCGGTCTTCAGAGGA	31	0	19	1.06154	0.612903	-5	5	-13	-5	3.78363	4.23428	0.169231	1	0.49174
	chr11:107996099-107996168	+	CGCAGGGTTCTACTGCCAGTGTCGGTCTTCAGAGGAAAGGGGCGGGGGGTTTCTGGAGAAGGAGTTTCAGTGCAAGAGAGAGGTGTAAA	88	TACTGCCAGTGTCGGTCTTCAGAGGA	31	TGGAGAAGGAGTTTCAGTGCAAGAGA	57	0	4	0.612903	0.894737	3	2	-2.6	-9.3	3.59873	4.4931	0.140351	1	0.821976
	chr11:107996300-107996351	+	CATGGAAAGTTGAGGTGTAGACTGTGTTGCAGAGTGTAGCAGAGAGGAGGAAGCAGATCACGAGCAGGCTC	271	TGAGGTGTAGACTGTGTTGCAGAGT	237	TAGCAGAGAGGAGGAAGCAGATCAC	34	0	32	5.66667	4.91176	6	1	-6.2	-1.5	3.53915	4.15904	0.302326	1	-
	chr11:108395315-108395384	+	AGACACCACTTTGGTGAAGCTGGTGGGACGCATCCGCAATGGTTTCCCCGGTGCTCGCCTTGTTCTCCGCCTTCCTCTGCCATGTTGCT	96	TTGGTGAAGCTGGTGGGACGC	80	CGCCTTGTTCTCCGCCTTCCTCTG	16	0	10	2.675	8.875	-6	-4	-12.2	-2.1	3.7507	4.24944	0.1	1.03125	-
	chr11:108395818-108395887	+	TGTTCAGTCTGTCCGAAGCCGGATGACCTACCATTTGCTACGGTTGTCCCCTTAAAGACATCCTACGACCCTGGGGAGCAGATTGTCTA	94	GTCCGAAGCCGGATGACCTA	29	ATCCTACGACCCTGGGGAGC	65	0	11	6	4.43077	0	0	0	-11.7	3.93044	3.50563	0	1.01064	-
	chr11:108395867-108395921	+	CCTTAAAGACATCCTACGACCCTGGGGAGCAGATTGTCTACTCCTGCAAGCCAGGCTACGTGTCCAGGGGAGGG	95	ATCCTACGACCCTGGGGAGC	69	CTGCAAGCCAGGCTACGTGTC	26	0	29	3.66667	2.53846	4	5	-1.5	-9.6	3.86349	4.09149	0	1.01053	-
	chr11:108412126-108412174	+	AAAGAGAAGAAGTGCAGCTACACTGTGGAGGCTCATTGCAGAGATGGCACTATCGAGATTCCCTCGTG	65	AGTGCAGCTACACTGTGGAGGCTCA	50	GCAGAGATGGCACTATCGAGA	15	0	23	5.06	5.13333	9	7	-7.8	-2.7	3.84023	4.13761	0	1.03077	-
	chr11:108414248-108414311	+	GAGCACAGTTCTCTGGCTTTCTGGAAAACGGATGCATCAGAACTGACACCGTGCTGAAGTCGTTTCCAGAATCAAAATTGAAT	131	CTCTGGCTTTCTGGAAAACGGA	59	GTGCTGAAGTCGTTTCCAGAATC	72	0	20	5	3.68056	-8	-6	-10.3	-4.4	3.80228	3.98971	0.0769231	1	0.821976
	chr11:109363083-109363129	+	TCGACAAATGCCTGTCGCGGGAGAAGACCTACGTGAAGCGGCTGGTGAAGATCCTGCTGCTGGGCG	42	CCTGTCGCGGGAGAAGACCTA	20	CGGCTGGTGAAGATCCTG	22	0	10	2.3	4.18182	-3	-7	-7.4	-5.6	3.70758	4.17406	0.181818	1.19048	-
	chr11:109397231-109397288	+	TCCTTTGCCATACATGCTGTCACTAACTTAATGTGCCATGTTACAACATCTGGAGAGGGCAAGCACCCTGGTGACGG	7	TACATGCTGTCACTAACT	4	TACAACATCTGGAGAGGGCAAGCACC	3	0	5	0.75	1	-10	-2	-8.5	-10	3.87432	4.48089	0	1.14286	-
	chr11:109398805-109398873	+	CCTCCTGGCCCCTGAGCCATGCCTTGGAGCTGAGGCTCTGTGGGGCATTGGTCTGTGTATGTCTCGGGTGCTTGGAGTGACTGTGCCT	23	CCTGAGCCATGCCTTGGAGCTGAGG	9	TGTGTATGTCTCGGGTGCTTGGAGT	14	0	2	12	5.78571	9	10	-14.3	-12.6	3.51228	4.23636	0	1	-
	chr11:109650944-109651013	+	GGCTGGTTTCCGGTGGAGCCGTCGCCGAGCCGCTATCGCAGAGTGGTAGTGAGGCTGCGAGCTGAGCCCGCTGGACGCTCGGTCACCCC	142	CGGTGGAGCCGTCGCCGAGC	73	CTGAGCCCGCTGGACGCT	69	0	5	1.50685	9.27536	8	6	-10.7	-11.9	3.65441	3.58293	0.1	1.00704	-
	chr11:109650995-109651060	+	AGGCTGCGAGCTGAGCCCGCTGGACGCTCGGTCACCCCGGCCGCCTCGCCCTGCGTTAGCCCCTGCTCGTGCCGCCGCCCGCCCT	80	CTGAGCCCGCTGGACGCT	41	TGCGTTAGCCCCTGCTCGTGCCGC	39	0	36	4.09756	0.871795	0	4	-14.5	-16	3.27771	3.91448	0	1.0875	-
	chr11:109653836-109653884	+	CTCCGGGAATGCGAGCTCTATGTGCAGAAGCACAATATCCAGGCCCTGCTGAAGGACTCCATCGTGCA	18	GCGAGCTCTATGTGCAGAAGCACA	10	CAGGCCCTGCTGAAGGACT	8	0	12	2.7	3.625	23	18	0	-11	3.8126	4.50092	0	1	-
	chr11:109661222-109661288	+	CACCACCTGATAGGACTGAGAACCTGAGAGCGACTAAGGCTTGGAGTCTAACCCCAGGTCTCTTCTGTCCTGCAGTGACATTTTTG	112	TAGGACTGAGAACCTGAGAGCG	107	CCAGGTCTCTTCTGTCCTGCAGT	5	0	4	0.803738	0	5	4	-16.9	-5.7	3.82062	4.11173	0.791667	1	0.177013
	chr11:109666652-109666705	+	GGGCACAGCTGCTGTGCTGCAGCGTCGGTCAGAAAACGAAGAATTTGTTGAAGTGGGACGACTGGGGCCTTCT	59	GCTGTGCTGCAGCGTCGGTCA	14	GAAGAATTTGTTGAAGTGGGACGACT	45	0	3	5.28571	5.82222	-17	-12	-4.7	-8.7	3.75111	4.23638	0.428571	1.01695	-
	chr11:109667441-109667515	+	GAAATTGCCCTGCTGATGAATCGTCCTCGGGCTGCCACTGTGGTTGCCCGGGGCCCTTTGAAGTGCGTTAAGTTGGACCGGCCTCGGTTTGAAC	55	TGCTGATGAATCGTCCTCGGGCTGC	21	GTGCGTTAAGTTGGACCGGCCT	34	0	6	6.19048	3.70588	22	19	0	-1.3	3.76378	4.35866	0.5	1.01818	-
	chr11:113649498-113649565	+	CCATCCATGATGGCGGGAGGGCGGGGCGGGGCTGGCAGGCGGAAGCGGCCGGCGGATCCCTGGCTTAGCACCATGGCGGCCGCGACC	52	TGGCGGGAGGGCGGGGCGGGG	43	CTGGCTTAGCACCATGGC	9	0	1	0.0697674	8.88889	7	4	-8.9	-5.3	3.40122	4.62364	0.2	1	-
	chr11:114668587-114668637	+	TTCTTTCCCCGTTCTCTTCGGTTCTCATCGCTGTGAGTGTGCTGGGCAGGTGGGGAAGGGCGTTCAATCC	165	GTTCTCTTCGGTTCTCATCGC	18	GCTGGGCAGGTGGGGAAGGG	147	0	10	10.2222	3.68707	9	9	-5.6	-20.9	3.62184	3.56999	0.3	1	-
	chr11:114668751-114668800	+	TAGGATCGCGGCCGGTTAACTCGGGATTGTACCCCGCAGGTGCGGACGCCAGAGCCGAGCCCGCGTCGC	50	GCCGGTTAACTCGGGATTGTA	43	GTGCGGACGCCAGAGCCGAG	7	0	11	0.0465116	2.42857	1	0	-5.6	-8.9	3.67984	4.1351	0.111111	1.02	0.49174
	chr11:114668780-114668843	+	TACCCCGCAGGTGCGGACGCCAGAGCCGAGCCCGCGTCGCCATGGTGAGTGCGGGACGAGGGACCGGGGCGGGCTTGGGCGTC	15	GTGCGGACGCCAGAGCCGAG	11	GCGGGACGAGGGACCGGGGCGGG	4	0	0	4.90909	5.5	-18	-15	-4	-12.5	3.479	4.42156	0.25	1	-
	chr11:114668820-114668880	+	CATGGTGAGTGCGGGACGAGGGACCGGGGCGGGCTTGGGCGTCCCCCGGACGCGCACGTTCCCCCGGCTCATCTTCTGTC	5	GCGGGACGAGGGACCGGGGCGGG	2	ACGCGCACGTTCCCCCGGCTC	3	0	2	0	0	-9	-9	-16.2	-5	3.58794	3.64954	0.5	1.2	0.821976
	chr11:115163610-115163666	+	TTCCACCTGCACGGGGAGAAGGGCAAGGTGGGCCAGTTTATCCGTCTGGTAGAACCTGGCTCGCCGGCCGAGAAGT	57	ACGGGGAGAAGGGCAAGGTGGGCCA	51	CTGGTAGAACCTGGCTCGCCG	6	0	3	0.372549	4.16667	-11	-15	-15.1	-7.7	3.83942	3.89249	0	1	-
	chr11:115163645-115163724	+	GTTTATCCGTCTGGTAGAACCTGGCTCGCCGGCCGAGAAGTCGGGGTTGTTGGCTGGAGACCGATTGGTGGAGGTGAACGGTGAGAATGTGGAGAAGGA	25	CTGGTAGAACCTGGCTCGCCG	8	GTGGAGGTGAACGGTGAGAATG	17	0	9	9.125	5.58824	-11	-10	-10	-6.4	3.68949	4.06406	0.166667	1.04	-
	chr11:115381840-115381905	+	TTGCATACGTCTTTTGATTGGTCTCCGGCGGCAGGTCCCACCCCGCAAAGCTGGCGGCCTGGGAAGCTGAAAGCGGGCCGGGCGG	5	CTTTTGATTGGTCTCCGGCGGCAGG	2	CCTGGGAAGCTGAAAGCG	3	0	6	0	3.33333	-5	-13	-5.9	-4.7	3.74937	4.12082	0	1	-
	chr11:115403751-115403822	+	AGTGAGCACCGGAAGCGGTCCTGGGAGGTGAACATGGCGACCGCCTGGGGCCTACGCTGGGGCCTGAGCCGAACTGGAACGTTGTTGCTCG	43	GGAAGCGGTCCTGGGAGGTGA	24	CTGAGCCGAACTGGAACG	19	0	3	5.54167	4	9	6	0	-8.2	3.71534	4.14372	0	1	-
	chr11:115413441-115413491	+	AACCCTATCCGGGAACAGTGACGGAGCGTCTCAGCTCTGGCGCTCTAGTCTGGACACAGATATCTGGCCG	21	GGGAACAGTGACGGAGCG	10	CTCTGGCGCTCTAGTCTGGACACAGA	11	0	12	1.9	5	-6	1	-10.5	-2	3.82629	4.08724	0	1	-
	chr11:115413806-115413853	+	ATAAGGCGTCTGACTTCGGATCAGAAGATTGAGGGTTCGAGTCCCTTCGTGGTCGAAATGTTTTCAT	11540	TGACTTCGGATCAGAAGATTGAGGGT	11262	CGAGTCCCTTCGTGGTCGAA	278	0	94	2.4897	3.3777	-4	2	-10.9	-4	3.77157	4.07666	0.17162	1.35563	0.821976
	chr11:115420161-115420217	+	GCAGCGGCGGCCCAAGATGGCGGAGCTGCAGCTGGACCCGGCAGTGGCGGGGCTGGGAGGGGGTGGCAGCAGTGCG	79	CCCAAGATGGCGGAGCTG	34	CGGGGCTGGGAGGGGGTGG	44	1	11	3.02941	0.454545	3	3	-9.9	-11.8	3.25588	4.61094	0.3125	1.02532	-
	chr11:115629196-115629250	+	TTCAGGACAGCCAGGGCTATACATATATATATATAACCATATATATATATATAACCCTGTCTCAAAAAACCAAA	29	CCAGGGCTATACATATATATAT	22	ATATATATATAACCCTGTCTCA	7	0	0	0.545455	0.428571	4	4	-13	-5.4	3.39084	3.69954	0.75	6	-
	chr11:115960473-115960552	+	GGCTTCTGTCAAGCTTACCGTCTGTCCCCTCCGTAGGATAAGATCCAGAAGCTCTACGAGCGGAAGATAAAGGAGGGGATGGATATGAACTACATCATC	8	AAGCTTACCGTCTGTCCCCTCCGT	2	GATAAAGGAGGGGATGGATATGAA	6	0	0	0	5.83333	-4	-4	-22.5	-1.5	3.88929	3.49212	0.25	1	-
	chr11:115965868-115965928	+	TCCCAAGGGCTGGGATTACGGACATGAATCGTCACACTTAGTTTATATGGTGTGCACGATTGAATCCAGGACTTCCTGCA	35	TGGGATTACGGACATGAATCGTCACA	33	TATGGTGTGCACGATTGAATCCAGG	2	0	5	4.60606	0	-5	-7	-10.1	-4	3.92702	3.85999	0.25	1.08571	0.821976
	chr11:116030799-116030865	+	AGTCCACGACATGACAAGTGGAAGTCTGTACCAACCAGCACGAGACCTGTCTAGAAATGACTGTTTGCTTGAAGTCTCGGGAGGAG	59	ATGACAAGTGGAAGTCTG	51	TAGAAATGACTGTTTGCTTGAAGTC	7	1	3	2.7451	7.28571	-5	1	-11.6	-9.4	3.83235	4.13543	0	1	-
	chr11:116138979-116139040	+	GCGCAAAGTCTAAGAGAGGTCTGATAGTGCGGGCCCGGAAGATGCCTGTTGGATCGCGCGGGGCTGAGAGCTGCCACTAGG	13	TAAGAGAGGTCTGATAGTGCGGGC	6	TGTTGGATCGCGCGGGGCTGAGAGC	7	0	0	3	1.85714	19	20	0	-14.6	3.75676	4.33119	0	1	-
	chr11:116264389-116264450	+	AACAAAAGTAGACTCGGAGAGACGGCTCAGCAGTTAAGAGAGTTAACAGCTGGCTGCTCTTCCAGAGGACCCAGGTTCAAC	10	GACTCGGAGAGACGGCTCAGCAGT	5	CAGCTGGCTGCTCTTCCAGAGGACC	5	0	0	0.6	0	1	4	-21.9	-2.5	3.73734	3.96423	0.75	8.8	-
	chr11:116382935-116383006	+	GTCTCCATCCGAGGTCGGATCCTGTCTGGTGTCATCACGAAGATGAAGATGCAGGGGACCATTGTCATCCGCCGGGACTATCTCTATTACA	55	GAGGTCGGATCCTGTCTGGTGT	20	GTCATCCGCCGGGACTAT	35	0	1	3.55	3.08571	9	6	-6.4	-4.7	3.82959	3.99549	0.454545	1.01818	0.821976
	chr11:116438074-116438133	+	TCGAACCTCTGAGGGCCTGCAGAGCAGCAGCAGCAGCCCCATGGCAGCCGTGGCCTGTTCCCCCCCTGCAAACTTCAGC	33	GAGGGCCTGCAGAGCAGCAGCA	30	GCCGTGGCCTGTTCCCCCCCTGC	3	0	5	0.733333	1.66667	-2	-8	-8.2	-3.6	3.55831	4.25426	0	1.06061	-
	chr11:116438361-116438432	+	GGACACAGATGAGGGCTGGGAGGGGGGGAACGCAAGAGGGCGGGGGGTTTCTTCACGATCGCACTGGAAGATTTTATAAGAGTTTTGGGGG	33	GAGGGCTGGGAGGGGGGGA	14	CGATCGCACTGGAAGATTTTATAAGA	19	0	10	7.42857	5.10526	11	19	-0.8	-6.8	3.53052	4.52832	0.5	1	-
	chr11:116535349-116535429	+	TGGCAGCTTCTGTGAACCACTATGCTGGGTGAGAGCTGAGGGTCAGAGTGGGCATCATGTCCCCTACCGCCATTTTCTGAGTTCCTGTGGGAAGCTCCAC	14	TGTGAACCACTATGCTGGGTGAGAGC	8	TACCGCCATTTTCTGAGTTCCTGTGG	6	0	0	7.625	1.16667	-16	-16	-5.7	-18.2	3.82183	4.19919	0	1.07143	-
	chr11:116671668-116671724	+	CGATCTCGTCCTTTCCGAGGTCCTCTGCCGCGTGTTTGGAAGTTATGGCCGCGCGGGTCTGTGGTGTTCTCCCTGA	34	CTTTCCGAGGTCCTCTGCCGC	28	GCCGCGCGGGTCTGTGGTG	5	1	3	1.82143	4.8	-5	-7	-5	-2.2	3.57561	4.21886	0	1	-
	chr11:116674600-116674667	+	AAAGCCCATAAGCCTATGATGGATTGGTTATCCCTGTCTGAAGATTTCAGCTGAGGGAAAATACTCTATTCTGAGGCTTAGGGGTGT	574	AGCCTATGATGGATTGGTTATCCCT	85	AGGGAAAATACTCTATTCTGAGGC	489	0	1	1.6	1.88957	0	-1	-18.6	-10.6	3.78448	4.09587	0.175	1	0.177013
	chr11:116968900-116968972	+	CGGGCCTTTCTACACAAAGGGACGATAACTAAGCAGATGGACGAGCCTGAAGGTTCTGGAAACATGGGAGCTTAGTTAGGTTCCAACACTGG	11	TACACAAAGGGACGATAACTAAGCAG	6	TGGAAACATGGGAGCTTAGTTAGGTT	5	0	0	2.5	1.8	-11	-10	-11.5	-2.6	3.87353	3.92358	0	1	-
mmu-mir-6516 MI0022266	chr11:117077369-117077435	+	GGGGTTAGAATTTGCAGTAACAGGTGTGGACATCCTAGCAGCAGTTTGGTGGTCATGTATGATACTGCAAACAGGAGCCCTGCTGA	1633	TTTGCAGTAACAGGTGTGGACAT	1404	TGTATGATACTGCAAACAGGA	228	1	0	0.171652	3.0614	7	5	-12.1	-9.4	3.79854	4.43446	0.598253	1	0.821976
	chr11:117115255-117115309	+	AGCGGCGGCAGCCGAGCCTGTGGCACGGCTCTCTCTTCGGGGAGCCGCCGGCATGAACGCATCCCGCCACCGCG	82	GCCGAGCCTGTGGCACGG	17	GCCGGCATGAACGCATCC	65	0	4	2.76471	0.523077	2	12	-9.1	-7.4	3.54252	4.22062	0.666667	1	0.821976
	chr11:117354836-117354893	+	TTGAATTCATGAAGCGCCTAAGCAAAGTGGTGAACATTGTCCCAGTCATCGCCAAGGCTGACACGCTGACCCTGGAG	4	GAAGCGCCTAAGCAAAGTGGTGAAC	2	CCAGTCATCGCCAAGGCTGACACGCT	2	0	4	0	0	-5	-2	-16.6	-2.4	3.88468	3.98387	0	1.25	-
	chr11:117361641-117361703	+	AAATACCCCTAAAGAGGGAAAGATGAGGGGGTCAGAGATGGATAGCCAGGCTCACTCATCTTCTCTCAGAGGGAACATTAGG	13	AAAGAGGGAAAGATGAGGGGGT	11	CTCACTCATCTTCTCTCAGAGG	2	0	3	2.63636	0	1	2	-20.1	-8.3	3.65807	3.77229	0.777778	1	0.49174
	chr11:117361873-117361947	+	CAGAAGTGCAGTGGGAGGGGTGGGGTGCAGACAGATGGAGACGAACATTGTTTCCTGCTTTGGGCGTCTACTCCCTCATCCAAGCATGGAAGGG	12	GTGGGAGGGGTGGGGTGCAGA	10	GGCGTCTACTCCCTCATCCAAG	2	0	1	10.1	0	4	1	-16	-6.9	3.80464	3.83084	0.666667	1	-
	chr11:117722999-117723064	+	ATCTAGGGGATGGAAAGAAAAATGGATCTGGATGGGATGCTGATGGTAATAGGTCAGGGTCTGGTTGGAATGATGCCACGAGATG	48	TGGAAAGAAAAATGGATCTGGATGGG	40	TAGGTCAGGGTCTGGTTGGAATGATG	8	0	3	3.1	3.25	-11	2	-4	-10	3.52572	4.4807	1	1	-
	chr11:117725034-117725093	+	TGCTTCTTGGTAAAGCTACTCTGTCCTGAAGACTGCTCTTCCTTGTGTGTCACAGAGTCTCAGATGTAGAGCCCTGCTT	17	TAAAGCTACTCTGTCCTGAAGACTGC	7	TGTGTGTCACAGAGTCTCAGATGTAG	10	0	4	3.14286	3.2	-10	-10	-8.4	-3.1	3.63827	3.72366	0	1.05882	-
	chr11:117725527-117725603	+	GGTTTCTTCATAGTCATTCTGAGCCCAGTGTGCAGGAGAGTGTGGCCTTGGTAGAGAGGCTCAGAGAAGCTGTTAGAGTAGGGGCTGAGTGCTGGT	35	TAGTCATTCTGAGCCCAGTGTGCAGG	16	CAGAGAAGCTGTTAGAGTAGGGGCT	19	0	3	8.375	4.63158	15	14	-5.9	-4.4	3.56861	4.33329	0.166667	1.02857	-
	chr11:117727723-117727779	+	ACGGGTAGATTTCTGTGAGTTCAAGGCCAACCTGATTTATATAGTGAGGTCTAGGAAAGCCAGAGGAAGCAGAATT	77	TTCTGTGAGTTCAAGGCCAACCTGA	5	TAGTGAGGTCTAGGAAAGCCAGAGG	72	0	17	6.2	2.93056	-8	-8	-9.3	-3	3.82306	3.94841	0.5	1.14286	-
	chr11:117728478-117728535	+	TAAGTGTGTGCACGTGTGTATGGAGACTGGAGGGGAACACCTAAGAGGTGGTGACCCATGGGACTGGAGCTTACCGG	31	CACGTGTGTATGGAGACTGGAGGGG	18	TAAGAGGTGGTGACCCATGGGACTGG	13	0	6	7.94444	0.538462	-12	-11	-5.5	-4.5	3.63242	4.56285	0.333333	1.06452	-
	chr11:117729018-117729073	+	GTAAGCTTGTTGTGAAGCTGTTCTTTGACCCCAGAGAAGTAGCAAGTAGGATTCCAAACAGACTGCTGGATGACA	93	TGTGAAGCTGTTCTTTGACCCCAGAG	56	TAGCAAGTAGGATTCCAAACAGACTG	37	0	9	0.535714	4.2973	16	16	-1.9	-2	3.76306	4.00321	0	1	-
	chr11:117729914-117729976	+	AGTGCTACTGTAGGATTTGGATTAGGTTTTGTTCTGTTGCTGTTGGGTAGGTTTCTGATTTCTACACAGGCTGGCCTCAGAC	94	TAGGATTTGGATTAGGTTTTGTTCTG	75	GTAGGTTTCTGATTTCTACACAGGCT	19	0	22	3.56	6.57895	8	8	-5.8	-9.1	3.59967	4.42913	0.25	1.03191	-
	chr11:117730250-117730303	+	GTGAGGGTCTTGAAGTCTGAGCAAGGGAAGAGTGCTCTGGAGAAGCTGATTGAAGAGACCTCTGCACCCTACC	171	TGAAGTCTGAGCAAGGGAAGAGTGCT	145	TGGAGAAGCTGATTGAAGAGACCTCT	26	0	14	1.78621	2.65385	7	8	-4.9	-16.2	3.62483	3.90052	0.238095	1.0117	0.821976
	chr11:117779741-117779795	+	CTCGCGTCCTCCGGAGGCTGACTCCCTACATTCCCAACTCAGCTGAAGGCTGGAGAGAGAAGCTGAGCTGACAC	39	CCGGAGGCTGACTCCCTA	6	AGGCTGGAGAGAGAAGCT	33	0	4	0	2.63636	9	9	0	-10.2	3.71028	3.86496	0	1.02564	-
	chr11:117781507-117781584	+	CGCCTTCCTGTGTGAACTTGTTGGGAGTACAGAGCCTGTGGGCAGGGACACAGGCGGAGACTCAGAATCCAGAGCTGAGACAACAAGGTTTTAAAAG	39	TGTGAACTTGTTGGGAGTACAGAGC	29	TCAGAATCCAGAGCTGAGACAACAAG	10	0	8	1.27586	11.6	-7	-6	-6.2	-1.5	3.80408	3.58465	0	1	-
	chr11:117812489-117812547	+	TCCTGCATCTTCGGCGAGGGCTACACCAACATTCACACATCTGATCAACTATACTGTGTGTTCAACCAGAATGAGGAT	46	TCGGCGAGGGCTACACCAACATT	40	ATACTGTGTGTTCAACCA	6	0	9	2.875	0.833333	4	-1	0	-10.8	3.85535	3.94925	0.454545	1.02174	-
	chr11:117832449-117832525	+	GATTCCAAGGGTGAGATGGGCGGGGCCGACGGTCCCCTCCAGGCAGCCAGCTGTCCGGCTCACCAGCGCCCCCTGCCTTGTCTTACAGCTTTCCCT	28	GTGAGATGGGCGGGGCCGACGG	2	AGCGCCCCCTGCCTTGTCTTAC	26	0	1	0	0	2	0	-22.6	-2.1	3.71747	4.24516	0.307692	1	0.0404501
	chr11:117872984-117873042	+	AAGTCCATTGTGGAGCTCAAGAGTCTGCATTACCAGGGATCTCTCCGAGAAGGAACAAGAACGCAGAGTGCACCACTG	48	TGGAGCTCAAGAGTCTGCATT	22	AGGAACAAGAACGCAGAG	26	0	5	0.0454545	1.34615	-9	-12	-5.4	-3.4	3.82753	4.41178	0.875	1	-
mmu-mir-6933 MI0022780	chr11:118002278-118002343	+	TTGGTCTGTCTGGCGGCAGTCAGGATACCTGTCTTTCCTGGTAGGAATGAGTTACAGGTGTTTCCTCTGCCGTCACACTCAGGTA	432	TGGCGGCAGTCAGGATACCTGT	410	AGGTGTTTCCTCTGCCGTCA	22	0	5	0.356098	0.136364	2	0	-24.2	-3.7	3.79961	3.60201	0.344538	1	0.0084765
	chr11:118013824-118013893	+	CTGGGGAGGACAGATGCTCAGGACTAGCTCTGTGGGGCTTGGCTCTGAAGCCTTGGAGCTTGAGATCATAGAAGAGAGTGCAGAATGGG	13	CAGATGCTCAGGACTAGCTCTGTG	5	TGGAGCTTGAGATCATAGAAGAGAGT	8	0	2	4.2	0.875	-13	-12	-7.3	-1.8	3.56559	4.33406	0	1	-
	chr11:118476958-118477004	+	GTCTGGAGGGCTTAGCGGTCGGCAGTCGCTGACAGTCATGGAGACCTCGTCGGTGCTGACCCGGGG	214	CTTAGCGGTCGGCAGTCGCTGACAG	10	ATGGAGACCTCGTCGGTGC	204	0	43	3	3.96569	-9	-15	-10.4	-9.2	3.68296	3.95967	0.2	1.00467	-
	chr11:119028936-119028988	+	ACCTGCGCTGTCTGAGCTGAGCACGGGAGAGGAGAATAGTAGCTCTGACTCGGACCCTGACTCGACCTCGCT	11	TCTGAGCTGAGCACGGGAGAGGAG	5	TAGTAGCTCTGACTCGGACCCTGACT	6	0	2	2.4	0	-6	-4	-9.9	-7.8	3.60506	4.44377	0	1.09091	-
	chr11:119054259-119054327	+	AAATGGGATAAAAGAGAGACTCTCGGATTTACTGGCCGAACGCAGTGGCTCAATGATTGTGGGCTGGAGGTCAGATGCCCAGCGCTGG	45	AAAGAGAGACTCTCGGAT	19	TGATTGTGGGCTGGAGGTCAGATGC	26	0	0	5.10526	1.38462	-16	-9	0	-2.4	3.85362	4.2467	0	1	-
	chr11:119409106-119409171	+	CCACCCTAAGATGACTGATGCTTCCCAGAAGGCTCCATTACCTGAATCTAAGGGGGAGACATCTGGACAAGAGAAGAAAGTGCCG	15	ATGACTGATGCTTCCCAGAAGGCTCC	2	AGGGGGAGACATCTGGACAAGAGAA	13	0	1	0	5.61538	-4	-11	-13.5	-1.5	3.77812	4.04245	1	1.06667	-
	chr11:119441323-119441376	+	AACACAACAGAAGCTGTAAGCTGTATCAAAGAGATCTTGTGTGATCGGACAGTGGATGGTGAGCACCTACATG	18	AAGCTGTAAGCTGTATCAAAGAGAT	7	ATCGGACAGTGGATGGTGAG	11	0	4	4.85714	3.54545	0	1	-10.3	-1.5	3.77211	3.8479	0	1	-
	chr11:119443508-119443567	+	GCTACCATTCAGATGCCTGTGCCTCTGTGGTGCTGCAGGCTGTAGAGAGGCAGGGCTGTAGGGATCTGACGGAGGAGCT	12	AGATGCCTGTGCCTCTGT	4	CAGGGCTGTAGGGATCTGA	7	1	3	1.5	8.85714	7	2	-8.7	-8.3	3.62364	4.1681	0	1	-
	chr11:119449296-119449352	+	CAGAGGAACAAATGGAAGTGGAAGATTCAGAGGAGATGAAAAAGGCCTCTGACCCAAGAAGCTGTGACGTGAGTCC	12	AATGGAAGTGGAAGATTCAGAGGAG	8	CCTCTGACCCAAGAAGCTGTG	4	0	1	1	2	2	-3	-11.5	-1.9	3.55557	4.05876	0.285714	1	0.49174
	chr11:119465969-119466029	+	TAGGACATATTCCCCGGGACTGCAAGGCCAGGAGCCCGTCCGCATTGCTTCAGTGGAGTACCTGCAGGAGGTGGCCAGAG	12	TCCCCGGGACTGCAAGGCCAGGAG	7	TTGCTTCAGTGGAGTACCTGCAGGAG	5	0	0	2.28571	4	-1	1	-1.1	-6.5	3.79765	4.3703	0.5	1	-
	chr11:119509828-119509889	+	GCAGGGTGGATAGAACATAGAGTGTGGGCAAGTCTGGGGTGGGGCGTTCAGACACCCCAGACACCGGTGCTTGAGGGCAGG	70	TAGAACATAGAGTGTGGGCAAGTCTG	6	TTCAGACACCCCAGACACCGGTGCT	64	0	4	1.5	0	-11	-10	-11.4	-3.6	3.68237	4.35216	0	1	-
	chr11:119851264-119851326	+	GCAGGCAGAAATGCAGATGGCAGACACATCAGCCGTGGGTGTGACTCTGATGTTCTGTCTCCTGCCTTGCAGGTCCGATGTG	14	ATGCAGATGGCAGACACAT	7	TGTTCTGTCTCCTGCCTTGCAG	7	0	0	0.571429	1	9	12	-4	-12.4	3.74311	3.71011	0.538462	1	0.821976
mmu-mir-3065 MI0014027	chr11:120014779-120014840	+	GCTGCCCTCTTCAACAAAATCACTGATGCTGGAGTCACTGTGCACCCACTCAGCACCAGGATATTGTTGGGGAGGACGGCC	31	TCAACAAAATCACTGATGCTGGA	20	TCAGCACCAGGATATTGTTGGG	11	0	0	0.05	0.181818	1	1	-21.4	-17.9	3.83152	3.4334	0.166667	1	0.022178
	chr11:120268468-120268517	+	CAGGCATCCTGAGTGTGAGCTGAAGGGGTACTAGTAAAGGCAGGAGACTATGTGGGACTCAGAGGAGGA	16	GAGTGTGAGCTGAAGGGG	8	AGGAGACTATGTGGGACT	8	0	2	5.375	0.75	-1	-1	-0.3	-4.7	3.54634	4.33702	0	1	-
	chr11:120316015-120316070	+	CTGCGGGACTTAATTGTCTAACTGGTCAGTGAGCGGGACGAAATGAACTGACGTTAGCAACTGGCTCTAGGTCCA	9	TAATTGTCTAACTGGTCAGTGAGC	6	GAAATGAACTGACGTTAGCAACTGGC	3	0	1	0.5	4.33333	-17	-14	-7.9	-7.6	3.87227	3.63317	0	1	-
	chr11:120316310-120316379	+	TGTTCCTTCTAATCTCGGAGGTCCACGCTTGCTGTTTGCCGAGCCAGCAGTGTGTGGAGCGAGGAGAGGGGAGTGTGAAGGGCAGAGCT	106	AATCTCGGAGGTCCACGCTTG	13	AGGAGAGGGGAGTGTGAA	93	0	19	3.30769	2.88172	16	13	0	-10.9	3.71697	3.60053	0.333333	1	-
	chr11:120352781-120352857	+	GAGCAGGGCCTGGACAACCGAGCAAGTGGGGCAGACCCGGTTCCCACTTCCATCGTGATCCTAAAATGCAGGGTTTGGAGCTGTGGAGAGAAAGAA	15	TGGACAACCGAGCAAGTGGGGCAGA	7	TAAAATGCAGGGTTTGGAGCTGTGG	8	0	5	3	1.375	9	9	0	-12.3	3.82855	4.24002	0	1	-
	chr11:120355855-120355922	+	GAAGTGGGGATAGGGAGAGATCTCTGGAGCCTGCTGACCAACCAGTCAGTCTGAATCAGTGAGCTCCAGGTGGAAGGCCCAGACTCA	8	TAGGGAGAGATCTCTGGAGCCTGCTG	3	TGAATCAGTGAGCTCCAGGTGGAAGG	5	0	2	2	1.6	-5	-5	-19	-9.2	3.62583	4.00008	1	1	0.821976
	chr11:120458112-120458163	+	GTGGGCGGAAATAGCTTCGTGCAGGACGCGCCTGGGGTAGTCATGGCGAGGCCTGGGAACATAGCACTGGT	21	ATAGCTTCGTGCAGGACG	4	TGGCGAGGCCTGGGAACA	17	0	17	1.5	4.29412	-5	-5	-3.4	-4.2	3.78103	4.17676	0	1.2381	-
	chr11:120463534-120463584	+	CTGCACATCAGGACTAGGGCCAGGGCCCAGGAGCCACCATTATCAGAGTATGTAGGCTTCTGAGTTCTTT	6	GGACTAGGGCCAGGGCCCAGGAGCC	2	CCATTATCAGAGTATGTAGGCTTC	4	0	1	0	3.75	-18	-19	-7.5	-7.3	3.7189	3.90313	0	1	-
	chr11:120488167-120488219	+	CAGAGGCAAAGCCTGTGGACAAAGTAAAGCTGATCAAGGAGATCAAGAACTACGTCCAGGGCATCAACCTCG	31	GCCTGTGGACAAAGTAAAGCT	19	AGGAGATCAAGAACTACGTCCAGGGC	12	0	2	5.15789	3.33333	-6	0	-13.9	-6.8	3.73429	4.00455	0	1	-
	chr11:120491893-120491946	+	TGTACCGGGCGCGGGCGCTCGGTAGCACTTTGAACCGGGCGTTGAGCAGCTGGGACCGGAGTTGTGCTCACCG	38	GCGGGCGCTCGGTAGCAC	4	GCAGCTGGGACCGGAGTT	34	0	5	3	4.91176	16	16	0	-10.9	3.70101	4.10457	0.125	1	-
	chr11:120491928-120491993	+	CGGGCGTTGAGCAGCTGGGACCGGAGTTGTGCTCACCGGGGTCGGGCCAGGTCGCTGCTGCTCTGGCCATGGCCGAGGCACGCGC	33	GCAGCTGGGACCGGAGTT	30	GCTGCTCTGGCCATGGCCG	3	0	8	3.46667	6.33333	13	14	-6.9	-11.4	3.55135	4.28201	0.142857	1.06061	-
	chr11:120498610-120498678	+	TGCTTACCAAATGACTAGAGCACACACACAAGCACTTTGTCACAAGAGGGACCACCGTGCTGTGTTCTGGAAGGTAGTGCCTTCAGGA	10	ATGACTAGAGCACACACACAAGC	7	TGTGTTCTGGAAGGTAGT	3	0	3	0.857143	2.33333	9	4	-10	-2.7	3.80213	4.06157	0	1	-
	chr11:120581756-120581807	+	GAATGCCGGGTGCGAGGGTTTGTGGGACACGAGAGCCGGCTCTTCCAGAGCAGCGTCGCGCGGCCATTCTG	145	TGCGAGGGTTTGTGGGACACGA	19	TCCAGAGCAGCGTCGCGC	126	0	3	6.42105	0.0793651	8	3	-6.3	-15	3.73052	4.38528	0.5	1	-
	chr11:120673387-120673464	+	GGATACTTGGAGGCGCGTTTGCTGAGCACGGTGGGGTGGACCCCACTAACAGGGTCGAGCCTTGCGAGCCCCAGAATCTTCGGCGCTTGTCCGAATC	11	AGGCGCGTTTGCTGAGCACG	6	CCCAGAATCTTCGGCGCT	5	0	0	5.66667	7.6	18	16	0	-6.3	3.88598	4.50548	0	1	-
	chr11:120701176-120701242	+	GTACCACCCTGACCTAGAGGACTTGCTACAGCCCTGGCCGGCAGAGGTGCCTGACGAGTTCTTTGAGGTGACTGTGGATGATGTGA	12	GACCTAGAGGACTTGCTAC	2	TGACGAGTTCTTTGAGGTGACTGTG	10	0	11	0	3.5	2	6	-15.2	-9.8	3.67392	4.12513	0	1.08333	-
	chr11:120762826-120762901	+	GGGCTATTTCTGGTGTTGGCGCGGCTCCAAGAAGGCACTCACTGTGTGCTGCCCCACACATAGAGAAGGAGAATGAGCGAGTCGGGCTCAAAGTC	72	TGGTGTTGGCGCGGCTCCAAGAAGG	11	TAGAGAAGGAGAATGAGCGAGTCGG	61	0	49	2.45455	2.81967	23	23	0	-9.3	3.88883	3.80544	0.416667	1.02778	-
	chr11:120763031-120763087	+	AGAAAGAGCCCAGTGAAGTGCCAACTCCGAAGAGACCTCGGGGCCGACCAAAGGGAAGCAAGAATAAGGGCGCCGC	11	CAGTGAAGTGCCAACTCCGAA	5	CAAAGGGAAGCAAGAATA	5	1	5	3.8	4.8	1	-2	-1	-5.8	3.55809	3.73821	0.666667	1.36364	-
	chr11:120763586-120763640	+	GGCCCCATCTCACTCTGACAAGGCCCAGTGGCTGACCTAGCAGCAGCAGTGTGGTCAGGGCAGGGGATGCTTAG	19	CACTCTGACAAGGCCCAGTGGCT	7	AGCAGCAGCAGTGTGGTCAGGGCAGG	12	0	7	3.14286	5.16667	-3	2	-14.7	-7.9	3.64699	4.37946	0.5	1	-
	chr11:120764139-120764213	+	CCCCACACAATACACTCGAGGGGAAGGGGGGCTGGGGCGCAGCAGACTGGTTACCTACCCCACACTAAGGAAGATGGGGCCCCACCCCGTGGAT	20	TACACTCGAGGGGAAGGGGGGCTG	9	AAGGAAGATGGGGCCCCA	11	0	2	10.5556	12.4545	-16	-22	0	-6.7	3.64572	3.80148	0.333333	1.1	-
	chr11:120764195-120764243	+	ACCCCACACTAAGGAAGATGGGGCCCCACCCCGTGGATGCTGCAGCAGAGTGAGGATGGGGGCCCACT	18	AAGGAAGATGGGGCCCCA	6	TGGATGCTGCAGCAGAGTGAGGATG	12	0	8	3	2	-23	-16	0	-6.8	3.52816	4.33139	0.5	1	-
	chr11:120784295-120784343	+	TCGCCGCGGCGCCGGGGGTGGAAGATGCCGCTGCCGGTTCAGGTGTTTAACTTGCAGGTAGGGCTTGG	33	GCCGGGGGTGGAAGATGC	22	GCCGGTTCAGGTGTTTAACTTGCAGG	11	0	14	2.31818	2.18182	12	20	-6.9	-7.5	3.66782	4.00608	0	1	-
	chr11:121147969-121148038	+	CAGGGGAACAGTTGGTCCAGGACTTGAGGGGGCATCTTGAACATCCTGTGAGCTTATGAACCTCAGAGGGAAGTCTGGCATGTTCGTGT	30	GTTGGTCCAGGACTTGAGGGGGCAT	8	TTATGAACCTCAGAGGGAAGTCTGGC	21	1	0	4	0.952381	-1	0	-2.6	-7.7	3.78908	4.60474	1	1	-
	chr11:121237274-121237341	+	TCCAGTCTTCCTTACTCCTCACAGCTTAGGCGCGTCGGCCTCCTGCCAGTCCCACTCCAGATGAAGTGTGAGCACTGCACACGAAAG	117	CTTACTCCTCACAGCTTAGGCGCG	103	AGATGAAGTGTGAGCACTG	14	0	4	4.46602	1.57143	10	5	-5.8	-3.1	3.79827	4.28232	0.166667	1	0.821976
	chr11:121617127-121617202	-	CTCCAGCTCCTTGTGCACGGACGTCCCAGAGATAGGCAGAGGCTGGGCTGTGTGATACATGATTTAATGAGAAGCACGTCTGTGACAGCAAACGT	11	TTGTGCACGGACGTCCCAGAGATAG	6	TGATTTAATGAGAAGCACGTCTGTGA	5	0	2	9.66667	6.4	-5	-4	-13.7	-4.1	3.90215	4.13605	0.666667	1.09091	-
	chr11:121614835-121614890	-	AAAGTCATTAAACTGGCACGTGAACTTTCTAAGCAGAGATTCAAGTGGCACATGAACTGGAGACCAATCACACAG	75	AACTGGCACGTGAACTTTCTAAGCAG	58	TTCAAGTGGCACATGAACTGGAGACC	17	0	8	1.2931	2.29412	12	12	-7.9	-1.8	3.76642	4.30747	0.125	1.05333	0.821976
	chr11:121354311-121354372	-	GCGGCGGCCCTAGCGCCGCGCGACCGGAGAGATCGCCTGGTTGCGAGCGGTATGCGGTGCTGAGGAGCCACAGTCCCTACG	389	TAGCGCCGCGCGACCGGAGAG	347	GCGGTGCTGAGGAGCCAC	42	0	2	3.98559	4.7381	12	9	-14.9	-11.4	3.60694	4.01714	0.814815	1	-
	chr11:121236565-121236612	-	GAGTTAGCGCATGCCTTTAGTCCCAGAACCCAGGAGACAGAGCAAGGCAGATCTCTGAGTTCCAGGA	25	ATGCCTTTAGTCCCAGAACCC	5	GAGCAAGGCAGATCTCTG	20	0	25	3.4	3.6	10	7	-6.8	-2.7	3.71023	4.17448	0.333333	1.2	0.821976
	chr11:120991250-120991299	-	CGGCTCCTTTAGGCAGCTGAAGGGGGATTTAGGCCCGGAAGATCCGAGTCCATCCGCGGCGGGGAGAGG	24	AGGCAGCTGAAGGGGGATT	19	GAAGATCCGAGTCCATCCGCGG	5	0	4	2.42105	2.6	-9	-6	-8.1	-11.1	3.59046	4.18427	0.5	1.04167	0.821976
	chr11:120963832-120963885	-	GGTGGCTTCCAGTGGTCTTCAGTCTGTCGTGCACCGATGAGAACTCTCCTTTTTGCTGTGAAGGGCAGACAAT	14	AGTGGTCTTCAGTCTGTCGTGCA	6	TGAGAACTCTCCTTTTTGCTGTGAAG	8	0	12	4	0	-21	-18	0	-9.8	3.7926	4.32564	0.5	1	-
	chr11:120824063-120824120	-	CGCCGGCGCGGCCTAGAGGGAGCCAGAGAGACGGCAGCGGCGTCCCGTCCAGTTCGCCTGCCGCGCTCCTCGCTTGT	61	GCCTAGAGGGAGCCAGAG	9	TCCAGTTCGCCTGCCGCGCT	50	2	1	6.11111	3.6	1	6	-7.9	-17	3.47493	4.43962	0.111111	1.01639	-
	chr11:120822716-120822764	-	GCCAACCTCATTGGTGGTGTGGACATGGTCACAGATGATGACAGGAGATGGAAGGCTGGTGAGTGTCC	20	TTGGTGGTGTGGACATGGTCACAG	7	GACAGGAGATGGAAGGCTG	13	0	4	2	2.76923	-16	-21	0	-6.6	3.55946	4.36852	0.133333	1	-
	chr11:120820997-120821050	-	CCTCACTCCGAGGAACGAACACTGGCGTCTGGGTGGGTGTGAGTGGTTCAGAGGCATCCGAGGCCCTTAGCAG	14	AGGAACGAACACTGGCGT	10	GTGAGTGGTTCAGAGGCATCCGAGG	4	0	5	2	1.25	8	15	0	-9.3	3.82064	4.33752	0	1	-
	chr11:120818071-120818126	-	CCTGACGGCATCATTGGGCACTCCTTGGGAGAGGTTGCCTGTGGCTATGCAGATGGCTGTCTCTCCCAGAGAGAG	12	TCATTGGGCACTCCTTGGGAGAGG	6	ATGCAGATGGCTGTCTCTC	6	0	21	3	3.33333	-13	-18	-6.3	-2.6	3.70025	4.47217	0.5	1	-
	chr11:120815470-120815528	-	AGGGAGGAAGGACGTAGAGGCGCTGGAGCAGTTGAGGCCTGGGGTGCTGACCAGCCCCTCTGCTGCAGGTGAACAAGG	10	GACGTAGAGGCGCTGGAGCAGT	3	TGACCAGCCCCTCTGCTGCAG	7	0	1	0	0	5	2	-21.3	-1.3	3.56935	3.74972	0.6	1	0.821976
	chr11:120810444-120810498	-	GGAGAACCAGACCCCAGAGCTCTTCCAGGATGTCAACAAGCCCAAATACAATGGCACCCTGAACCTTGACAGGT	10	ACCCCAGAGCTCTTCCAGGATGT	6	ATACAATGGCACCCTGAAC	4	0	5	4.5	0.25	-8	-12	-6.4	-6.3	3.68819	3.95264	0	1	-
	chr11:120807867-120807938	-	ACCGCACACTGCTGGAGGGCAGTGGCCTGGAATCCATCATCAACATCATCCATAGCTCCCTGGCTGAGCCACGAGTGAGTGTACGGGAGGG	8	GCTGGAGGGCAGTGGCCT	5	TCCCTGGCTGAGCCACGAGTGAGTG	3	0	2	2.2	1.33333	-4	5	-12.7	-12.3	3.78411	3.9062	0	1.125	-
	chr11:120763653-120763723	-	ACCCAGTGCATGATCTCTGTAGGGTGGGGCAGGAGGGGCTGAGAAACCCACCCGGTGATACTTTGGTGGGGACATGCTGGGATCTAAGCA	29	TGATCTCTGTAGGGTGGGGCAGGAG	13	TGATACTTTGGTGGGGACATGCTGG	16	0	0	1.92308	0.3125	6	6	-9.5	-14.7	3.76098	4.16699	0.333333	1	0.49174
	chr11:120762482-120762556	-	CAGTGAGTCATAGCAGGTCACACGACATCTGGGCCGGGCAGGAGGCTCAGATGCCTCATGGACAGCCCTGGGGAGGAGGTGTGCTCAGACTGCC	21	TAGCAGGTCACACGACATCTGGGC	4	TGGACAGCCCTGGGGAGGAGGTGTGC	17	0	1	0	0.647059	-9	-7	-4.5	-6.3	3.61376	3.92821	0.5	1	0.821976
	chr11:120725942-120725998	-	AGGTTCCACCAAGGGTGCTCTGGACATGTTGACCAAGATGATGGCCCTAGAGCTTGGGCCCCACAAGGTACACAAG	5	AAGGGTGCTCTGGACATGTTGA	3	CTAGAGCTTGGGCCCCACAA	2	0	0	0	0	-7	-9	0	-9.3	3.77639	4.2935	0	1	-
	chr11:120630497-120630566	-	GGTTACCCCATCTGTAAAGGAGATGGACGGGGAGGACTGGAGGGGCCTGGGCTCAGCTCCTCCCAGCCGGATTGCCTGCTACCTGGAAG	27	TCTGTAAAGGAGATGGACGGGGAGG	22	CTCCTCCCAGCCGGATTGCCTGC	5	0	1	4.54545	6	-10	-12	0	-3.5	3.73006	3.95524	0.333333	1	-
	chr11:120629658-120629713	-	CAGGCGAGAATGGCACCAGCTTGACCGACGAGGAGCTGGTAACCATGTCGGTGCGAGAGTTGAACCAGCACCTGC	36	TGGCACCAGCTTGACCGACGAGGAGC	9	ACCATGTCGGTGCGAGAGTTGAAC	27	0	2	9.66667	5.03704	22	20	-0.9	-7	3.78796	4.35702	0.2	1.02778	-
	chr11:120629595-120629667	-	GTCGGTGCGAGAGTTGAACCAGCACCTGCGAGGCCTCTCCAAGGAAGAGATCATCCAGCTGAAGCAGCGGAGGCGCACACTGAAGAACCGGG	37	GAGTTGAACCAGCACCTGCGAGGCCT	11	GCTGAAGCAGCGGAGGCGCACACTG	25	1	37	2.90909	7.84	-13	-14	-4.2	-9	3.72783	4.23589	0.333333	1.05405	-
	chr11:120628888-120628941	-	GGGGCTGCCCTTGTCTCCCTGGTGGTCTGCAGTGGGATTTGAGCGCTTTCCTTTCAGAAGTCCAGTGGGGCTC	25	TTGTCTCCCTGGTGGTCTGCAGTGG	16	TTTGAGCGCTTTCCTTTCAGAAGTCC	9	0	7	8.375	4.55556	-13	-10	-5.4	-9.3	3.55644	4.08961	0	1	-
	chr11:120628222-120628278	-	TTTGCAATTGTACCGAAAGTGACTTACTCCTCTTCCCTTCCTGCTTCCGTCTTGCCGGTGCCGTGGTGTTGTCCGT	16	TACCGAAAGTGACTTACTCC	11	TGCTTCCGTCTTGCCGGTGCCGTGG	5	0	3	1.63636	6	0	6	-7	-5.5	3.65698	3.62496	0	1	-
	chr11:120627175-120627230	-	TGTGGTCTGGTGAAAGGAAAGACTGGCCTGACAGGCCTTTACCTCGTAGGCAGCAGGATTTTTACTCAGTTTGAC	58	TGAAAGGAAAGACTGGCCTGACAGGC	21	TACCTCGTAGGCAGCAGGATTTTTAC	37	0	16	2.28571	2.78378	-1	-3	-14.2	-8.9	3.8384	4.19958	0	1.03448	-
	chr11:120626538-120626618	-	TGGCTGTTTCTCTGATCATTGTTAATTCCGTTTTCCTACTGTGAGGGTGTTGTGTTTGACTTTCTGACACAGCGAATGGAGAGCTTGGGCTGAGGCCAGG	170	TCTGATCATTGTTAATTCCGTTTTCC	15	TGACACAGCGAATGGAGAGCTTGGGC	153	2	2	5.66667	3.53595	-6	-3	-6.2	-8.9	3.75542	4.18041	0.571429	1	0.821976
	chr11:120625887-120625950	-	TGGGAGCAGTTGTGGAACAGAGGACAGATCGGTACCATACAGAGGCATGGGTTCGCTGTAGCTGCTCACAGTTTGCCTGTTCC	192	TGTGGAACAGAGGACAGATCGGTACC	154	TGGGTTCGCTGTAGCTGCTCACAGTT	38	0	74	3.51299	4.07895	-1	3	-14.2	-6	3.83701	3.88132	0.25	1.25	-
mmu-mir-6936 MI0022783	chr11:120624826-120624876	-	CCTCCGCCAGGTGAGCCACTGCCGTGCCCGCGCTCGCGCCGGCGCGCGCGGTCGCTCACCCGCTGCTCGT	55	GTGAGCCACTGCCGTGCCCGC	20	CGGCGCGCGCGGTCGCTCACC	35	0	1	0.05	0	2	1	-28.6	-6.1	3.18454	3.96594	0.758621	1	-
	chr11:120597728-120597789	-	ACGAGTGTCTCTGTGCTTACGGTTTCTCTCCAGCCGAAACAACTTCCCGACAAATGGCAGCACGACCTCTTCGACAGCGGC	75	CTGTGCTTACGGTTTCTCTCCAG	4	CAAATGGCAGCACGACCTCTT	71	0	3	0.25	0.15493	8	6	-5.2	-4	3.84862	3.68526	0.923077	1	0.49174
	chr11:120581534-120581609	-	GTCTTGTGACCCCGGAAGTGACCGTCCGAGCGGCGGGCGGCGGACGACGTTCGTCATTTGGTGCGGGAGGGAGCGCGAGAGCGGCGGTCGAGCCT	28	CCCGGAAGTGACCGTCCGAG	8	CGGGAGGGAGCGCGAGAGCGGC	20	0	0	10.75	5.1	6	14	-7.3	-11.8	3.53587	3.8906	0.571429	1	-
	chr11:120579276-120579335	-	AGGCATGCTTGCTCGGGGCAGTTACAACATCAAGTCGCGCTTCACAGATGACGACAAGACTGACCACCTGTCCTGGGAG	19	GCTCGGGGCAGTTACAACATCA	8	AGATGACGACAAGACTGACCACCT	11	0	4	5	3.45455	-11	-9	-1.9	-2.6	3.86268	3.86046	0.333333	1	-
	chr11:120579225-120579300	-	CGCGCTTCACAGATGACGACAAGACTGACCACCTGTCCTGGGAGTGGAATCTCACCATCAAAAAGGAGTGGAAGGACTGAGCTCCAGCTGGGAGA	66	AGATGACGACAAGACTGACCACCT	10	AAAAAGGAGTGGAAGGACTGAGCTCC	56	0	34	10.5	1.03571	-6	-4	-6.8	-3.6	3.72831	4.53665	0.25	1.10606	-
	chr11:120579197-120579251	-	TCTCACCATCAAAAAGGAGTGGAAGGACTGAGCTCCAGCTGGGAGACGGGCAGGGCGACGGACAGACAGAAGGA	74	AAAAAGGAGTGGAAGGACTGAGCTCC	59	TGGGAGACGGGCAGGGCGACGGACA	15	0	28	1.61017	6	-13	-14	-6	-6.3	3.51164	4.40422	0.285714	1.05405	-
	chr11:120579091-120579147	-	CCCCAAACCAAAGTGCTGACAGGACCTCCCTCACCCGTCATTCCTCCCTAGTCCACTCAGGCAGTCAGCTCTCCTG	18	AAGTGCTGACAGGACCTCC	12	TAGTCCACTCAGGCAGTC	6	0	3	2.5	4.66667	-6	-7	-0.5	-1.6	3.55935	3.76893	0	1.05556	-
	chr11:120578354-120578431	-	CCTGAGGGACAAAGCCAGCCGAGCCTTACTTGTCTCACCTGGGCCACGTGGCCTGAACCTCGTGCCTGGCCTGTCAGTATTTATTGCCTCCATTTGG	31	AAAGCCAGCCGAGCCTTA	15	CCTGTCAGTATTTATTGC	16	0	4	8.86667	13.9375	14	15	0	-9.6	3.85862	3.95825	1	1.06452	-
	chr11:120573627-120573687	-	GTCAGTATAAAGCGGACGGCACGGACTGCTTTCTCCACTTCCCCAGCAGCTTCCGCAGAGGTCTCGGGCACCGAATTCCG	102	AGCGGACGGCACGGACTGCTTT	84	TCCGCAGAGGTCTCGGGCA	18	0	11	2.52381	1.22222	16	13	-6.9	-1.8	3.8498	3.7023	0.25	1.01961	-
	chr11:120572804-120572873	-	ACCGACGCGCGCTCTCGTCGCCTTGGCTGTCCCGGCGGCGCCAACCCAACTGCCCCGCCCGCTGCAGACGTCCGACATGCTGAGCCGTG	190	GCTCTCGTCGCCTTGGCTG	136	CTGCAGACGTCCGACATG	54	0	62	1.58824	4.2963	-3	-3	-5.8	-4.5	3.51527	4.31045	0.214286	1.00526	-
	chr11:120571611-120571666	-	CTGCCGCAAAACTGAAGGCAGAAGGCTCTGAGATTCGACTAGCAAAGGTGGATGCCACAGAAGAGTCTGACCTGG	119	ACTGAAGGCAGAAGGCTCT	87	AGGTGGATGCCACAGAAGAG	32	0	12	2.87356	4.875	-16	-15	-2	-3.9	3.74188	3.74846	0.277778	1	-
	chr11:120568259-120568308	-	TTGGGGTATAGCTGGCAGGGAAGCTGATGACATTGTCAACTGGCTGAAGAAACGCACGGGCCCAGCAGC	79	GCTGGCAGGGAAGCTGATGA	30	GTCAACTGGCTGAAGAAACGCACGG	49	0	30	2.26667	3.5102	-1	4	0	-8.6	3.77607	3.97553	0.1	1.01266	-
	chr11:120563329-120563380	-	ATCGATAGCGACCACACTGATAACCAGCGCATACTTGAGTTCTTTGGCCTGAAGAAGGAGGAGTGTCCCGC	52	ACCACACTGATAACCAGCG	23	TGAGTTCTTTGGCCTGAAGAAGGAGG	29	0	21	7.47826	5.27586	-2	1	-2.1	-3.8	3.93122	4.32498	0	1	-
	chr11:120562435-120562484	-	TGGGAGAGACATACAAGGATCATGAGAATATCATCATTGCTAAGATGGACTCAACAGCCAATGAGGTGG	61	ATACAAGGATCATGAGAATA	32	TTGCTAAGATGGACTCAACAGCC	29	0	25	1.5	1.75862	11	13	-0.1	-8.8	3.61549	4.21683	0.285714	1.11475	-
	chr11:120561064-120561114	-	GCCCACATCTCCGGAGCCTGAGCCTCACCCCAGGAGGGAGCGCCATCAGAACCCAGGGAATCTTTCTGAA	22	CCGGAGCCTGAGCCTCACCCCA	18	GGGAGCGCCATCAGAACCCAGGGAA	4	0	20	4.11111	0.75	3	4	-9.4	-6.6	3.62285	4.1933	0.0833333	1.27273	0.821976
	chr11:120560694-120560754	-	CCATGGCAGACCTCCCTGAGCCTTCTTCCTGCCCTGGGTAGGAAGTGTGGCTCTGGGTCTGTGGTCACTCTCCACCTTGT	26	CCTCCCTGAGCCTTCTTCCTG	9	TGGCTCTGGGTCTGTGGTCACTC	14	3	6	11	3.78571	8	13	-13.4	-13	3.57752	3.84021	0	1.07692	-
	chr11:120560658-120560717	-	GTAGGAAGTGTGGCTCTGGGTCTGTGGTCACTCTCCACCTTGTCCTAGTGTTGCCATGGTAGCATGGCTTTGTAGTTTG	43	TGGCTCTGGGTCTGTGGTCACTC	22	CCTAGTGTTGCCATGGTAGCATGGCT	21	0	15	7.36364	4.85714	13	16	-7.2	-4.8	3.61464	4.01736	0	1	-
	chr11:120543664-120543721	-	CTGAGTGACCTGAAGCGCCGGAACACGCAGGATGCCAAGAAGTCCTAGAGCTCCTGGCGCCCTCCCCTGGCCTCCAG	14	TGAAGCGCCGGAACACGCAGGATGCC	8	TAGAGCTCCTGGCGCCCTCCCC	6	0	3	2.125	5.5	7	2	-14.9	-4.5	3.65667	4.51564	0	1	-
	chr11:120467386-120467441	-	AGGTACAAGCGCGTTATCCGAGGAAGGGATGTGTCTCCTGCTTGGAGCTGCTGGGGTCGGGAAGACCCTGCTGGT	30	GCGTTATCCGAGGAAGGGATG	6	CTGCTGGGGTCGGGAAGA	23	1	5	3.66667	7.43478	15	12	0	-4.8	3.77027	4.22678	0	1.06667	-
	chr11:120458006-120458068	-	TCACTTCCGCTTCCTGCGCTGCGTCCCCAAGCTCCTTGGCTCCGGCAGCCGCACCAGCTATGGGGTCGCCGCTGCAGACCCT	20	TTCCTGCGCTGCGTCCCC	14	CCGCACCAGCTATGGGGTCGCCGC	6	0	0	1.5	2.5	-13	-7	-15.3	-5.1	3.60051	3.9318	0.25	1	-
	chr11:120368562-120368616	-	CACCAGACTCTGAGACCTGGCCCACTCTGGATGGCTGCTAAGGGCAACTCCAAGGGTTAGTAGGGATATTCCCT	16	TGAGACCTGGCCCACTCTGGATGGCT	11	TAAGGGCAACTCCAAGGGTTAGTAGG	5	0	0	1.18182	1.4	-6	-2	-12.6	-5.9	3.77656	3.8506	0.5	1	0.49174
	chr11:120348929-120349008	-	CTCTCCCACGTGACTGGGATGTGATGGCCGCTCCCCGGACCCCCGGGAATCCCTCCAGCCCGTCCCCAGCCAGGCACACACGGACCCTGTAGAGAAAGG	9	TGACTGGGATGTGATGGC	5	AGGCACACACGGACCCTG	4	0	13	3.4	4.75	13	13	0	-6.5	3.64798	4.29474	0	1	-
	chr11:120348416-120348474	-	CCGCCGCCGGCTTACACTGCGCTTCTTGCCGCTCCTCCGTCGCCGCCGCGTCCTTCGCCGGTAAGCTGCCGCTCCCCG	216	CTTACACTGCGCTTCTTGCCGC	160	TCCTTCGCCGGTAAGCTG	9	47	107	3.89375	12.3333	6	3	-7.3	-11	3.259	4.54675	0.0625	1.2963	-
	chr11:120348226-120348291	-	TCTGCAGCCGCGGCTGGGGGCAGGGCGGGGCCCGACGCAATGCGCAGCCCCTCCTCGCCGCGGCGGAACGGGGCGCTGCCGGTAG	13	CGGCTGGGGGCAGGGCGGG	5	GCCGCGGCGGAACGGGGCG	8	0	2	2.8	5	15	15	-5	-14.4	3.33891	4.2469	0	1.07692	-
	chr11:120348117-120348168	-	CCGGGGTGGCTCGGCCCTGGCCGAGGACATTTTCTGAGTTCGGTGAGGGCTGCGCTAATTCCGGGGCTTCT	152	TCGGCCCTGGCCGAGGACATTTTCTG	131	TGAGGGCTGCGCTAATTC	21	0	3	0.282443	3.47619	16	8	-12.1	-15.4	3.66118	3.89436	0.421053	1	-
	chr11:120316073-120316144	-	GCAGCTACTGTCTGGTCCGCAGGACGTTTTGGGAGACAGGAAGCAAGTGGTTTTGCCCCAGGCAAGCCTGAGAGTGGACCTAGAGCCAGTT	135	TCTGGTCCGCAGGACGTT	122	AAGCCTGAGAGTGGACCT	13	0	10	4.38525	3.76923	-2	-2	-11	-5.8	3.72821	4.08277	0.384615	1	0.821976
	chr11:120096817-120096877	-	GAAGCTCAAGGTGAGTCTCTGGATGGCAGGCAGAAGGTGAGGCCTCAGTTCCTGAGGCCAGGTCGTGGGGGAGGGGTGCT	84	GTGAGTCTCTGGATGGCAGGCAGAAG	77	CAGTTCCTGAGGCCAGGTCGTGGGG	7	0	0	0.155844	0.857143	-7	-8	-3.3	-5.7	3.4777	3.98715	0.4	1	0.821976
	chr11:120065818-120065867	-	GGGGAGAGCCCAGGGCAGAGGCAGAGACAGAGTGAACGCTGTCCCGTGCCTCTGCCTGCCAGTGTGAAG	12	CAGGGCAGAGGCAGAGACAGA	8	TGTCCCGTGCCTCTGCCTGC	4	0	1	0.5	0.5	2	0	-26	-1	3.50309	3.91474	0.5	1	-
mmu-mir-338 MI0000619	chr11:120014779-120014837	-	CGTCCTCCCCAACAATATCCTGGTGCTGAGTGGGTGCACAGTGACTCCAGCATCAGTGATTTTGTTGAAGAGGGCAGC	219083	AACAATATCCTGGTGCTGAGT	24050	TCCAGCATCAGTGATTTTGTTGA	195033	0	1	0.0669855	0.1206	2	2	-21.2	-16.1	3.83444	3.94132	0.413668	1	0.000485755
	chr11:119299958-119300009	-	TGTCTTTCTGCGGAATCCGGATCATGGCGGCTAACGCCACGATGGCGACGTCTGGCTCGGCGCGGAAGCGG	109	CGGAATCCGGATCATGGCGGC	75	TGGCGACGTCTGGCTCGGC	34	0	15	2	1.76471	-3	-5	-4.5	-7.1	3.68698	4.21338	0.3125	1.05505	0.821976
	chr11:119299903-119299977	-	AACGCCACGATGGCGACGTCTGGCTCGGCGCGGAAGCGGCTGCTCAAAGAGGAGGACATGACCAAAGTGGAGTTCGAGACGAGCGAGGAGGTGG	91	TGGCGACGTCTGGCTCGGC	47	TGACCAAAGTGGAGTTCGAGACGAGC	43	1	28	4.78723	7.72093	-19	-12	-6.2	-9.9	3.65216	4.43353	0.625	1	-
	chr11:119208886-119208937	-	GCCTCGGCCCGAGGCTGTGGAGGAAGAGGGCTCTTTGGAGTTGTCGGCCGATGGCGTGAGCAGGGATAGCT	44	GAGGCTGTGGAGGAAGAG	37	GAGTTGTCGGCCGATGGCGTGAGC	7	0	7	0.108108	1.71429	11	17	0	-16.1	3.61082	4.27754	0	1	-
	chr11:119208092-119208149	-	ATGCCTGGACTGATTGGCTAGTGAGTGGACTGGATGACATCTGCTGTAGTCTCAGGAGGCGGGAGGCAGGATGGCTT	241	TGATTGGCTAGTGAGTGGACTGGATG	72	TGCTGTAGTCTCAGGAGGCGGGAGGC	169	0	1	6.33333	1.67456	9	13	-5	-10.7	3.59434	4.24023	0.192308	1	-
	chr11:119198737-119198804	-	CACCCTGCAATCTGTTTCGTGCTGCGGAAGACTCGTCTCGCCGTCTGTTTCTGTAGCACTTGGCAGGCTTCTTGCGGAGGCTGTCCT	23	TCTGTTTCGTGCTGCGGAAGACTCGT	16	TGTAGCACTTGGCAGGCTTCTTGCGG	7	0	1	4.375	2.85714	10	10	-18.3	-6.1	3.74557	3.69291	0	1	-
	chr11:119156077-119156149	-	TTTGGTGGCATTGATGTGTCGATCCGTGGGGAGGTCTGGCCTTTTCTGCTGCACTATTATAGCCACGAGTCCACGTCGGAGGAACGCGAGGC	13	TTGATGTGTCGATCCGTGGGGAGGTC	5	TTATAGCCACGAGTCCACGTCGGAGG	8	0	3	1	3.375	22	22	0	-12.5	3.88033	4.64688	0	1.07692	-
	chr11:119145855-119145918	-	CTGGTCTTGTGTAGTTTGCCTCATCACTTCTGGGGTTGTCGCCATCTCTGAAATCCCCGTGGGTAGGTATATGGGTGAGACAG	12	GTAGTTTGCCTCATCACTTCTGGGGT	5	TGAAATCCCCGTGGGTAGGTATATG	7	0	1	5.2	1.85714	-5	-1	-15.5	-8.6	3.7941	4.3479	0	1	-
	chr11:119144952-119145024	-	ATGCCCCACCGATAATGTCTGTGCTGACGACATTGCTTAATGTCACCAAGGCCTTGTCATCTAGGGCTCTGGGAGAGAAGGACGCCTTTGAT	15	GATAATGTCTGTGCTGACGACAT	4	TCATCTAGGGCTCTGGGAGAGAAGGA	11	0	2	1	3.27273	-11	-7	-0.9	-0.7	3.92428	4.12948	0	1.66667	-
	chr11:119144544-119144606	-	GAGGGGCACATGCTACATTCAGAAGGGGATGACTGGGGGCCTGGCTTTGAGTGCAGGACACCAGCCCAAGAGAGGCTCTGGA	61	TGCTACATTCAGAAGGGGATGACTGG	59	TGAGTGCAGGACACCAGCCCAAGAG	2	0	9	2.89831	0	-13	-14	-0.9	-8.7	3.59548	4.09088	0.166667	1	-
	chr11:119144339-119144415	-	GTGTTTTCCTTACTGCTTTGCTGGGGTTTTGCTGTGCTGGGGAGGGGGGAGTAGGGGGTGCAGTACGTGGAACTTGCTAGGCCATAAGCGATGCAG	26	TACTGCTTTGCTGGGGTTTTGCTGT	9	CAGTACGTGGAACTTGCTAGGCCATA	17	0	2	4.33333	3	-4	0	-14.2	-8.8	3.63274	4.23245	0.333333	1.03846	0.821976
	chr11:119144122-119144194	-	GGGCTGGCCAGACAGAGGGAAGGAACCTGGCAGAGATCCCTGGAGGCCACCCTGCCTAGAACGGAGACGATGATGACAGGTTCCCCCAGAAA	28	GACAGAGGGAAGGAACCTGGCAGAG	12	TAGAACGGAGACGATGATGACAGGTT	16	0	0	3.75	2.625	-14	-13	-6	-6.8	3.62271	4.05058	0	1	-
	chr11:119086192-119086241	-	GCCCGGGCTCAGTTGTCTGAGCGAGCGAGCGAGCGAGCGAGCGCGAGCTGAGAGCCGGCGGGTGCAGGC	181	AGTTGTCTGAGCGAGCGAG	34	CGCGAGCTGAGAGCCGGC	147	0	8	2.05882	3.03401	2	-1	-13.9	-16.7	3.22158	4.42367	0	1.17127	-
	chr11:119052497-119052550	-	AGCAAGAACTTGCGTTCTTGTTCTCTCCACTCAAGCCGGAAGAAATCTGAGGAGAGGGTGTGAATCCTGAGCC	48	TGCGTTCTTGTTCTCTCCACTCAAGC	4	GAAGAAATCTGAGGAGAGGGTGTGA	44	0	34	3.75	2.70455	-6	-7	-11.4	-4.1	3.7641	3.9066	0.8	1.10417	0.821976
	chr11:119052467-119052522	-	ACTCAAGCCGGAAGAAATCTGAGGAGAGGGTGTGAATCCTGAGCCAGGATGTCCAAAACAACGGTGTTGAGCCAG	53	GAAGAAATCTGAGGAGAGGGTGTGA	49	TGAGCCAGGATGTCCAAAACAACGGT	4	0	7	3.34694	1.25	8	8	-0.5	-5.1	3.71489	3.98403	0.8	1	-
	chr11:118401844-118401899	-	GAGCTTTTCTCTGCTGAACAGTCTACAGAAGGCTTCCAGTTGCAGCCAGGAAGGAGGCTCCAGGACTGCCTTCAG	26	CTGCTGAACAGTCTACAGAAGGCTTC	5	AGGAAGGAGGCTCCAGGA	21	0	1	1.2	1.04762	23	15	0	-14.5	3.62115	3.83444	0.5	1	-
	chr11:118248494-118248542	-	CTCGGAGCTGGCCTGTGGCGAGCTGGTGTCTGGCAGGACGCGGGCTGCGGGAGGTCAGTGGCGGTCGC	39	GCCTGTGGCGAGCTGGTG	12	GCGGGCTGCGGGAGGTCAG	27	0	3	4.08333	3.62963	1	3	-17	-13.5	3.29586	4.17479	0	1	-
	chr11:118211771-118211836	-	GGGCAAATCCCCTGAGTGAGAAGGCTGTGCCATCTGTGTTGTAGTACCTTTGCCTTCAAAGAGGGGAATGATAATAGAGGCTGCC	11	CCTGAGTGAGAAGGCTGTGCCATCT	9	GCCTTCAAAGAGGGGAATGATAAT	2	0	3	2.11111	0	10	11	-9.9	-9.6	3.77953	4.28745	0	1	-
	chr11:117969136-117969183	-	CCTCCGAGGCGGCTCTAACTCTGACTCTACACTCGCCTGCTCTTACGACCGCTGTCTCTCCGGGCTC	289	GGCTCTAACTCTGACTCTA	207	GCCTGCTCTTACGACCGCTGTCT	82	0	5	1.98551	2.65854	0	4	-0.9	-13.3	3.43491	3.932	0	1	-
	chr11:117968088-117968151	-	ACCTTCAGCTCCAAAAGCGAGTACCAGCTGGTGGTGAACGCCGTGCGCAAGCTGCAGGAGAGCGGATTCTACTGGAGCGCCGT	12	CCAAAAGCGAGTACCAGCTGGTGG	4	TGCAGGAGAGCGGATTCTACT	8	0	2	3.75	5.25	-3	-4	-7.3	-4.9	3.82625	3.9312	0	1	-
	chr11:117848921-117848970	-	CTTCCTGCCTCAAGGTTTGCAGGATTTGGCCAGCTAGATATCGGAATGGAAGTGCCTCGGACCCACCCA	19	CAAGGTTTGCAGGATTTGG	5	TAGATATCGGAATGGAAGTGCCTCG	14	0	1	3.2	1.35714	-20	-14	0	-1.9	3.88846	3.97953	0	1	-
	chr11:117848893-117848946	-	TTTGGCCAGCTAGATATCGGAATGGAAGTGCCTCGGACCCACCCACAGGCTGGTGGAGGGGCGCCCTTAGGAA	18	TAGATATCGGAATGGAAGTGCCTCG	14	CAGGCTGGTGGAGGGGCG	4	0	4	1.35714	0.25	-11	-18	-7.9	-0.9	3.82656	4.08914	0	1	-
	chr11:117848556-117848617	-	GTTCCTGTCGGGCGGCCTGTGGTTGCAGTGGCTTCTAAAGAGCTTCACACTGCAGACAGCAGGCTGGGCATGCCCCGAACA	6	GGCGGCCTGTGGTTGCAGTGG	4	GCAGACAGCAGGCTGGGCAT	2	0	4	2.25	0	5	3	-17.4	-5.4	3.79862	3.42809	0	1.16667	-
	chr11:117817268-117817336	-	CTGGGTAGCAGTGGGCAAGTGGGTGGGATGTCTTAACAGGACTGGCGGTGTGGTCTGGTCTCCGGCTCTGGGCTTACCTGCATGCTCA	6	GTGGGCAAGTGGGTGGGA	4	TGGTCTCCGGCTCTGGGCTTACC	2	0	0	0.25	0	-5	1	-17.3	-9.3	3.62629	3.9829	0	1	-
	chr11:117521125-117521198	-	GCAGCCGTGATGAAGACTGTAAACAAAGGGAAACTATGGAGAGAGGCTTTTCCTGCCTTACATGCCCAGTCACAGTCTGTCAGTGAGGGAAGC	6	TGAAGACTGTAAACAAAGGGAAACTA	4	TACATGCCCAGTCACAGTCTGTCAG	2	0	0	0.75	0	3	2	-10.4	-3	3.86049	4.61017	0	1	-
	chr11:116853003-116853066	-	CGTCCGTCAGGTTCGGGTGCTCTGCGGCGGCCTTGCGGCTCCCTCCCTACCCACGAGGACTGTAGCTACCGAGCGCCTGACGG	215	GTTCGGGTGCTCTGCGGC	168	AGGACTGTAGCTACCGAG	47	0	59	3.18452	4.80851	-6	-1	-8.9	-12.2	3.64303	3.83832	0.142857	1.00465	-
	chr11:116852351-116852400	-	ATAATGGCGGCGGGGCGGGCGGGGCGGGACCGGCGGCCTGCAAGCTCACCCTGTCGCTTCGTTCACGTC	11	CGGGGCGGGCGGGGCGGGA	4	TGCAAGCTCACCCTGTCGCTT	7	0	5	2.25	1.85714	3	6	-18.4	-11.7	3.5526	3.85534	0.222222	1.63636	0.49174
	chr11:116843292-116843341	-	GCTGAGGAGTGAATCTTCTGGAAGGCGACTTTAAAGGCGCCGGGCCGGAGCGAAGGGCGTCTCGGGGCC	74	GAATCTTCTGGAAGGCGACTT	19	CCGGGCCGGAGCGAAGGGCG	55	0	20	2.68421	1.29091	6	3	-9.1	-14.8	3.59752	4.25592	0	1.04054	-
	chr11:116843101-116843147	-	AAGCGAAGTGCGCGGCCGGAGCTCAAGGACTCGCTCGACTGGACCCGGCACAACTACTACGAGAGC	70	CGCGGCCGGAGCTCAAGGACTCGC	42	CTGGACCCGGCACAACTA	28	0	7	0.428571	5.60714	15	8	-7	-9.6	3.61934	3.33171	0	1	-
	chr11:116837994-116838056	-	AGTATCTCTATAAAGAACATTGTTCCTCTGTAGACAAACTTGACAGTGAATTTTGTTGTTTAGAAGAGAGGAAGTGCTCTTG	11	TAAAGAACATTGTTCCTCTGTAGACA	5	TGAATTTTGTTGTTTAGAAGAGAGGA	6	0	0	0.4	1	10	10	-8	-7.8	3.66052	4.18222	0	1	-
NM#007	chr11:116540135-116540194	-	TCGGCAGTGCTCTGGGAGGATGTCAGAGCAGACCACAGACATGAGGCCTCCTCCTGTGACTCCTTCTAGGACCTCTTCT	21	TCTGGGAGGATGTCAGAGCAGA	14	CCTCCTCCTGTGACTCCTTCTAG	7	0	0	0.928571	0.285714	0	-1	-20.5	-6.1	3.65737	4.16566	0.9375	1	0.00720876
	chr11:116538373-116538439	-	ACGGAGTTGAGAATGTGCTGCCTGGACAGAAATGGCTACAGGTGCCTTGCTCTTCCAGTCCAAGATGGCAGTGATAATGGCAGTCC	8	GAATGTGCTGCCTGGACAGAAAT	4	CTTCCAGTCCAAGATGGCAGTGATA	4	0	7	2	5	4	-2	-17.5	-4.3	3.84781	3.77329	0	1	-
	chr11:116490277-116490335	-	GGGTCCGAAGGAGGCTGCGGCGCTCGGCTGCGCCTTCGGTGCGGCTTGGAGATCCGGACGCATCTGTGTCGCGCCTCG	412	GAGGCTGCGGCGCTCGGC	7	GAGATCCGGACGCATCTGTG	405	0	8	5.42857	1.71358	-12	-10	0	-8	3.53386	3.66881	0.16129	1.00243	-
	chr11:116306613-116306682	-	GACAGCGCTGTCCGCTGCTATGATTCCCCCGCAGGAGGCTTCCGCCCGGCGGCGGGAGATCGAGGACAAACTGAAGCAGGTGACGCTGG	11	TCCGCTGCTATGATTCCCC	3	CGAGGACAAACTGAAGCAG	8	0	24	1.33333	4.375	7	-4	-6.1	-10.2	3.77963	4.25938	0	1.18182	-
	chr11:116198740-116198801	-	CGCTCATAGGGCCTGGTCGGCGCCTGAGCTGCGGAGACAGGTTGTCATCGCTTTGGTGCCTGTCACTTCTGTCGCCACCTC	79	GCCTGGTCGGCGCCTGAGCTGCGGAG	13	CTTTGGTGCCTGTCACTTCTG	66	0	2	4.15385	1.39394	-16	-21	-2.8	-5.9	3.74119	4.10506	0	1	-
	chr11:116195682-116195738	-	AACCTCCACATACTTGCTTTTGTTTCTAGAGCTTGTAATCTATGGGACTTGGGTAAGTCCGAGGGAAGTGTTAGCA	5	TACTTGCTTTTGTTTCTAGAGCTTG	2	GGACTTGGGTAAGTCCGAGGGA	3	0	2	0	1.66667	10	7	-8.1	-6.3	3.87216	3.94077	0	1	-
	chr11:116179669-116179745	-	TAAAACCTCTGAGTAACAAGCTGACATATGGGACCATGGTTTTCGTAAGGTCCTTCCTCGTGGGAAGTGCAGCTCAGAGTCTGTCCAAGGCATGCA	16	GAGTAACAAGCTGACATATGGGACCA	10	TGCAGCTCAGAGTCTGTCC	6	0	6	8.9	8.33333	18	11	-3.4	-9.9	3.91584	4.25017	0	1	-
	chr11:116175288-116175337	-	AAGCTGGTGGGTGGTATGGTGTCGTACTTGAATGACCTGCCGAGCCAGCGTATCCAGCCGCAGCAGGTG	17	GTGGTATGGTGTCGTACTTGAATGA	6	GCCGAGCCAGCGTATCCAGCC	11	0	4	7	5.45455	15	10	-9.3	-12.3	3.79585	3.9292	0	1	-
	chr11:116173009-116173068	-	AAACCCAGATGTGAGTGTGTGGCCCTTACATATGCCCCTGCTGCCTGCTGTGTGGGTATGTCATTCCTACCAACTGTCA	23	GTGAGTGTGTGGCCCTTA	13	TGCTGTGTGGGTATGTCATTCCTA	10	0	14	3.76923	4.2	-5	1	-11.5	-3.5	3.64698	4.2767	0	1.04348	-
	chr11:116172933-116172988	-	ACTAACATATCAACAAGAGGAGTCCTTAAACACCCACCCACCAAGAAAGCAGCGCTCCGGGACTAAGCTCCCACT	25	CAACAAGAGGAGTCCTTAAACA	12	AAAGCAGCGCTCCGGGACTA	13	0	5	5	6.46154	1	-1	-6.7	-3	3.64143	3.00825	0	1	-
	chr11:116168109-116168163	-	GAGGCCAGAGGCTGCGAGGTGGGACTGTCGCCGGCGGAGAGGTGGTAGGCCTGGCCGAACGGAGCGCACTGAGT	55	GCTGCGAGGTGGGACTGT	19	AGGCCTGGCCGAACGGAG	35	1	2	2.63158	3.42857	2	-1	-9.6	-6.8	3.47567	4.4442	0	1	-
	chr11:116168080-116168127	-	GAGAGGTGGTAGGCCTGGCCGAACGGAGCGCACTGAGTGGAGTCGGAACCCTGGGATCTGGTTGGGC	96	AGGCCTGGCCGAACGGAG	36	GAGTCGGAACCCTGGGAT	60	0	45	3.30556	1.33333	-1	-1	0	-3	3.64811	4.18729	0	1.03125	-
	chr11:116130971-116131037	-	CGGCCCCTTTAAGAGATCTGAGCACTGGGCCTCGCTTCCGCCATGGCCGCTCAGTTGCTGGAGGAGGACGTGGTGACTTGCTCCAT	168	AAGAGATCTGAGCACTGGGCC	10	TGGAGGAGGACGTGGTGA	158	0	2	3	3.46835	20	17	0	-13	3.8057	4.33609	0.333333	1	-
	chr11:116130938-116130989	-	GCTCAGTTGCTGGAGGAGGACGTGGTGACTTGCTCCATCTGCTTAGGTCGCTACCGGGACCCGGTGACGCT	156	TGGAGGAGGACGTGGTGA	153	GCTTAGGTCGCTACCGGGACC	3	0	9	3.24837	4	-7	-3	-8.1	-6.5	3.75421	3.99103	0.333333	1.03205	-
	chr11:116110167-116110247	-	GGAGCAGCACAGGCGGTGCCCGGGTAGCGGCGGAGCCATGGACGGCAGCGGGCCTTTCAGCTGCCCCATCTGCCTGGAACCGCTCCGGGAGCCGGTGACA	131	AGGCGGTGCCCGGGTAGCGG	94	CCATCTGCCTGGAACCGCTCCGGGA	37	0	0	5.56383	0.027027	-14	-7	-16.1	-6.8	3.64018	4.07338	0	1	-
	chr11:116082306-116082352	-	CCTTTTACCTGATGAAGGACTGTGAGATTAAGCAGCCGGTGTTTGGTGCGAACTTCATTAAGGGAA	24	GATGAAGGACTGTGAGAT	18	GCCGGTGTTTGGTGCGAACTTC	6	0	3	3.44444	1.5	-11	-3	-3.7	-6.7	3.83919	3.69811	0.5	1	-
	chr11:116031127-116031173	-	CACAGAACCTAGGCCTACTGTGACATGACAGCAAGGAAGGCAGGGACCTAAGCTTGTACACATGCA	130	AGGCCTACTGTGACATGA	92	AGGCAGGGACCTAAGCTTG	38	0	3	1.75	5.13158	12	13	-4.2	-5	3.638	4.26572	0	1	-
	chr11:116024447-116024493	-	GAGCGCAGAGCGGTTTGGTCGTTCGTTGGTGGAGTATCTGCCCGTTCTGCTCGCCGATTGCGGCTC	736	CGGTTTGGTCGTTCGTTGGTGGAGT	706	CTGCCCGTTCTGCTCGCCG	30	0	20	4.13031	5.83333	18	12	-2.6	-15	3.61398	3.94133	0.123711	1.01087	-
	chr11:116024364-116024414	-	TCCAGCGTCGCCTCGGTCTCAGCAAGGGCCCCAGACTCGGCTTTGGGTGAGTTCGCGGCTCTGCCGGCGG	40	CCTCGGTCTCAGCAAGGGC	18	GCTTTGGGTGAGTTCGCGGCT	22	0	16	7.27778	3.45455	0	2	-15.2	-9.8	3.56943	4.53036	0	1	-
	chr11:116024312-116024385	-	CCCAGACTCGGCTTTGGGTGAGTTCGCGGCTCTGCCGGCGGCCGGAGCCTCCCTGGCTTTTAGGACCGCGGTCGCTGGCAGCCGACGGTCTGG	46	GCTTTGGGTGAGTTCGCGGCT	23	ACCGCGGTCGCTGGCAGCC	23	0	22	3.6087	7.56522	3	1	0	-14	3.58072	3.50525	0.0769231	1	-
	chr11:116023742-116023800	-	CGTTGACGCCTTCCTTCTTCTGGTGACTGCAGGCCAGGGACCGTGGCTCTGAGAGAGATCCGTCGTTACCAGAAATCG	51	TTCCTTCTTCTGGTGACTGCAG	21	GAGAGAGATCCGTCGTTA	29	1	12	6.66667	4.82759	2	-13	-3.7	-0.7	3.86515	3.86752	0.285714	1	-
	chr11:116023711-116023760	-	CCGTGGCTCTGAGAGAGATCCGTCGTTACCAGAAATCGACTGAGCTGCTCATCCGGAAGCTGCCATTCC	45	GAGAGAGATCCGTCGTTA	27	ATCGACTGAGCTGCTCATCCGGAAG	18	0	29	3.48148	2.77778	1	5	-10.9	-13.2	3.83343	4.30829	0.166667	1	0.821976
	chr11:116021406-116021483	-	TTGGGCTGAGTAAAGTCTGAGGCAGCCCTGAGCGACTGGCTTGTTGAGTTGCTACCTATAGTAACCAAGTCTGTGGCTTGGAGCATGTTGGTTATTG	14	TAAAGTCTGAGGCAGCCC	8	CAAGTCTGTGGCTTGGAGCATG	6	0	6	9	0.666667	-15	-12	-2.2	-6	3.77427	4.44361	0.2	1	-
	chr11:116012639-116012689	-	GCCCAGCTGCAGACGAGCGTCATGGCTGCTTGGAGACCGCCCCGGGTCGAGGAGCTGCTGGCCGAGGCCC	21	AGACGAGCGTCATGGCTG	7	GCCCCGGGTCGAGGAGCTGCTG	14	0	8	5.42857	1.35714	0	4	0	-10.8	3.51546	4.1464	0.285714	1.04762	-
	chr11:116008632-116008704	-	GAGCAGTACAGTGGGACAGCCACCTTCTACCTCTCTCAAGCTGCCGATGGAGCCCAGGTGCTGAGCTTGTGAGGTGTCCCTGAGACCGATGG	6	GTGGGACAGCCACCTTCTACCTCT	4	GAGCTTGTGAGGTGTCCCTG	2	0	3	5	0	-9	0	-12.8	-1.6	3.76684	3.9833	0	1	-
	chr11:115933443-115933500	-	CGTCATCAGCACGGGACGGAAGTAAGGTCTTGCGGCTTCTACTTCGCTGACTTCTCGGGCGGTTTGGCTTCTGAGTT	10	ACGGGACGGAAGTAAGGT	3	GACTTCTCGGGCGGTTTGG	7	0	1	0.333333	2.85714	8	9	-4.5	-11.5	3.71392	4.09096	0	1	-
	chr11:115708438-115708511	-	CGGGGCTGCGGCCGGGACGGCGGTCGGGGCAGCGGGCGCCGCAGTCAGGGAGCAGCAGCGAGGTTGGCGGCTGCGGGCGGCAGCGCAGGGCGG	18	GCCGGGACGGCGGTCGGG	15	AGGTTGGCGGCTGCGGGCGGCAG	3	0	12	2.8	1	0	5	-2.6	-16.1	3.00697	4.22723	0	1.38889	-
	chr11:115624293-115624357	-	TTGATACTCATGGACGTTGGACGGACCAGAGGCAGGGATGGTTGGCTATGACGCCAAAGCAGATGTCAGGAGTAACTCCAAGTT	24	TGGACGTTGGACGGACCAGAGGCAGG	15	TGACGCCAAAGCAGATGTCAGGAGTA	9	0	0	6.4	4.22222	5	5	-4.1	-8.1	3.88269	4.03057	0.25	1	-
	chr11:115612887-115612942	-	CCCACGCTGCCCGGCCGGGGAGAGTCTGACCTAGTTCACCTGAGCGGGGCAAGGGATATGGTGACCCCGGCGCGG	40	CCGGCCGGGGAGAGTCTG	6	CGGGGCAAGGGATATGGTGAC	34	0	1	1.5	3.23529	14	17	-4.2	-12.5	3.6989	4.14945	0	1	-
	chr11:115585602-115585649	-	CTGTACACCCTGAACAGCGTTTATAGCTTGGTGTGGATCGGAGCCCTGGACACTTCTGTCAGGAACC	10	TGAACAGCGTTTATAGCTTGGTGTGG	5	GGAGCCCTGGACACTTCT	5	0	2	2	6.8	6	-5	-7.7	-5	3.90236	4.14558	0	1	-
	chr11:115584706-115584767	-	AGGGGCACTGTCAGCGACATGTTGGGTCTGGAGATGAGAGGTCTGTGATTAAACTGAGTTTCCAGACCCTATTGCTTCTAC	12	TCAGCGACATGTTGGGTCTGGAGATG	9	TGATTAAACTGAGTTTCCAGACCCTA	3	0	3	6.55556	3.66667	-11	-11	-19.8	-10.6	3.84709	3.97283	0.5	1.08333	-
	chr11:115514335-115514384	-	GCCCCGCGGCGGTAGAAGCTCGTGGAGCCCTGGTGGTTTAGCTTTTGGAGTCGTCTGCGCCTGTTGGTC	322	GGTAGAAGCTCGTGGAGCCCT	212	GCTTTTGGAGTCGTCTGCG	110	0	5	3.2783	4.16364	3	1	-13.2	-14.2	3.5609	4.19131	0.222222	1.00621	-
	chr11:115502017-115502074	-	GCAGGGAAGATTCGGAGTCGCCTGGAACACAGAGAAGTAACTCTTCTGAAGCAAGCTCTGGAGATTTCTTAGACCTC	143	TTCGGAGTCGCCTGGAACACAGAGA	24	TCTGAAGCAAGCTCTGGAGATTT	119	0	9	3.25	1.79832	0	5	-11.3	-8	3.77985	4.00853	0.631579	1	0.821976
	chr11:115498245-115498294	-	CTTAGAAAATGTGGACACAGACTTCCAAGCCAACCTGGCGCAGATGGAGGAGAAGCCAGTGCCCGCTGC	10	GTGGACACAGACTTCCAAGCCAA	7	GGCGCAGATGGAGGAGAAGCCAG	3	0	3	2.85714	2.33333	2	-2	-10	-2	3.77361	4.2485	1	1	0.49174
	chr11:115491738-115491799	-	CTGCGGAGACACCGGGCGTGGCAATGGCGGTGAAGCGGCCCGTGCGCGTGCTGGTGGACATGGACGGCGTGCTAGCTGATT	68	ACCGGGCGTGGCAATGGC	12	GCTGGTGGACATGGACGGCGTG	56	0	9	2.91667	2.78571	12	16	-4.4	-5.4	3.56711	4.45578	0.125	1.01471	-
	chr11:115475497-115475567	-	TTCCCTCCGGATTTCTAGAGCTGGAGGCTTTAACCCTCCACTGCGCAGCCGCCGCAGCGGGGATGCGTCGAAGGAGAGAGGAAGGGAGAG	13	ATTTCTAGAGCTGGAGGCT	8	ATGCGTCGAAGGAGAGAG	5	0	1	3.5	4	3	2	-1.3	-13.1	3.71768	4.23972	0	1	-
	chr11:115474901-115474973	-	TATAAGAAGCAGGCTAGGCAGACTTCTTACATCTCAGCTCAAGATGGCCAAGCGTCTGACTAGTCAGAACATCAAAGACCTGGGGACCTGGA	7	AGGCTAGGCAGACTTCTTACAT	3	CAGAACATCAAAGACCTG	4	0	0	0	9.25	20	16	0	-5	3.81053	3.8094	0.25	1.14286	-
	chr11:115416850-115416909	-	TGCCCTGAAGATTCCTGTGCCTGAGGATAAATACACAGCCCTGGTGGACCAGGAGGAGAAGGAGGATGTAAGTAGTGCG	46	ATTCCTGTGCCTGAGGAT	13	GGACCAGGAGGAGAAGGAGGATGT	33	0	3	3.61538	3.51515	-2	4	-8.6	-1.8	3.73412	4.25472	0.181818	1.06522	0.821976
	chr11:115355117-115355181	-	CTCCACAGCCTAGGTGGGAGAAGGTGAGGCAGAGCTAGTCCTCTCACTGATGCAGCCCGCTCTCTCTCATTCCCAGAAATTCCT	5	TAGGTGGGAGAAGGTGAGGCAG	3	CAGCCCGCTCTCTCTCATTCCC	2	0	0	0	0	0	-1	-20.9	-1.4	3.73603	4.13785	0.666667	1	0.49174
	chr11:114066979-114067029	-	CCGCAGCTCCAGCTCGGCGCAGGCAGACTCTCAGGCTCGGCAGCAGAGCAGCTCTGAGGACGCTGAGCCC	103	AGCTCGGCGCAGGCAGACTCTCA	10	GCAGAGCAGCTCTGAGGA	93	0	2	6.4	2.19355	-2	-8	-8.3	-6.2	3.26072	3.9641	0	1	-
	chr11:113778499-113778566	-	AAAACATACTTGAGTATTAATGTGGTCTCTCCTCCCTACACACCTGACCCCTGGGATATTGTAAGAGAGATGTGGGAAGCCAGCTCA	410	TGAGTATTAATGTGGTCTCTCCTCCC	2	TGGGATATTGTAAGAGAGATGTGGGA	408	0	0	0	0.245098	-1	-8	-11.1	-5.4	3.84029	3.49539	0.153846	1	0.821976
	chr11:113777470-113777524	-	TGCGGAACTCTAGGTTGTTCAATGAGATCTTTTGGCCTATGTTTACATTTCTGCTGGGCACTGGAGCATCCCAA	24	TAGGTTGTTCAATGAGATCTTTTGGC	14	TGTTTACATTTCTGCTGGGCACTGG	10	0	6	3.92857	2.9	-1	1	-8.6	-11.8	3.85204	3.94771	1	1.04167	0.821976
	chr11:113776762-113776840	-	GCCAGCCAGCTGGACCATCACTGGGGGAAAGAGGGGACCCACAGACAGCCACCACCAGCTCCTGAGTGCCTCTGTGGTCCCATACAGGGACACCCACC	6	TGGACCATCACTGGGGGAAAGAGGGG	4	TGAGTGCCTCTGTGGTCCCATACAGG	2	0	0	0.75	0	-6	-6	-7.3	-4.8	3.5125	4.35152	0	1	-
	chr11:113728503-113728551	-	GAATTCTGCTTCATGGATGAGGAGGAGGAAGATGAGATCCGAGTTTGAGGCTGGACCGAAAGTTGAAA	14	TCATGGATGAGGAGGAGGA	8	TGAGATCCGAGTTTGAGGCTGGACCG	6	0	5	3.875	0.333333	1	10	-4.7	-9.7	3.54813	4.14717	0	1.57143	-
	chr11:113684074-113684121	-	CCGCCTCCGCGCAGCCGCAGGAGGACAGTACCACGGCGCCTGCGACATGGGGAGGCGCGGAGGCGAC	23	GCAGCCGCAGGAGGACAG	11	CTGCGACATGGGGAGGCG	12	0	4	6	2.75	5	1	-8.9	-27.4	3.41483	4.28393	0	1	-
	chr11:113490345-113490399	-	TCAAGAGCTGTGGGCTGGGGCGTGGCTCAGCGTGGAGTGTGGCTCAGCCATGCTAAGGCCTGCAGCTCTGATGG	14	TGGGCTGGGGCGTGGCTC	7	TCAGCCATGCTAAGGCCTGCA	7	0	0	0	0.142857	-1	2	-22.7	-18.4	3.49185	3.88424	0.666667	1	0.0774566
	chr11:113447321-113447393	-	GAAAGCATCCTGGAGAGCTGAGAAAGATAGGGAGTCCCTTCGTCGTACTAAGAAGGAAACTGATGAAGATGGATGGACCACAGCACGACGTT	44	TGGAGAGCTGAGAAAGATAGGGAGTC	19	GATGAAGATGGATGGACCACA	25	0	3	6.63158	2.52	-14	-19	-0.5	-4.3	3.79961	4.46486	0.625	1.04545	-
	chr11:113201754-113201826	-	AGCTCAGTGGTGGCGCAGAAAGTGTTCACTTCTTCTGTTTCGGGCTGTACGCTGTGGTTCTGCGCCTCCAGGGCTTTGCTGCCTGGCGAGCG	47	TGGCGCAGAAAGTGTTCA	35	TGCGCCTCCAGGGCTTTGCTGC	12	0	17	7.48571	5.91667	11	15	-10.1	-14.2	3.64458	4.14935	0.571429	1	-
	chr11:113172921-113172970	-	CAAACTCAGCAGGCTGTACCTGTCCAGAGTGAGTATAATGATCTGTTGCAGTGGATCCCAGCGTGTGGT	25	AGGCTGTACCTGTCCAGAG	12	TCTGTTGCAGTGGATCCC	13	0	10	1.91667	5.76923	1	-2	-7	-5.4	3.78622	3.99899	0	1	-
	chr11:109962626-109962675	-	TCACATCGCTTGTTAAACAGCACATCCCTGCAGCCAAGCTATCAGCTGAAGGGGAAGGAAAGCTTCTCT	5	TGTTAAACAGCACATCCCTGCAGCC	3	TCAGCTGAAGGGGAAGGA	2	0	1	0.333333	0	-2	-9	-12.5	-5.6	3.78386	3.7767	0	1	-
	chr11:109936388-109936438	-	TTTGGCAAAGATTACCTGCTGGAGATGAAGGTGAAGACCCTCGAGCAGGTGGAGCCCCTCAATACGGAGA	11	ATTACCTGCTGGAGATGAA	6	CTCGAGCAGGTGGAGCCCCTC	5	0	1	3.5	3	5	7	-18.1	-3.9	3.81319	3.96507	0	1	-
	chr11:109454917-109454966	-	ACATCCCGATGTTGGCAGAGGATGACGTCGTTGGGATCGAGAAGATGTCATCTGCAGCTGGAGTCTATG	16	GTTGGCAGAGGATGACGTCGTTGG	10	AAGATGTCATCTGCAGCT	6	0	2	4.8	2	3	-3	-17.2	-2.7	3.76497	4.37724	0	1	-
	chr11:109453136-109453189	-	AAATGGATCTTGGGAAATGTGAACACAGGGCTCATATGAAAATGGATCCCGTGTGACACATTTTCACGTCGTG	23	TGGGAAATGTGAACACAGGGCTCA	17	AATGGATCCCGTGTGACACATTT	6	0	4	3.47059	0.5	-2	-4	-17.6	-3	3.74433	4.1362	0.666667	1	0.821976
	chr11:109420420-109420493	-	GGCCCCTGTGACCACTGGAGGACGCCCATGACTCCCCCAACAACTTCCCCAACCGAGGCTCAGACCCGTGGTATACAGCTCCTTCTGAAAAAG	13	ACCACTGGAGGACGCCCA	9	CTCAGACCCGTGGTATACAGCTCCT	4	0	0	2.22222	2.5	4	11	-9.7	-7.1	3.75379	3.74425	0	1	-
	chr11:107470689-107470750	-	TCCCTGCCCCAGGCACACTGCAGCTCGGCGCGGACTCTCCAGTCGCGGCGAGGTGGCTGCAAACTCACGGGCACGCACGGC	128	AGGCACACTGCAGCTCGG	52	TGGCTGCAAACTCACGGG	76	0	4	2.05769	4.11842	2	2	-9.4	-9.5	3.49673	4.17382	0.0666667	1.08594	-
	chr11:107132061-107132122	-	GGGAAGAAACAAGATGGCGGCTGCAGGCGATCCGGAGCGGGGCCCCGGCAATTCGGACTGAGCCTTCTCCCTCCACCCCGC	238	AAGATGGCGGCTGCAGGC	168	CGGCAATTCGGACTGAGCCTTCTCCC	70	0	27	3.90476	1.24286	-16	-8	-6.6	-4.8	3.63889	4.4213	0.0909091	1.02521	-
	chr11:107074773-107074842	-	GCTTCCATCTAAGGACTAGTTACAAAAAGAAAACGAAATCCTCTAAGCTGGACGGGCTTCTGGAACGGAGGATTCGACAATTTACACTG	29	AAGGACTAGTTACAAAAAGAAAACGA	11	TGGAACGGAGGATTCGACA	18	0	2	1.45455	8.55556	-13	-20	-0.2	-2.6	3.79994	3.88209	0.571429	1.06897	-
	chr11:107058734-107058798	-	TGTTTCCACTGCCATCTCTGCTCCAAGTACAGCTTCCTCAGCACCTGTACAAAAGGGCTTAACTCCAGGAGCAGCGGCTGGGCC	8	GCCATCTCTGCTCCAAGTACAGCTTC	3	ACAAAAGGGCTTAACTCCAGGAGCAG	5	0	3	1	2.4	8	-7	-16.7	-5.3	3.75961	3.97107	0	1	-
	chr11:107035720-107035768	-	CTAGACACAGCAAGTCTGGCGCTCTGAACTATTTAAACTAAAGCGCCAGATATTTTCAGTCAGGCTTT	16	CAAGTCTGGCGCTCTGAACTATTT	11	AACTAAAGCGCCAGATATTTTCA	5	0	0	4	1.6	5	4	-17.5	-7	3.81828	3.07337	0	1	-
	chr11:107027844-107027893	-	TAGGCGGCACGCGGGCGGCGCGAGAACTCGGGCAGCGGCTGCGCGCGTGGCCCTGGAGTCTCCCGGGAG	15	GCGGGCGGCGCGAGAACT	12	CGCGCGTGGCCCTGGAGT	3	0	5	5.41667	4.66667	13	13	-4.7	-15.9	3.36299	4.01878	0.333333	1	-
	chr11:107012613-107012678	-	AGTCTGTTTAGAGTGTCTGCCGTGGGTGTCCGGCTTCTCAGAGGGGTTTTTGTGGGGCGAGCTCTCTATATTCGCGCGTTAGGCT	112	GAGTGTCTGCCGTGGGTGTCCGG	31	GTGGGGCGAGCTCTCTATATTCGC	81	0	4	5.22581	2.12346	-10	-11	-5.4	-7.5	3.60438	3.78801	0	1.00893	-
	chr11:106999394-106999447	-	AATCTGAGGGCTGAAGGGTAGCAGACGTTTCCACAGCCGCCGACCCGCAGCTTGAGTGTCCTGCACCACCTTT	109	CTGAAGGGTAGCAGACGT	107	GACCCGCAGCTTGAGTGTCCTG	2	0	39	4.37383	0	8	13	-6.7	-6.5	3.84193	4.54651	0.238095	2.55046	-
	chr11:106999333-106999384	-	CACCACCTTTCGTGGAAATCTGAGCCGGCTGTACAGGTAGGAACGGAAGCCGGTCCTGAGCAGTAACGGCC	35	CGTGGAAATCTGAGCCGGCTGT	28	GTAGGAACGGAAGCCGGTCCTGAGC	7	0	5	4.14286	5.42857	-23	-20	0	-4.9	3.90302	4.24396	0.4	1.02857	-
	chr11:106787841-106787889	-	CTTCCGGTATCCCCGGGGGAAAGAAGGGGCGCTTTCGAGGTCCCCTGTGCCCCGTTGGGTGGCCTACG	4	CCCCGGGGGAAAGAAGGG	2	TTCGAGGTCCCCTGTGCCCCGTTGG	2	0	0	0	0	-9	-2	-14.4	-7.4	3.6115	3.992	0	1	-
	chr11:106785455-106785516	-	TGGCACCAACTCGAGAACTGGCACAGCAGGTGCAGCAAGTGGCTGCTGAATATTGTCGAGCTTGTCGCTTGAAGTCTACTT	54	TCGAGAACTGGCACAGCAGGTGCAGC	32	TGAATATTGTCGAGCTTGTCGCTTG	22	0	6	3.59375	6.86364	11	12	-4.2	-9.4	3.82749	4.1589	0.272727	1.07407	-
	chr11:106783270-106783327	-	CACAGTAGTCGTCATGTCGAGACCTGCCAGAGAGAGACACATTCTCAAGTGAATCCTGGCTTCTTGGAAGCGCTTGC	9	GTCATGTCGAGACCTGCCAGA	6	CAAGTGAATCCTGGCTTCTTGG	3	0	5	2.16667	3	-9	-6	-12	-1.5	3.83884	4.11359	0	1.11111	-
mmu-mir-3064 MI0014026	chr11:106782695-106782757	-	TTATTTTTGGTCTGGCTGTTGTGGTGTGCAAAACTCCGTACATTGCTATTTTGCCACACTGCAACACCTTACAGATGTGGAA	1401	TCTGGCTGTTGTGGTGTGCAA	1282	TTGCCACACTGCAACACCTTAC	119	0	3	0.233229	0.310924	0	1	-20.1	-5.1	3.72859	4.22445	0.531108	1	0.00368034
	chr11:106782471-106782539	-	GCGACCTTATCTCTGTGCTTCGGGAAGCTAATCAAGCAATTAATCCCAAGTTGCTTCAGTTGGTCGAAGACAGAGGTTCAGGTAAGGA	40	CTCTGTGCTTCGGGAAGC	7	GTTGGTCGAAGACAGAGGTT	33	0	14	2.28571	4.54545	0	3	-16.8	-7.9	3.90445	3.80289	0.363636	1	-
	chr11:106780418-106780474	-	TAATTATGGAAATGATTGTGGGGCTTGGAAAAAATTACCTTTGAAGTTTTAAAAGACAGTCCACTTTTTAGCATGT	18	AATGATTGTGGGGCTTGGA	13	TTTAAAAGACAGTCCACTT	5	0	7	2.07692	1.6	7	7	0	-10.3	3.62375	3.3553	0.5	1.22222	-
	chr11:106612858-106612927	-	GCTGGAGCTGGAGCAGGAGCCGCGGCGGCCGCCAAGTACGGGCGCCGGTGTAGTAGGATGAGGCAGCCAGCGGATCCGGGGTGAGCGCG	83	GAGCAGGAGCCGCGGCGGC	15	ATGAGGCAGCCAGCGGATCCGG	68	0	1	10.4667	2.57353	10	12	-1.2	-13	3.4691	4.00826	0	1.14458	-
	chr11:106487782-106487834	-	AGGCACTTATAGGGCTGGGAATGGGGGTGTCGCCGCCGCCCAGTCAGCTCCGTGTCCACCGATCCTCCGCCG	54	AGGGCTGGGAATGGGGGTG	44	GTCAGCTCCGTGTCCACCGA	10	0	7	1.13636	4.1	10	11	-8.5	-6.8	3.74234	4.35022	0.25	1.01852	-
	chr11:106300768-106300842	-	TTTCACCAACAGCCTGATGTTCGGCACCTCGGACCGTGTCTATGAGAAACTGAAGGACCTGGAAGAGGGCATCCAGGCTCTGATGCAGGTGAGG	23	AGCCTGATGTTCGGCACCTC	6	AGGGCATCCAGGCTCTGAT	17	0	0	5.16667	9	1	0	-0.8	-13.3	3.86347	4.47395	0	1	-
	chr11:106300711-106300787	-	GACCTGGAAGAGGGCATCCAGGCTCTGATGCAGGTGAGGATGGACTAGCCTGGGGTTATGCCTGGAGCCTAGGTGGGGCTCACTGTCCTCTGTTTT	13	AGGGCATCCAGGCTCTGAT	9	GCCTAGGTGGGGCTCACTGT	4	0	7	0.555556	0.25	-4	-3	0	-7.2	3.67932	4.24821	0	1	-
	chr11:106272939-106272987	-	TCGTAACCGCCTCTGGGTAACTGGACTCCGGCGATCAAACCTCCGGAGGCCGGGAGAGGCCTGCGGGC	38	CTCTGGGTAACTGGACTCCG	13	ACCTCCGGAGGCCGGGAGAG	25	0	10	3.46154	1.56	-5	-5	-12.5	-11	3.66153	4.1205	0.333333	1.02632	0.821976
	chr11:106272902-106272952	-	CAAACCTCCGGAGGCCGGGAGAGGCCTGCGGGCTCGCGGCACATCCCGGATCTGGAGTATCCCTGGCAGG	208	GAGGCCGGGAGAGGCCTGCGGG	17	CACATCCCGGATCTGGAGTAT	191	0	6	5.05882	0.465969	8	8	-12.5	-12.6	3.64288	3.85719	0.664179	1.08654	0.821976
	chr11:106272779-106272836	-	ACTTGCGAACTTGGAGTAGAAGATCCCGGAACCCGGTAGTAAAATCGGGAAGTCCCGGATCGCGGAACGTAGCTCGC	46	TTGGAGTAGAAGATCCCG	38	AAATCGGGAAGTCCCGGATCGCGGAA	8	0	13	2.60526	3.875	-13	-5	-8.1	-5.7	3.77517	4.32008	0.2	1	-
	chr11:106252402-106252476	-	GAACAGCTTAATCGGACTCTGGCAGAGATGAAAGCCCAAGAAGTGGCAGAACTCAAGAGGTGAGGGGTCTGAGGAGGAGTATATGAAAAGGGTA	14	ATCGGACTCTGGCAGAGATGAAA	10	GTGAGGGGTCTGAGGAGGAGTATAT	4	0	1	4	4.5	9	11	-9.5	-3	3.67239	3.52197	0	1	-
	chr11:106216252-106216305	-	TACGTGAAGAGTAGGGTGCCGTGACTGAGCTACCTGTTCTGGGCTGTTCAGTGACATCGCGGCCCGCAGATTA	20	GTAGGGTGCCGTGACTGAGCTACCTG	12	TCTGGGCTGTTCAGTGACATCGCGGC	8	0	9	5.33333	1.875	-2	-7	-21.1	-2.7	3.87445	3.85966	0	1.3	-
	chr11:106159388-106159437	-	TGCAGAACCCTCTTGGCTCGGCATCTCCTCCAGGGCCACCAAGCACCTCTGAAGAGCCATGTTCCAAGC	43	TCTTGGCTCGGCATCTCCT	13	CAAGCACCTCTGAAGAGCCA	30	0	13	1.23077	2.86667	-10	-8	-5.3	-4.3	3.6683	4.34299	1	1.04651	0.821976
	chr11:106159037-106159105	-	ACCCGGCTTCTTGCTAAGTGTACTCTGCTCCTACTCCACAGTCCTTTAGCTTGCGGGCTCAGGTGAAGGAGACCTGTGCAGCCTGCCA	46	TTGCTAAGTGTACTCTGCTCCTACTC	2	AGGTGAAGGAGACCTGTG	44	0	3	0	5.40909	-2	-10	-8.5	-7.6	3.7464	4.30458	0.571429	1.02174	-
	chr11:106084064-106084132	-	AACCCTCGGCGGGCGCGCGGGCTGGCGCCGTTCCCCTCGGCGGCTACCCCGGCCTGGCGCCTTGCAAAGTCGTCTTCTGTAGAGGCCC	19	GGGCGCGCGGGCTGGCGC	9	CTTGCAAAGTCGTCTTCT	10	0	4	9.22222	2.5	16	15	0	-9.1	3.49747	3.91862	0.166667	1.36842	-
	chr11:106034367-106034423	-	ACCCTGGCCTTGGGTCTGAGCTTTGGAGGCAGAGGGTGGTTCTGATCATGTGCGGCCCCAAGCAAGACTCTCCCGA	36	TGGGTCTGAGCTTTGGAGGCAGAGG	28	TCTGATCATGTGCGGCCCCAAGCAAG	8	0	5	3.03571	3.5	-9	-5	-13.7	-3.1	3.74455	4.33623	0	1	-
	chr11:105934824-105934883	-	AGGCTCCCCAGAAAGGTTGACTCTGGCTCCCAAAGGAGCCTTGGCGTGTGGGTTGGCTACAGTCTTTAGGCCTTTCTGT	6	GAAAGGTTGACTCTGGCTCCCAAAG	2	GTTGGCTACAGTCTTTAG	4	0	2	0	3.25	6	-3	-10.5	-4	3.72382	3.8324	0	1.33333	-
	chr11:105181181-105181239	-	GCGGCCGGGGCCGGAGCCTCGGGAGCCCGCCTTTGTGGAGACAGAGTCGGAGGCCGACGGTTGGGCTGCGCCTCAGGC	99	CCGGAGCCTCGGGAGCCCGCC	4	AGGCCGACGGTTGGGCTG	95	0	16	0	4.02105	-8	-12	-10.9	-11.9	3.44271	4.10318	0	1.0101	-
	chr11:104550436-104550502	-	ACTCGGCCTCCCCCATCCCCCGGTAACGGTCGCTGGTGAGTTTAAATGAGCCGGGGCTGGCCGGGCTGGAGCCGCTACGGGGGGGG	19	CCCCATCCCCCGGTAACGGT	7	GGGCTGGCCGGGCTGGAGCCGCT	12	0	4	7.14286	5.5	-2	3	-12.9	-9.5	3.62148	4.00946	0	1.36842	-
	chr11:104550403-104550451	-	CGGGGCTGGCCGGGCTGGAGCCGCTACGGGGGGGGCCTGAGGCACTGCAGAAAGTGGGTCTGAGCCTC	28	CGGGCTGGAGCCGCTACG	12	AGGCACTGCAGAAAGTGGG	16	0	15	3.58333	2.6875	2	1	-8.7	-14.8	3.39762	4.27085	0	1.03571	-
	chr11:104441925-104441972	-	GGAGAAAGGGCCCGAAAGAGAAGAAAAAGCAGCCGCTCCCCGCCGCCGCCGCCTTCCCCTCCCCCTC	39	CCCGAAAGAGAAGAAAAAG	4	GCTCCCCGCCGCCGCCGCCTTCC	35	0	1	4.75	0	2	6	-1	-11.6	3.11345	4.37791	0	1	-
	chr11:104072970-104073040	-	ACTCTTCTCGTTCTGCCAGCGGGCCCCTCGTCTCTCCATCCCATCCGTATGCCGGTGGTGTGTGGAAGGCAGGGGTGCGGCTCTCTGGCC	484	TTCTGCCAGCGGGCCCCTCGTCTC	67	TGTGTGGAAGGCAGGGGTGCGG	417	0	36	3.13433	3.81295	-7	-13	-12.4	-4.9	3.61583	3.69919	0.631799	1	-
	chr11:103953804-103953855	-	AGGAACGCTGAAGGAAGGGAGGTCAGAGCAACGCTGGAGGCGAGACAGTGTAGCTGCGGCAGGGGATTAGC	51	AAGGAAGGGAGGTCAGAGCAAC	4	CGAGACAGTGTAGCTGCGGCA	47	0	5	0	1.08511	-9	-10	-5.6	-4.6	3.53118	3.80879	0.875	1	0.821976
	chr11:103377229-103377285	-	GGCAAGAAGCTGGCTCTCCGTGCCTCCTCCCAAGACGAGGCTGAGGACTGGCTTGACCGCGTACGGGAGGCTCTGC	14	TGGCTCTCCGTGCCTCCTCCC	3	TGAGGACTGGCTTGACCGCGTACGG	11	0	8	2.66667	3	12	16	-3.1	-11.3	3.6701	4.58081	0	1	-
	chr11:103363327-103363373	-	AACAGGAAACAGGGCATCGCCGGAGCAGGGCTGTGGAGCAGGCAGCTCCGGACGCGGACCCCACGC	45	AGGGCATCGCCGGAGCAG	15	GCAGGCAGCTCCGGACGCG	30	0	2	5.4	7.5	-5	-5	-14.8	-6.5	3.52783	4.58537	0.2	1	-
	chr11:103267343-103267393	-	GCCCGGAGCGATCGCTGGCCAGCGAAGCGCCACACTCGCTTGTTTGAGGACAACGGCGCTCCGCCGGTAG	359	ATCGCTGGCCAGCGAAGCGCC	3	GTTTGAGGACAACGGCGCT	356	0	12	0.666667	2.6264	8	3	-5.5	-13.8	3.7335	3.90418	0.0740741	1	0.49174
	chr11:103225394-103225456	-	TACCGCCAGAACCACCAGAACCGAGCAAAGCGCCAGCCCTGAACCTGAGCAAGGAGGAGTCTGGCACATGGGAACCCCTGCC	71	ACCACCAGAACCGAGCAAAGC	9	CAAGGAGGAGTCTGGCACATGGG	61	1	1	6.11111	3.22951	12	14	0	-13.7	3.5755	4.61885	0.678571	1	-
	chr11:103225370-103225417	-	TGAACCTGAGCAAGGAGGAGTCTGGCACATGGGAACCCCTGCCTCTGTCCTCCCTGGACCCAGCCAC	65	CAAGGAGGAGTCTGGCACATGGG	55	ACCCCTGCCTCTGTCCTCCCTGG	10	0	16	2.38182	0.2	-1	1	-18.3	-1.9	3.52985	4.464	0.735294	1.03077	0.821976
	chr11:103132818-103132888	-	CTTGAGGAAGGCGACGAGCAGCTCGGGGGCCGCCGCCGCCGCCGCCATTTTGGGCTGGGAGGAGGCAGCGGAGGGACTCGCTGCGCAGTG	164	GCGACGAGCAGCTCGGGGGC	10	AGGCAGCGGAGGGACTCG	154	0	1	2.4	4.37662	-11	-13	-3.8	-7.2	3.48114	4.25195	0.25	1.0122	-
	chr11:103132535-103132593	-	CGCGTATTTCCCGGGATCCCAGCAGAGGAGAGGCCAGTAAGACGGCTTCCCCTCTGCTGTGCTTCCACCGGGACGTGA	75	CCGGGATCCCAGCAGAGGAGA	50	TTCCCCTCTGCTGTGCTTCCAC	25	0	1	0.26	2.16	-1	-1	-23.2	-7.5	3.83604	3.78503	0.75	1.01333	0.177013
	chr11:103115478-103115543	-	GCCGCCTTAAAGGGACAGTGTGGTGGCCTGCCGAGCATCAGCTTCAGACTAGGCCTCAGGAACTGAGAGGGCGGGTTCGAGTCCT	80	AGGGACAGTGTGGTGGCC	6	AGGAACTGAGAGGGCGGG	74	0	7	1.5	2.47297	7	10	-0.5	-15.5	3.82143	4.20281	0.142857	1	-
	chr11:103017046-103017098	-	CCAGTAAGCGCAGCGGAGATTGGGCTAGCGACGGAGGCTGAGGCCGAGTCGGAGACCCGGTAGGTAGCGGCG	41	CAGCGGAGATTGGGCTAG	26	CGAGTCGGAGACCCGGTA	14	1	7	5.19231	4.14286	-6	-7	-6.5	-5.3	3.55353	4.2742	0.25	1.02439	-
mmu-mir-6931 MI0022778	chr11:102999846-102999916	-	CGTCAGTCACTGGGGTGGGGAGTGGGGGACTTCTGAATCACTAGAGGCTCTGGAATGACCCAACCTCTTCATACCCCAGTTGTCCAGCCA	67	TGGGGTGGGGAGTGGGGGACT	22	CCCAACCTCTTCATACCCCAGT	45	0	0	11.5	1.62222	1	2	-18.1	-5.8	3.79062	4.27732	0.384615	1	-
	chr11:102994768-102994839	-	TCCTTCTCCTTGGAGGCCTGAGTTAGGTACCATGTCCACAACACTACAACTCTCTTGACTCTGAGACTGGCCCCTGCGGTGGGGCGGCTTT	7	TGGAGGCCTGAGTTAGGT	3	GACTCTGAGACTGGCCCCTGCGGTG	4	0	0	5.66667	3.75	4	11	-3.4	-1.1	3.78763	3.8194	0	1	-
	chr11:102941678-102941725	-	GAGGAGGCATAACATTTCTTGGTGTGGAGATTCAAAGTCAGCTTGTAGGAGTCGGTTCTGTCCTGCT	7	AACATTTCTTGGTGTGGA	2	AGCTTGTAGGAGTCGGTT	5	0	1	0	5.4	2	0	-4.5	-9	3.78945	4.36517	0.5	1	-
	chr11:102697625-102697675	-	CGCGGCAGTCCTCGGTGAAGGCGATGGCGGGGCTTTTGGATCCTGGCTTGACGGACGGTTGGAGGCGCTG	23	CTCGGTGAAGGCGATGGCG	18	TTTGGATCCTGGCTTGACGGACGGTT	5	0	3	3.77778	3.4	-9	0	-7.8	-11.9	3.5759	4.6126	0.333333	1.04348	-
	chr11:102492433-102492490	-	ACTGACGGCTGATCCTGGGCTGGGTGCCTTACATCAACAGCAAGTTTAAGAAGGACGATTAGGCAGCCCCTCCCCCA	32	GATCCTGGGCTGGGTGCCTTACATCA	2	TAAGAAGGACGATTAGGCAGC	30	0	4	0	1.9	6	3	-2.3	-12.3	3.88854	3.89284	0	1.03125	-
	chr11:102492277-102492340	-	ACACTGGAGAGGTCTGCACCGCTCAGGGAGCTTCCGCGTTGACAGACACTAGGGCTGCCTTGATGGGTGCAGCATTAAACCTT	19	GGTCTGCACCGCTCAGGGAGCT	6	TAGGGCTGCCTTGATGGGTGCAGC	13	0	5	3.33333	3.07692	-3	-2	-25.2	-1.6	3.84548	3.94763	0.25	1	0.821976
	chr11:102480840-102480899	-	GCCTTGATCCTAGAGAACCGAATAAAAGCCAGGAAGAGGAGCAGGATGTAGTGCTCTCTTCAGAAGGCAGAGTGGATGA	35	TAGAGAACCGAATAAAAGCCAGGAAG	29	GATGTAGTGCTCTCTTCAGAAGGCA	6	0	9	0.965517	4.5	-13	-16	-6.1	-5.8	3.712	3.95908	0.4	1	-
	chr11:102479421-102479501	-	TGCCCTCCCAGAATAGCAATACTGGCACAGGAAGGGGGTCAGAAAGTGACTGCAGTCCTGAAGATAAGAATTCTGTTACTGCCAGACTGCTGCTAGAGAA	46	GAATAGCAATACTGGCACAGGAAGGG	7	TAAGAATTCTGTTACTGCCAGACTGC	39	0	7	0.142857	2.5641	-6	-5	-11	-7.5	3.78725	4.29084	0.285714	1	0.821976
	chr11:102404060-102404113	-	TACGAGTTGGTGAAGAGCTGGCTGAGCGGACTGAGACCAAAAGACCAGACATCGGTGGGCATCAGCTTCGTGG	31	TGAAGAGCTGGCTGAGCGGACTGA	25	AAGACCAGACATCGGTGGGCATC	6	0	3	2.88	4.33333	-4	2	-13.9	-14.2	3.81692	3.93626	0.285714	1	-
	chr11:102359286-102359348	-	ACTACAATGGGTGGAGGCAGCGCACTGGATAGGGCTGGAGGAAAACCTTCGAGAGGATGGTGTATGGGGTCGCCCACATCTA	25	GTGGAGGCAGCGCACTGGATA	20	AGGATGGTGTATGGGGTCG	5	0	9	5.7	3.4	0	-1	-8.2	-7.5	3.81604	3.97166	0	1	-
	chr11:102357131-102357197	-	GCTGCGCTCTCTGGAGAGCTTTCTGGACTGTAGCCTGGTGCTGCCGCCCACAGACGCCCCTTCAGAAAAAGCTCTGCTTAACCTGG	11	CTGGAGAGCTTTCTGGACTGTA	6	CCTTCAGAAAAAGCTCTG	5	0	10	4.83333	3.6	15	11	-5	-5.3	3.6831	4.29459	0	1	-
	chr11:102357079-102357149	-	CACAGACGCCCCTTCAGAAAAAGCTCTGCTTAACCTGGTACCGGTGCAGAAGGAGCTGCTTAGGAGGCGGTACCTGCCCAGCCCCGCCAA	12	CCTTCAGAAAAAGCTCTG	4	GCTTAGGAGGCGGTACCTGCCCA	8	0	2	1.5	9	8	13	-6	-8.6	3.75913	4.19322	0	1	-
	chr11:102352625-102352678	-	ATTGTCAGTAAACCAGAACGGAAGATGATCAAGGGCTCTGGCTTCCACCTGGACCTGTTGCTGGTCGTTGGCA	10	AACCAGAACGGAAGATGAT	7	CTTCCACCTGGACCTGTTGCTG	3	0	5	2.14286	3.33333	-5	-3	-5.3	-5.9	3.89264	4.11694	0	1	-
	chr11:102350087-102350135	-	ACGACCGGAAGCTATATCAGGGAATTGGGGTCACAGTCTCTTGCAACTGTATGGGCCCCAGGCTGGAA	11	GCTATATCAGGGAATTGGGGTCA	7	CTCTTGCAACTGTATGGGCCC	4	0	17	2	2	-15	-17	-8.2	-6.5	3.89358	3.87811	0	1.09091	-
	chr11:102349450-102349498	-	CCTAGACCTAGTAGACACAGAGTGAACTGGTTCAAGTTCCTCTGGGTGAGGCCAATACCTAAGCCTGC	25	GTAGACACAGAGTGAACTGGTT	20	AAGTTCCTCTGGGTGAGGCCAATAC	5	0	3	3.55	1.6	3	7	-11.2	-0.9	3.7867	3.72241	0	1.08	-
	chr11:102349419-102349475	-	GAACTGGTTCAAGTTCCTCTGGGTGAGGCCAATACCTAAGCCTGCTCTGGATGTGGGTGGGGATAGAGGGAGGGTG	12	AAGTTCCTCTGGGTGAGGCCAATAC	5	TGCTCTGGATGTGGGTGGGGATAG	7	0	24	1.6	2	-7	-8	-1.8	-5.4	3.66512	4.30264	0	1.08333	-
	chr11:102314987-102315034	-	CACAGACCGCTGGTCCCAGGAAGATATGCTGACTCTGCTGGAATGCATGAAGAACAACCTCCCATCC	50	TGGTCCCAGGAAGATATGCTGACT	39	TGGAATGCATGAAGAACAA	11	0	37	0.692308	4.72727	-8	-13	0	-1.1	3.71776	4.24213	0.142857	1.02	-
	chr11:102224700-102224756	-	CCAGAGCCGGCATGAACTCTCCCAACGAGTCGGGTAAGAGCTGGGATGTTGGAGAGGAGCCTCTTGGGGCAGTTTT	16	CATGAACTCTCCCAACGAGTCGG	12	TGGGATGTTGGAGAGGAGCCTCTTG	4	0	0	3	3.25	0	4	-12.1	-10.4	3.8114	4.11983	0	1	-
	chr11:102205922-102205988	-	GGTGGCAGGTCGGGGTGGGGGGCGGGTAAGTGGTCAGGGGGTCCATAGTAACCTAGACCTGCTTCCACCCCACCCCAGGGGAGCCC	23	CGGGGTGGGGGGCGGGTA	2	TAGACCTGCTTCCACCCCACCCC	21	0	0	0	0	-6	-1	-26.1	-6.4	3.52499	4.0879	0.8	1	0.49174
	chr11:102199371-102199447	-	TGTGGAATGAGATGCACTCCTCAAGTGCCGTGCGAATGGCAGTGGGCTGCCTGGTGGAGCTGGCCTTCAAGGTGGCTGCAGGAGAGCTCAAGGTAA	11	GATGCACTCCTCAAGTGCCG	3	TCAAGGTGGCTGCAGGAGAG	8	0	7	3	3.625	-4	-4	-6.9	-3.5	3.67494	4.11468	0	1.45455	-
	chr11:102185147-102185194	-	GGCGGCACCTCCGGGCGAGTACTTCAGCGTTGGGAGCCAGGTGTCGTGCCGGACGTGCCAGGAGCAG	25	CCGGGCGAGTACTTCAGC	15	AGGTGTCGTGCCGGACGTG	10	0	16	8.4	4.5	4	5	-12.9	-14.3	3.61907	3.94536	0.125	1.28	-
	chr11:101645436-101645492	-	GCACACAAAGTTATTTCTCATAATACTGGGGTTACAAATCTTAGCTTGACCCCGGCAGTAGAGGTGCTAGCCTTTA	256	TTATTTCTCATAATACTGGGG	107	ACCCCGGCAGTAGAGGTG	149	0	24	0.654206	1.48993	-1	-4	-9.3	-6	3.87578	2.84135	0.0625	1	0.49174
	chr11:101551783-101551863	-	GCGGCTGCGCGGCCGCTGCCCGTGCAGCCAGAGGATCCAGCACCTCTCTTGGGGCTTCTCCGTCCTCGGCGCTTGGAAGTACGGATCTTTTTTCTCGGAG	9	GGCCGCTGCCCGTGCAGCCAGAG	3	GGCGCTTGGAAGTACGGATCTTT	6	0	1	1.33333	2.5	-20	-20	0	-2.2	3.70712	3.84674	0	1	-
	chr11:101433959-101434033	-	ACCAGGTGGATGGCTGTCAGAAGGCTCTGTTTGGGGGTCACAGCAGTGTCACCCATTATAGGCAGAGCAAAGGACTGTGAGAGCTTCCGGGCCG	22	TGGCTGTCAGAAGGCTCTGTTTGGG	7	TAGGCAGAGCAAAGGACTGTGAGAGC	15	0	2	0.428571	2.2	2	-2	-18.4	-9	3.82137	4.19657	0.0833333	1.04545	0.177013
mmu-mir-6929 MI0022776	chr11:101419186-101419252	-	CAGCTGGGGGAGGGAGGGAGGAGCAGCATCTGTGAAGGCTGCCATAGAAACCACAGGTGCTGTCTTCTTCTTCCAGGATGATTCTG	48	AGGGAGGGAGGAGCAGCATCTGT	24	CAGGTGCTGTCTTCTTCTTCCAG	21	3	0	2.16667	0	1	7	-21	-16.5	3.68969	3.44314	0.658537	1.02083	0.49174
	chr11:101295533-101295595	-	GCTAATAGCTTCACTCTGATCGGGGAGGCATCTGATGGTGGCACCATGGAGAACCTCAGCCGGAGACTCAAGGCAAGTTGGT	20	TCACTCTGATCGGGGAGGCATCTGAT	9	CTCAGCCGGAGACTCAAG	11	0	2	4	9.27273	9	1	-8.6	-9.4	3.85252	4.00109	0	1	-
	chr11:101278899-101278948	-	CGGGCTTGACGGCTTAGGGCGGAGCAGCAACATGGCGGCCCCTGGAGCTGGTGACCCTCTGAATGCTAA	35	GGCTTAGGGCGGAGCAGCAACA	22	CTGGAGCTGGTGACCCTC	13	0	4	3.09091	2.23077	14	10	-4.9	-10.7	3.72665	4.13438	0.666667	1	-
	chr11:101192170-101192240	-	CCCTCCATTCCTCAGCGGCTTGTCCATGGAGCAGCTTGCTGCTTTCTTCAGGGTAGCTGGGCCTAATCTAGGCTAGAGGAAGATGTTGCT	65	CTCAGCGGCTTGTCCATGGAGC	2	CTAATCTAGGCTAGAGGA	63	0	0	0	0.301587	6	2	-0.4	-7.2	3.71622	4.16546	0	1.03077	-
	chr11:101009273-101009324	-	CCATCTTTGTTCCGGCGTTGTGATTTCTATCCCAGTTTGGAAGTCATCTGGGCTGGGCGTGTGACTTTTGA	66	TCCGGCGTTGTGATTTCTA	27	GTCATCTGGGCTGGGCGTG	39	0	7	0.925926	1.97436	5	4	-11.1	-2.1	3.71316	4.14124	0.222222	1	0.177013
	chr11:100970255-100970310	-	CCAGGTGAACGGTGTGCTGGTGCTGAGCCTTCTGGATAAAATCATCGGCGCCGTTGACCAGATCCAGCTGACCCA	52	GGTGTGCTGGTGCTGAGCCT	10	ATCGGCGCCGTTGACCAGATCC	42	0	5	6	0.309524	9	13	-9.9	-14.2	3.87981	3.74869	0	1	-
	chr11:100939399-100939446	-	GCAGTGTAGACAGGGAGGGGGAACCTGGGGTTCCGACGTCGCGGCGGAGGGAACGAGCCCTAACCGG	56	CAGGGAGGGGGAACCTGGGGT	9	CGCGGCGGAGGGAACGAG	47	0	47	4.11111	1.02128	16	13	0	-1.5	3.58849	4.39163	0	1	-
	chr11:100887116-100887187	-	AAAGGGTATTTAGGAAGGCAAGGCTTGGGCATTTTTATGGCTTTCAATCCTGGGGACCCAGGAACAAGGTGAGGGCTTCTCTGGGGCTGGT	43	TAGGAAGGCAAGGCTTGGGCATT	25	ACAAGGTGAGGGCTTCTC	18	0	3	1.8	6.77778	5	-1	-10.4	-3.6	3.64987	4.42539	0.111111	1.02326	-
	chr11:100887070-100887134	-	GGACCCAGGAACAAGGTGAGGGCTTCTCTGGGGCTGGTGTTGTACCTCAGGGGCTCTGGGAAGTCTGTGTGCCTGGGTTAACCA	46	ACAAGGTGAGGGCTTCTC	10	TCTGGGAAGTCTGTGTGCCT	35	1	10	3.8	1.14286	-3	4	-9.6	-17.8	3.5879	4.15081	0.147059	1	0.821976
	chr11:100850469-100850522	-	CCAAGCCGTCACCCCGGGCGGGGACCGAGCGCGGGCGACGACGCGCGGAGGTCCTGCACGGGGAGGGAGCGAG	67	ACCCCGGGCGGGGACCGAGCGC	25	CGGAGGTCCTGCACGGGG	42	0	13	9.04	0.761905	3	-1	-24	-5.1	3.26071	4.3066	0.384615	1	-
	chr11:100850433-100850487	-	CGACGACGCGCGGAGGTCCTGCACGGGGAGGGAGCGAGCGGGCGTGCGAGAGAGCGTGCGGGACCGGAGAGACC	49	CGGAGGTCCTGCACGGGG	40	CGAGAGAGCGTGCGGGAC	8	1	17	0.275	3.5	-5	-5	-17.4	-7.3	3.14648	3.44945	0.5	1.02041	-
	chr11:100782797-100782859	-	AGCCGCCACGCCAGGGCAGCGGCTGCGCTTTTTTTTACCATGTGCAAAAAGGCAGTTGGTTCCCTGAACCCTGGAACCTGGC	13	CCAGGGCAGCGGCTGCGCTTTT	5	AGGCAGTTGGTTCCCTGAACCCT	8	0	1	0.8	3.875	3	-2	-18.4	-6.7	3.72986	3.80481	1	1	0.821976
	chr11:100619531-100619587	-	CTACCGCGGAGTGCGATGTGGTAATGGCGGCGACCGAGCCTGAACTGCTGGAGGACGAAGACGCCAAGAGGTAACC	122	GTGCGATGTGGTAATGGCG	33	GAACTGCTGGAGGACGAAGACGCCA	89	0	4	2.54545	2.85393	-20	-14	-6.7	-5	3.65325	4.0831	0.15	1	-
	chr11:100584266-100584332	-	CCGAAGTTCAGAAGGAGGAGGAGAAGAAGTTTAAGGAAGTGGGAGAGGCCTTTACCATCCTCTCTGATCCCAAGAAAAAGACTCGT	53	GAAGGAGGAGGAGAAGAAGTTT	50	ACCATCCTCTCTGATCCCAAGAA	2	1	10	2.08	0	10	12	-9.7	-7	3.63165	3.36617	0.454545	1.32075	0.821976
	chr11:100584219-100584267	-	GATCCCAAGAAAAAGACTCGTTATGACAGTGGACAGGACTTGGATGAGGAGGGCATGAATATGGGCGG	162	AAAAGACTCGTTATGACA	29	TGGATGAGGAGGGCATGA	133	0	12	7.24138	4.69173	0	1	-6.4	-5.8	3.7409	3.97626	0.290323	1	-
	chr11:100545529-100545577	-	TCAGACAAGTGCTGAGCGCGTGGCCGGCGGCTGCAGGACGCTGGCGCTCCAGAGTGATCGCTGTTTGC	25	GCTGAGCGCGTGGCCGGC	20	GCAGGACGCTGGCGCTCCAGAGTGAT	5	0	5	4.1	3.4	0	5	-17.4	-3.1	3.62184	3.91348	0	1	-
	chr11:100519613-100519674	-	TGGACGAAAAGCTGAATACCGAGGACATTAAGAGACACCTGTTGGTCCATGCACCTGAGGACAAGAAAGAGTTGAGTTCTG	24	GCTGAATACCGAGGACATTA	14	CCTGAGGACAAGAAAGAG	10	0	11	3.35714	1.9	1	-1	0	-8.5	3.77737	3.79615	0.6	1.04167	-
	chr11:100494081-100494157	-	TAGACAGAGGCACAGGGCAGGTAAGGTAGGGTTTCATTGTTCCTCCGGCACCCTGGTTCGCCTTAACTGCTGTTTCTGCCTCTGAAGGTTGGGGGC	14	CACAGGGCAGGTAAGGTAGGGTTTC	10	AACTGCTGTTTCTGCCTCTGAA	4	0	0	1.5	0.5	13	8	-8	-17	3.80327	4.06284	1	1	0.821976
mmu-mir-7116 MI0022967	chr11:100478409-100478477	-	AGTGACTAACAGTGAAGACATCAGGAAAAAAAAAATAAGAAATGATAAACCTTTTTTTTTTTCCTTTGCCTTCTCAGAAGCCAAATCT	96	AGTGAAGACATCAGGAAAAAA	8	TTTTTTTCCTTTGCCTTCTCAGA	88	0	0	0.375	0.136364	-1	2	-12.9	-4.9	3.55544	3.41101	0.666667	1	0.022178
	chr11:100478373-100478432	-	TAAACCTTTTTTTTTTTCCTTTGCCTTCTCAGAAGCCAAATCTTATCCTGAATGTGGACGGCTTCATCGGCGTTGCGTT	104	TTTTTTTCCTTTGCCTTCTCAGA	88	TATCCTGAATGTGGACGGCTTCATCG	16	0	8	0.136364	3.1875	-20	-17	0	-1.7	3.7194	3.66049	0.769231	1.00962	-
	chr11:100476443-100476496	-	ATGCAGCCGACTTGTCTGTTACTGAAGTGTGGGTCCAAAGACTCACAGCTGTTCTGCATCTGTAACCCACAAA	14	CTTGTCTGTTACTGAAGT	3	CTCACAGCTGTTCTGCATCTGT	11	0	7	0.333333	1.27273	-14	-10	-1.9	-1.6	3.81405	4.17508	0	1	-
	chr11:100414682-100414739	-	TCCGGGGGTTGGGGGTGGGCTGGGCTGGAGCCCGAGCTGGCTGGAGCCCGACGGTCGCCGGCTGCTCCGTAAGCCTC	10	GGGGGTGGGCTGGGCTGGAG	6	GACGGTCGCCGGCTGCTC	4	0	4	3.33333	4.75	0	-2	-1.5	-5.9	3.38397	3.9878	0.333333	1.2	-
	chr11:100362093-100362152	-	GGGGGAGACCAAGGGCTAAAGCTGGGAGATTGAAAAATGCAGACCACCAAGGCACTGCTCATTTCTCCAGCTCTGATTC	41	AAGGGCTAAAGCTGGGAGATTGA	35	CAAGGCACTGCTCATTTCTCCA	6	0	9	2.62857	5.33333	-11	-12	-9.1	-7.8	3.6974	4.16859	0.166667	1.04878	-
	chr11:100361744-100361823	-	CAGGAACCCATCTCTCAAGCAGCAGCTCTTCTCCTATGCCATTCTGGGGTTTGCCCTGTCTGAGGCCATGGGACTCTTCTGTTTGATGGTCACCTTCCT	22	TCTCTCAAGCAGCAGCTCTTCTCCTA	7	ATGGGACTCTTCTGTTTGATGG	15	0	6	3.57143	14.4667	-1	-1	-13.3	-6.6	3.68751	4.10093	0	1.18182	-
	chr11:100361633-100361698	-	TGGGGTCACCCAGCCGTCCCTGCTGCTTTGACTCCATGCCAGTCCTGGTGCTGGAGTCTACTGAGCTTTACCATTAAACAACAAC	31	CAGCCGTCCCTGCTGCTTTGACTCCA	3	AGTCTACTGAGCTTTACCATT	28	0	2	0.666667	7.46429	3	-2	-5.1	-2.5	3.84054	3.39705	0	1.19355	-
	chr11:100320343-100320422	-	GCAGGGGTGGCGGGAGGGGGCGGGTGTGGCTCGCCGAGAGGCAGGAGCCATTAGTAAATGCGCCACCCGAGACGCCGGGCCCGCCCAAGGGCTCACCTC	28	CGGGAGGGGGCGGGTGTGG	3	CCCGAGACGCCGGGCCCGCCCAAG	25	0	0	2.66667	3.08	11	15	-7.1	-14.2	3.61504	4.12108	0	1.07143	-
	chr11:99219665-99219711	-	ACCCTGACCTAAAGTTGTGGGAGATTGGCAAGATTATTGGTGGCATGTGGCGAGATCTCACTGATG	45	AAAGTTGTGGGAGATTGGCAAGAT	20	ATTGGTGGCATGTGGCGAGAT	25	0	5	3.4	1.24	-19	-22	0	-1.2	3.81214	4.70682	0.428571	1.06667	-
	chr11:99215145-99215193	-	GAGAGTGTGGTACCTGATGTGCGGTCGGTTGTCACAACAGCTAGAATGCAGGTCCTCAAGCGACAGGT	18	TACCTGATGTGCGGTCGGTTGT	14	ACAACAGCTAGAATGCAGGTCCTCA	4	0	2	0.642857	0	-3	-1	-14.3	-3.7	3.81495	4.26038	0.5	1.11111	0.49174
	chr11:98993881-98993932	-	TGTTTAGAAAGCAAAGGGAGAGGAACAGGACTTCCCTGTGGACTTGGAAGACACGATAGCTCCTCGAGCCA	39	GCAAAGGGAGAGGAACAGGACT	14	GTGGACTTGGAAGACACGATAGCT	25	0	24	3.35714	4.68	17	18	0	-6.6	3.79361	4.19647	0.352941	1	-
	chr11:98993283-98993353	-	ACAGTGCTCAACCTCTGACGTGATGCATTTTGTTTAAGCCATGAGAAGTTGCTCGTACCTTTTGAACATCGGAGGCTGGAGAAAGTCACC	38	ACCTCTGACGTGATGCATT	18	TTTGAACATCGGAGGCTGGA	20	0	5	3.38889	3.95	3	4	-9.1	-6.3	3.90283	3.50049	0.777778	1	-
	chr11:98793355-98793407	-	TGGATTAAAAGTGTAATGGTCTGAAGGACCTGGCCCTTCAAGCTGCTGTGGACTGGAGAACTCTTACGGCTT	15	GTGTAATGGTCTGAAGGA	4	TTCAAGCTGCTGTGGACTGGAGAACT	11	0	17	2	0.909091	3	11	-3.7	-1.6	3.78163	3.65204	0.25	1.13333	0.821976
	chr11:98792961-98793020	-	TCCACGAGTCAGTTCATGTAGGGTGACAGTACTCTGGGGATGTATAGAGAAATGACAGACAGGAGGGTGAGCAGAGACC	15	AGTTCATGTAGGGTGACAGTACTCTG	8	TAGAGAAATGACAGACAGGAGGGTG	7	0	1	5	2.28571	-3	-4	0	-3.9	3.65212	4.22498	1	1	-
	chr11:98792556-98792610	-	AAGTGAAATAAATGTAAATATGTAGAGAGAGAAGCCAAGGCTGTAGCATGAACCGGCCAGAAGCTATCACAGAG	50	AATGTAAATATGTAGAGAGAGAAGC	34	TGTAGCATGAACCGGCCAGAAGC	16	0	5	1.55882	6.9375	-21	-23	0	-8.3	3.59151	3.74365	0.125	1.04	-
	chr11:98788682-98788749	-	CAAAAACAAATAACTTTAAGGATTACACGGAAGAGAAGTCAGGTATAGTAATACTATGTAATCCCGGCTCTAGAGGCTGAAGAGGGA	41	TAACTTTAAGGATTACACGGAAGAGA	32	TACTATGTAATCCCGGCTCTAGAGGC	9	0	5	3.21875	4	4	4	-7.1	-1.6	3.74679	4.02263	0.166667	1	-
	chr11:98786680-98786753	-	ATCCCACAGCTGGTCAGAAGGTTGAGGAATGCTCTGCCTCGGCTAGGTGCCAAACTCTGGACTTCCTGGGCTTTGGGGTGGAGCTTGGCAAGG	18	TGGTCAGAAGGTTGAGGAATGCTCTG	8	TGGACTTCCTGGGCTTTGGGGTGGAG	10	0	0	5.5	3.6	-21	-21	-0.4	-4.9	3.73508	4.28616	0	1	-
	chr11:98786635-98786706	-	TGCCAAACTCTGGACTTCCTGGGCTTTGGGGTGGAGCTTGGCAAGGGGAAGCCCTTTGGACACAGAGCCACCCAGTCTTGCAGAGCCTGCC	10	TGGACTTCCTGGGCTTTGGGGTGGAG	8	TTGGACACAGAGCCACCCAGTCTTGC	2	0	2	1.375	0	-10	-10	-11.8	-5.5	3.57725	3.954	0	1	-
	chr11:98785784-98785830	-	CTGCAGGGCTGTCTGCTCCTTGGGCCGAGAGCCTTTCAGGCCTAGAGGAAGTCTTGCAGAGAAGCA	8	GTCTGCTCCTTGGGCCGAG	3	AGGCCTAGAGGAAGTCTTG	5	0	9	3	2.8	2	1	-13.4	-4.6	3.56316	3.23405	0	1	-
	chr11:98783299-98783348	-	ACAGGAGGGAAGGAAGGGGGAAGAAGTGAAAGGCCACTGGGCCGCCTTGTTATCTGCTGCCCTGTTTTC	50	AGGAAGGGGGAAGAAGTG	12	GCCGCCTTGTTATCTGCTG	38	0	13	3.58333	0	7	8	-7.8	-7.9	3.71352	4.18556	0	1	-
	chr11:98776868-98776918	-	CAGCGGGAGAAATGCTTGCTCCCCCTCTTTTCCAAGCCCGTTAGGCACGAGGGAACAGGGCTAAAGTCTA	11	AATGCTTGCTCCCCCTCTTT	4	AGGCACGAGGGAACAGGG	7	0	3	0	0.857143	-12	-14	-1.5	-3.6	3.83891	3.89708	0	1	-
	chr11:98729341-98729387	-	CCTACGATGTACAACCGGTTTGTATGGTAGGCTTAAATTTGGGGAGATGGTAGATGTAGGAAAAGA	104	ACAACCGGTTTGTATGGTA	48	TTGGGGAGATGGTAGATG	56	0	10	4.04167	1.42857	6	5	0	-12.2	3.69507	4.02732	0.0625	1.02885	-
	chr11:98357483-98357538	-	TCTGCAAAGAATGCGTGAGACCTGAGCCCTGGTTGAAGTCTATGAGAGGGTTGGGGACTCAACGCCCACCACTGG	6	ATGCGTGAGACCTGAGCC	3	TATGAGAGGGTTGGGGACTCAACGC	3	0	3	2.66667	0.333333	-8	-2	-18.1	-1.5	3.82183	3.67862	0	1	-
	chr11:98202152-98202210	-	ACCGCCCTGCTTTAAGTCTGAATGTGCAAACAACGCTTGGTACTGCGGAATTTGCTGAGTTTAGGCGTTTTGCATTCA	14	TTTAAGTCTGAATGTGCAAACAACGC	3	TGCGGAATTTGCTGAGTTTAGGCGT	11	0	7	0.666667	0.909091	-1	-3	-16.9	-2.5	3.82858	3.80061	0	1	-
	chr11:98193213-98193280	-	CTTTGGGAAGTTCCGTTGGGGAAGATGGCGGCGGCCGCGAGCACCCTTCTCTTCTTGCCGCCGGGGACTTCAGACTGAGCCTTCCCC	57	TTCCGTTGGGGAAGATGGCG	44	GCCGGGGACTTCAGACTG	13	0	12	0.954545	6.15385	1	-2	-9.4	-9.6	3.67523	3.92432	0.125	1	-
	chr11:98087085-98087154	-	CAAAGGCTTATACTCTGTAGCTCTGGCTGGCCTGGAATCTTGTCTTGGCCTCCTTACTGCTAGGATTATAAAGTTAGGCACACTAGCTC	26	TACTCTGTAGCTCTGGCTGGCCTGGA	7	TACTGCTAGGATTATAAAGTTAGGC	19	0	0	6.14286	1.26316	5	4	-11.8	-6.4	3.72262	3.93666	0.25	1.19231	-
	chr11:98086494-98086548	-	GGAATACTTGTAAGAATTGGATAGGGTTTTGGTTGGGTTGATAGGTTTGGGGTTGTTTTAGGACGGACCATGTG	66	TAAGAATTGGATAGGGTTTTGGTTGG	49	TGATAGGTTTGGGGTTGTTTTAGGAC	17	0	32	1.32653	2.94118	23	23	0	-8.2	3.38189	4.22985	0	1.07576	-
	chr11:98086058-98086125	-	TGTGCCTATATCTCGACACAGGAGATGCAGAGGCTGGAGGGCTGCTGCCTGTACCTGACCAGATTGGAGTACATAGCAAGGAGGTGG	27	TCTCGACACAGGAGATGCAGAGGCTG	6	TACCTGACCAGATTGGAGTACATAGC	21	0	23	2.16667	1.57143	13	14	-6.6	-9.3	3.7386	4.13206	0.333333	1.14815	-
	chr11:98085499-98085570	-	TGGCTTGGGATAGTTCTCAGGTGATGGTCCGTGGGGTTGGGGGTTGGACTTGGAGTTGAATTTGAGATCTAACTGGCTCTGAGGAGTAAAG	66	TAGTTCTCAGGTGATGGTCCGTGGG	9	TGAATTTGAGATCTAACTGGCTCTG	57	0	7	2.66667	3.49123	-21	-21	0	-2.8	3.61167	4.11687	0	1	-
	chr11:98085031-98085093	-	AAACATGCCTTGACTTGGCATTGTTAGGGCGTAGGAGAGTTGTCACTGAAAAGAAGAGAGAGACTCCCTGCCTGTCCGTGGG	47	TGACTTGGCATTGTTAGGGCGTAGGA	32	TGAAAAGAAGAGAGAGACTCCCTGCC	15	0	0	4.8125	10.3333	-19	-19	-4.8	-5.1	3.84163	4.04658	0.333333	1	-
	chr11:98084867-98084933	-	AGGCCAAGTCTGACAACCTGTTTGTGATGGTGAAGGAGCGGTAATGCCGGCTGGGAATTGTTGTGACTTCCACGGATGTACCATGG	26	TGACAACCTGTTTGTGATGGTGAAGG	12	TGGGAATTGTTGTGACTTCCACGGA	14	0	2	3.75	3.92857	-14	2	-3.9	-10	3.83187	4.40863	0.5	1	-
	chr11:98084715-98084780	-	CATGGAGTCATAAGTGAGAGGGTAGACAAGGAATGAGCCCTGAACCTTCTCTGAGTTGTACAGGTGGGTTTCTGTGCTGTGGTTT	53	TAAGTGAGAGGGTAGACAAGGAATGA	35	TCTGAGTTGTACAGGTGGGTTTCTGT	18	0	16	5.05714	0.222222	19	19	0	-7	3.72754	3.93882	0.333333	1	-
	chr11:97995088-97995142	-	TTGCCCTTCCCCTGGATGCCTCCAGAGCACAAAGTCATTATCGTGGGACTGGACAATGCAGGGAAGACCACCAT	12	CCTGGATGCCTCCAGAGCA	2	GTGGGACTGGACAATGCAGGGA	10	0	2	0	6.6	-1	3	-11.4	-13.4	3.82486	4.0751	0	1	-
	chr11:97988921-97988996	-	GTTCAGTACACTGGGGGTATAGCTCAGTGGTAGAGCATTTGACTGCAGATCAAGAGGTCCCCGGTTCAAATCCGGGTGCCCCCTCACGGCTACTT	330	CTGGGGGTATAGCTCAGTGGTAGAG	160	CAAATCCGGGTGCCCCCTC	170	0	30	0.9125	1.25882	6	0	-13.5	-3.5	3.91694	4.06956	0.136922	194.994	-
	chr11:97988854-97988921	-	GTGCCCCCTCACGGCTACTTACCGTGTGTCCCTTTTGCTAGCTCATCTAGCTTGAGTCTTTAGAGTGGAGGAGATACGGGAACTCCT	1781	ACGGCTACTTACCGTGTGTCCCTTT	1742	TTAGAGTGGAGGAGATAC	39	0	176	0.412744	2.94872	-5	-13	-7.7	-8.3	3.83918	4.00034	0.594096	1	-
	chr11:97988302-97988354	-	GCGCTAGACTAGCACCAAGTAGTAACTGACGCAAAGCTACCGGCAGAGGGGGTATAGCTCAGTGGTAGAGCA	2818	AGCACCAAGTAGTAACTGACGCAA	13	AGAGGGGGTATAGCTCAG	2805	0	5	4.84615	0.0324421	-10	-15	-4.2	-8.8	3.66162	4.42334	0.358478	3.91164	-
	chr11:97798904-97798979	-	GCGCGTCGGTGCGGGGGTATAGCTCAGTGGTAGAGCATTTGACTGCAGATCAAGAGGTCCCTGGTTCAAATCCGGGTGCCCCCTCAGAGTCTTTT	226	GCGGGGGTATAGCTCAGTGGTAGAG	21	CAAATCCGGGTGCCCCCTC	205	0	44	1.28571	2.96585	6	0	-13.5	-4.3	3.86896	3.98644	0.100497	235.332	-
	chr11:97781696-97781776	-	CCTGCCACCGTCCCCTTTTAAAAGCACTCAGTGAGCCTTTTGCTAGTGACCCACTGAGCCGTCAAGAAGGGGCAGAGTGAAAAACACCACTTTTGGGTGA	545	TCCCCTTTTAAAAGCACTCAGTGAGC	34	AAGGGGCAGAGTGAAAAACACCAC	511	0	0	1.61765	1.21722	19	17	-8.3	-5.3	3.78107	4.21526	0.516129	1.0055	-
	chr11:97781372-97781423	-	AAGGGAATCAAGGGACGGCTGAACAGACTTCCTGCTGCTGGTGTTGGGGACATGGTGATGGCCACAGTTAA	551	AGGGACGGCTGAACAGAC	315	GGTGTTGGGGACATGGTGATGG	236	0	391	3.70159	3.66525	12	16	0	-2.2	3.75727	4.01772	0.470149	1.05263	-
	chr11:97740628-97740705	-	CGATTTACATTGGTATATCTGTTGCTACTCTCAGTTTTATGCAGTGCTGGGTGTCATGCCCTAGAGCCCTGTAGGTATATGCCAGGCATCCTCTACC	11	TGGTATATCTGTTGCTACTCTCAGTT	5	TAGAGCCCTGTAGGTATATGCCAGGC	6	0	2	0	0	3	3	-7.4	-2.4	3.75845	3.84322	0	1	-
	chr11:97702446-97702525	-	AACAACTGTCACCGTCTCTGTGGCGCAATCGGTTAGCGCGTTCGGCTGTTAACCGAAAGGTTGGTGGTTCGAGCCCACCCAGGGACGGTCTCGGCCTTT	1511	ACCGTCTCTGTGGCGCAATCGGTTAG	55	CGAGCCCACCCAGGGACGGT	1456	0	475	0.945455	1.40728	6	0	-15.7	-4.2	3.84924	3.97714	0.0338362	15.6413	-
	chr11:97662297-97662354	-	GTAAAGCTGCCTCGGAAGTGCTTGCCAACAGAATCACGCCTTGACTTCTGGGCAGGTATAGAATCACAGTAGCGTAC	44	CTCGGAAGTGCTTGCCAACAGAA	4	GGGCAGGTATAGAATCAC	40	0	6	0.75	3.175	4	-2	-14.5	-10.4	3.94147	3.94713	0	1.02273	-
	chr11:97661640-97661704	-	TGGGGAGGTCTGTGAAGCTGAGTTCTGGGCTGGAGCCCTCAAATCTGCTCAGTTTGGACCCTGGGAATCACGGAGGCTGAGGGA	104	TGTGAAGCTGAGTTCTGGGCTGGAGC	62	TCAGTTTGGACCCTGGGAATCACGGA	42	0	27	1.8871	3.42857	15	15	-5.5	-3.2	3.62972	4.26108	0.5	1.02885	-
	chr11:97661516-97661579	-	GTTTTACGACTTCTGAATCAGGACAGGTCGAAGGCCGGGATCTCGGCTATGACGATTTTTTATTCTGTGAAGTGTGCTCATAC	155	TTCTGAATCAGGACAGGTCGAAGGC	119	TATGACGATTTTTTATTCTGTGAAGT	36	0	19	2.53782	0.694444	2	2	-7.8	-7.2	3.86971	3.94327	0.266667	1.00645	0.49174
	chr11:97660631-97660690	-	CGTACAGCTTTCAACTCTTGGTTGGGCTCCGCAGGTCCCTCCCTTAAGTGAGGAGTTACCCTGCGGTGTGGACCTAGAA	18	TCAACTCTTGGTTGGGCTCCGCAGG	10	TAAGTGAGGAGTTACCCTGCGGTGT	8	0	13	0	1.125	-15	-15	-15.2	-2.4	3.82763	4.11006	0	1	-
	chr11:97660125-97660203	-	ACGGGTTCCCGGAACGGTGCGTGGGAGGCTGAAGAGTGTGGCGGGTTTCGCTTTTTGCCCTACGTTTGCTTTCGTCGGTCCCCGAGGCCCGGGGTGCG	28	GGAACGGTGCGTGGGAGGCTGAAGA	10	GTTTGCTTTCGTCGGTCCCCGAGGC	18	0	0	2.6	2.38889	-8	-8	-15.9	-7.8	3.55456	4.03175	0.2	1	0.821976
	chr11:97660069-97660147	-	GCCCTACGTTTGCTTTCGTCGGTCCCCGAGGCCCGGGGTGCGACCTCTCCTCTGGGCTTAGTAGACAGACCTGGGCTGGAAGAACGGGCTGCGCGCGG	162	TGCTTTCGTCGGTCCCCGAGGCCCGG	18	GACAGACCTGGGCTGGAAGAACGGG	144	0	1	4.16667	3.44444	12	10	-10.5	-7.1	3.70604	4.42394	0.333333	1.14198	0.821976
	chr11:97659676-97659731	-	CAAGTTGTACAGGGTACACGGAATGGTGATTTCCCAGCCAAAGGTTATGACCACCCGTGACCTATCTATTGGGGG	5	AGGGTACACGGAATGGTGATTT	3	TTATGACCACCCGTGACCTAT	2	0	3	1.33333	0	0	1	-17.1	-0.9	3.84393	3.85356	0	1	-
	chr11:97658971-97659036	-	CGTGTTATCGTTACAGACAGGACAGAAGTTGAGGACATTGAGCAAATACTTCAAAGAGCCCTGGGCTGGCAGAGAGAGCTCCAGA	34	TTACAGACAGGACAGAAGTTGAGGAC	20	TTCAAAGAGCCCTGGGCTGGCAGAGA	14	0	17	3.55	1.14286	3	4	-9.8	-4.4	3.81093	4.64118	0.0714286	1.20588	-
	chr11:97655998-97656052	-	TGAAAGGGGATAATTGACAGTTGGAGTGGGAAGGGTGGGGTTGACAGAGTTGGCGAGTTCAGGCCTCAGCTGAC	39	TAATTGACAGTTGGAGTGGGAAGGG	34	TGACAGAGTTGGCGAGTTCAGGC	5	0	51	1.5	1	-13	-15	-1.8	-4.9	3.61731	4.16569	0	1.38462	-
	chr11:97652557-97652633	-	ATTTAGAGGGATCTTATGTAGTCAAAACTGGCTAACCAGCATTCAACGTGAGGCTGACCTTGGATTTCTTCTGAACCTCTAGTCCCCACCTCCTCA	9	ATCTTATGTAGTCAAAACTG	4	TGGATTTCTTCTGAACCTCTAGTCCC	5	0	1	2.5	8.4	15	21	-0.5	-10.4	3.88327	3.82022	0	1	-
	chr11:97207182-97207240	-	CCAGCTCCTTCAGCTGAGCGCACCATCCAGCAGTGTTGTGAAAATATCCTGTTGAATGCTGCTTGGCTCAAGCGAGAT	260	CAGCTGAGCGCACCATCCAGCAGT	251	ATCCTGTTGAATGCTGCTTGGCT	9	0	0	1.25498	0.777778	-2	-1	-19.4	-6.9	3.77248	4.17785	0.5	1	0.0404501
	chr11:97187447-97187511	-	GGCCGAGGTGACCGGGGTGGGGGAGGGGGTGGCCCCTCTGACCCCGCTGCCTCTCCCCCCATCTCTCCCGGCAGATCGGCTGGA	35	ACCGGGGTGGGGGAGGGGGTGGC	7	TCTCCCCCCATCTCTCCCGGCAG	28	0	0	0.857143	0.607143	6	2	-24	-12.6	3.35351	3.8882	0.875	1	0.49174
	chr11:97186207-97186271	-	TTTCCTGCTCCTAACTCTTCAGTGGCACAGAATAGAAATTGGAGAATTGTGTTCTGAGCCTACTGTAGAGTTTGCTTACATTGA	6	CTAACTCTTCAGTGGCACAGA	2	TTCTGAGCCTACTGTAGAGTTTG	4	0	0	0	0.5	-1	0	-21.1	-0.7	3.7874	3.99971	0	1	-
	chr11:97169121-97169180	-	CCTGGTCATTATGGAACGGCTGCAGCAGGTGCTTCAGATGGAGGTGAGGCGACTGCAGTGTTTTATCCTGGGCAAGGTG	23	ATGGAACGGCTGCAGCAGGTGCTT	20	GTGAGGCGACTGCAGTGTTTTATCCT	3	0	7	2.4	0	-3	3	-17.3	-5.5	3.7938	3.89815	0.5	1.04348	0.49174
	chr11:97050697-97050777	-	CCTGCCCCTCCTCCGTTGCCTCCTCCCGCCAAGCTCCGGGCTGCCGCTCAGCTCTGCCCCCCTGCTCTCGGGAGGACTAAGGACGGAGTGGTACCAAATG	54	CTCCGTTGCCTCCTCCCGCCAAG	42	AGGACTAAGGACGGAGTG	12	0	0	0	3.08333	9	5	-6.1	-14.2	3.6112	4.17428	0	1	-
	chr11:96984000-96984055	-	TGGAAGAGGTTAACTGTTGGGTGTATAGCTGTTCTGAAGATATATTCTTCAGGGGGCTGGAAGATGAGTGTTGAT	13	TAACTGTTGGGTGTATAGCTGTTCTG	10	TATATTCTTCAGGGGGCTGGAAGAT	3	0	2	5.1	0	-9	-9	-6.9	-2.6	3.58722	3.21195	0	1	-
	chr11:96916267-96916324	-	CTGCCTCCTCAAGTCCTCCCGTCCTCTGTCGGGTGCTCTGCCCCTGCAGGGTGGCGGTTGGACTCGTGGAATGAGCG	8	AAGTCCTCCCGTCCTCTGTCGG	3	TGCAGGGTGGCGGTTGGACTCGT	5	0	3	0	0.2	2	2	-24.3	-9.7	3.57572	4.18082	0.4	1	0.0106034
	chr11:96829445-96829493	-	CCAGCAAAGTAGCACTTGTCGCTCCGTGTCCCAGAAAGCTTGGAGGCGCGTCGGCGAGAGTGGGCATG	102	AGCACTTGTCGCTCCGTGTCCCAGA	70	TGGAGGCGCGTCGGCGAG	32	0	12	0.542857	7.53125	2	-7	-18.8	-8.1	3.78843	4.01039	0.0638298	1.01961	-
	chr11:96822285-96822343	-	TTGAAAGCTAAAGTCATCTTGGTCTGTCTTTCAGGATATAGATCTGATTGACATCCTTTGGCGACAGGATATTGATCT	12	AAGTCATCTTGGTCTGTCTTTCAG	4	CTGATTGACATCCTTTGGCGACAGG	8	0	1	0.5	3.5	0	1	-15.5	-1.8	3.77072	4.17506	0	1	-
	chr11:96696881-96696931	-	TTCAAAAAATTCCTCTTGGAGGTCTCAGATTCAAATGAAAGACACAGGGGCCAAGAGAGATGGGATTCCT	21	TCCTCTTGGAGGTCTCAGATTCA	2	TGAAAGACACAGGGGCCAAGAGAGA	19	0	3	0	1.36842	-4	-3	-12.9	-0.8	3.58081	3.8655	0	1	-
	chr11:96695715-96695774	-	TTCAGGGCCTTGATCAAGAACTGGAGACTGGAGAAGGCTTATGGCTAGGCTTGTTGTGGGAGGTGAGGCAGGAGACTTT	158	TGATCAAGAACTGGAGACTGGAGAAG	150	TAGGCTTGTTGTGGGAGGTGAGGC	8	0	1	3.38667	1.625	-5	4	-3.4	-14.4	3.60091	4.43468	0.428571	1	0.821976
	chr11:96693307-96693360	-	GTGAGAACAATGGAGAACTTTCTTAAGGAGAAACACAGAAGAGATCTGTGGCCTCTGGGGACGCTCTTCTCTC	39	TGGAGAACTTTCTTAAGGAGAAACAC	26	AGAGATCTGTGGCCTCTGGGGACG	13	0	7	1.03846	2.15385	-8	-6	-7.3	-6.3	3.69511	4.06976	1	1	0.821976
	chr11:96073021-96073086	-	TGGGGTCACCCAGCCGTCCCTGCTGCTTTGACTCCATGCCAGTCCTGGTGCTGGAGTCTACTGAGCTTTACCATTAAACAACAAC	31	CAGCCGTCCCTGCTGCTTTGACTCCA	3	AGTCTACTGAGCTTTACCATT	28	0	2	0.666667	7.46429	3	-2	-5.1	-2.5	3.84054	3.39705	0	1.19355	-
	chr11:96048895-96048958	-	AAAGGTCTCTGACTTGTGGATCATGGGACTCCCTTGCAGAGATAGGGAGAAGATAGGGCACAAAGAGGGACCTCTTGGGAGGG	24	GACTTGTGGATCATGGGAC	17	ATAGGGCACAAAGAGGGACCT	7	0	10	3.76471	5.71429	4	7	-4.3	-13	3.64455	3.79151	0	1.08333	-
	chr11:96006952-96007005	-	ACCCCAAAACTAAGTTCTGAGACCCACAGCCTGCGCATGGACCATCGCTCAGTGCATCGCGGGTAGAGCGGAC	24	TAAGTTCTGAGACCCACAGCCTGCGC	3	TGGACCATCGCTCAGTGCATCGCGGG	21	0	6	2	3.66667	-19	-19	-8.5	-2	3.88238	3.41388	0	1	-
	chr11:95990743-95990802	-	AGAGGAGTTCTAAGAATTTGAGACCGGCCTTTAGCACTTGCTCTAAATGAACTCGCTCACCACCAACAGGTATTTGTTG	9	TAAGAATTTGAGACCGGCCTTTAGC	4	TAAATGAACTCGCTCACCACCAACAG	5	0	7	0	1.4	15	16	0	-7.2	3.90277	3.88176	0	1	-
mmu-mir-3063 MI0014025	chr11:95963303-95963367	-	TGGGCCTGGCTGGAGATCAGGTTTGCACACTGTCTTGAGAACAATGTTCCAGTGAGGAATCCTGATCTCTCGCCCCCAATTGAG	14	TGGAGATCAGGTTTGCACACT	2	TGAGGAATCCTGATCTCTCGCC	12	0	4	0	2.83333	2	3	-18.2	-15.8	3.78857	4.05961	0.428571	1.07143	0.49174
	chr11:95961919-95961980	-	TCCCTCCCGATCCTGTACTGACTGTAATGCATATTAGCCAGGTGATGCACTTTAGCTACCCTGGACAATGCTGTCAAGTGT	19	TCCTGTACTGACTGTAATGCATATT	10	TGCACTTTAGCTACCCTGGACAATGC	9	0	13	2.3	3.88889	-19	-18	-2	-2.8	3.84584	4.00041	0	1	-
	chr11:95959905-95959984	-	TTTTGCAGTTTGTGGACTTAGTTGCTGGAAGGAGGTCTAGGTACGAGGGAAGTCGTGTGGCCTTTGACTCTTTCCGGTCCTTTCTGTCTTTCATTTCCC	137	TGTGGACTTAGTTGCTGGAAGGAGGT	128	TTGACTCTTTCCGGTCCTTTCTGTCT	7	2	13	5.32813	5.71429	-2	-3	-20.5	-2.4	3.69008	4.05658	0	1.06569	-
	chr11:95959788-95959841	-	GGAGACACCATGTCAAAACCCCGAGGATGCTGGGACAGGATGTTCCAGTTGGTTCTGTATGTCCGTTTTCCTT	12	TGTCAAAACCCCGAGGATGCTGGGAC	4	GGATGTTCCAGTTGGTTCTGTATGTC	8	0	4	3	2.25	-4	4	-14	-7.3	3.83167	3.995	0	1	-
	chr11:95959752-95959814	-	TGCTGGGACAGGATGTTCCAGTTGGTTCTGTATGTCCGTTTTCCTTTGTGCCAAAGACAGACAGACAGACAGAGGCTGAGAG	20	GGATGTTCCAGTTGGTTCTGTATGTC	11	TGTGCCAAAGACAGACAGACAGACAG	9	0	4	6.18182	4	-17	-17	-7.3	-5.1	3.75275	4.13787	0	1.95	-
	chr11:95957497-95957570	-	GATTCTGTTCTCCGAAACCAGAGTTGAATGAGAAGAGCCCACTCTGGCAGAATGGGTTGATAGGCAGTCCGAGGACACGGCTTCCGGGGAGGG	19	TCCGAAACCAGAGTTGAATGAGAAGA	10	TGATAGGCAGTCCGAGGACACGGCTT	8	1	2	6.8	7.75	-4	-4	-8.4	-4.2	3.83595	3.89084	0.333333	1	-
	chr11:95859189-95859243	-	GCCGCCAGCAGGTCCCATGGTGTAATGGTTAGCACTCTGGACTTTGAATCCAGCGATCCGAGTTCAAATCTCGG	6335	GGTCCCATGGTGTAATGGTTAGC	440	CTTTGAATCCAGCGATCCGAGTT	5895	0	216	0.697727	1.12129	21	20	0	-6.1	3.93874	3.92794	0.200751	9.08319	-
	chr11:95610088-95610141	-	AGTCTACGGATGAGAACTGGGCTCGGATGAGAACTGGGCTCAGGAAGGAGGACGTAGATGGTGCTGCTAGGGC	13	TGAGAACTGGGCTCGGATGAGAACT	4	AGGAGGACGTAGATGGTG	9	0	0	0.75	1.22222	20	13	0	-14.9	3.56325	3.88006	0.2	1	-
	chr11:95076738-95076795	-	CCCCGGAAGGAAAGCGGAGCCCGGACTGGGCGCGCAAGGTGGGGAGGTGCGGGGCTGGGCGGTGGGGAGGCGGGGCG	21	AAAGCGGAGCCCGGACTG	12	CGGGGCTGGGCGGTGGGG	9	0	0	2.83333	1.11111	4	4	-12	-6.6	3.07975	4.44062	0.285714	1	-
	chr11:94661095-94661162	-	TGAGGGCTGTTAGAAGAAACAGGAGTGAGCAGATGGGTACTGGGGTGAAGTGATAGGACTCTGCTCCCCTAGAGGCTAAGCCTGTAT	46	TAGAAGAAACAGGAGTGAGCAGATGG	30	GATAGGACTCTGCTCCCCTAGAGGCT	16	0	13	1.73333	3.9375	-17	-17	-3.5	-10.9	3.66189	3.73468	0	1.04348	-
	chr11:94601720-94601783	-	CGGACCCGCGGCGGAAGCGAGCCATGGCTGTCTATCACGGGATGCTGCGCTTCGGGAGGCTGTGTATCGCGAGCCTGGGGGCG	16	GCGGAAGCGAGCCATGGCT	7	CGGGAGGCTGTGTATCGCGAG	9	0	7	1.57143	4.33333	-5	-3	-15.6	-13.6	3.64286	4.42821	0.166667	1.1875	-
	chr11:94434132-94434204	-	GCTCACAGAATAGGGGCACACAGGAGAAGTGAAGGCCCTTGCAGCCTCTGCTGAGATCATTTCTCCTCTGCTTACCCTGCAGCCAAGTGCCC	176	TAGGGGCACACAGGAGAAGTGA	172	TTTCTCCTCTGCTTACCCTGCAG	4	0	0	0.0813954	0	3	4	-9.1	-1.8	3.74129	3.92916	0.533333	1	0.177013
	chr11:94210961-94211021	-	AGGGGCAGCCGAGGCTGGGGGAGGGAGGGCAGAGTACACGGAAAAGGCTGCTTCCGAGCGAGTGCGACTGTGGCCGAGGA	87	GAGGCTGGGGGAGGGAGGGCA	61	TCCGAGCGAGTGCGACTG	26	0	10	2.19672	5.03846	5	-7	-4.4	-7.2	3.48484	4.06887	0.538462	1.09195	-
	chr11:94137608-94137661	-	GTTGAGACAGGATCTTACTGTATGGCACTGGCTGGCTTGGAACTCTGTGTGGAGCAGGCTGGCCTCAAACTCT	35	GATCTTACTGTATGGCACTGGCTGGC	7	TGGAACTCTGTGTGGAGCAGGCTGGC	28	0	7	1.85714	1.32143	-20	-20	-6.9	-7.5	3.6767	3.90529	0	1.11429	-
	chr11:93959370-93959447	-	GGTTTCAGCCTGAGGAGCTGGTGGAGTACAAGAGCTGTGCGCAGAACTGGATCTATGAGTGACAGGACGGTGCTGGTTTTCTACCTGCTTACTCTTG	325	TGAGGAGCTGGTGGAGTACAAGAGC	47	GACGGTGCTGGTTTTCTACCTG	278	0	5	10.0426	6.53237	-4	-7	-11.6	-1.2	3.78709	4.43448	0.76087	1.00923	-
	chr11:93959370-93959417	-	AGAGCTGTGCGCAGAACTGGATCTATGAGTGACAGGACGGTGCTGGTTTTCTACCTGCTTACTCTTG	291	GCAGAACTGGATCTATGAG	53	GACGGTGCTGGTTTTCTACCTG	238	0	71	7.60377	4.52941	13	16	0	-11.4	3.76384	4.53891	0.776471	1.00687	-
	chr11:93959336-93959392	-	TGAGTGACAGGACGGTGCTGGTTTTCTACCTGCTTACTCTTGTTCTCACAGGCAGGGGACCAGCAACCCTAGATAT	222	GACGGTGCTGGTTTTCTACCTG	161	CACAGGCAGGGGACCAGCAA	61	0	16	1.52795	14.1475	-2	-4	-24	-4.4	3.8428	4.20943	0.446809	1.09009	-
	chr11:93952820-93952896	-	GCCAGGCCTCTGAAGAACACCTGAAGCAGCATTACATCGACCTGAAAGACCGTCCTTTCTTCCCGGGGCTGGTGAAGTACATGAACTCGGGGCCCG	177	TGAAGAACACCTGAAGCAGCATTACA	137	TCCCGGGGCTGGTGAAGTACATGAAC	40	0	12	3.57664	7.775	-12	-12	0	-11.8	3.90469	3.84002	0.296296	1.22599	-
	chr11:93885629-93885709	-	GCCCCGGCACATGCGCAGTGGTACTCCACGTGAACGTCGGCGTTTTCCCCTCAGCCCTGAGGATGCCGCCCGAACGCAAGAGCCGGACGAGACGAGACCG	109	ATGCGCAGTGGTACTCCA	57	AACGCAAGAGCCGGACGA	52	0	8	5.29825	4.55769	11	11	-3.4	-16.7	3.73944	4.21058	0.125	1.01835	-
	chr11:90529357-90529425	-	AAGCCCAGGCTACGATCCCATATCTGTACACATGGCAGTCTCATCCTCATCAGAGTGCCTGTGGAGACAGATGTCAGGGTGTTTGCGC	10	TACGATCCCATATCTGTACACATGGC	2	GAGTGCCTGTGGAGACAGATGTCAGG	8	0	0	0	2.375	-4	-6	-16.5	-9.4	3.8323	4.015	0	1	-
	chr11:90529328-90529383	-	ATCCTCATCAGAGTGCCTGTGGAGACAGATGTCAGGGTGTTTGCGCTATAGAGTCTCTGAGCTTTCTTTCCTAGA	11	GAGTGCCTGTGGAGACAGATGTCAGG	8	TTGCGCTATAGAGTCTCTGAGCTTT	3	0	2	2.375	2.66667	8	8	-10	-7.3	3.70788	3.97194	0	1	-
	chr11:90478919-90478983	-	GTCTGGATCTTAGGATGCTTCGAGAAGCGGGGTAGGGGTAGGTGGCTTTGAGAGCAGCTGCAGAAGGACCTGTTTCAAGTCCCA	55	TAGGATGCTTCGAGAAGCGGGGTAGG	49	TGAGAGCAGCTGCAGAAGGACCTGTT	6	0	8	1.87755	2	-15	-15	-5.3	-4.9	3.77828	4.19486	0.307692	1.01818	-
	chr11:90478242-90478317	-	CTCCTGGATTTAGTCAGCCCTGCAGGACTCCAGCTTTCAGTCACGAAGAACTTCCCGATTTGTAAGAAAGGAATTCTCCAGGAGAAAATAGCATT	9	TAGTCAGCCCTGCAGGACTCCAGC	2	TTGTAAGAAAGGAATTCTCCAGGAGA	6	1	0	0	1.5	-7	-5	-3	-4.6	3.83943	4.15957	0	1	-
	chr11:89037181-89037246	-	GGCTCACCTCTACAAAGCATGTCCTGGGTTTCAGACCATCCCTGCAGCTCAGGTATTCTCTGAGAGCCAGGAGGGCCACGAGTGT	18	TACAAAGCATGTCCTGGGTTTCAGA	5	AGGTATTCTCTGAGAGCCAGGAGGG	13	0	3	1.8	3.92308	-8	-8	-18.1	-4.7	3.81839	4.24692	0.666667	1	-
	chr11:89036908-89036969	-	TTACATTAGTTCCTAAAGGGATAGTCTTTAGACGGCTTCGTGGAATCCCGGAGGACAGGGAGTAGAGCTGGTGGAGCAGAA	109	TCCTAAAGGGATAGTCTTTAGACGGC	41	TCCCGGAGGACAGGGAGTAGAGCTGG	68	0	29	11.0976	3.66176	-21	-21	-2.8	-0.7	3.82548	3.95021	0.25	1.14679	-
	chr11:89036856-89036934	-	CTTCGTGGAATCCCGGAGGACAGGGAGTAGAGCTGGTGGAGCAGAAACGAGCCTTCCACCTCTGTCAGTCACTGTGGCATATTAGACTGTACTGAACT	98	TCCCGGAGGACAGGGAGTAGAGCTGG	79	TGTCAGTCACTGTGGCATATTAGACT	19	0	52	4.49367	1.78947	14	14	-2.2	-5.5	3.88687	4.55026	0.266667	1.16327	-
	chr11:89035699-89035766	-	GGTGAAGACATAGGATGTTGAAACAGAGAGTTGGGAAATTAGATTGTTTCCTAGTTCTTTCTGACACCATCGAAGGATGATAGCATC	145	TAGGATGTTGAAACAGAGAGTTGGGA	129	TAGTTCTTTCTGACACCATCGAAGGA	16	0	1	1.71318	2.8125	3	1	-7.2	-2.7	3.77007	3.50774	0	1	-
	chr11:88849606-88849675	-	CAGAGGGCCTTCTGAGAAGCCACAGGTACTTGTAGAAAGAGAAGGGATCCTTCTAGAACCTGGAGTGAACAGATGCATGCAAAGGGCTG	13	TCTGAGAAGCCACAGGTACTTGTAGA	8	TAGAACCTGGAGTGAACAGATGCATG	5	0	0	4.125	1.2	5	6	-13.1	-4.3	3.72811	4.00996	0	1	-
	chr11:88844961-88845028	-	CAGAGCCGGTTAAGGACGAGGATGCGTTGGAACCCCAGGTCAAAGGTAGCAGCAATACTTCGGATAGAGACCTGGCTGGAGAGCTGG	29	TAAGGACGAGGATGCGTTGGAACCCC	18	GCAATACTTCGGATAGAGACCTGGCT	11	0	8	1.88889	2.90909	-22	-22	0	-6.8	3.83422	3.92249	0.25	1	-
	chr11:88718148-88718199	-	CGGGGGGAGGAGGCGGGGGAGGAGGGACGGAGATCTGGGGCTCGGAGCCGGCCGCCGCTGCGCTCCGCTTC	34	AGGCGGGGGAGGAGGGACG	23	CTCGGAGCCGGCCGCCGCTGC	11	0	2	3.78261	4.36364	-3	-2	-16	-14.1	3.0919	4.46962	0.00787402	1	-
	chr11:88099816-88099887	-	GGAGAGACGCAGCTCCCAGGGGACCGGGTGGGACCAGAAAAGGCTGAACCGACCGGTGACCACGGCGGGAGCAGGAAACGATTCTCCCCTC	54	AGCTCCCAGGGGACCGGG	49	ACCACGGCGGGAGCAGGAAACGA	5	0	1	6.32653	2.4	7	8	-12.4	-4.8	3.61766	4.44543	0.25	1	-
	chr11:87981482-87981532	-	GGCATTGTATCGTGGGCCGGAATTTTGGCAGCTATGTCACACACGAGACAAAGCACTTCATCTATTTTTA	26	CGTGGGCCGGAATTTTGGCAGCTATG	11	ACGAGACAAAGCACTTCA	15	0	13	4.36364	0.6	23	15	0	-9.9	3.85639	4.03638	0.2	1	-
	chr11:87980044-87980093	-	GTCTGAAGTATAGCAATGACCTCTGGGAGGCAGGAGGTGGAGAAGGCTGACTGGGAGGAGATTCCAGAG	20	TAGCAATGACCTCTGGGAGGCAGGAG	13	GAAGGCTGACTGGGAGGA	7	0	9	6.23077	4.14286	18	10	-1.9	-5.6	3.57312	3.94459	0	1	-
	chr11:87979582-87979653	-	CCTCCCAGACTCTGGCCAGTTGGAAGTGTCTCGTTTTTGTTCATCTCTCATTTCTGGTGCAGTGACTGAGACCCTGCCACATCTATGCTCT	32	TCTGGCCAGTTGGAAGTGTC	12	GACTGAGACCCTGCCACA	20	0	1	6.33333	10.55	-6	-7	-6.6	-3.4	3.72273	4.12835	0	1	-
	chr11:87754814-87754893	-	GGGCCCACAAGGATGCAAGAACAAAGAACGTCAGGATAATGGCCCTGGGGTAGAGCATAGGTACCTAGGAGTCTTTGGGGGAGGGGAGGAAAAAGGCTC	48	GGATGCAAGAACAAAGAACGTCAGG	36	TAGGAGTCTTTGGGGGAGGGGAGG	12	0	0	6.38889	5.08333	16	15	-0.8	-12.8	3.68199	3.53134	0	1	-
	chr11:87753773-87753825	-	ATCTCTAGCCATAGAGTTTCTGGGATCAGGGAGTTTCTTGGAGGGTTCTGGAATTTTCTGTGGTTCCCATCT	15	ATAGAGTTTCTGGGATCAGGGAGTTT	11	TTGGAGGGTTCTGGAATTTTCTGTG	4	0	1	3.18182	3	7	1	-15.1	-9.5	3.56682	3.76991	0	1	-
	chr11:87752183-87752255	-	ACAGCCACCGTGGATGCTGAGATGAGGGCTGCGGGCCTGAAGAAAACACACAGGCCTGCTATGGAGGACTCTCAGTTTCTGGGAGGGGTAGA	20	TGGATGCTGAGATGAGGGCTGCGG	10	TGCTATGGAGGACTCTCAGTTTCTGG	10	0	10	2.2	2.4	1	1	-14.7	-7.5	3.76802	3.95125	1	1	0.177013
	chr11:87752145-87752209	-	CACACAGGCCTGCTATGGAGGACTCTCAGTTTCTGGGAGGGGTAGAGTTGAGGAGGGACTCAGGGTCACTGCAGGGGGATGTAG	15	TGCTATGGAGGACTCTCAGTTTCTGG	10	TGAGGAGGGACTCAGGGTCACTGCAG	5	0	2	2.8	7.2	1	1	-3.6	-8.8	3.51423	3.94033	0.5	1.06667	-
	chr11:87750120-87750190	-	CTGCATCTCATTTGATCGAGCTGACCCAGTAAGACAAATGTCAGTATCCCCATTTCGAATTGAGGAACTGGAATCTCGGCCAGGTTAAGT	20	TTTGATCGAGCTGACCCAGTAAGACA	7	TCGAATTGAGGAACTGGAATCTCGGC	13	0	0	3.57143	3.15385	-6	-9	-10.4	-2	3.91705	4.07127	0.333333	1	0.821976
	chr11:87744916-87744992	-	TTTCTCGTTCCCTCCAGGAGGTAAGTTCCACTCTGACAAGCCACCAAGGCCCCTTCCAAATGGAACTCACTGGAGAATTCGCTAGCGATGGCATCT	22	CCTCCAGGAGGTAAGTTCCACT	8	TGGAACTCACTGGAGAATTCGCTAGC	14	0	0	1	4.57143	2	10	-16.6	-1.6	3.88007	3.82844	0	1	-
	chr11:87591272-87591346	-	TCAGCCAAGAGAGAAAAACTGGGTCTGACTGCCATTAGCTAGCTGCGGCTTCTTAGTCTGTAAAAGGGGTAGAGGGACAAGACTGAAGCGCCTG	18	GAGAAAAACTGGGTCTGACTGCCATT	6	TGTAAAAGGGGTAGAGGGACAAGACT	12	0	0	4.16667	5.5	-6	-6	-10	-3.1	3.78401	4.30599	0	1	-
	chr11:86757523-86757575	-	GGACGGCGTGAGGAGACTGGGCGGAGTTCTGCCTCGGGATCCTTCCGCAGGGCTCAGCCGTTTCCGGAGTCT	20	AGGAGACTGGGCGGAGTT	13	TCCGCAGGGCTCAGCCGTT	7	0	12	1.23077	2.85714	-7	-4	-10.9	-10.5	3.61592	3.82778	0	1	-
	chr11:86757306-86757371	-	CTTCCCCGTCTCCTCCTCTCCCTTGGAGAGCCCGGGCAGGCACTGCCCTGCAGCCCCAGTGACAGGAGGAGACCATACTCCCCGA	9	TCCTCCTCTCCCTTGGAGAGCCCGG	5	CCCAGTGACAGGAGGAGACCA	4	0	3	5.4	0.25	9	5	-15.5	-9	3.5569	4.09458	0	1	-
	chr11:86726325-86726373	-	TTGGCTCTGAGAATGGCTGTGCGGAACAACTTAGCTGGTGCTGAAGAACTCTTTGCCCGGAAATTTAA	68	GAATGGCTGTGCGGAACAACTT	48	TGGTGCTGAAGAACTCTTTGCCC	20	0	18	1.83333	3.1	-7	9	-0.9	-11.5	3.73507	3.72455	0.1875	1.04412	0.821976
	chr11:86719537-86719615	-	AGGTTGCAGATGCCATTCTCGGGAATCAGATGTTCACCCACTATGACCGGGCTCATATCGCCCAGCTGTGTGAGAAGGCGGGCCTGCTGCAGCGTGCA	27	TGCCATTCTCGGGAATCAGAT	12	GTGTGAGAAGGCGGGCCTGCT	15	0	1	5.83333	3.4	4	4	-2.6	-15.3	3.85749	4.31798	0.2	1	0.821976
	chr11:86717973-86718029	-	CATTGTTAACTTTAGTCAGGACCCAGATGTGCACTTTAAATATATTCAGGCGGCTTGCAAGACTGGGCAAATCAAA	680	TTTAGTCAGGACCCAGATGT	634	AGGCGGCTTGCAAGACTGG	46	0	36	2.42271	3.52174	-11	-12	-5	-4.7	3.85785	2.79761	0.566434	1.00294	-
	chr11:86711927-86711983	-	ATAGGTAAATCCAAGTCGACTTCCTGTGGTTATTGGAGGATTGCTGGATGTTGACTGCTCTGAAGATGTCATTAAA	154	CCAAGTCGACTTCCTGTGGT	69	TGCTGGATGTTGACTGCTCTGAAGA	85	0	2	2.13043	5.41176	2	7	-12.8	-0.5	3.80508	4.06569	0.428571	1	-
	chr11:86703983-86704037	-	GAGAAGGCTCCTTGGATAGAAACTGATGTGCATTTCTATTTTTAGGTGGCTAATGTGGAACTGTACTACAAAGC	15	CTTGGATAGAAACTGATGTGCATTTC	5	GGTGGCTAATGTGGAACTGT	10	0	13	0.6	2.5	25	19	0	-9.1	3.76787	3.9438	0.142857	1.2	-
	chr11:86661175-86661234	-	TTGTTTTTCAGTATGTGCAGCGGATAGAGAAGCAGTTTCTTTTGTATGCATACTGGATAGGCCTGGGGATTTTGTCCTC	32	GTATGTGCAGCGGATAGAGAAGCAGT	24	TACTGGATAGGCCTGGGGA	8	0	6	3.08333	3.5	23	16	0	-8.6	3.73264	3.56514	1	1.03125	-
	chr11:86630954-86631034	-	AAGATGGAGAAGGGGCAGGTTCTGGTATTGGATGGCCGAGGCCATCTTCTTGGCCGCCTGGCGGCCATTGTGGCCAAGCAGGTACTTCTGGGCCGTTAGG	101	AGGGGCAGGTTCTGGTATT	56	GTGGCCAAGCAGGTACTTCTG	45	0	10	2.19643	4.08889	0	4	-8	-9	3.78091	4.0186	0.151515	1	-
	chr11:86585231-86585285	-	TATCTGCAGAAGTTAACATGGTGGAGTCCTGCCTTACACTGGGAGGGCTCTAACCAGGAAGGAAGGTCCCCGTT	10	AGTTAACATGGTGGAGTCCTGCCTT	3	TGGGAGGGCTCTAACCAGGAAGGAA	7	0	3	0.333333	4.57143	1	0	-20.6	-1.8	3.87272	3.81271	0.5	1.1	-
mmu-mir-21a MI0000569	chr11:86584081-86584141	-	CCTTGTCGGATAGCTTATCAGACTGATGTTGACTGTTGAATCTCATGGCAACAGCAGTCGATGGGCTGTCTGACATTTTG	29984898	TAGCTTATCAGACTGATGTTGAC	29941641	CAACAGCAGTCGATGGGCTGTC	43236	21	11148	0.0425029	0.334073	2	2	-22.6	-15.1	3.80645	3.25497	0.375848	1	0.000642875
	chr11:86544728-86544776	-	GGGCCTAGGCGCAGACGCATTGAGCTTAAGCAGCCGGTGATGGCGGCAGCAGCCGTGGAGTCTGCGGC	24	GCAGACGCATTGAGCTTA	12	GCCGGTGATGGCGGCAGCAGCCGTGG	12	0	13	3.91667	2	3	12	-4.2	-7	3.63177	3.96883	0	1.08333	-
	chr11:86484137-86484198	-	ACCCGCTGGGCTGCCTGGGCAGAGAGGTTGTGTGACCTGGATTCGGGTTCCAAGCCTGAAGTTGAACAGTGTGCCCTAGTT	40	CTGCCTGGGCAGAGAGGTTGTG	37	AAGCCTGAAGTTGAACAGTG	3	0	2	4.37838	0	1	-2	-11.3	-7.7	3.74557	4.15396	0	1	-
	chr11:86357608-86357660	-	GGGCGGCGGGGAGGGCGGGCGGCCCGGCGGCCTCCTCCCCACCGCCCCCCGCCCTCCCCGGTGTCTGTGTTT	63	GAGGGCGGGCGGCCCGGCGGCC	4	ACCGCCCCCCGCCCTCCCCGGT	59	0	0	1	0	4	6	-26.7	-20.4	3.10503	3.79538	0	1	-
	chr11:85235039-85235100	-	AGAGCTGAGAGCCTGGACGGAACTGGGCTCGCTCTCCTGTTGGGAATGTGAGGCTCTCGGTACGGTCGTGGTCTGCGTTCG	212	GCCTGGACGGAACTGGGC	33	GAGGCTCTCGGTACGGTCGTGG	179	0	11	2.63636	4.8324	-5	-1	-12.7	-12.1	3.62447	4.27717	0.166667	1.00472	-
	chr11:85234771-85234826	-	GAGGAGGCGGAGGAGGAGCGAGGGAAGATGGCGGCCGTGGAGCTCGAGTGGATCCCGGAGACGCTCTACAACACC	68	AGGAGGAGCGAGGGAAGA	7	GTGGATCCCGGAGACGCT	59	2	8	5.14286	3.01695	-2	-6	-7.8	-6.8	3.53688	4.52764	0.0714286	1.04412	-
	chr11:85190940-85191002	-	AGACCAGCAGTTGTAACTCTGTATTTGGTACCACGGTGAGATGCTCTAAAGTGATTGCTGACAGGACCAGAAGGACTAAAAG	48	TTGTAACTCTGTATTTGGTACCACGG	31	TAAAGTGATTGCTGACAGGACCAGAA	17	0	19	3.64516	2.29412	-11	-12	-8.7	-1.5	3.84188	4.53045	0	1.02083	-
	chr11:85190447-85190508	-	TCATTTTAACGGAAATCTCGGACTCCTTCAGTTGCAATGTTTCACTGATTGGGGCTTTGATTTTTCTAAGTTTTTCAAGCT	35	GGAAATCTCGGACTCCTT	27	TGATTGGGGCTTTGATTTTTCTAAGT	8	0	1	4.18518	2.125	-3	4	-12.4	-1.4	3.67595	3.51487	0	1	-
	chr11:85189319-85189396	-	TATAGTCAGATAACTTCCGGGCTCATCTTCCTTAGCTCAGTTCAACTGAACTCGCACTCAGTGATAAAGGAACATGGTCTTAGAAGCCTTGACTACA	55	TAACTTCCGGGCTCATCTTCCTTAGC	3	TGATAAAGGAACATGGTCTTAGAAGC	52	0	4	0	1.09615	-2	-2	-15.4	-10	3.88068	4.17026	0	1.01818	-
	chr11:85188770-85188841	-	CACCCTCCCCTGGATTCTCGTGTTCCTAAAGTCTGGTGCTATTCCATTTGGGGGCATGAGGAGCCTGTGCATGCATGTGACCCAGGGAGTC	26	TGGATTCTCGTGTTCCTAAAGTCTGG	16	TGAGGAGCCTGTGCATGCATGTGAC	10	0	1	0.3125	3.4	16	15	-4.4	-4.2	3.80058	3.60279	0	1	-
	chr11:85188513-85188562	-	CCCTTTGTCCTAGACCATGGGAATGTCTTGTGAGCATTCAGTACAGGGAACTGCACGTGCTGGCACAAG	16	TAGACCATGGGAATGTCTTGTGAGCA	9	AGTACAGGGAACTGCACGTG	7	0	12	0	4.14286	-18	-24	0	-4.8	3.8821	4.13848	0	1.0625	-
	chr11:84855757-84855815	-	TGTTTGAGACTGGTCTGGCCCGAGTACTCAGTGTTCCTCAGTCACTGAGGACACTGATCAGACACTGGTTTTAACAGC	31	TGGTCTGGCCCGAGTACTCAGT	3	TGAGGACACTGATCAGACACTGG	28	0	1	0	0	-7	1	-10.4	-11.4	3.74689	3.30395	0.222222	1	0.821976
	chr11:84513429-84513488	-	GCCTTGAGTTGCCAAGTAGAGTCTGGGCCGTAGCGCCACTGCTGCGAGTGTCGGGCCGGGGGGCTCGGGCTGCAGTGCA	82	GCCAAGTAGAGTCTGGGCCG	64	GTGTCGGGCCGGGGGGCTCGGG	18	0	4	1.90625	3.72222	2	8	-6.8	-16.6	3.61213	3.81981	0	1	-
	chr11:84179375-84179431	-	ACCTCCCGGCAGAGAGCGGAGTGGAAGCTATGGTTCCGCTCGAAACTCCCCTCAAGGACCTGCTGGCGAGTAGCGC	20	AGAGAGCGGAGTGGAAGC	15	CCCTCAAGGACCTGCTGG	5	0	0	2.2	5.2	5	5	0	-18.4	3.78293	3.82159	0	1	-
NM#008	chr11:84085603-84085664	-	TGCGTGCCAGCAGTGGCTCCGCCGGCAGGCTGACATGTGCGCAGTTAGTCAGGGCCGAAGGAAGCACTCCTCTGGCATACT	17	CAGTGGCTCCGCCGGCAGG	5	AGGGCCGAAGGAAGCACTCCT	12	0	0	0	0.75	0	2	-14.3	-12.9	3.76979	3.99789	0.333333	1	0.00720876
	chr11:83648343-83648411	-	CGATGGAGAAACCACAGAGGAAGTCAGACTCTCCCATTGGATATTTAAGTTTTTTGACCCTTACCTCTCTCTGTGTAGTTTCCTGACT	12	ACCACAGAGGAAGTCAGACT	8	GACCCTTACCTCTCTCTGTGTAG	4	0	0	0.75	0.5	-1	1	-13	-7.7	3.7596	4.26229	0.5	1.25	0.49174
	chr11:83298764-83298830	-	GGTCAGCAAGCAAGGACGGGCGCTTCTCAGGCAGCCGCCGGAGCCGGGCCTCGCAGCTCCCGGACTGCGGTTCGAGCGACACGTTT	19	CAAGGACGGGCGCTTCTCAGG	13	CCCGGACTGCGGTTCGAG	6	0	1	6.15385	6.33333	11	9	-10.1	-6.5	3.58558	4.44549	0	1	-
	chr11:83027893-83027945	-	CTGAGGTGCACCGGAGGCGAGGTCGGCGCCACATCCGCCTTGGCCCCGAAGATCGGTCCTCTGGGTCTGTCT	70	CCGGAGGCGAGGTCGGCGCC	13	CCCGAAGATCGGTCCTCT	57	0	10	3.15385	2.40351	3	-2	-13.9	-4.4	3.69291	4.34311	0.1	1.14286	0.49174
mmu-mir-7679 MI0025024	chr11:82985002-82985065	-	GAACTGTAGCAGGCTGGCACCAGGATCCCTGATTTGAGATTCTTACTGTCAGGATCCCAGGGTACCAACCAGCTTAGTACCAA	246	AGGCTGGCACCAGGATCCCT	237	AGGATCCCAGGGTACCAACCAGC	9	0	1	0.0295359	0.444444	1	2	-18.7	-12.1	3.84996	4.00475	0.815166	1	0.00060397
	chr11:82890549-82890598	-	CTAGAGTCTTGCGAGTTGGGAAGGGTTAGTGTCCCTCACCTCGACTTGCATCCTCTTCCCGCCCCTTCG	15	GCGAGTTGGGAAGGGTTAG	10	TCGACTTGCATCCTCTTCC	5	0	2	2.3	1.6	10	10	-10.4	-6.5	3.76374	3.64635	0	1	-
	chr11:82871124-82871174	-	TGGGTTAGTGGGGGTGGACTTCCTGGGGCCGCCCGTGAGGATGTGGTTCGGGCACCCGGGCGCCCCTCAG	44	GGGGTGGACTTCCTGGGGCCGCC	24	GTGGTTCGGGCACCCGGG	20	0	10	0.625	7.75	-2	-11	-17.6	-11.9	3.5189	3.6254	0	1.02273	-
NM#009	chr11:81941166-81941225	-	ACATGCAGGAGATGACCCTGGGCAGTACAGTGGTGTCCAGAGAGGCTGTGCTTGTCCTGGGTTCACCTTCTGATGCCAG	71	GATGACCCTGGGCAGTACAGT	63	TGTGCTTGTCCTGGGTTCACCTT	8	0	1	0.031746	0	2	2	-20.5	-11.9	3.6616	3.90633	0.444444	1	0.00119287
	chr11:80779891-80779959	-	CGCAGCCACCGCGGGAGGAGCGGAAGCCGCCGGCCTCGCCCGTTCAGAGCCGCGCCGGCTGGAGCTCTGAGGAGTGGCGGCCGTCTCT	90	GCGGGAGGAGCGGAAGCCG	22	CGGCTGGAGCTCTGAGGAGTGGC	68	0	2	2.90909	0.426471	0	3	-17.2	-15.7	3.42326	4.25402	0	1.02222	-
	chr11:80383133-80383185	-	AGTGGTGGTGGCGCTCCCGGGCTGAGGACGCTGATCCTTTAGAGCTTGGGTCATCCAGTACGTCGGCTATCC	91	GCGCTCCCGGGCTGAGGA	68	GAGCTTGGGTCATCCAGTACG	23	0	14	1.85294	6.30435	4	7	-12.2	-10.8	3.79522	3.80848	0.1	1.02198	-
	chr11:80377972-80378027	-	CCCGGCCGCGGGGGAACTGTTTGACGGGGACACAGGGCCCCGAGGAGGTTGCCGCGATGCTCCCGTCTTTGCAGG	18	GGGGAACTGTTTGACGGG	10	GGAGGTTGCCGCGATGCTCCCG	8	0	5	1.3	5	-18	-14	-4.9	-5.7	3.62458	4.37467	0.142857	1	-
	chr11:80362654-80362711	-	TCTCTCTGACTAAAAAGCTCTTGTGGCAATTTACACAATAGGTATTTATTTGCCAGGAGCCTGTATTTTTTTCTTCC	4	TAAAAAGCTCTTGTGGCAATTT	2	TTTGCCAGGAGCCTGTATT	2	0	1	0	0	2	1	-13.5	-0.9	3.72068	3.0325	0	1	-
	chr11:80362081-80362131	-	TGTTCTCACTGCCTTTGGGATGCTCAGAGGAGCATGAGTCTGTGAAACGGAGGCATTCTTAACTGCTTGT	10	GCCTTTGGGATGCTCAGAGG	4	TGAGTCTGTGAAACGGAGGCATTCTT	6	0	3	2.25	2.16667	10	20	-0.8	-8.9	3.78603	4.08968	0	1	-
	chr11:79993918-79993995	-	CACTCACACGCAGCCAGAGTGGGTACGAACGCATTTCAGACCCATGACAATTTCCTCGGCTTTACAACACTCATCTCCGGACAGGCTGTGTCTCGTC	10	CAGCCAGAGTGGGTACGAACGCA	2	AACACTCATCTCCGGACAGGCT	8	0	0	0	2.625	0	-1	-4.2	-5.9	3.85098	3.49837	0	1	-
	chr11:79962354-79962415	-	GAAGCGGAAAAGGCGGGACTTACGAAGCACGTTCAGTCAATCACTAAGAGTGAGGCTGAAAGGTGGCTGTTCTCTACGCTT	69	AGGCGGGACTTACGAAGCA	17	AGGCTGAAAGGTGGCTGTT	52	0	5	1.88235	2.01923	-11	-1	-3.6	-6.9	3.79459	4.35518	0	1	-
	chr11:79704425-79704473	-	GGACAGTGCTGCGGGCGGGCGGGCGGAAGCCCTGAGGACACGGGAAAGCTTTGGCGGCCGCGGAGCCA	216	GCGGGCGGGCGGGCGGAA	102	CGGGAAAGCTTTGGCGGC	114	0	94	1.46078	8.5614	-3	-3	-1	-8.1	3.38705	4.16764	0.0666667	1.00463	-
	chr11:79242073-79242126	-	TAAATACACCATGATTAGGAAGCTGGAAGGTCATCACCATGATGTTGTAGCTTGTGACTTTTCTCCTGATGGA	15	ATGATTAGGAAGCTGGAAGGTC	11	TGATGTTGTAGCTTGTGACTTTTC	4	0	1	2.36364	2.25	-1	1	-9.5	-0.7	3.81831	3.86127	1	1	-
	chr11:79146425-79146472	-	CCGTCGGGTAGTGGAGGCTTTCGCTTTGCCGCCGCGTCTGGGCGGGAGGAGGAGCGGACTGGGCAGC	210	GTGGAGGCTTTCGCTTTGC	8	TCTGGGCGGGAGGAGGAGCGG	202	0	50	1.25	2.15842	-12	-10	-7.5	-9.9	3.47978	4.22112	0.409091	1.08095	-
	chr11:79033383-79033441	-	GCGCCCCAGGTGGCAGAGGCTGAGTTGAGCTTGCAGCCTTGCTCATCTCCGCATCTCTGGCCTTGCAGGAGCACCCTC	34	TGGCAGAGGCTGAGTTGAGCT	6	TCTCCGCATCTCTGGCCTTGCAG	28	0	0	2.16667	1.57143	6	6	-11.4	-8.2	3.56586	4.15063	0.833333	1	0.49174
	chr11:78585317-78585383	-	ATGGAAAAGTTAAAGTCTGGGATGAGATTCAGTGAAGTGGCCACACAATATAGTGAAGATAAAGCCAGACAAGGGGTGACTTGGGT	12	TAAAGTCTGGGATGAGATTCAGTGA	9	TAGTGAAGATAAAGCCAGACAAGGGG	3	0	0	3.22222	0.666667	1	2	-12.1	-2.4	3.68283	4.37369	1	1.41667	0.49174
	chr11:78550647-78550703	-	ACCACGTAGCAGGCTTCTATCACCGGCTTGCCAGTCGTAGCCCAACGGACAGGAGGGAACATGGGGGCCCTGGCAG	58	AGGCTTCTATCACCGGCT	7	ACAGGAGGGAACATGGGG	51	0	4	1.14286	3.80392	-4	-4	-1.6	-9.3	3.79825	4.28854	0.125	1.01724	0.821976
	chr11:78536125-78536192	-	GAGTCGGCGGGCGCAGGATGTGAGCTCACAGCCGAGATTGCAGGCAGCCGCAGGCCAGAGGTGGCACCGAGTCCGCTTGCTACTTGA	56	GCGCAGGATGTGAGCTCACAGCCG	49	AGAGGTGGCACCGAGTCCGCT	7	0	86	4.97959	6.57143	6	5	-10	-18.1	3.66818	4.43585	0	1.01786	-
	chr11:78536096-78536146	-	GCCGCAGGCCAGAGGTGGCACCGAGTCCGCTTGCTACTTGACTGAGACTCGGAGAGGCGTCCCCGCGGAC	87	AGAGGTGGCACCGAGTCCGCT	5	TACTTGACTGAGACTCGGAGAGGCGT	82	0	15	4	3.29268	-6	-2	-15.6	-11.3	3.64551	4.41616	0	1	-
	chr11:78525172-78525221	-	TGCTGCTCCTGCTAGCTGGGAGCCTGCTCTAGTATGTACAGGTGACAGCCCTGCTTGGGAGGTTGGGGA	74	GCTAGCTGGGAGCCTGCT	6	ACAGGTGACAGCCCTGCTTGGG	68	0	0	0.833333	0	1	5	-14.5	-8.1	3.52161	4.16917	0.125	1	0.0774566
	chr11:78524158-78524205	-	CCTGTGGGGAAAGGGTAGGGTCACATCACTGACTCAGACTTAACAGGATTCTTTGGTGTGAGCCTCA	7	AAGGGTAGGGTCACATCACT	4	ACTCAGACTTAACAGGATTCTTTGGT	3	0	5	2.5	1.66667	-20	-14	0	-4.7	3.74346	4.12728	0	1	-
	chr11:78261446-78261503	-	GCAGCCTGCGCGGCACGCCGCGGAGCTCCGGGTTCGCGCTGAGGGCGGGGGATCGGAGTCCGCACGAGCTCGCCGGG	12	CGGCACGCCGCGGAGCTC	4	GGGGGATCGGAGTCCGCACGA	7	1	1	4.5	6.14286	-9	-4	-12.3	-7	3.35444	4.13183	0	1.08333	-
	chr11:78226097-78226150	-	CCAGCAGGAGGGGTGACCCGGATGAGACACCCTCATCCTGCAGCTCCACTGTTGTCCCCACAGCCAGTTCCCT	10	GGGTGACCCGGATGAGACACC	5	AGCTCCACTGTTGTCCCCACAG	5	0	1	6.4	0.6	16	17	-1.5	-12.9	3.58736	3.81654	0.933333	1.2	-
	chr11:78213285-78213338	-	AAGGACACCTACTATGACTTTGATGCGGAAGCTGCAGACCACAAGCAGGAAGAGGATATGAAACGAAAGCAGC	18	ACTATGACTTTGATGCGGAAGCTGC	10	GCAGGAAGAGGATATGAAA	8	0	16	6.6	2.125	23	17	0	-9.4	3.63126	4.2171	0.6	1.88889	-
	chr11:78188247-78188316	-	GGGATCTCCTAACGGGGGTGTCAAGATCTGAACGAGGTGTCCACTAAGGACCAGACGTCCCAGATCTGTTGACTTCTCCCGTCGAGCCT	4	AACGGGGGTGTCAAGATCTGA	2	TCCCAGATCTGTTGACTTCTCC	2	0	0	0	0	-2	-4	-16.7	-6	3.81859	4.04525	0	1	-
	chr11:78183058-78183122	-	GTGGTATCGTGCATATGATGGAAAAAATCTGAAGTCTCCTGAGACCTGTGATGTCTTCAAAGGAACCACTGATGCACATGCTGG	3157	GCATATGATGGAAAAAATCTGAAG	2083	CTTCAAAGGAACCACTGATG	981	93	2	0.598656	3.33843	2	-1	-1.6	-6.2	3.73431	4.13137	0.107692	1	0.821976
	chr11:78181274-78181324	-	AAAAGAATGACACCAACAAAGGAACCACTGATGCTGAGGAGGGATATGGGAAGGGTGTGGGAAGGGCAGG	4191	CACCAACAAAGGAACCACTGATG	3254	AGGGATATGGGAAGGGTGTGG	937	0	6	1.25476	0.811099	6	3	-5.2	-3.2	3.37843	3.41564	0.0682819	1.00143	0.49174
	chr11:78149378-78149439	-	GGTTGTTAAACATGAGCCTGCGGAAGCAACCCCCTAGCGACTTCTTAAAGCAGATCATCGGACGGCCAGTTGTGGTGAAAT	57	CATGAGCCTGCGGAAGCA	9	TAAAGCAGATCATCGGACGGCCAGTT	48	0	1	4.88889	4.10417	3	12	-7.2	-9.5	3.95321	3.67613	0.333333	1	-
	chr11:77687181-77687253	-	TTCCAACATGGCGGACAGGAAGCGGCCCCGCGAGGAGGAGAGAACATTCCAGCCTCGCCGGCTCCGAGGCGAGCGGGCCAGGGGCGCCGGCC	29	GCGGACAGGAAGCGGCCC	25	GCTCCGAGGCGAGCGGGCCAGG	4	0	2	12.32	2	-20	-16	0	-2.9	3.44973	4.22727	0	1	-
	chr11:77607777-77607851	-	GGGGGGGGGGAGAGAACCTGGGCAGCGGCCGAGCTCTGTGGCTTCAGGGCTTGGAAGGAGAGAGGGAGGGTGGCGAAGAGAGTGAGCCGGTGCC	85	AGAGAACCTGGGCAGCGGCCGAG	31	AGGGTGGCGAAGAGAGTG	54	0	1	5.48387	14.7778	-14	-19	0	-6.7	3.3134	4.28992	0.181818	1.05882	-
mmu-mir-423 MI0004637	chr11:77078085-77078144	-	GAAGTTAGGCTGAGGGGCAGAGAGCGAGACTTTTCTATTTTCCAAAAGCTCGGTCTGAGGCCCCTCAGTCTTGCTTCCT	1730548	TGAGGGGCAGAGAGCGAGACTTT	1582202	AGCTCGGTCTGAGGCCCCTCAGT	148346	0	19	0.0176305	0.171842	2	2	-27.2	-15.6	3.74085	3.67662	0.533504	1	0.00239863
	chr11:76727466-76727536	-	TGCTTCTTCCTGGTACTCGGATCAGAAATGGGGACAGGTGAGGAAGAGCCACTCTAGAGGACACTTTTGTACTGGGACCCAGATAGCTGA	65	TGGTACTCGGATCAGAAATGGGGACA	49	TAGAGGACACTTTTGTACTGGGACCC	16	0	6	5.55102	3.5	-19	-19	-5.1	-4.7	3.80738	4.46397	0.166667	1.03077	-
	chr11:76461347-76461394	-	TGGTGAAGGACGGCTTCCTGGTGGAAATGTCTGAGAGCTCCCGGAAGCTGCGGCATGTCTTTCTCTT	9	CGGCTTCCTGGTGGAAAT	4	TGAGAGCTCCCGGAAGCTGCGGCATG	5	0	3	4.5	3.8	-2	7	-16.7	-2.5	3.71424	4.19472	0	1	-
	chr11:76020631-76020679	-	ACAACCTTGCCACTGTGGTGATGGGAGACATTTCTTTCATACCACTGAATATTCGGGAGTGACTATTG	5	CACTGTGGTGATGGGAGACA	3	CTTTCATACCACTGAATATTCGGGA	2	0	14	0.666667	0	3	9	-12	-3	3.79488	4.07923	1	1	0.821976
	chr11:75732690-75732737	-	GAGGCGGGAACTGCGACTGCGACGGAGAACGGCCCCTGGAGCGGCTGGAGGCGAGGTCGGCCTAGAC	34	CTGCGACTGCGACGGAGAAC	20	AGCGGCTGGAGGCGAGGT	14	0	6	4.25	2.85714	9	7	-6.2	-4.5	3.3777	4.52429	0	1.05882	-
	chr11:75651889-75651939	-	ACCAGTTTCTCCGGAACCCAGAGCTGGGAGGGCCTGCGGGAGTGGCCGGGAGAGAGCACGGAGTGCCTGG	78	CCGGAACCCAGAGCTGGGAGGGC	66	TGGCCGGGAGAGAGCACG	12	0	5	0.818182	2.41667	-2	10	-13.4	-9.3	3.54933	4.05251	0	1	-
	chr11:75630694-75630742	-	AGTTGCTGCGGCTCGAGGACTCGGGCTGCTTCGTGATCGTCCCGCAGCGTACGGTCTTCGCTGTCGCC	102	GCTCGAGGACTCGGGCTGC	21	CCCGCAGCGTACGGTCTT	81	0	22	6.14286	3.23457	-3	-5	-13.1	-13.1	3.60118	4.27486	0	1	-
	chr11:75452503-75452566	-	GGACAACTTATAAATGGTGCGGGCAGGCTTGTCGTAGAGGCCACTCCATGTGAGACTGGCTGGACTAGAGATAGGCCTGGGAC	11	TAAATGGTGCGGGCAGGCT	5	TGTGAGACTGGCTGGACTAGAGATA	6	0	5	0.4	0	-4	2	-14.4	-7.6	3.82712	4.21564	0	1	-
	chr11:75432385-75432437	-	CCCCGCATGGAGGAAGACTACCCCCAGTTCAGCTCCCCCAAGTGAGGAGGGGCCCTGGGCAGCAGCATCCTG	15	AGGAAGACTACCCCCAGTTCAGCTCC	4	CCAAGTGAGGAGGGGCCCTGGGCAG	11	0	5	4.75	2.81818	-11	-9	-14.4	-6.1	3.59541	4.32523	0	1	-
	chr11:75432304-75432355	-	TGGATCAGCCTCTCAGCTCCTGTGACTCTTTCTAACCAGCTTTGTGGGATAGGGTGGGACCGGAAGGACCA	34	TCTCAGCTCCTGTGACTCTTT	9	TTGTGGGATAGGGTGGGACC	25	0	10	4.55556	4.04	6	6	-6	-9.6	3.81803	4.51218	0	1.02941	-
	chr11:75432085-75432132	-	GCAAGTCCCTAACTTAGGGTCCCTCCACATTTGTAAGCAGAGGCTGGAGAGGCCATCTTTAGACATA	18	AACTTAGGGTCCCTCCACATTT	5	CAGAGGCTGGAGAGGCCATC	13	0	9	2.6	4	-1	-4	-12.9	-4.5	3.82504	4.03434	0	1	-
	chr11:75432006-75432063	-	CCAGACACCCTGGGTGGGAAAAGGAGAGACAAGTGTTGGTCTCCCAAGCTTAGACTGGCCTTGGTGTTATACTTCAT	55	TGGGTGGGAAAAGGAGAGAC	42	GCTTAGACTGGCCTTGGTGT	10	3	14	5.33333	8.8	5	5	-5.8	-11.1	3.8099	3.9784	0	1	-
	chr11:75431977-75432023	-	CTCCCAAGCTTAGACTGGCCTTGGTGTTATACTTCATGGTTGGAGGCTGACCTACCCTACAAGAGT	21	TAGACTGGCCTTGGTGTTATACTTC	6	GGTTGGAGGCTGACCTACC	15	0	24	3	2.93333	-4	-10	-4.5	-1.8	3.7981	3.88025	1	1	0.821976
	chr11:75431808-75431862	-	CTCCTTCTTCTCTCTCTTGTCCTCCCCTGCCAGGAATCTTGGGGACTGAGGCAAGGAAGGGACCCTTTAGCTCC	43	TCTCTCTTGTCCTCCCCTGCC	3	TGGGGACTGAGGCAAGGAAGGGACC	40	0	18	5	3.275	-1	4	-19.3	-5.9	3.53101	4.08832	0	1	-
	chr11:75422544-75422604	-	AGAAAAGAGTAGCTGTAATCTGAAGCCTGCTGGACGCTGGTTGAGAGGCAGCTACTCCCCTCACTGCTTCCTGGAGCCCC	65	AGCTGTAATCTGAAGCCTGCTGG	60	CAGCTACTCCCCTCACTGCTTC	5	0	0	0.233333	8.2	18	17	-5.1	-10.7	3.72012	4.2576	0	1	-
	chr11:75415026-75415098	-	CAGCTTTGTTGCCCCTCTGGAGAAGTCCTATGGGACCAGGCCCCGGATCCTCACGGGCAACCCTCGAGTAGACCTTCAGGAGATTAACAACT	24	GCCCCTCTGGAGAAGTCCTA	13	CGAGTAGACCTTCAGGAG	11	0	4	4.61538	4.63636	-1	-3	-6.9	-3.6	3.86848	4.18179	1	1.04167	-
	chr11:75410145-75410199	-	CCTCTTTGTTCTGAGGGACACGGACACGGGGGCCCTCCTCTTCATAGGCAGAATCCTGGACCCCAGTAGTACTT	53	CTGAGGGACACGGACACGGGGGCCCT	40	AGGCAGAATCCTGGACCCC	13	0	9	1.1	4.30769	-4	-18	-9.9	-3.6	3.80281	3.86097	0.111111	1.03774	-
	chr11:75410049-75410111	-	CTACAGAACCCCCAGAGGGAAGCTGATTATACATTCCAGGAAGGCGGCCGGTAGCTTCAGTGTAGCCTCTGCAATAAAAGAG	42	CCCAGAGGGAAGCTGATTATAC	18	GGTAGCTTCAGTGTAGCCTCTGC	24	0	2	4.16667	10.0833	-1	-1	-16.6	-1.4	3.86714	3.642	0.75	1	-
	chr11:75348237-75348304	-	CGGCAGAGAAGCTCAGGCGGTGCAAGAGCGCGAGCGCGGGAGTTAGCGGTGCAGCCATGGTGGGACACCTGAGCGAGGGGGCCATCG	20	GCTCAGGCGGTGCAAGAG	5	GCCATGGTGGGACACCTGAGCGAG	14	1	5	6.6	4.07143	10	3	-13.2	-8.2	3.5684	4.28716	0	1	-
	chr11:75190420-75190476	-	TTTGTTTCCCACGTGGGCTCTTGGGTGATGGCGGCGCTGGTTGTGTCCGAGACTGCGGAGCCAGGAAGCCGAGTCG	104	ACGTGGGCTCTTGGGTGATG	83	GAGACTGCGGAGCCAGGA	21	0	7	0.975904	3.95238	-13	-15	0	-1.4	3.69213	4.29455	0	1	-
	chr11:74897912-74897978	-	CGCAGCGCCCTGAGTGTCCGCAGAGACGTCGTGGTGCCTTTTCCCACGCTGCAGTCCTCTGCTGAGAGATGGAGGATGCCGGCAGG	22	TGAGTGTCCGCAGAGACGTCGTGGT	7	CTGCTGAGAGATGGAGGA	15	0	4	3.85714	2.86667	12	3	-6.4	-12.4	3.67371	4.20244	0	1.04545	-
mmu-mir-6926 MI0022773	chr11:74868125-74868189	-	CTGTGTCGGGTCAGTGGGGTGAGGGATGGTGATGAAAGAGCCCCAGCTAAATTCACCATCCCTGTCTCCATAGTGGGACCCTGT	114	TCAGTGGGGTGAGGGATGGTGA	32	TCACCATCCCTGTCTCCATAGT	82	0	0	0.8125	0.0853659	0	0	-28.1	-4.5	3.73823	3.80547	0.617647	1	0.00368034
	chr11:74838157-74838217	-	GAGAGGAGATACCGCCAGTGGGGATCCCTTCCCAGCATTCGCGGAATGGAAATAGTTAAGGCTCGGTAGCCTCGCGCTGT	56	ACCGCCAGTGGGGATCCCT	39	AATGGAAATAGTTAAGGCTCGGTAGC	17	0	2	0	3	-2	3	-4.8	-8.7	3.87406	3.94365	0	1	-
	chr11:74723590-74723642	-	AAAAGTATTCTTGGGTGGGAAGGGCGTGGATAGCAGGTCGCTCTCTGATCTTGGGGAAAGGGCTCAGCCCTC	31	TTGGGTGGGAAGGGCGTGG	27	CTCTGATCTTGGGGAAAGGG	4	0	1	2.25926	4	7	8	-6	-6.7	3.68274	4.13817	0.8	1.03226	-
	chr11:74686010-74686063	-	ACTTGACAGGTGTGGGATTATGAGACTGGAGATTTTGAGCGAACTCTCAAGGGCCATACAGACTCTGTACAGG	62	TGTGGGATTATGAGACTGGA	54	AACTCTCAAGGGCCATACAGAC	8	0	7	3.66667	5.875	-5	1	-6	-10.5	3.77924	4.20057	0.6	1	-
	chr11:74677655-74677730	-	TTCCATAAGACGGCACCCTATGTGGTTACTGGCAGTGTAGATCAAACAGTAAAGGTGTGGGAGTGCCGTTGATTGAGTCACATTTGGTTCTTCCT	34	CGGCACCCTATGTGGTTACTGG	26	GCCGTTGATTGAGTCACATTT	8	0	0	11.6154	9.625	18	17	-5	-5.4	3.89236	4.23779	0.142857	1	-
	chr11:74675120-74675168	-	CTTGCCTGGGATAAGGACAATGATAAAGTTACTGGTTTGGGTTGTAAGTAGAGGACTTTATGAATTGG	78	ATAAGGACAATGATAAAGTTACT	7	GTTTGGGTTGTAAGTAGAGGACTT	71	0	12	6	1.78873	-15	-15	-2.5	-3.1	3.58679	4.1907	0.428571	1	-
	chr11:74386063-74386116	-	AAAGTACAGAAGGGTGGAACAGCCTTTGGGGCTGGTATAGTAACTGTTTCTGCTGCCTTTGTCATCTGAGCAC	10	AGGGTGGAACAGCCTTTGGGGCTGGT	5	TAGTAACTGTTTCTGCTGCCTTTGTC	5	0	1	0.8	1.6	4	4	-5.8	-3.7	3.80102	4.47015	0	1	-
	chr11:73130521-73130586	-	GGAATTACAGATAGTTGTGAACTGACATGGAGCAGCTGGGATTCAAACCTAGGTCCTCTGGAGAGCAGCTGGTGCTCTTAACTGC	24	ATAGTTGTGAACTGACATGGAGCAG	20	TAGGTCCTCTGGAGAGCAGCTGGTGC	4	0	1	1.35	1.5	-3	-2	-3.1	-3	3.8084	4.04709	0	1.04167	-
	chr11:72795748-72795802	-	GGCTTAAGAGGTGGCTACCTCCGAAGCGTGTCTGGTGTGTTGCTGTATAGATGCTGAGGATATGCGGGCTTGGT	49	GTGGCTACCTCCGAAGCG	9	ATAGATGCTGAGGATATG	40	0	14	8	3.6	-16	-16	0	-7	3.67345	3.84379	0	1.02041	-
	chr11:72789109-72789177	-	GAGACTATTCTGAAGCCGGTCTTGTGGATGATATAAATGGCTTGTCCTCCTCTGAGATACTGACGCTGCACAACTGGCTTTCATTCTA	56	TGAAGCCGGTCTTGTGGATGATATA	7	TGAGATACTGACGCTGCACAACTGGC	49	0	11	4.71429	0.44898	-5	-4	-12.8	-1.7	3.8349	3.93964	0.25	1.01786	0.821976
	chr11:72607027-72607098	-	CCCAGCTGCGGAAGCGTCGGCTGGTAGACGCCCCGCGGACGCCATGACAAAGAGGTCGCGGAGGGTCAGGACGCTGCCTCCCGGTATAAGC	27	GAAGCGTCGGCTGGTAGACGC	10	GAGGGTCAGGACGCTGCCTCC	17	0	1	10.9	8.94118	-2	-2	-2.2	-7.3	3.73772	3.99861	0	1	-
	chr11:72390406-72390468	-	CAGGTATTTATAGAAAAGGATTGCATCTGTACCATTGACCTGTTTGTACACATGTGACCTGTTTGTAAGATGTGGTGGCACT	20	TAGAAAAGGATTGCATCTGTACCATT	16	TACACATGTGACCTGTTTGTAAGATG	4	0	1	1.1875	4.25	5	7	-11.2	-7.7	3.7214	4.07924	0	1	-
	chr11:72215008-72215074	-	CCCGCGACCGGAAGTAGGAGCCGTGGCTTCCGGATTCTCACCAATCGAAGTCGCGGTTCGGTCGGGGCTGGTGGTGTTCGCCTCAC	24	GAAGTAGGAGCCGTGGCT	5	GTTCGGTCGGGGCTGGTGGTG	19	0	0	4.2	5.15789	7	10	-1.4	-8.9	3.77795	3.45314	0	1.25	-
	chr11:72214978-72215029	-	CGAAGTCGCGGTTCGGTCGGGGCTGGTGGTGTTCGCCTCACTCTGATTGTTATGGCCGCGGCCGTCGCTAT	77	GTTCGGTCGGGGCTGGTGGTG	23	CACTCTGATTGTTATGGCCGCGG	54	0	7	3.69565	0.740741	6	5	-10.3	-16.6	3.64813	3.38598	0	1	-
	chr11:72206394-72206452	-	TCTCCAAGCTGTGAGAGAAAAGGTCGTCCAGGAACACTTGGCCATGAGAGCATCCTGGAACTGTGGTTGAAGGTGCAG	43	GTGAGAGAAAAGGTCGTC	3	TGAGAGCATCCTGGAACTGTGGTT	40	0	13	0.333333	1.775	2	8	0	-3.8	3.73154	4.17544	0.5	1.04651	-
	chr11:71019197-71019248	-	GGGGGCAGGCGCGGTGGGAAAGATGGCGTACCAGAGCCTCCGGCTGGAGTACCTGCAGATCCCGCCGGTCA	26	GCGGTGGGAAAGATGGCG	9	CTGGAGTACCTGCAGATC	17	0	2	0.888889	4.82353	-7	-7	0	-9.9	3.68914	4.16331	0.0769231	1	-
	chr11:70986949-70987019	-	TCCAAGAGCTTAAAAGAATTGCTGAAGCTTCTCAGACTCACCCGTGCAGAATGATCCTACGTAGAGCATGAGAAGCTGAGCTTGTGCCTC	32	TAAAAGAATTGCTGAAGCTTCTCAGA	16	TCCTACGTAGAGCATGAGAAGCTGAG	16	0	0	1.125	3.875	-12	2	-13.5	-12.4	3.74769	4.07025	0	1	-
	chr11:70978430-70978483	-	CAGGCCACTGGTGACTCTGAGTGGAGGGATACAAACTATACACTCAACACAGATTCCCTGGACTGGGTGAGTG	18	GTGACTCTGAGTGGAGGGAT	16	ATACACTCAACACAGATTCCCTGGAC	2	0	4	3.4375	0	0	6	-11	-10.6	3.68565	4.2033	0.25	1.05556	0.821976
	chr11:70687884-70687934	-	GGGGGGGTCGGTTTGGGGTAGAATGGCCGCTGCCGCCGTCACCCGCGGGACCCCGGGAGGTAAGAGCCAG	20	GTTTGGGGTAGAATGGCC	18	CCCGCGGGACCCCGGGAGG	2	0	5	1.77778	0	10	10	-5.5	-8.9	3.56266	3.94452	0.2	1.05	0.821976
	chr11:70669207-70669282	-	TCATTCCCAAGATGGCGGACCTACTGGGCTCCATCCTGAGCTCCATGGAGAAACCACCCAGCCTCGGTGACCAGGAGAGTCGGCGCAAGGCCCGA	99	GATGGCGGACCTACTGGGCT	77	CTCGGTGACCAGGAGAGTCGGCG	22	0	2	1.45455	0.454545	-19	-16	-0.9	-1.8	3.78006	4.29303	0	1	-
	chr11:70663991-70664044	-	CTGCTGCTATCAGGACCCATTCTGGAGCCCCATTTCTAACCTATGAGGCCCTGCCAGCTGTCACTCAGGCTGG	30	CAGGACCCATTCTGGAGCCCC	5	AACCTATGAGGCCCTGCCAGCTGTCA	25	0	12	4	0	8	10	-8.8	-5.5	3.69201	4.00743	0	1	-
	chr11:70654566-70654613	-	TGCGAGGGCTGCTGCACAGCTAACAGAGCCGCGTTCCGGACGGCAGCGCGTGCCCCGAGCTCTCTGC	185	GCTGCACAGCTAACAGAGCCG	42	CCGGACGGCAGCGCGTGCCCCG	143	0	12	5.16667	2.12587	-13	-13	-1.2	-18	3.59206	3.72137	0.842105	1.01081	-
	chr11:70654409-70654480	-	CAGCAGCGCCATGGCCGGGTGGAACGCCTACATCGACAGCCTTATGGCGGACGGGACCTGTCAGGACGCGGCCATCGTAGGCTACAAGGAC	152	ATGGCCGGGTGGAACGCCTAC	18	GTCAGGACGCGGCCATCGTAGG	133	1	16	5.11111	9.7594	5	6	-14.4	-6.5	3.79399	4.1098	0.404762	1.00658	-
	chr11:70654359-70654431	-	GACGGGACCTGTCAGGACGCGGCCATCGTAGGCTACAAGGACTCGCCCTCCGTCTGGGCCGCCGTCCCCGGGAAGACCTTCGTTAGCATTAC	93	GTCAGGACGCGGCCATCGTAGG	81	TCCCCGGGAAGACCTTCG	12	0	67	5.50617	6.08333	15	13	-2.1	-9.8	3.82164	4.12601	0.333333	1.08602	-
	chr11:70652907-70652976	-	CTTTTAGCCAGCTGAGGTTGGTGTCCTGGTAGGCAAAGACCGGTCAAGTTTTTTCGTCAATGGGCTGACACTTGGGGGCCAGAAATGTT	233	GCTGAGGTTGGTGTCCTGGTAGGCAA	38	GTCAATGGGCTGACACTTGGGGGC	193	2	6	6.23684	3.45596	-16	-18	0	-0.9	3.81451	3.89074	0.454545	1.00429	-
	chr11:70651977-70652036	-	TTTTGGGCCATTACCCCATTTCCCTTATTGCTGCCAAAACCACATGGGCTGGGGGCTGGGGCTGGATGGACAGACACCT	40	TTACCCCATTTCCCTTAT	5	CTGGGGGCTGGGGCTGGATGG	34	1	15	4.8	5.52941	0	3	-16.9	-11.4	3.54264	4.01976	0.615385	1.225	-
	chr11:70646902-70646978	-	AGCCAGATTTGCCTGTCGGAGGGGCGTGCGCGCGCGCGCCCTCACCCTGTTGCGCGCTGGTGTCACCTTGGGCGCGAGCGGGGCTGTACGTGCACG	31	GCCTGTCGGAGGGGCGTG	16	TGGGCGCGAGCGGGGCTG	15	0	8	1.6875	3.66667	-6	-6	0	-2.3	3.56406	3.77257	0	1.06452	-
	chr11:70562376-70562439	-	CCAATTGCCATGGTAACAGTGGAGCCGCTGAAGGAGGGGCCACTCCGTGAGAACTTGGCTGGAGAAACCACGTGGGAGGGAAG	25	TGGTAACAGTGGAGCCGCTGAAGGAG	4	TGAGAACTTGGCTGGAGAAACCACGT	21	0	1	3.75	1.09524	5	3	-11.8	-5.5	3.74421	4.79644	0	1	-
	chr11:70378298-70378353	-	GTTCTTGGCATGAGGTGTGTTCTCCTGTAGTGTGGTAGCTAAGTTCCAGAAGGACAAGGAGATGTAGGTTAGGGT	8	TGAGGTGTGTTCTCCTGTAGTGTGGT	5	TAAGTTCCAGAAGGACAAGGAGATGT	3	0	1	3.2	2	-5	-7	-12.5	-7.4	3.63408	4.15961	0	1	-
	chr11:70239665-70239732	-	CCGCCCTCCATGGCGTCGCTCCTGTGCTGTGGGCCTAAGCTGGCCGCCTGTGGCATCGTCCTCAGCGCCTGGGGAGTGATCATGTTG	9	TGGCGTCGCTCCTGTGCTGTGG	5	CATCGTCCTCAGCGCCTGGGGAGT	4	0	1	1.6	1.25	-6	-7	-19.2	-1.8	3.58453	3.86799	0.666667	1	0.821976
	chr11:70238239-70238287	-	TTCTCTATTTAAAGACTCCGCAGACTCCGTCCCACTCATCTGGCGTCCTTTGGGACTTGTGACCCTAG	33	AAAGACTCCGCAGACTCCGTCC	21	ATCTGGCGTCCTTTGGGACTT	12	0	12	0.857143	2.25	-15	-11	-5.3	-1.8	3.82983	3.26343	0.111111	1	-
	chr11:70013303-70013365	-	AGGAACTGCCTGGGGATGAGGGGGTGCAACTCTGGTGGTCAGGATCCCCAGTGAGCCCGTTCTCTCCCCCACAGGGCAGGCT	25	TGGGGATGAGGGGGTGCAACTCT	18	TGAGCCCGTTCTCTCCCCCAC	7	0	0	0.722222	0.142857	5	2	-19.4	-9.1	3.62281	4.10563	0.75	1	0.177013
	chr11:70011598-70011665	-	CCAGGTGTGATGGGAGGGCGGAGTCCAGATTAGGACCTCAGCTCAAAAATCCAACTCATCTGGTTCTCTGTCCTCAGGAGGCGGCCT	27	TGGGAGGGCGGAGTCCAGATTAG	3	CATCTGGTTCTCTGTCCTCAG	24	0	21	2.66667	0.833333	2	-1	-25	-5.9	3.78937	3.71034	0.941176	1	0.49174
	chr11:69968272-69968331	-	TGTCTGCAGAAGCTGTGTCGTGAGCCAAGGAGCAGCATCAAGCTAGGATGAGTGTGATGAGGGCATAGTGTGTGCCCAT	16	AGCTGTGTCGTGAGCCAAGGAGCAGC	7	TAGGATGAGTGTGATGAGGGCATAGT	9	0	6	3.57143	0.555556	-1	-1	-11.2	-5.1	3.54778	4.40192	1	1	0.821976
	chr11:69919178-69919232	-	TACGTAAGAATGGTTTTGTGGTGCTCAAAGGCCGGCCATGTAAGATCGTCGAGATGTCTACTTCGAAGACTGGC	222	TGGTTTTGTGGTGCTCAAAGGCCGGC	50	TGTAAGATCGTCGAGATGTCTACTTC	172	0	14	4.42	2.5407	18	16	-4	-4.8	3.92248	3.76025	0.371429	1.01802	-
	chr11:69916934-69916980	-	ATCCTACTCATCCCCGATCTGGTCCCCTGTTCTCCATAGTCCTTCACCCCCAAGCACCACTGTACA	42	TCCCCGATCTGGTCCCCTGTTCTCC	27	TAGTCCTTCACCCCCAAGCA	15	0	12	1.77778	2.06667	15	10	0	-0.9	3.52614	2.19193	0	1	-
	chr11:69846432-69846479	-	CGCCCCTTCCGCTCCGACTGCAGAGGCTTGGAGACCTGGCCTGTTGGAGGGTGATTGCGGCCCTATC	52	GCTCCGACTGCAGAGGCT	28	CCTGTTGGAGGGTGATTG	24	0	1	5.75	4.29167	2	7	-9.8	-9.3	3.65955	4.41108	0.2	1	-
	chr11:69673234-69673311	-	TCTCCCTCTATAGGAGAATGTTGCCTTGTGGCCTAGGTGGAGCAGCCATTCCTCCTTCCATGTTCAGAGGGCAGGAAAACAGTGTGGGGGTGGTGGA	11	TAGGAGAATGTTGCCTTGTGGCCTAG	4	GAGGGCAGGAAAACAGTGTGG	7	0	6	4	4	8	3	-8.5	-14.5	3.75006	4.47652	1	1	-
	chr11:69672275-69672325	-	ATAGGCGGGCACTCCGCCCTAGATTCTAAGGATCATGTCTGCGAGTCAGGATTCTCGGTAAGAAAGGCTT	617	ACTCCGCCCTAGATTCTAAGGATCA	194	TGCGAGTCAGGATTCTCGGTA	423	0	40	6.13402	3.6974	-9	-13	-5.4	-3.7	3.87211	4.31052	0.0833333	1.35494	-
	chr11:69671900-69671969	-	GCGACATAACGTGGGAAAGAGGCGGCTGCGCGGCCCGGAGCCGGCTGGTCTGGCTGCCTCCCTGTGTCGGGCAGGGCGTGCGAGCGAGG	8	GTGGGAAAGAGGCGGCTG	5	CCTGTGTCGGGCAGGGCGT	3	0	26	3	3.66667	13	14	-1.8	-6.4	3.55241	4.39998	0	1	-
	chr11:69669704-69669778	-	GTTTATGACACACCCCTGGCAATGGGCAAAGAGGCACCTTGTTTGTGGTGTTGTTCTTATATCAGTCAGGGGCAGAGCAAATGGCAGTCCTTTG	328	CACCCCTGGCAATGGGCAAAGAGG	173	CAGGGGCAGAGCAAATGG	155	0	0	0.462428	1.90968	16	10	-10	-2.9	3.78983	3.97072	0.133333	1.31098	-
	chr11:69669190-69669238	-	AGATACAAAAGGTGGTTATGGCATTAGGAGACTACATGGGTGCCTCTTGTCATGCCTGCATTGGGGGC	19	GGTGGTTATGGCATTAGGAG	16	ATGGGTGCCTCTTGTCATGCCTG	3	0	2	4.6875	3.33333	11	14	-3.9	-5.5	3.7644	4.2294	0.375	1.57895	-
	chr11:69668043-69668106	-	TCCAGCACGGAGATATGGACCAAAAGGAACGAGATGTGATCATGAGGGAGTTCCGGTCTGGCTCTAGCAGAGTATTAATTACC	316	AGATATGGACCAAAAGGAA	197	CGGTCTGGCTCTAGCAGAGT	119	0	57	3.47208	2.39496	3	10	-8.3	-7.8	3.89268	3.88994	0.432432	1.04114	0.821976
	chr11:69667552-69667599	-	GAGGTGGTCGGTTTGGTCGTAAGGGTGTGGCTATTAACATGGTGACCGAAGAAGACAAGAGGACTCT	164	GTTTGGTCGTAAGGGTGTGGCT	30	TGGTGACCGAAGAAGACA	134	0	57	2.93333	2.14925	7	6	-8.7	-4.6	3.76281	3.86175	0.342105	1.12805	0.49174
	chr11:69667482-69667534	-	CTTCGAGACATTGAGACTTTCTACAACACCTCCATTGAAGAGATGCCCCTCAACGTTGCTGACCTCATTTGA	12	TTGAGACTTTCTACAACACCTCCA	8	AAGAGATGCCCCTCAACGTTGCTGA	4	0	6	4	2.5	11	9	-4.5	-5.8	3.68882	4.04218	0	2.08333	-
	chr11:69662203-69662271	-	TAAATTTGTGTTTTACAATCTCGGAAGTCTGTACCCAACCCTCATCCCTTTCTGGGCTGGGAGTCGAACTCAGGGCGGCATGTGCTAC	31	TTTTACAATCTCGGAAGTCTGTACCC	11	GAGTCGAACTCAGGGCGG	20	0	2	3.09091	6.15	2	10	-3.1	-7.5	3.92207	4.1432	0.5	1	-
	chr11:69658585-69658652	-	AGAGTGCAGAAGGACTGAGTCTCCAGTCAGTAATGCTGGAGCTAGTGGCACTGACCGGAACCGTGGTCTACAGCATCACCAACAACT	25	AGGACTGAGTCTCCAGTCAGT	19	CCGGAACCGTGGTCTACAGCATC	6	0	3	1.05263	10.3333	5	7	-9.9	-5.6	3.78036	4.35168	0	1	-
	chr11:69657187-69657246	-	GTCCTCTTCTACTGGAACGCAAAGGCTCCCCACAAACAGAAAAAGGAGCAATAGAGCTGAGCTCGCTTCTAGAACAATT	9	ACTGGAACGCAAAGGCTCCCC	5	AATAGAGCTGAGCTCGCTTC	4	0	0	0.8	2.5	-4	-4	-0.9	-4.1	3.75383	3.40182	0.4	1	0.821976
	chr11:69409826-69409890	-	TTTGTACTCTAGACTCTCAATGGACCGATCCCGGGAGCAGAGTAGGCTCCCTACCTGCCGGGACCTGGGGTATGCGCAGGGAAG	40	AGACTCTCAATGGACCGATCCCG	35	GCCGGGACCTGGGGTATG	5	0	3	2.48571	1.6	12	8	-2.3	-12.5	3.8489	3.91616	0	1	-
	chr11:69401038-69401094	-	CGCTTCGTGCAGCGCCCTGGAGACCTTGTGTGGATTAATGCAGGGACTGTACATTGGGTGCAGGCTACCGGCTGGT	16	AGCGCCCTGGAGACCTTGTGTGGA	3	GGGACTGTACATTGGGTGCAGGCT	13	0	1	2.33333	3.76923	8	4	-13.3	-6.5	3.79845	4.15979	0	1	-
	chr11:69392720-69392793	-	AGGGAGTTAAGAGAGTACTCTAGAGACAAAGGCAGGGAAGGCTAAATTTCAGCCAAGCACTGGCAACTGAGGCTACTTCCTTGTTGATATCAT	46	GAGAGTACTCTAGAGACAAAGGCAGG	37	TGGCAACTGAGGCTACTTCCTTG	9	0	3	2.7027	0.222222	-19	-22	-0.7	-8.3	3.77735	3.76559	0	1	-
	chr11:69386045-69386107	-	AGCACACAGGTGGCATGGTCTGGAGAAGGAGCTGCTAGTGCCACATCCAGATCTGAAGGCAGCAGCAGGAGGAGAGACACAC	23	TGGCATGGTCTGGAGAAGGAGCTGC	11	CCAGATCTGAAGGCAGCAGCAGGAGG	12	0	2	1.36364	4.41667	12	14	-9.9	-4.5	3.49866	4.04065	0.8	1	-
	chr11:69382957-69383009	-	GAGGAGCCAAGAATGACACCCGAGGATCTGTCTGGCCTGAGCGCCTGGATGGACAGACAGTGACTCCAGGGT	19	GAATGACACCCGAGGATCTGTCTGG	15	TGAGCGCCTGGATGGACAGACAGTG	4	0	4	2.13333	2.75	-15	-15	-8.9	-6.4	3.64327	3.59898	0	1.05263	-
	chr11:69377956-69378008	-	AGGAAGCTGATGAGGACAGGGCCTGACTAAGTCTGACTAGGACTTAGTCAGAAGGCCAGGGTTCACCTGCAG	23	TGAGGACAGGGCCTGACTAAGTCTG	6	TAGGACTTAGTCAGAAGGCCAGGGT	17	0	10	4	0.647059	-1	-4	-24	-8.3	3.6947	4.34636	0	1	-
	chr11:69353256-69353308	-	ATGACAATGAAGCCATCGCTCGACTGCTGGACCGTAACCAGGATGCGACTGAGGACACGGATGTGCAGAACA	23	AGCCATCGCTCGACTGCTGGACCGT	6	TGCGACTGAGGACACGGAT	17	0	12	3.66667	5.58824	-13	-19	-3.3	-1.8	3.72281	4.17534	0.6	1	-
	chr11:69352673-69352745	-	GGCTGCCAGACTTCCCTCTGCTGCCTCTCAGATTGAGGAGATCGAGCGAGAGATCATCAAGCAGGAGGAGAATGTGGATCCTGACTACTGGG	44	CTTCCCTCTGCTGCCTCTCAGA	4	GGAGGAGAATGTGGATCCT	40	0	4	11.75	1.6	13	9	-6.1	-7.1	3.68119	4.12251	0.772727	1.02273	-
	chr11:69350601-69350663	-	TATGTCATTACCAGGCTCTATTTCCTGGGAGGTGGGCTTAGCCTACCCCACTTCCCCTCAGCAGAGCCTAGAGTAAAGGGGC	7	CCAGGCTCTATTTCCTGGGA	4	CTTCCCCTCAGCAGAGCCTAGA	3	0	7	0.5	0	-2	0	-16.3	-2.1	3.74673	4.08532	1	1	0.0404501
	chr11:69343436-69343497	-	GACCTAGTCAGGAGCCTGTCTTGCCTGTGGGACCGAGCAACACAGTGGATATCAGGCTAGGGAGATTCGGGCACATTCCCC	22	GGAGCCTGTCTTGCCTGTGGGAC	8	ATCAGGCTAGGGAGATTCGGG	14	0	2	8.625	3.71429	13	11	-8.4	-4.4	3.85891	4.16984	0.2	1	-
	chr11:69125174-69125252	-	GAGCTTTGCTAAGAGCCCGGATAGCTCAGTCGGTAGAGCATCAGACTTTTAATCTGAGGGTCCAGGGTTCAAGTCCCTGTTCGGGCGCTTAGCTTTTT	10906	AAGAGCCCGGATAGCTCAGTCGGTA	10250	TCAAGTCCCTGTTCGGGCGC	656	0	18	0.686537	3.95122	3	-2	-12.5	-5.5	3.81484	3.79899	0.153521	26.1518	-
	chr11:69124606-69124683	-	CACTACAGAAGAGGGGGTTCCATGGTGTAATGGTTAGCACTCTGGACTCTGAATCCAGCGATCCGAGTTCAAATCTCGGTGGAACCTTAGCATTTTG	1012	GAGGGGGTTCCATGGTGTAATGG	84	TCAAATCTCGGTGGAACCT	928	0	35	0.464286	2.87931	0	-4	-12.6	-2.7	3.93822	4.05331	0.16265	88.3953	-
	chr11:69123482-69123535	-	GCATTGGACTTCTAGTGACGAGAAAGCGATTCAAAGGTTGTGGGTTCGAATCCCACCAGAGTCGGTTTTATTA	509	TCTAGTGACGAGAAAGCGA	201	TTGTGGGTTCGAATCCCACCAGAGTC	308	0	230	7.52736	5.53247	-24	-17	0	-7.4	3.88806	4.10151	0.164223	1.00393	-
	chr11:69070646-69070692	-	TGGACCCAAGAGGATGCAGCCAGAACCACCAAATCCTCCCTTCTCCTGTGCTTCCCACTCACTGCC	49	AGGATGCAGCCAGAACCA	46	ATCCTCCCTTCTCCTGTGCTTCCC	3	0	49	2	0.666667	13	19	-3.8	-7.1	3.57542	3.31624	0.142857	1.04082	-
	chr11:69063060-69063128	-	CACTCGAGTCGTGTGGACGAGGTGGCCGAGTGGTTAAGGCGATGGACTGCTAATCCATTGTGCTCTGCACGCGTGGGTTCGAATCCCA	1171	GTGTGGACGAGGTGGCCGAGTG	874	TGCTCTGCACGCGTGGGT	297	0	30	1.11327	3.73737	13	8	-7.1	-8.9	3.87353	4.31953	0.100452	12.3493	-
	chr11:69062741-69062817	-	ACGTCACGTAGGCGCCGTGGCTTAGTTGGTTAAAGCGCCTGTCTAGTAAACAGGAGATCCTGGGTTCGAATCCCAGCGGTGCCTTTGTGGTTTCTT	899	GGCGCCGTGGCTTAGTTGGT	837	CGAATCCCAGCGGTGCCTTT	62	0	1	2.4313	3.37097	3	3	-12.2	-8	3.88352	3.80182	0.028341	4.4416	-
	chr11:69041275-69041353	-	GATTTCTTCTGCATGCGTTGGTGGTATAGTGGTGAGCATAGCTGCCTTCCAAGCAGTTGACCCGGGTTCGATTCCCGGCCAACGCAACGGCAAACCTT	1051	GCATGCGTTGGTGGTATAGTGGTGAG	378	CGATTCCCGGCCAACGCAAC	673	0	102	0.203704	0.245171	5	-1	-11.9	-4.1	3.93676	3.38064	0.0776451	60.412	-
	chr11:69012389-69012438	-	CTGGCCAGACTTCGGAACAAGAAGGACACAACAACCTTGTAAGGTCTTGTAGAGGCGATAACTGGCAGC	1479	TTCGGAACAAGAAGGACA	932	AGGTCTTGTAGAGGCGAT	547	0	38	1.38412	0.590494	3	0	-5.6	-11.4	3.8322	3.92044	0.0296296	1.00135	-
	chr11:68992272-68992331	-	GATGTGGCTGTTGTAGCACTGAGCCACCAGGAGTGCATAGGGGCTGCCACAGCCCTGGGAGAGCAGCCAGTCAAGAGCC	64	TTGTAGCACTGAGCCACCAGGAG	2	CAGCCCTGGGAGAGCAGCCA	62	0	3	0	0	9	6	0	-18.7	3.56815	4.015	0	1	-
mmu-mir-3062 MI0014024	chr11:68990596-68990659	-	AGGAAGCCAGGGAGAATGTAGTGTTACCGTGAGCCTGTCAGCAAATACCACTCACGGGGACACACTTTCTCCTTCATGGGTCT	423	GGAGAATGTAGTGTTACCGTGA	419	CGGGGACACACTTTCTCCT	4	0	10	0.360382	0.5	3	1	-19.5	-5.2	3.90724	4.1744	0.372549	1.00709	0.022178
	chr11:68986591-68986646	-	CAACTTAAAATGAACAGCAAGGCGCCCTACCCACCCAGCTACATCTGCCTGTGAAGATCCTGCAGTCACAGATCA	25	TGAACAGCAAGGCGCCCTACCCACCC	9	TACATCTGCCTGTGAAGATCCTGCAG	16	0	12	2.77778	0.9375	20	20	0	-3.1	3.7598	3.58345	0.5	1	-
	chr11:68967938-68968001	-	GGGTTGGGTTAACTCTCCTCGCCCCGGCTCCCAGGCCTGGCATTGGGAGGGTGCCGGAGGCGGGGAGATGTTTTTGGTTTTTG	27	AACTCTCCTCGCCCCGGCTCCC	6	GTGCCGGAGGCGGGGAGATGTTT	20	1	0	0	0.9	2	1	-32.8	-0.8	3.60242	4.16686	0.571429	1	-
	chr11:68943703-68943757	-	AAGCTGGTATTATGAAGCAGCTGGTGGCCCGCAAGGAAGGCACTGAGGACTAAGCCACTGGGATTTGAGATCCT	4	TATGAAGCAGCTGGTGGCCCGCAA	2	ACTGAGGACTAAGCCACTGGGAT	2	0	0	0	0	-6	-7	-6.9	-1.4	3.80163	4.06905	0	1	-
	chr11:68853041-68853095	-	GGAGCCCCTGACGTGTCGGGGAGGAGCCCGGTGCGGGGATACGCGGAGTGGAGCTCAGGGCTGCGGAAGGGAGC	125	ACGTGTCGGGGAGGAGCC	12	GAGTGGAGCTCAGGGCTGC	112	1	259	6.75	2.55357	-6	-2	-7.6	-8.4	3.44798	4.48337	0.307692	1.056	-
	chr11:68853007-68853060	-	GGGATACGCGGAGTGGAGCTCAGGGCTGCGGAAGGGAGCAGAGCTGAGCGGCTGGGCGGGCCTGGCCAGGCCA	415	GAGTGGAGCTCAGGGCTGC	274	GCTGAGCGGCTGGGCGGGCCT	141	0	14	8.94526	9.19858	5	9	-9.9	-13	3.35348	4.1131	0.177778	1	-
	chr11:68852974-68853022	-	CAGAGCTGAGCGGCTGGGCGGGCCTGGCCAGGCCAGCGGAGCAGAGACGTCGGCCGAGCGGCGGCGAA	62	CGGCTGGGCGGGCCTGGCCAGGC	5	GCAGAGACGTCGGCCGAG	57	0	20	1.2	6.5614	-12	-17	-17.3	-11.8	3.25446	4.37438	0.222222	1.5	-
	chr11:68691711-68691772	-	AGGGAGATGGACAGCTGAAACTAGGAGCCTGGCGATCCCGCGAGGCAGAGATCGCCGATCTTGTTGGGGTGTGCGCGCTGC	1010	ACAGCTGAAACTAGGAGCC	924	TCGCCGATCTTGTTGGGGTG	86	0	2	0.123377	1.62791	-4	-1	-5.9	-3.7	3.72519	4.42725	0.0174419	1.00099	-
	chr11:67052514-67052574	-	CTGTTTGCCCTCTGGTTGTGGAGGAGTCCCGGGTCCGGCGGCTGATAGCGGTAGGTGGTTCTCAGGATTGGAGAAGGGTG	27	TCTGGTTGTGGAGGAGTCC	9	TAGGTGGTTCTCAGGATTG	16	2	13	2.77778	11.0625	-3	-2	-5.4	-5.5	3.62072	4.57323	0	2.33333	-
	chr11:67021677-67021754	-	ACGGCCTCTGTGGAAATGTGCACAGTCAGGACTCTGACCTTTCCCAAGGGTCCTTAGAATTTTCCTGACTAAAATGTGAATGAGTGCAAGTGGGGAA	5	TGGAAATGTGCACAGTCAGGACTCTG	3	TTCCTGACTAAAATGTGAATGAGTGC	2	0	4	0.666667	0	4	-1	-14	-7	3.84603	4.10911	0	1	-
mmu-mir-744 MI0004124	chr11:65734742-65734820	-	CTGGGCAAGGTGCGGGGCTAGGGCTAACAGCAGTCTTACTGACGGTTTCCTGGAAACCACACACATGCTGTTGCCACTAACCTCAACCTTACTCGGTC	484190	TGCGGGGCTAGGGCTAACAGCA	483037	CTGTTGCCACTAACCTCAACC	1153	0	3352	0.0165991	0.0849957	2	2	-18.9	-15.7	3.81325	3.92125	0.764706	1	0.000254465
	chr11:63963234-63963290	-	CAGCATAACCTGAGGGAGAGGGTGAGCTGCGTCAGCAACCATTTTATGCTCACTTATCTCTTTCGTGCAAACCACA	9	TGAGGGAGAGGGTGAGCTGCGTC	7	TATGCTCACTTATCTCTTTCGT	2	0	0	2.57143	0	3	1	-20	-2.9	3.91333	3.32814	0	1	-
	chr11:63925042-63925108	-	GGTTGCTAGCTACAGGACCCAGGGAAAGAAGGCAAGGACCACCACTGCCTTGCAGATTAGACTGGGTACTCGCTCTCATTAGGTAA	5	TACAGGACCCAGGGAAAGAAGGCAA	3	TGCAGATTAGACTGGGTACTCGCTCT	2	0	0	0.333333	0	1	3	-13.2	-1.5	3.84916	3.95214	0	1	-
	chr11:62746013-62746086	-	ATGTATCAATGACCTCGTGGCGCAATGGTAGCGCGTCTGACTCCAGATCAGAAGGTTGCGTGTTCAAATCACGTCGGGGTCATGAGTACCTGT	5692	GACCTCGTGGCGCAATGG	5682	TTCAAATCACGTCGGGGTCAT	10	0	0	0.357445	2.6	-1	2	-9.8	-7.9	3.87655	3.91877	0.075821	2.18377	-
	chr11:62458326-62458389	-	TGCGGGAAAACGGAACCGGCTGAAACTGCGTTCCGTGGGTCAGAGTGCGGCGGCGGCTGGAGACCAAGATTCGTGGTCTAGCG	32	CGGAACCGGCTGAAACTG	18	GCTGGAGACCAAGATTCG	14	0	1	5.27778	6.71429	8	8	-6.1	-4.3	3.74655	4.04699	0	1	-
	chr11:61855003-61855055	-	CGCGCGTGCGTTGGGCGCTCCCGCGAAGCAGGCAGAAGCCGCCACCGCGGCTGTGCGGGTTCCAGGGCGGCG	143	TTGGGCGCTCCCGCGAAGCAG	133	ACCGCGGCTGTGCGGGTTC	10	0	16	1.66917	3.9	4	2	-16.1	-11.1	3.38414	4.13325	0.866667	1	-
	chr11:61557894-61557960	-	CTGTCATTGTTAGTCATTGGCACTGTTAGGGGAGGAAATGACAAGTGCCTTGAAGGTGGATAACAGGCTGGTGAGACCGAATTGGT	5	TAGTCATTGGCACTGTTAGGGGAGGA	2	TGAAGGTGGATAACAGGCTGGTGAGA	3	0	0	0	3.33333	6	6	-2.5	-7.7	3.78971	4.02796	0	1	-
	chr11:61546572-61546631	-	CATCCAGCTCTCTGATGACTGAGATTGCTGACCTGACCTACAATGTGGTAGCGTTCTCGGAGATCATGAGCATGGTTTG	30	TCTGATGACTGAGATTGCTGACC	23	TAGCGTTCTCGGAGATCATGA	7	0	0	2	1.14286	3	1	-15.7	-8.5	3.79215	4.03686	0.666667	1	0.0404501
	chr11:61493831-61493877	-	GTACAGACCATGGCCGAACCGCTGAAGGAGGAGGACGGCGAAGATGGCTCTGGGGAGCCCCCTGGG	23	TGGCCGAACCGCTGAAGGAGGAGGA	15	GCGAAGATGGCTCTGGGGA	8	0	4	6.33333	2.75	21	15	0	-4.4	3.59593	4.28255	0.25	1	-
	chr11:61407915-61407987	-	AGCTTGCTGTGACCTCGTGGCGCAATGGTAGCGCGTCTGACTCCAGATCAGAAGGTTGCGTGTTCAAGTCACGTCGGGGTCAAGTTAGGTTT	6350	GACCTCGTGGCGCAATGG	5711	TCAAGTCACGTCGGGGTCA	639	0	59	0.36491	3.40376	0	1	-9.8	-6.6	3.83353	3.82144	0.06999	1.8222	0.821976
	chr11:61262308-61262377	-	CGGAGCTTCTGAAGCAGCGGTTTGACCACATTCTCTATACAGGGAACACTGCAGTTGGAAAAATTGTCATGGAAGCTGCTGCCAAGCAT	8	GAAGCAGCGGTTTGACCACAT	2	GTTGGAAAAATTGTCATGGAAGCTGC	6	0	3	0	7	-13	-6	-8.5	-5.3	3.86471	3.77627	0	1	-
	chr11:61246049-61246118	-	AGTGCTGAGAGGATGTAGACTGGGCTGGGGCGAGAACATGTCACACTAGATCCCAGTCCACGATGATGAGTCAGGGAGACTCGATAACT	11	GGATGTAGACTGGGCTGGGGCG	8	AGTCCACGATGATGAGTCAGGGAGA	3	0	2	3.75	2.66667	11	14	-4.9	-3.7	3.73506	4.05985	0	1	-
	chr11:61246017-61246074	-	ACTAGATCCCAGTCCACGATGATGAGTCAGGGAGACTCGATAACTGCTCCTTGGCCATTCATTTTCCTCCAGCCCAT	21	AGTCCACGATGATGAGTCAGGGAGA	3	ACTGCTCCTTGGCCATTCATTTTCC	18	0	2	2.66667	0	-3	-3	-17.8	-0.9	3.80552	3.03576	0	1	-
	chr11:61166681-61166757	-	GGAGGTATTTACTGCTTCTTGTGTCAGGACTACATCTATGACAAAGACATAGAAATCATTGCCAAAGAGGAGCAGCGCAAGGCTTGGAAGATGCAA	9	ACTGCTTCTTGTGTCAGGACT	3	CCAAAGAGGAGCAGCGCAAGGCTTG	6	0	2	0.666667	6.33333	7	10	-12.3	-4.3	3.83022	4.15407	0	1	-
	chr11:61152979-61153034	-	TAGCTGTGGCAAAACTAAGCGGCCGCTGCTCAATCGGTGTGAAAATCACTCGAGGTCAGGGGCAGCAGAAACTTT	9	AAAACTAAGCGGCCGCTGCTCAATCG	2	AATCACTCGAGGTCAGGGGCAG	7	0	6	0	3.28571	-7	-15	-9.1	-1.9	3.8023	3.65109	0	1	-
	chr11:60903303-60903371	-	AGGGCTGAAATGAGGATCTGTCTTGAGTTGCAAGGTACACATGGCCAGCATTCAGAAGTCTGGCTTATGAACAGGAGCACTCCCCTGG	65	TGAGGATCTGTCTTGAGTTGCAAGGT	41	AGAAGTCTGGCTTATGAACAGGAGC	24	0	4	0.926829	2.125	-2	-3	-3.2	-6.5	3.8142	3.87323	0	1.12308	-
	chr11:60902172-60902225	-	AACAAACCACTAATTGAAAATGTACTGGGTAAGGCTCTGACGAGTAGGTTTCAGGCCAGCAGCCAGGCCCTGT	13	TAATTGAAAATGTACTGGGTAAGGC	6	TGACGAGTAGGTTTCAGGCCAGCAGC	7	0	1	1.16667	2.57143	-24	-23	0	-2.7	3.86661	3.8059	1	1	-
	chr11:60897105-60897162	-	TGTCTCTCTTTATACTCCACACTGGATCTGCAGATGGTGTCTGATTCAGACTGGGAAGGTCTCAGAGCCACCTGGAA	8	TATACTCCACACTGGATCTGCAGATG	5	TGATTCAGACTGGGAAGGTCTCAGAG	3	0	0	6.4	1	-16	-15	-6	-1.2	3.73281	3.904	0	1	-
	chr11:60739362-60739417	-	CAGTATTTCTCTGTGTAGCCCTAGAGATCGCCTGCCTCCTGAGTGCTGGAGTTTAAGGCATACACCACCACATCT	10	CTGTGTAGCCCTAGAGATCGCCTG	7	TGAGTGCTGGAGTTTAAGGCATACAC	3	0	1	1.28571	0	-15	-13	-4.2	-0.5	3.84782	3.69878	0	1.4	-
	chr11:60739327-60739388	-	GCCTGCCTCCTGAGTGCTGGAGTTTAAGGCATACACCACCACATCTGGCACTTGAGAGTGAGAATGACAGGGTTTGACATT	33	TGAGTGCTGGAGTTTAAGGCATACAC	3	TGGCACTTGAGAGTGAGAATGACAGG	30	0	7	0	1.93333	17	17	-6.5	-6.9	3.77592	3.9287	0.166667	1.15152	-
	chr11:60737898-60737978	-	ATTTGAACGGTGTAGACCTGCTGGCCCAAGAGGTTTCAACAGAGAAGAATGTTAGTATGTGGCCTAGGGACTGTTTTTGTGATATTTTGGTGAAGAGCAT	24	TGTAGACCTGCTGGCCCAAGAGGTTT	6	TAGGGACTGTTTTTGTGATATTTTGG	18	0	7	5.83333	7.22222	-15	-15	-4.7	-3.1	3.76786	4.27527	0	1.04167	-
	chr11:60537400-60537475	-	GGTGGCTAAGTAAGTGCCTGAATGGAGTTCTCGGCGACGAAAAGCCCTCAGGACTCCGGTGAAGCTTCGGAAACAGTGGAAAGTTAAAATTACGG	16	TAAGTGCCTGAATGGAGTTCTCGGC	6	TGAAGCTTCGGAAACAGTGGAAAGTT	10	0	2	3.16667	1.3	14	15	0	-3.2	3.83935	3.86487	0	1.0625	-
	chr11:60537241-60537290	-	GCCATCGCTTCCCGAAGCGGACGTTCCACAAGTCACGTCCCGGGACTGCCCACGGGTCGCGCAGCCGCG	9	CCCGAAGCGGACGTTCCA	4	CGGGACTGCCCACGGGTCG	5	0	0	0	0	2	3	-4.9	-7.3	3.612	4.47054	0	1	-
	chr11:60536505-60536564	-	CTCAGTCTTCTAATCTGAAAACTGAGGGTGGCAGCAGTCTCTGTTGGAAAGTGGGGACTGTGTGGTAACTTGGAAAAGT	34	TAATCTGAAAACTGAGGGTGGCAGCA	15	TGGAAAGTGGGGACTGTGTGGTAAC	19	0	0	3.26667	1.47368	-14	-14	-1.6	-5	3.55565	4.32302	0	1	-
	chr11:60352816-60352865	-	AGAACGCGGCGCGGGCAGCGGAGACCCGTGGCACACAGGAGTCCGGGCTGGAACGAGGCCCGCCGAGAT	39	GCGGGCAGCGGAGACCCG	10	TCCGGGCTGGAACGAGGC	29	0	6	2.4	4.93103	-2	-4	-9.1	-9.8	3.44425	4.30614	1	1	-
mmu-mir-6922 MI0022769	chr11:60202265-60202322	-	AAGGCATTGGTGTGGGAGGGGACTGTAGAGAGGAGGGTGCCTAACCTCTGTTCTGCTCACCCTTCTCACAGTGGATC	76	TGTGGGAGGGGACTGTAGAGAGG	47	TCTGTTCTGCTCACCCTTCTC	29	0	0	0.255319	0.862069	-1	-3	-19.4	-7.3	3.72498	3.82822	0.69697	1	0.49174
mmu-mir-6921 MI0022768	chr11:60200537-60200612	-	GTTCTCACACTGAGGGGCATGAGGTAGGAAGCCGGGAGTGGGGGGACAGTAAATCTGAAACGGGTGACTACTCCTTGCCTCTCAGGTATTCCTAC	39	TGAGGGGCATGAGGTAGGAAG	30	TGACTACTCCTTGCCTCTCAG	9	0	0	0.466667	0	1	1	-22.4	-5.5	3.83276	4.41227	0.863636	1	0.49174
	chr11:60131657-60131722	-	AAGACACCTATCAATTGTGTGAGGAGGACTGGAGAGATGGCTCAGCAGTTAAGAACATTGACTCCTCTTCCAAAAGTCCTGAGTT	22	TCAATTGTGTGAGGAGGACTGGAGA	16	TAAGAACATTGACTCCTCTTCCAAAA	6	0	0	0.4375	1.83333	-16	-15	-5	-1.8	3.7823	4.10331	0.103448	40.1818	-
	chr11:60115082-60115151	-	CAACCACGCAGCTGCCTGATCGTCTGGCCCGACCGCGCCTCAGTAGATTTGGGTCCTGGTCTGAGCAGCCGGGCTGGTGCGGGTGTCCT	55	GCTGCCTGATCGTCTGGC	39	CTGAGCAGCCGGGCTGGTG	16	0	4	2.92308	5.5625	-3	2	-8.7	-15.6	3.7595	4.34948	0.1	1	-
	chr11:59970688-59970755	-	GCAACAACCCTTCCCAGGGAGAGCAGCACTGGCCACTGTACCTGTGCCTTAGAAACCAGTCATGGGGGCCTCAGGCATTATGCTGTG	16	TTCCCAGGGAGAGCAGCACTGGCCA	9	AGTCATGGGGGCCTCAGGCA	7	0	3	3.55556	5	-15	-20	-2.6	-2.4	3.7712	4.34669	0	1	-
	chr11:59970653-59970708	-	CTTAGAAACCAGTCATGGGGGCCTCAGGCATTATGCTGTGTGACTGCTGAGACCCCCATCCCCACCATGTCCCGA	12	AGTCATGGGGGCCTCAGGCA	7	TGCTGAGACCCCCATCCCCAC	5	0	3	3.57143	0.8	0	2	-22	-1.4	3.78905	3.80164	0	1	-
	chr11:59662225-59662304	-	TGGAACTTTCAGGTTTGGTGGACTGGCGCCGCCGCCCGCGGCCTGACAGCTGCGGCGTTGGGCTGGGCTGCTCCCGGAAGGACGCCGGAGATCTCCGCG	105	AGGTTTGGTGGACTGGCG	44	CTGCTCCCGGAAGGACGCCGGA	61	0	20	3.27273	5.4918	-15	-11	-8.5	-9.4	3.60757	4.28342	0.0909091	1	-
	chr11:59485922-59485977	-	CAGCCATTCCTTTGAATGTTGAGCTCAGTTGTCTGCTTTCAGGGCTGCTGTCCTCTGCCAGGGAGAATCTTCATC	7	TTTGAATGTTGAGCTCAGTTGTCTGC	2	AGGGCTGCTGTCCTCTGCCAGGGAG	5	0	0	0	3	1	3	-13.6	-7.1	3.5934	4.12674	0	1	-
	chr11:59438047-59438109	-	GACAGGAGCTGATAGGACTGATGGCAAATTCCCAGAAACGCATGGAAGACACAGCGAAGGATCTCCAGCAGCAGAGCGAACA	15	GATAGGACTGATGGCAAATTCC	10	CACAGCGAAGGATCTCCAGCAGC	5	0	2	1.8	1	1	3	-3	-9.8	3.6319	3.64098	0	1	-
	chr11:59228165-59228219	-	GCGCCGCCATCTTGTGGGAGCGAAACCAACGCCTGGCTGGGAGCAGCCGCCGCGGAGGTGAGACGCGGGGCGCG	246	CTTGTGGGAGCGAAACCAACG	234	GCCGCCGCGGAGGTGAGAC	12	0	1	0.717949	9.5	-7	-9	-4.6	-17.6	3.52356	4.0576	0	1.01626	-
	chr11:59211732-59211800	-	AGCCTACTCTTGGGCCCACTTGGACGCGCTGGCAGGAGGCCTGGGTCTCACCAGCAGGAGTGCGTGCAAGGTGGGAGGGTCGGTCCAT	14	TGGGCCCACTTGGACGCGCT	5	AGTGCGTGCAAGGTGGGAGG	9	0	1	5	3.22222	0	-1	-22.6	-3.6	3.69908	4.08652	0	1.21429	-
	chr11:59155968-59156034	-	TCAGGAGCAATACTGCGGTTGCGTTGGATGTTGGGGTTCCAGCTGTGCTCTGGAAGGCTGTGACTGATGGGCTCCTGCCAACCCCA	27	TACTGCGGTTGCGTTGGATGTTGGG	15	TGGAAGGCTGTGACTGATGGGCTCCT	12	0	0	3.66667	0.0833333	4	5	-5.5	-9.4	3.77611	3.96795	1	1	0.821976
	chr11:58954303-58954356	-	GGCGCAGAAAAAGGATGGCAAGAAACGCAAACGGGGCCGCAAGGAGAGCTACTCCATCTACGTGTACAAGGTG	51	AAGGATGGCAAGAAACGC	46	GAGCTACTCCATCTACGT	5	0	6	2.13043	9.2	7	6	-5.4	-4.1	3.71555	4.13422	0.222222	1.11765	-
	chr11:58932862-58932926	-	CATCCCTCAGCAAGGTTCTGAGGCGCACCAGTTACAGTCAGCCTGTGTGTGTTAGTGCCAGAGAATAGGGATGCAGGAGGTCCT	14	CAAGGTTCTGAGGCGCACC	10	TGTTAGTGCCAGAGAATAGGGATGC	4	0	5	3	0.5	6	11	-7.4	-12.7	3.77573	4.42635	0	1.07143	-
	chr11:58932313-58932365	-	GCCCCAGCCTTGGATGTAGTGACCGGCCTCAACTTGACTCGCAGGTGGGCTGGGTTTTCAGTGCTGAATAAA	32	TGGATGTAGTGACCGGCC	24	GGTGGGCTGGGTTTTCAGT	8	0	10	1.41667	3.5	-4	2	-11.2	-9.4	3.88341	3.83864	0.153846	1	0.821976
	chr11:58508913-58508987	-	ATAATGGCCAAGAGGAATCAGAAACCAGAGGTTAGGAAAGCCCAGCGAGAGCAGGCTATCAGGGCTGCCAAGGAAGCAAAAAAGGCTAAGCAGG	31	AGAGGAATCAGAAACCAGAGGTTAGG	21	TCAGGGCTGCCAAGGAAGCAAAAAAG	10	0	1	11.0952	4.1	-1	-3	-4.4	-4.3	3.4916	4.21098	0.333333	3.6129	-
	chr11:58193473-58193520	-	TTCCAGCCTCATTTCAGAAAAGCACACGCTCATGCTGAGTGTGTGCTTTTCTGAGGTGGACATATCT	7	ATTTCAGAAAAGCACACGCTC	3	AGTGTGTGCTTTTCTGAGGT	4	0	0	1.66667	1.25	1	0	-29.2	-5.2	3.82377	2.62661	0	1	-
	chr11:58168443-58168519	-	CGCCCCCTCCCGCTCCACGCCGCGGTTGCGAACCACCGTCCCAGAGCTCCTCTGCTGAGCTTGGGCGGCCGCGGAGATGAAGCCGGAGCCGCGGAC	11	CGCTCCACGCCGCGGTTGCGAA	4	GCCGCGGAGATGAAGCCGG	7	0	0	9.25	5	6	2	-15.7	-15.9	3.55727	4.04888	0	6.09091	-
	chr11:57801395-57801470	-	AGGCTACTTCCTGGACTCTGCTGGGATGGGTTCAAAGTAGAGAAAGTGCAAGAGGGAAGAGTTACCCGGGCTAGAGAGGACAGCGGGCCGCAGGT	188	CTGGACTCTGCTGGGATG	11	GGGCTAGAGAGGACAGCG	177	0	2	12.6364	4.28814	7	7	0	-8.8	3.74478	4.19186	0.230769	1	-
	chr11:57645013-57645082	-	GATCGGGAACACCCCGGGGAATTCGCGTGGCTCTCTGCAAGTTCTCAGCCAGCGAGAGCCCCGGGACTGTGCGGACATGCTACAACCGA	8	ACCCCGGGGAATTCGCGTGGCT	4	CGGGACTGTGCGGACATG	4	0	5	1.25	0.75	16	12	-4.9	-4.4	3.85378	3.85672	0.166667	1	-
NM#010	chr11:55414153-55414210	-	ACCCAGGAGTTCAGAATAGTCAGGGACCTTAGGGGCTTCCTTGCCGAGGGTACCTGGCTGTTCTAGAGGGAACCTAG	15	TCAGAATAGTCAGGGACCTTAG	3	GAGGGTACCTGGCTGTTCTAGA	12	0	0	0.333333	0.0833333	1	0	-24.4	-3.8	3.75359	3.9127	1	1	0.0084765
	chr11:55118685-55118764	-	GCTTTTCACACAGGACAGCCTCGCCTTGCCCCTCTACCACCTCTTCCTGAATATGGAGGAAAAGTGCGTCTTGGGCTGATTCCTGAGGAATTTTTCCAG	155	CAGGACAGCCTCGCCTTGCCCC	11	GTCTTGGGCTGATTCCTGAGGA	144	0	0	6.18182	2.59722	10	4	-15.3	-2.7	3.84034	3.9605	0.166667	1	-
	chr11:55118028-55118093	-	TGAATATGTCTTTCTCAGTTGTGATAGCCAGAGAGAGTTAAATGGGAACTAGTCTATGTGAAGAACTCTTTCTGTATTGCTATCT	27	TTTCTCAGTTGTGATAGCCAGA	17	ATGTGAAGAACTCTTTCTGT	9	1	6	7.70588	2.44444	-15	-17	-2	-1.4	3.69201	3.12174	0	1.03704	-
	chr11:55033391-55033453	-	TGTCCCCCTCCACCGTGCGCCCAGCCTGCGCTGCGGCTGCTGCTAGGCTAACGGGCTTCGAGCTGCGTCTGTCCATACGCCC	30	CACCGTGCGCCCAGCCTG	20	GGCTTCGAGCTGCGTCTGT	10	0	0	1.1	5.3	7	9	-4.1	-0.9	3.57231	4.03571	0	1.03333	-
	chr11:54956044-54956092	-	GGCGTGGCCCTGGCATTTCCTGGTACCGACCGGAGCTTAGATTCTGCGAGTCTGGCCCCGGCCCCGAA	23	TGGCATTTCCTGGTACCGACCGGAG	7	ATTCTGCGAGTCTGGCCC	16	0	2	7.71429	4.6875	7	0	-2.6	-12.7	3.73833	4.07209	0	1	-
	chr11:54866203-54866279	-	TTCTGGGAGGAGGCTCGGCTTGGTACAGTGCTTTCCAAGCGCGTACGGAGTTCTAGGTTTGATCCCTTCCTCTCACGAGCCCGGCTTGGTGCTGCA	30	AGGCTCGGCTTGGTACAG	24	CCCTTCCTCTCACGAGCCCGGCT	6	0	5	6.625	1.5	13	18	0	-17.3	3.80724	3.88799	0	1	-
	chr11:54787606-54787656	-	AGCCCGAAGCGGGGAGCGCAGCTGCTTGGTGTGTGGAGATCCTGGAAGCTTCGGAGCCGGCGCTCGGAGC	94	GGGGAGCGCAGCTGCTTGG	19	GAGATCCTGGAAGCTTCGGAGCCGG	75	0	8	2.94737	1.72	-13	-7	-4.9	-12.4	3.52135	4.60282	0	1	-
	chr11:54787561-54787631	-	TTGGTGTGTGGAGATCCTGGAAGCTTCGGAGCCGGCGCTCGGAGCCGCGCGGCTGGAGCAGGCGGCGGAGACAAAGGCGACGGTGAGTGA	128	GAGATCCTGGAAGCTTCGGAGCCGG	80	CGGCGGAGACAAAGGCGA	48	0	6	2.875	7.5625	1	-10	-8.5	-5.3	3.55847	4.32585	0	1.00781	-
	chr11:54437908-54437955	-	TCTGGGACCCAGGCCCGCCTCTGACCCTCCCAAACTGCTAGGGCTCTAGGAGGAGACCTAGGTCTGT	27	AGGCCCGCCTCTGACCCTC	3	AGGGCTCTAGGAGGAGAC	24	0	12	0.333333	1.41667	1	-1	-13	-7.9	3.56072	4.42611	0	1.03704	-
	chr11:53891634-53891706	-	CAGGCCCATGCCCAGAGCCCGCCCCGCCCTCAGGCCCTATGTAAAGTTGGCGGTGGCCGAGTCGGAGGCGTCGGTGGGAACTCACGAGCCTT	85	CCCAGAGCCCGCCCCGCCCTC	6	GAGGCGTCGGTGGGAACT	79	0	0	0.333333	3.79747	1	-3	-18.4	-12.8	3.73707	4.35347	0.5	1.22353	0.821976
	chr11:53891604-53891652	-	GGCCGAGTCGGAGGCGTCGGTGGGAACTCACGAGCCTTGCACGCAGAGGCTCTCAGCGCCCCGTCTCC	99	GAGGCGTCGGTGGGAACT	91	CACGCAGAGGCTCTCAGCG	8	0	15	1.79121	1.25	-5	-4	-0.3	-6.5	3.6139	4.12991	0.111111	1	-
	chr11:53763874-53763926	-	CCGAGCCGAGGAGACTGTGAGGCCAGACCAGGAGGCCGTGACCCAGGGCAGGGCTGGATGAGAGCAGCTCCA	25	GAGACTGTGAGGCCAGAC	13	AGGGCAGGGCTGGATGAG	12	0	2	0.538462	3.25	-7	-7	-4.7	-9.9	3.3802	4.12927	0.266667	3.52	-
mmu-mir-7671 MI0025011	chr11:53763596-53763654	-	GGTGAGTTGCAGGCTCCGCTCTGGCTAGCTTCCTGGAAAGGGAGGGAAGCGGGCAGGCGGAGAACCACAGAGCCTCCC	44	AGGCTCCGCTCTGGCTAGC	14	AAGCGGGCAGGCGGAGAACCAC	30	0	1	0.214286	2.06667	-2	3	-18.4	-6.1	3.63905	4.06623	0.866667	1	0.177013
	chr11:53763118-53763176	-	TGTTGCAGCCTGAGAACCTGGCTGAGATAACTCGCAGTACCCTGGCGATAAGGTGTGTGAACTAGCTGGGATTCGGAG	20	TGAGAACCTGGCTGAGATAACTCGCA	5	TGGCGATAAGGTGTGTGAACTAGCTG	15	0	12	6.4	0.866667	-13	-8	-4.3	-8.1	3.84261	4.22025	0	1.1	-
	chr11:53750060-53750140	-	CCTTCAGTTCTAGCACTCAGAGGCTGAGGCAGGTAGATCTCAGAGTTTGTGGCCAGCCTGGTCTACAGAGTGCATTTTAGGACAGCCAAGGCTACCCAGA	7	TAGCACTCAGAGGCTGAGGCAGGTAG	4	ACAGAGTGCATTTTAGGACAGCCAAG	3	0	0	0.5	0	15	11	-10	-10.2	3.71262	4.00811	0	4.28571	-
	chr11:53430606-53430663	-	GGAACCTGGCGCGGATACGGCACGTGATCTCCTACAGCTTGTCGCCCTTTGAGCAGCGCGCCTTCCCAAGCTATTTC	29	GCGGATACGGCACGTGATCT	17	CTTTGAGCAGCGCGCCTTCCC	11	1	38	3.11765	6.09091	7	8	-1.7	-13.7	3.86894	3.57981	0.166667	1.2069	-
	chr11:53300333-53300412	-	TTCGAGATCTTCTCCGCCTCCGCGACCGGCGCCTCCTCTGCGGCCGTGGAGCCGGAGCCGCGGCCCGAGCGGTAGAGGCCCCCGTCTTTCTCCAAGCCC	129	TCTCCGCCTCCGCGACCGG	105	CCCGAGCGGTAGAGGCCCCCGTCTTT	24	0	4	8.8	6.375	-17	-10	-3.4	-2	3.47802	4.25162	0.181818	1	-
	chr11:53300333-53300380	-	CTCCTCTGCGGCCGTGGAGCCGGAGCCGCGGCCCGAGCGGTAGAGGCCCCCGTCTTTCTCCAAGCCC	31	GCCGTGGAGCCGGAGCCG	14	CCCGAGCGGTAGAGGCCCCCGTCTTT	17	0	12	2.71429	0.647059	9	19	-5.1	-15.6	3.44396	3.60378	1	1.03226	-
	chr11:52000692-52000738	-	TCAGGCTCCGGATGCACCACTCTCTCCCCGTCCGGCCGAACTTGAAACTAGCGACGGGGGGAGCGA	84	GATGCACCACTCTCTCCCCGTCC	72	CCGAACTTGAAACTAGCGACG	12	0	5	0.180556	0.75	-16	-18	-2.9	-10.2	3.72519	3.70012	0	1	-
	chr11:52000376-52000422	-	GGCGGCGACCCACAGTGATTCGGCCGCTGCGCCGGGGGGTGGGGGGGCTGAACGGGACTCTTTTCT	61	CACAGTGATTCGGCCGCT	11	GGGGGTGGGGGGGCTGAACGGG	50	0	17	3.72727	1.22	-8	-4	-12.3	-2.4	3.50441	4.32207	0.222222	1	0.821976
	chr11:52000323-52000398	-	CGCTGCGCCGGGGGGTGGGGGGGCTGAACGGGACTCTTTTCTTTCAGACTGACCGCGGGGCAGCTGCGGAGCATGTCGACCCCGGCCCGTAGGAG	131	GGGGGTGGGGGGGCTGAACGGG	53	AGCTGCGGAGCATGTCGACCCCGG	78	0	6	2.67925	3.55128	1	3	-2.5	-15.5	3.6402	4.15227	0.181818	1.00763	0.821976
	chr11:51988650-51988725	-	GAGAGTTGCTTGTAACTAACTGTGTTGTTTTGCAGTGTATGCTGATGGTAGCATATGTTTAGATATCCTGCAGAATCGATGGAGTCCCACATATG	35	TGTAACTAACTGTGTTGTTTTGCAG	2	ATCCTGCAGAATCGATGGAGT	33	0	0	0	2.90909	-3	-8	-14.8	-1.4	3.75785	3.59877	0.87931	1	0.821976
	chr11:51986684-51986740	-	CAGGAAAACAAACGGGAGTATGAGAAGAGAGTTTCGGCCATTGTTGAGCAAAGCTGGAATGATTCATAATAGACAC	57	AACGGGAGTATGAGAAGA	25	AGCAAAGCTGGAATGATTCA	32	0	8	3.72	5.34375	-14	-12	0	-2.7	3.73441	4.16256	0.533333	1.03509	-
	chr11:51857021-51857067	-	CAGTGCGGGGAGGCTGAGAGGGGCGCATGCAACAACTTTTGGAAGGGTGAGCCTGGCGACCTTCTT	18	AGGCTGAGAGGGGCGCAT	14	CAACTTTTGGAAGGGTGAGCCTGG	4	0	4	1.64286	1.25	-14	-8	-7.3	-7.4	3.65747	4.64794	0	1.05556	-
	chr11:51855550-51855611	-	GGAATCACGCCGGCGCGCCTCCAGCCTGCGTGCCCGTCGCCCGCCGCCAAGGGCAGGCTGGAGGCGCGCAACCCTCTTCTA	63	CGGCGCGCCTCCAGCCTGCGTG	51	GGGCAGGCTGGAGGCGCGCAA	12	0	0	0.0588235	0.833333	1	0	-37.5	-2.2	3.55234	3.52151	0.2	1	0.022178
	chr11:51854733-51854786	-	TAGGCTATGTTATTTGCTTTTTAGGTCGCAGGCTGCAAAAGCAGGCTTTGATCCGAAGTGGGCGAATAATTTA	13	TATTTGCTTTTTAGGTCGCAGGCTGC	10	AAGCAGGCTTTGATCCGAAGTGGGC	3	0	0	3.4	0.333333	-2	-5	-16.8	-2.7	3.72087	4.04565	0	1	-
	chr11:51825139-51825186	-	AGCAGCGGCTGCAGCAGCTGGAAGAAAACTTCTATGAGCTAGTGGAGCCAGCTGAGGTGGCTGAACG	10	GCAGCAGCTGGAAGAAAACTT	2	TATGAGCTAGTGGAGCCAGCTGAGG	8	0	2	0	0.75	-13	-1	-13.6	-8	3.61302	3.88864	0	1	-
	chr11:51755745-51755812	-	AACTGCCTTATGGAGGTCATAGTGTCTGGGTGTCATCACGCAATGCGCCACCTCAGTCCTGTGTCCTGGAGGGCAGGGTTCATCTCG	65	TGGAGGTCATAGTGTCTGGGTGTC	4	AGTCCTGTGTCCTGGAGGGCAGG	61	0	0	1.25	0.344262	7	7	-9.9	-11.5	3.79362	4.07396	0	1.03077	-
	chr11:51688554-51688623	-	GTGGACGTTGAGTGTGTGTGATGGCCGGCTGACCTGCTTTCCTCTTTGAGCTTGTCTGCCCCTGAACTAGAGGGAAGTCGGCTTAGGTG	156	AGTGTGTGTGATGGCCGGCTGA	103	CTGAACTAGAGGGAAGTC	53	0	25	1.26214	2.01887	-12	-16	-1.5	-2.2	3.6595	3.41487	0.0714286	1.03205	-
	chr11:51615714-51615777	-	GGGCTGGGTGGTGGAAGGGCGGAACTGGTGTTGTTCCTGGACTCTGGCTTTCACGCCGCTAAGGGACGAGGACCCAGAAGCCT	112	GTGGAAGGGCGGAACTGG	82	CCGCTAAGGGACGAGGAC	30	0	12	1.36585	3.93333	17	17	0	-11.3	3.68733	4.26309	0.1	1.02679	-
	chr11:51606810-51606864	-	TAAAGAGCTCCACGAGTTGGCATTGTCAGGCGGTGGCACCGCGCGGGACGGAGTTAAGGTCTTCTTTATCGGCA	209	CACGAGTTGGCATTGTCAGG	19	GCGCGGGACGGAGTTAAGGTCTTC	190	0	19	5.63158	1.93684	-2	6	-8.4	-10.2	3.86852	4.133	0.25	1.00478	0.821976
	chr11:51606772-51606834	-	CGGTGGCACCGCGCGGGACGGAGTTAAGGTCTTCTTTATCGGCAGTGTACGGCGGCGGCCGAGCGGAGCGATAGTCAGTGGC	209	GCGCGGGACGGAGTTAAGGTCTTC	185	GCGGCCGAGCGGAGCGAT	24	0	17	1.68649	3.91667	14	8	0	-12.6	3.6925	3.97977	0.4	1	-
	chr11:51606540-51606588	-	CGCTCGTTGCAGTAGCCGCTGCGGCCTGGCCGACCATGTCGGACGCGGCTGAGGAGCAGCCCATGGAG	81	AGTAGCCGCTGCGGCCTGGCCGA	65	GGACGCGGCTGAGGAGCA	16	0	3	0.153846	4.6875	11	5	-12.5	-9.9	3.64135	4.11189	1	1	-
	chr11:51606418-51606487	-	GCCCCCGAAGGCGAGGCCCCGGTCGAGCCCAGCGCGGCTGCCGCGGCCCCCGCGGCCTCGGCCGGGTCTGGGGGCGGGACCACGACCGC	9	GCGAGGCCCCGGTCGAGCCCAGCGCG	4	CCGGGTCTGGGGGCGGGA	5	0	2	0.5	1.6	-1	-9	-2	-5.9	3.15553	4.26459	0	1	-
	chr11:51606381-51606436	-	GCGGCCTCGGCCGGGTCTGGGGGCGGGACCACGACCGCACCGAGCGGGAACCAGAACGGCGCGGAGGGCGACCAG	22	CCGGGTCTGGGGGCGGGA	5	AGCGGGAACCAGAACGGCGCGGA	17	0	2	1.6	4.05882	0	6	-10.3	-11.7	3.28373	4.35509	0	1	-
	chr11:51604424-51604498	-	AGATCCCAAGTTGAACAAAAGACGGGGTTTTGTTTTTATTACATTTAAAGAGGAAGATCCTGTGAAGAAAGTTCTGGAGAAGAAATTTCATACT	39	TTGAACAAAAGACGGGGTTT	22	GTGAAGAAAGTTCTGGAGAAGAA	17	0	8	3.63636	3.88235	7	10	0	-5.1	3.63886	3.50792	0.6	1.38462	-
	chr11:51601065-51601115	-	GCCTGGACCTGTGGACCCTGGTTGTAAAGAGTAAAACTGTATCTTAGGAAACCAGTGTCACCTTTTTCAC	29	GTGGACCCTGGTTGTAAAGAGTAAAA	14	CTTAGGAAACCAGTGTCA	15	0	13	3.07143	7.2	7	-2	-11.1	-1	3.7534	4.3306	0.333333	1	-
	chr11:51599571-51599625	-	AGGGCTGATCTATGCTAGATGGGATTCTATCAAGTTTACCTGTTAGAATGTCATCCAGCTTTGCTACCACATGT	10	TATGCTAGATGGGATTCTATCA	5	TTAGAATGTCATCCAGCTTTGC	5	0	8	0.8	3.2	2	2	-15.1	-5.7	3.8246	4.56519	0	1.1	-
	chr11:50841458-50841516	-	CTGGGTTTTCTGGCAGAGCTGGAACGGCCGGGAACCTGCGGGCCAGGGCTGAGAGCCTGGCGGAAGCACGCAGAGGCC	49	TGGCAGAGCTGGAACGGC	36	TGAGAGCCTGGCGGAAGCA	13	0	1	1.30556	6.92308	2	6	-9.5	-10.3	3.51988	4.45501	0	1	-
	chr11:50430719-50430789	-	GGCGGGGAGCGCGCAGGTAGGCCGGGGTCCCGCGGGCCGGGGCTGCTCCCGGGCTGGGGAAACCTGACCGGCCGGACGAGCTGCTCCGCG	10	GCGCAGGTAGGCCGGGGT	6	CCTGACCGGCCGGACGAG	4	0	0	0.833333	3	2	1	-16.1	-20.1	3.29039	3.90556	0	1	-
	chr11:50378381-50378432	-	CCCGCCTCAACTCACCAGAAAAAAAGCGCTGCACTTCATCCGCGGAGCAGGACCAGGGCAAGCCCCGGACC	48	CTCACCAGAAAAAAAGCGC	4	TCCGCGGAGCAGGACCAGGGCAA	44	0	1	1.25	2.20455	-6	-2	-1.2	-4.7	3.56417	3.40135	0	1	-
	chr11:50300969-50301044	-	GGATGAGGATATGGACGGAGAATGGGAGGCTCCTCAGATTGCCAACCCCAAGTGTGAGTCAGCCCCTGGGTGTGGTGTCTGGCAGCGACCTATGA	65	ATGGACGGAGAATGGGAGGCT	56	TGGGTGTGGTGTCTGGCAG	9	0	9	4.55357	3.66667	-17	-19	0	-3.7	3.75505	4.12447	0.583333	1.01538	-
	chr11:50298172-50298233	-	ATTTCAGCCAGGTGTAGTGCTGCAGATGCTGGAGGCAGCTGAAGAGCGTCCATGGCTTTGGGTGGTCTACATTTTGACTGT	24	GGTGTAGTGCTGCAGATGCTGG	15	TGGCTTTGGGTGGTCTACA	7	2	4	5.53333	5.42857	1	-2	-12.7	-3.8	3.74202	4.42901	0.4	1	-
	chr11:50295510-50295560	-	TCTGTTGCCCTAGAGACTGCTCCATTCACAAGCACCTTTGAAGAGGGAAGGAGCTGGCTTCATGTAGCAG	71	TAGAGACTGCTCCATTCACA	11	GAAGAGGGAAGGAGCTGGCTT	60	0	6	2.72727	2.21667	-4	-2	-11.7	-8.6	3.77027	3.79354	0.529412	1.04225	0.49174
	chr11:50292263-50292309	-	ATGGCGGCGGCAGCGGCGCGGAAAACAATGGGGCAGGGGTATAGCGGACAGGCCGAAGCCTGAGGC	205	CAGCGGCGCGGAAAACAATGG	70	GCAGGGGTATAGCGGACAGGCCGA	135	0	12	3.15714	2.39259	0	4	-5.1	-17.5	3.41256	4.16293	0	1.01463	-
	chr11:50255970-50256029	-	TTTATGAGTGTGGCTTTGAGGAGTTGGGAAGAGGTAACCCACTTCTCTCCCATCTTCTCCGAGCCATGACTCAAGAAGA	41	TGGCTTTGAGGAGTTGGGAAGA	36	CTCCCATCTTCTCCGAGCCATGA	5	0	0	1.86111	1.2	2	3	-25.6	-9.1	3.8287	3.37628	0.986667	1	0.0404501
	chr11:50207611-50207657	-	TTCTGGATGGACTCTTTGACTCTCCCTGCAGAGAAGAAGGAGTGCCGGCGGGAACATCGCCCACCA	28	ACTCTTTGACTCTCCCTGCAG	17	AAGAAGGAGTGCCGGCGGGAACA	11	0	0	1.11765	1.63636	10	13	-6.3	-8.5	3.78202	4.09141	0.892857	1	-
	chr11:50200870-50200946	-	TTTTGGCAGAGGCTGATCCCCGGCTGATTGAGTCCCTCTCCCAGATGCTGTCCATGGGTTTCTCGGATGAAGGCGGCTGGCTCACCAGGCTCCTAC	38	GGCTGATCCCCGGCTGAT	10	GGATGAAGGCGGCTGGCTCACC	28	0	0	9	5.25	-7	-3	-10.3	-4.1	3.76863	3.76976	0.333333	1	-
	chr11:49672433-49672490	-	TAGGAGTGTTTTACGGAGTGTTTGGAATATGTTTCCCTTTTAAAGATGAGCAGATTGGAGGCACTCAAATCTTTGTA	64	TTACGGAGTGTTTGGAATATGT	7	AGCAGATTGGAGGCACTCA	57	0	2	2.71429	3.77193	10	8	-2.2	-15	3.75749	3.53882	0.25	1.01563	0.821976
	chr11:49203157-49203204	-	CATAGTTAACAAGCGAGGCTGGGGAGAGTCTTAGGAGGGAGGGCTGGGCTCCTGGGAGAAAGCGGAA	41	AAGCGAGGCTGGGGAGAG	34	AGGAGGGAGGGCTGGGCTCCTGGGA	7	0	5	2.38235	4.14286	-11	-7	-9.6	-6.2	3.5465	3.81069	0.888889	1.07317	-
	chr11:49051077-49051138	-	GGCAGGTAAGATTCAGATCTAGGAACTGCAGAACAAAGAGCAAAGTCTGTGGGAACTAAGATCTGGAAGGAAATATGAAAA	67	ATTCAGATCTAGGAACTG	32	TGGGAACTAAGATCTGGAAGGA	34	1	51	1.09375	1.02941	0	3	-12.4	-1.5	3.55447	3.55383	0.608696	1	0.177013
	chr11:48979233-48979294	-	GGCAGGTAAGATTCAGATCTAGGAACTGCAGAACAAAGAGCAAAGTCTGTGGGAACTAAGATCTGGAAGGAAATATGAAAA	67	ATTCAGATCTAGGAACTG	32	TGGGAACTAAGATCTGGAAGGA	34	1	51	1.09375	1.02941	0	3	-12.4	-1.5	3.55447	3.55383	0.608696	1	0.177013
	chr11:48945486-48945559	-	GTAATGGATTACCGGGCCTTGGTGCATGAGCGAGATGAAGCAGCCTATGGGGCGCTTAGGGCCATGGTGCTGGACCTGAGGGCCTTCTATGCT	17	ACCGGGCCTTGGTGCATG	5	ATGGTGCTGGACCTGAGGGC	12	0	1	6.2	2.75	13	15	-2.6	-1.7	3.7365	4.02669	0	1	-
	chr11:48866764-48866820	-	GACTGTGGCAACATTGTCCCAGATTCCAGTGAGCATCTTTGTGACTGGGGACTCTGGCAATGGCATGTCATCTTTC	70	ACATTGTCCCAGATTCCAGTGA	63	TGGGGACTCTGGCAATGGCAT	7	0	7	0.031746	2	4	3	-14.9	-6.1	3.7003	3.83879	0.666667	1	0.177013
	chr11:48866406-48866466	-	CTATATTGTCTGGACCAAGCTGGACAGGGACCTCAGCACCAGTGTCCTATCAGAGGTCCGGCTCCTACAGAATATCCAGG	51	TGGACCAAGCTGGACAGGGA	9	TCCTATCAGAGGTCCGGCTCCTACAG	42	0	3	3.77778	0.547619	0	1	-15.6	-6.2	3.82531	3.65165	0.5	1	0.821976
	chr11:48856979-48857055	-	TACACGTCGAGGTAGCGTGGCCGAGCGGTCTAAGGCGCTGGATTAAGGCTCCAGTCTCTTCGGGGGCGTGGGTTCGAATCCCACCGCTGCCAGTAA	11789	GGTAGCGTGGCCGAGCGG	11771	GGGGGCGTGGGTTCGAATCCCACCG	18	0	10	0.233965	0.5	-12	-5	0	-2.7	3.84819	3.90492	0.202446	1.63211	-
	chr11:48834451-48834504	-	CTGTAACAGTGAGTGGGGATGTAGCTCAGTGGTAGAGCGCATGCTTTGCATGTATGAGGCCCCGGGTTCGATC	1573	GAGTGGGGATGTAGCTCAGTGGTAGA	800	TTTGCATGTATGAGGCCCC	773	0	18	1.7725	8.03364	0	-4	-10.8	-3.4	3.80415	3.79911	0.103075	77.328	-
	chr11:48826213-48826278	-	TCCACTCACCCTCTACTAGCATGGCGACCTCCTCCCAATATCGCCAGCTGCTGAGTGACTATGGGCCTCCATCGCTAGGCTACAC	16	CTCTACTAGCATGGCGACCTCCT	7	TGAGTGACTATGGGCCTCCATCGC	9	0	5	1	6.44444	-14	-13	-3.6	-1.4	3.68064	3.84526	0.5	1	-
	chr11:48817272-48817339	-	CCCTTCTGCAATCGTCCGTGCCTGGTCGGTAGGATGGCGCTAGGCCGCTGCGGTTGGAGCACGGAGAACAGGGCGCTGCTCAACGTC	114	ATCGTCCGTGCCTGGTCGGTAGGA	77	GAGCACGGAGAACAGGGCGCT	37	0	4	3.83117	2.37838	12	9	-13.2	-3.7	3.81168	4.29535	0.1	1.00877	0.821976
	chr11:48753629-48753681	-	AGACCACAGCCGGGATCGAGGGTTTGGTGCACCTCGATTTGGAGGGAGTAGAACAGGACCCCTCTCTGGAAA	48	CGGGATCGAGGGTTTGGTGC	3	ATTTGGAGGGAGTAGAACAGGACCCC	45	0	7	0	3.04444	14	20	0	-2.3	3.80067	3.80504	0	1.02083	-
	chr11:48753121-48753187	-	TGGCACCAACTCGAGAACTGGCACAGCAGGTGCAGCAAGTGGCTGCTGAATATTGTAGAGCTTGTCGCTTGAAGTCTACTTGCATC	39	TCGAGAACTGGCACAGCAGGTGCAGC	36	AGCTTGTCGCTTGAAGTC	2	1	15	5.58333	0	-5	3	-9.9	-6.3	3.8166	4.0925	0.3	1.12821	0.821976
	chr11:48752268-48752344	-	GCGACCTTATCTCTGTGCTTCGGGAAGCTAATCAAGCAATTAATCCCAAGTTGCTTCAGTTGGTCGAAGACAGAGGTTCAGGTCGTTCCAGGGGTA	47	CTCTGTGCTTCGGGAAGC	8	AGACAGAGGTTCAGGTCGT	39	0	3	5.125	10.5897	9	11	-7.4	-12.3	3.89848	3.63388	0.357143	1	-
	chr11:46254551-46254601	-	GGAGTTGACCATGGGCCGGCGAATCCAGTTCCCGATTGAGATGTCCATGCCCTGGATTCTAACGGACCAT	11	ATGGGCCGGCGAATCCAGT	5	GATGTCCATGCCCTGGATTCT	6	0	6	2.2	4.5	-11	-9	-10.2	-2.2	3.81548	4.26358	0.25	1	-
	chr11:46224083-46224135	-	CACTTCAAGACCATCTGCAGACTGTTGGGCTACCAGGGCATCGCTGTGGTCATGGAGGAACTGCTGAAAATC	51	CCATCTGCAGACTGTTGGGCT	39	TCGCTGTGGTCATGGAGGAACT	12	0	6	3.30769	3	10	13	-6	-12.3	3.81513	3.93962	0.333333	1	-
	chr11:46194916-46194989	-	AGAGAGGACATAGCCCTGAGCTCCCAAGACACAGGAATAATAGATATTCCTCTACCAGCCTGGGGAGGACAGAAGACAGGAGTAACCATCCCC	24	TAGCCCTGAGCTCCCAAGACACAGGA	7	GAGGACAGAAGACAGGAGT	17	0	13	4	5.35294	13	-2	-6.5	-2.9	3.62494	4.49469	0	1.04167	-
	chr11:46194605-46194665	-	CATACTCAGACCTTGCTGTAGATTGGACAACTCTACTAACTCTGGGTCTCTCTGAGCAAGAGTAGGAGCATTTGTAGTGT	37	CCTTGCTGTAGATTGGACAACTCT	21	TGAGCAAGAGTAGGAGCA	16	0	2	2.57143	4.3125	3	-3	-2.6	-11.3	3.75785	4.29424	0.333333	1	-
	chr11:45930225-45930294	-	GAGGCCCAGATTTCTGTATGTGTCGTGGTCAATGGCTGGGTTGACAGAGTGGTCTGCCTGTTTGTTGTCTGTGCTCAGCTTGCAGAAGC	21	TTTCTGTATGTGTCGTGGTCAATGGC	12	TGCCTGTTTGTTGTCTGTGCTCAGC	9	0	1	3.08333	3	-6	-9	-7.7	-4.9	3.66423	4.56472	0	1	-
	chr11:45929954-45930020	-	AGAGCCGTTCTTGAACTCCGTATCAGTACAGCTTTCACCTGGGTTGTCCGTTGTAGTGTCTGGGAAGCTTGAGGGTTCCCTTCTTA	31	TTGAACTCCGTATCAGTACAGCTTTC	2	TTGTAGTGTCTGGGAAGCTTGAGGGT	29	0	2	0	3.48276	5	6	-9	-14.4	3.80021	4.54308	0.2	1.06452	-
	chr11:44617085-44617145	-	ACATCCTTCTCCTTGTGGCGCAGGGGAGCCGCCAAAGTTCCCGGCAAAGTGGCGAGCAAGGGATCTCTGAGCTCTAGCGT	22	CCTTGTGGCGCAGGGGAG	10	CGAGCAAGGGATCTCTGA	12	0	0	2.6	6.75	13	13	-0.7	-8.9	3.81105	4.23687	0	1	-
	chr11:44465996-44466065	-	AAAATGATGTTAAGCTTGGAGCTCTCAAACTGAAACCAAATACTAAAATCATGATGATGGGAACTCGAGAGGAGAGCTTGGTAATGTTT	22	TAAGCTTGGAGCTCTCAAACT	5	ATGATGGGAACTCGAGAGGAGAGCTT	17	0	2	3	1.82353	-8	-1	-11.6	-2	3.72083	4.06673	1	1	0.821976
	chr11:43426164-43426213	-	GGTCGTTGGTGGCGCAGTCTTCGGTGAGTTTAGCTGTGAGCTCGTCGTGGGTGAGGGCGTCTTGGGCGA	63	GGCGCAGTCTTCGGTGAGTTTAG	18	CTCGTCGTGGGTGAGGGCG	45	0	15	3.05556	7.04444	5	-2	-10.8	-6.5	3.36447	4.36971	0.125	1	-
	chr11:43425624-43425673	-	AGAGTAATCCAGAATGGCTACTCTTATCTTTGTTGATAAGGATAATGAAGAACCCGGCCGCCGTTTGGC	13	AGAATGGCTACTCTTATCTT	4	TGATAAGGATAATGAAGAACCCGGCC	9	0	11	0.75	3.88889	1	7	-5.1	-1.4	3.90008	3.81336	0	1	-
mmu-mir-146a MI0000170	chr11:43374398-43374456	-	TCCCCAGCTCTGAGAACTGAATTCCATGGGTTATATCAATGTCAGACCTGTGAAATTCAGTTCTTCAGCTGGGATAGC	505010	TGAGAACTGAATTCCATGGGTT	504971	CCTGTGAAATTCAGTTCTTCAG	39	0	5	0.0344119	0.846154	2	2	-21.3	-16.3	3.82937	3.35961	0.578651	1.00001	0.00720876
	chr11:40755123-40755192	-	GCGCTGACCCCGAGGAAGGCAGTACTTGGTCAGGGCGCTGAGGGACCCTCCACCGGGACGCCGGCCCCTCCCCGGGCCTCTGCTCACTT	122	CGAGGAAGGCAGTACTTG	117	ACGCCGGCCCCTCCCCGGGCCT	5	0	22	5.69231	8.8	-15	-11	0	-1.8	3.5893	4.28479	0.633333	1	-
	chr11:40750917-40750968	-	CCTAACGGTCAGAAGTTGAAATGGATTGTGTCTGGACGCACTGCACGGCAACTGAAGCACAGTTATTATAG	57	AGAAGTTGAAATGGATTGTGTCT	34	CACGGCAACTGAAGCACA	23	0	2	6.70588	8.78261	10	5	-4	-8.3	3.90407	4.55786	0.125	1	-
	chr11:40749822-40749877	-	ATACATGATCATGCGTCTGAGATATCACCAGTTCACCTTTAGCAGCTCGCAGTTTGTAGGCAGATTTCTGTTAAG	25	ATGCGTCTGAGATATCAC	8	AGCAGCTCGCAGTTTGTAGGCAGAT	17	0	13	2.375	4.41176	7	13	-6.3	-2.5	3.79925	4.12009	0.333333	1	-
	chr11:40692582-40692654	-	AGCGGCAGCCGGGGTCGGCCTGGGCCTAGGGGAGGAGGGCCAAGGGCGCGGGCGCTGCGGCCCCTGGCAGTGCTGCGCTAGTGGAGCTTGCG	105	GGGGTCGGCCTGGGCCTAGGGGAGG	93	CCTGGCAGTGCTGCGCTAGT	12	0	26	1.06452	10.4167	23	18	0	-10.3	3.2795	4.09732	0	1	-
	chr11:35964014-35964081	-	CTTCCAAGATTACAGACAGGAGCAAGATGGGGAGGCTTGAAGGTTCCCATCAGGCTTCCTGGGCTGGAACTTGTGGGCCTTTTTACC	7	TACAGACAGGAGCAAGATGGGGAGG	5	AGGCTTCCTGGGCTGGAACTTGTGGG	2	0	0	0.4	0	10	9	-11.3	-9.3	3.74678	4.00664	0.5	1	0.821976
	chr11:35962719-35962773	-	GCATTTTTTTTAAGATGGCGCTCTATGCAGTGAGGCTGATCTTGAACTCCTGATCTTCCTGTGCCTCCATCTCC	9	TAAGATGGCGCTCTATGCAGTGAGGC	2	TGAACTCCTGATCTTCCTGTGC	7	0	0	0	5.14286	-14	-18	-0.8	-0.5	3.70356	4.188	0	1	-
	chr11:35834433-35834481	-	TGACGAGAGGATGGACGGTCTGGTGGCTCAGTGCTCCGCGCGGTTGCTGCAGCAGGTTTGTCCCTGGG	253	ATGGACGGTCTGGTGGCT	249	CGGTTGCTGCAGCAGGTT	4	0	55	3.03614	2.25	-4	-3	-7	-6.5	3.6344	4.58162	0.04	1.00791	-
	chr11:35769250-35769297	-	GGTCTCGTAGCGGCTGAAAGAAGAGAGGGGTTGTGAACTCTGAGGGCGCTGTGGCTGTCACGCAGTC	50	CGGCTGAAAGAAGAGAGG	23	CTGAGGGCGCTGTGGCTG	27	0	8	3	5.55556	0	0	-5.7	-7	3.60358	4.14737	0.125	1.02	-
	chr11:34771385-34771441	-	TCTGGCTTGGAGGAGCAGAGAGTCAGTGCAGAACCTGCTTAGCAAGGACACTAGCACACTGGCATGTGTCCAAGCA	19	AGGAGCAGAGAGTCAGTG	6	ACACTAGCACACTGGCATG	13	0	10	1	5.15385	-9	-7	-7.7	-10.3	3.65984	4.39212	0	1	-
	chr11:34464957-34465008	-	TGTATAAAACAAAGGAAGCTAGACAGTAACCATACATACCTGGCACTGTTTTGCTTCCAGAATGCCGGGAC	67	AAAGGAAGCTAGACAGTAACCA	60	TGGCACTGTTTTGCTTCCAGA	7	0	0	0.3	1.14286	0	0	-19.3	-1.4	3.86292	3.40483	0.5625	1	0.49174
	chr11:33754740-33754814	-	CGCTGGCGTGGAGCTGGGCGTGGAATGCGAGTGCCTAGTGGGCCACTTTTGGTAAGCAGCTGCGGGATGAACCGAACGCCGGGTTAAGGCGCCC	10051	GAGCTGGGCGTGGAATGC	11	GGGATGAACCGAACGCCGGGT	10040	0	252	3.45455	1.62301	-5	-2	-11.8	-10.7	3.69262	4.08517	0.0899091	1.60233	0.821976
	chr11:33428427-33428482	-	TCCGGCGTTCTAGCGGAGGAAAATGGCTGCGCCCCAGCCACAGGCTGCAGCGGTTTCCTCTGCGTCTGGTGTGTC	40	TAGCGGAGGAAAATGGCT	12	CTGCAGCGGTTTCCTCTGCGT	28	0	0	0.75	2.71429	-4	0	-18.4	-3.6	3.76093	3.89996	0.428571	1	0.49174
	chr11:33162999-33163065	-	CTTGGCGTGATTCCGTCCTGCGCGTCTGTTCTGTGGAACAGGAGGCAGTTGTTTTCCGTCCGGCTTCTCCCACACCGAAGTGCGCG	230	TTCCGTCCTGCGCGTCTGTTCTG	175	TTCCGTCCGGCTTCTCCCACACC	55	0	7	4.22286	1.45455	-19	-19	0	-6.7	3.74779	4.14212	0.272727	3.33478	-
	chr11:32910020-32910074	-	GTTAGTATCTTAGTAGAGTTCCTGGAGGCAGCATGACTGTACTTGCACTTGGAAACCTACTGACCAAGGATTAA	42	TAGTAGAGTTCCTGGAGGCAGCA	39	TGCACTTGGAAACCTACTGAC	3	0	5	1.33333	3.66667	3	2	-15.1	-2.5	3.82177	4.05478	0.906667	1	0.821976
	chr11:32642278-32642345	-	TGCCCACTAGTCGTCTAGGCTGCAGCGCTGCCGTTCCGTGTGTGTTGCATTTGGTAGGGACAGATGGTGGAGACAGGTGGGTCCCAG	56	TCGTCTAGGCTGCAGCGCTGCCG	42	ACAGATGGTGGAGACAGG	14	0	1	1.40476	4.78571	8	4	-0.4	-17.6	3.74234	4.21612	0	1	-
	chr11:30954060-30954106	-	TCTGGTAGAGGAGGTTGTGACGGTGGCTGGAGGACGCGGCAATGGAGGAAGGAGACGGCGGCTTGC	59	GAGGTTGTGACGGTGGCT	28	GCGGCAATGGAGGAAGGAGAC	31	0	1	8.78571	2.25806	-2	1	-2.8	-6.6	3.49056	4.30125	0.181818	1	-
	chr11:30771609-30771655	-	AGTTTGGTGTCAGCGACTGGGGTTGCCACGCGAGGCTGCCGGCGAGAAACAAGAGACCCTACTCTG	127	CAGCGACTGGGGTTGCCACGCG	108	GCCGGCGAGAAACAAGAGA	19	0	22	2.38889	1.47368	-3	3	-8.8	-10.9	3.7971	4.39356	0.166667	1	0.49174
	chr11:30159360-30159422	-	TGTACAGAAGAAGACCTTCACCAAGTGGGTCAATTCCCACCTTGCGAGAGTGTCCTGCCGAATCACAGACCTGTACACGGAC	15	AAGACCTTCACCAAGTGGG	2	AGAGTGTCCTGCCGAATCACAGACCT	13	0	5	0	3.07692	9	16	-3	-1.5	3.83757	4.18977	0	1.06667	-
	chr11:30159325-30159386	-	CCACCTTGCGAGAGTGTCCTGCCGAATCACAGACCTGTACACGGACCTTCGAGATGGACGGATGCTCATCAAGCTACTGGA	45	AGAGTGTCCTGCCGAATCACAGACCT	13	GAGATGGACGGATGCTCATCA	32	0	5	3.84615	4.59375	8	3	-14.8	-6	3.85786	4.16055	0.6	1	-
	chr11:30139268-30139314	-	AGATGGCAGAAGAGGAAGGCTGGATACGAGAGAAGGAGAAGATCCTGTCCTCTGATGATTACGGGA	69	AGAGGAAGGCTGGATACG	52	AGGAGAAGATCCTGTCCTCTGAT	17	0	10	2.65385	3.05882	-2	3	-7.2	-4.5	3.55855	4.00553	0.111111	1	0.49174
	chr11:30138720-30138783	-	GGCTGGCAGGAATTGAGGAGCGCTGCAAGGAGATGGCAGAGTTAACACGGCTAAGGAAGCAGGCTCTGCAGGACACCCTGGCC	24	AATTGAGGAGCGCTGCAAGGAGATGG	14	GGCTAAGGAAGCAGGCTCTGCAGGA	10	0	8	2.85714	4.5	-2	0	-16.4	-13.4	3.66003	4.6789	0.333333	1.04167	-
	chr11:30137222-30137286	-	AAGACAACCCTGAAGAACCGAGAGGCCTCCCTGGGAGAGGCCAGCAAGCTGCAGCAGTTTCTGCGGGACTTGGACGACTTCCAG	15	TGAAGAACCGAGAGGCCTCCCTGGG	9	GCAGTTTCTGCGGGACTTGGA	6	0	3	0.777778	2.16667	-2	-6	-4	-0.9	3.65244	3.95068	0	1.6	-
	chr11:30120689-30120738	-	AACATCATCACAGATAGCAGCAGCCTCAATGCCGAGGCTATCAGGCAGAGGCTCGCTGACCTGAAGCAG	8	CAGATAGCAGCAGCCTCAA	2	GCTATCAGGCAGAGGCTCGCTGA	6	0	6	0	4	-9	-6	-15.1	-2.1	3.59951	3.83448	1	1	-
	chr11:30119442-30119501	-	GCAGGATGAGCAGAGTGCTGTCTCTATGTTGAAAAAGCACCAGATTTTAGAGCAAGCTGTTGAGGACTATGCAGAGACA	87	CAGAGTGCTGTCTCTATGTTGAA	4	TAGAGCAAGCTGTTGAGGACTA	83	0	9	4.75	2.78313	11	10	-7.7	-5.3	3.67155	4.1754	0.333333	1	0.821976
	chr11:30117908-30117963	-	CAGGAAACATTGGGCAGGAGCGTGTGGATACAGTTAATAACATGGCAGATGAACTCATCAACTCTGGACATTCAG	58	TGGGCAGGAGCGTGTGGAT	15	GATGAACTCATCAACTCT	43	0	30	2	6.39535	-4	-5	0	-3.6	3.75208	4.15419	0.545455	1	-
	chr11:30117873-30117926	-	TAACATGGCAGATGAACTCATCAACTCTGGACATTCAGATGCTGCCACCATTGCTGAGTGGAAAGATGGTCTC	45	GATGAACTCATCAACTCT	38	GATGCTGCCACCATTGCTGAGTGGAA	7	0	14	7.07895	5.85714	1	9	0	-8.4	3.72449	3.85075	0.333333	1.26667	-
	chr11:29824276-29824324	-	TTCATACTACATACGGTACCGGGGTGCTGTCTATGCGGACTCCGGGAATTTCGAGCGCTGTATCCGTC	13	ATACGGTACCGGGGTGCT	5	TGCGGACTCCGGGAATTTCGAGCGC	8	0	7	2.8	0.5	-3	-5	-14.7	-3.2	3.84182	3.77746	0.5	1	0.821976
	chr11:29747533-29747591	-	GGGAAAGACAGCCAAGAGAGTCTGTGGAACTGAGGAAGCAGATGGACTCAGTTCCTCTCCTCTTGCAGGTGTCAACAG	272	GCCAAGAGAGTCTGTGGAACTGA	264	CAGTTCCTCTCCTCTTGCAG	8	0	0	1.14394	0.5	1	-1	-16.5	-7	3.628	4.06328	0.507692	1	0.0106034
	chr11:29693520-29693569	-	CCTCCGGGAGCTTGGAGGGCAGGACTGCGGCAGCGGGCGGCAGGGATGGCGCGGACGCCGCGGGGCTGC	26	CTTGGAGGGCAGGACTGCGGCAGCGG	20	AGGGATGGCGCGGACGCC	6	0	2	2.75	5.33333	-10	-18	-4.6	-6.7	3.1926	4.38055	0	1	-
	chr11:29547779-29547832	-	GGGTGAGTGTATGCTCTGTGGCCGCGCTCTGGCTAGTGGCGCTACGCGTCGCTCTCACGGGTGTCGTCGGATC	55	ATGCTCTGTGGCCGCGCT	11	CTACGCGTCGCTCTCACGGGTG	44	0	10	8.27273	0.613636	-18	-14	-1.4	-4	3.47072	3.9533	0	1.16364	-
mmu-mir-216c MI0025032	chr11:28746203-28746263	-	TCAGACTGAAGAATCTCTACAGGTAAGTGTGTGGTTTCTTCAGTGACATCACATTTGCCTGCAGAGATTTCCCAGTCTGC	75	GAATCTCTACAGGTAAGTGTG	11	CACATTTGCCTGCAGAGATTT	64	0	0	1.18182	0.0625	0	0	-26.9	-12.6	3.7647	3.52345	0.875	1	0.0106034
	chr11:28338211-28338284	-	AGGGAGTTAAGAGAGTACTCTAGAGACAAAGGCAGGGAAGGCTAAATTTCAGCCAAGCACTGGCAACTGAGGCTACTTCCTTGTTGATATCAT	46	GAGAGTACTCTAGAGACAAAGGCAGG	37	TGGCAACTGAGGCTACTTCCTTG	9	0	3	2.7027	0.222222	-19	-22	-0.7	-8.3	3.77735	3.76559	0	1	-
	chr11:28336460-28336526	-	GGCTGGCTGCTAGATTGTAAGCTCATGAGGGCAGAAACCTCATTCTTTTCTGTATTCTCATTGCTGAACACATAGCTGCTGCTCAA	59	TAGATTGTAAGCTCATGAGGGCAGAA	53	TGTATTCTCATTGCTGAACACATAGC	6	0	2	0.90566	0.666667	3	2	-10.9	-14.5	3.72096	4.05244	0.2	1	0.177013
	chr11:24076189-24076236	-	CTGGGTGGAGACCCGAGCTGCAGGTGGACGTCTGTGAGTCTCTGCAGAGCCAGGAGCCTTTCTCCCC	6	ACCCGAGCTGCAGGTGGAC	2	GTGAGTCTCTGCAGAGCCAGGAGC	4	0	1	0	3.5	-4	0	-14.7	-12.6	3.5641	4.05615	0	1	-
	chr11:23770929-23770984	-	CATCCTGGCAAGGCGACGCCAGGACACTAGTGACCGGAGCGCGAAGATTCGGGGGTGGGAAGGTGTGAGCCGCAA	147	AGGCGACGCCAGGACACTAG	17	TTCGGGGGTGGGAAGGTG	129	1	8	7.35294	1.48062	-7	-9	0	-7.3	3.74692	4.36696	0.35	1.0068	-
	chr11:23770716-23770767	-	TGACTGACTCACTGACTGACTGACTGGCTGCCTTGCAGCCTCGGGCCGGACGCTGGAAGCTGCAGCGAGCG	52	ACTGACTGACTGACTGGCTGC	33	CAGCCTCGGGCCGGACGCTGGAAGCT	19	0	5	2.66667	5.73684	1	7	-12.3	-5.2	3.40253	4.35976	0.125	1.11538	-
	chr11:23665837-23665883	-	CCCAGCCGTCGCAGTCGCTTCCCTGAGCCGGAGCGGAGCTGGCGGAGAGATGGCCTCCCAGCCGCC	157	GCAGTCGCTTCCCTGAGCCGGA	62	CGGAGCTGGCGGAGAGATGGCCT	95	0	3	4.25806	3.13684	15	17	-1.2	-10.5	3.41385	3.87974	0.0714286	1	-
	chr11:23497892-23497942	-	TCTGGCACTTTCTGGGAGCTGCGGGCGATCGGCTCACAGACCTTCTGGCCGGAAACCCGCGCGCTCCCGC	44	TCTGGGAGCTGCGGGCGATCGG	26	ACCTTCTGGCCGGAAACCCGC	18	0	25	3.80769	1.44444	-9	-10	-12.8	-3.5	3.59043	3.63077	0	1	-
	chr11:22859651-22859697	-	GGCCGAGAGTAAGGCTCAGCGGCCGCCGCGGCAACAAGTGCTGGAGCTGAGGCGAGCCGGAGCCGC	122	AAGGCTCAGCGGCCGCCGCGGCAA	12	AGTGCTGGAGCTGAGGCGAG	110	0	5	5.16667	2.77273	-7	-11	-13.4	-6.6	3.43121	3.99977	0.0625	1.0082	-
	chr11:22835313-22835371	-	AATGGCCAACTGGAGACTGAGTAGCCCGACAGCCATGGGTCTGTGAGTGTTCAGAGACTGGGAAGCATTCGCCACTTC	23	TGGAGACTGAGTAGCCCGACAGC	8	TCAGAGACTGGGAAGCAT	15	0	2	2.5	2.66667	20	15	0	-6.2	3.85987	4.34593	0.166667	1.13043	-
	chr11:22286919-22286992	-	GTAATGATGGTGGTGGCGGCCGAGGGAGGCGGGGGAGGGGGATCTGGGCGCTGAACCGCGGCTCTGGCAGGGCTCGCTCGGGCGGGCGGGCCG	36	TGGTGGCGGCCGAGGGAG	7	GCGGCTCTGGCAGGGCTCGCTCGGGC	29	0	14	9.42857	2.65517	5	14	-10	-1.5	3.29011	4.13175	0.25	1	-
	chr11:21683486-21683535	-	GATCAAAGAGGGGAAAAGGGTCTTGATTGCCGCCCATGGCAACAGCCTTCGGGGCATCGTTAAGCATCT	12	GGGAAAAGGGTCTTGATTGCC	7	GCAACAGCCTTCGGGGCATCG	5	0	13	2.57143	3	-14	-14	-5	-4.6	3.81843	3.77442	0	1.41667	-
	chr11:21571738-21571791	-	TGTAGAGGTGACCTGACTGCTGGAGACTGCCTTTTGCAGGTGCAGAGATCGGCCTTGCAGTTTGCAATAATGG	425	ACCTGACTGCTGGAGACTG	401	AGAGATCGGCCTTGCAGTTT	24	0	34	2.78055	2.95833	8	8	-3.6	-8.7	3.75462	4.51389	0.0895522	1.01412	-
	chr11:21557428-21557484	-	GGAGCTGACCGAGGAAAAGGAGACCGCTTTTGAGTTTCTCTCCTCTGCGTGACTAGACACTCGTTTTGACATCAGC	27	GAGGAAAAGGAGACCGCT	18	CTCTGCGTGACTAGACACTCGTTT	9	0	65	4.27778	4	15	21	-0.4	-2.7	3.78516	4.19079	0	1.2963	-
	chr11:21557383-21557452	-	AGTTTCTCTCCTCTGCGTGACTAGACACTCGTTTTGACATCAGCAGACAGCCGAAGGCTGAGGAATCAAAATGTCGTCTTTGAGCCTAG	48	CTCTGCGTGACTAGACACTCGTTT	22	AGGCTGAGGAATCAAAATGTCGTCT	26	0	23	9.5	4.80769	-14	-12	-4.8	-4.9	3.86617	4.30568	0.142857	1.0625	-
mmu-mir-1933 MI0009922	chr11:21344599-21344664	-	CCTGATCCCACAGTCATGGTGTTCGGTCTTAGTTTGTGACCAGTTTAGTTTAACCAGGACCATCAGTGTGACTATTGGATTGGGA	444	CAGTCATGGTGTTCGGTCTTA	116	CCAGGACCATCAGTGTGACTAT	328	0	0	0.405172	0.0518293	-1	1	-16.3	-14.7	3.72277	4.32014	0.162162	1	0.0404501
	chr11:21328930-21328979	-	CAGATCTCTTGCTTGTGATGTCAAACCTCTATAGCCTTAACGCAGGATCTCTGACCATGAGTGAAAAGC	73	GCTTGTGATGTCAAACCTCTATA	65	TAACGCAGGATCTCTGACCATG	8	0	6	0.261538	3.25	16	16	-0.8	-11.9	3.8349	3.76202	0	1.0137	-
	chr11:20249285-20249343	-	GGCCCAGCTACGCGGGTCGCTCGGGACGTGCGGCGGTGTGGAGTGAGGTAAAAAGGCTGTGGCCGGCTCGAGTGTCGC	20	CGCGGGTCGCTCGGGACGTGCGG	15	GTGAGGTAAAAAGGCTGTGGCCGGCT	5	0	3	2.8	5.4	-17	-13	-4.7	-4.2	3.53947	4.09945	0.5	1	-
	chr11:20230481-20230554	-	AGCAGTCTGGTGAGCTGGAGAGCCGTGCAGATCATCTTTATGACTCTATCTTAGCCTCTTTGGACATGTTGGCTGGCTGCACCCTCATCCCTG	22	TGAGCTGGAGAGCCGTGCA	6	TGGACATGTTGGCTGGCTGCACC	16	0	0	2	2.0625	7	11	0	-16.7	3.74755	4.39468	0.333333	1	-
	chr11:20112820-20112869	-	CCGGGCGGCGGCTCACCAGGACGAACCATGGACAGCCAGGGCAGGAAGGTGGTGGTGTGCGACAACGGC	91	GCTCACCAGGACGAACCA	42	CAGGAAGGTGGTGGTGTG	49	0	25	4.90476	6.83673	4	6	-7.1	-9.2	3.52846	4.51105	0.4	1.75824	-
	chr11:20077196-20077254	-	CATTTGATCAATGTCGAGGGGGTTGGTGTTGCTGAACTGCTTTTTAACACAATCCAGGCAGCCGACATTGATACCAGG	57	ATGTCGAGGGGGTTGGTGTTGCT	47	AACACAATCCAGGCAGCCGACAT	10	0	2	1.91489	3.6	3	0	-14.5	-8.4	3.86192	3.75986	0.576923	1	0.821976
	chr11:20064700-20064760	-	AGACAACTTTTGGATGACCAGACAAGAGTACCAAGAAAAGGGTGTCCGTGTGCTGGAGAAACTTGGTGTAACTGTTCGAT	31	TGGATGACCAGACAAGAGTACCAA	12	GTGTGCTGGAGAAACTTGGTGTA	19	0	8	3.25	2.63158	9	7	-5.9	-3.4	3.76118	4.23117	0	1.25806	-
	chr11:20064525-20064595	-	AAGTCATTCAACCCAGGACTGAAAGAGGCTCTCTGTCCCTTTTGACAGAAAGGTCAAGTTTTTCTCTGTCTTGGGGAAGCATTGCTAAAT	39	ACCCAGGACTGAAAGAGGCT	31	TTTCTCTGTCTTGGGGAAGC	8	0	0	3.74194	4.75	6	4	-14.3	-1.6	3.74078	4.15321	0.4	1	-
	chr11:17953769-17953835	-	GCGCGGGCTCTCTGTCGAGCAGTTGCCCTGCTCCGCTGTAGCAAAATGTGAATGCAGCTGAAGGACGGTGGCACGGGAATGAGTCG	48	TCTGTCGAGCAGTTGCCCT	11	GCAGCTGAAGGACGGTGGCACGG	37	0	9	9.45455	5.51351	3	7	-4	-11.2	3.78132	4.19552	0.0909091	1.54167	-
	chr11:17159022-17159073	-	CGAAGGAAGGCCGGCAGGAGGAAGACTCCTGGGAGGAGAAAATGGGGAGAATGACAGGACCTGCCACAGGG	35	CCGGCAGGAGGAAGACTC	10	GGGGAGAATGACAGGACC	25	0	12	1.4	3.36	3	3	0	-9.1	3.34781	4.30463	0	1	-
	chr11:17008514-17008560	-	ACCTTGTGAAGAAGGTAAGTAGGGAGGTCACTTACAAGGCTGGACTTAGAGAGGGGCTTACAGGGG	29	GAAGGTAAGTAGGGAGGTCA	16	GCTGGACTTAGAGAGGGG	13	0	11	2.125	1.76923	14	12	0	-6.1	3.52872	3.8847	0.5	1	-
	chr11:16987562-16987622	-	AGGAGGGGTGTGGACATCAGTATAGCAAAGTTCTTGAGAATACTAAGAACCTGCTGTATGGTTTCCCAACAGCCAGACAG	19	TGGACATCAGTATAGCAAAGTTCT	17	ACCTGCTGTATGGTTTCCCAAC	2	0	1	1.05882	0	3	1	-14.7	-11.9	3.83354	4.22706	0	1	-
	chr11:16971853-16971901	-	TAGGGACATTACTTGTAGGGGTGTAACCAATGGCTTTCTCATAGGATCTGAGGCCTACTCTCTGGAAG	28	ACTTGTAGGGGTGTAACCAATGGCTT	16	ATAGGATCTGAGGCCTAC	12	0	12	3.0625	1.33333	-10	-12	-6	-5.3	3.78053	3.85223	0.833333	1	-
	chr11:16971818-16971871	-	TGGCTTTCTCATAGGATCTGAGGCCTACTCTCTGGAAGACAATTCATGTACTATTGGTCAAATGCCTGTGAAT	18	ATAGGATCTGAGGCCTAC	16	AATTCATGTACTATTGGTCAAAT	2	0	15	3.1875	0	-12	-7	-3.2	-3.9	3.78547	3.36329	1	1.05556	-
	chr11:16635869-16635939	-	CCAGAGCGCCAGAAGTTACTAGGGCTCAAAGTTAAAGGCAAACCTGCAGAAAATGATGTTAAGCTTGGAGCTCTCAAACTGAAACCAAAT	18	AGAAGTTACTAGGGCTCA	11	TAAGCTTGGAGCTCTCAAACT	7	0	1	6	6.85714	-7	-3	-10.5	-4.7	3.74489	3.92767	0.333333	1	-
	chr11:16635812-16635890	-	AAAATGATGTTAAGCTTGGAGCTCTCAAACTGAAACCAAATACTAAAATCATGATGATGGGAACTCGAGAGGAGAGCTTGGAAGATGTCTTATGTCCT	33	TAAGCTTGGAGCTCTCAAACT	5	AGGAGAGCTTGGAAGATGT	28	0	3	3	11.4286	3	4	-13.8	-8.5	3.72428	3.80001	0.5	1	-
	chr11:12028987-12029047	-	TAGAGAAGTCTGTTGAGGGGGTGAGATCCCTAGGTCTAACCTCCCCTTAAGACATCCAGAGCTGCTTTTTGCTTTGGATC	9	TGTTGAGGGGGTGAGATCCCTAGGTC	3	AAGACATCCAGAGCTGCTTTTT	6	0	0	5	2.83333	24	20	0	-10.6	3.7598	4.10644	0	1	-
	chr11:12026806-12026856	-	AGAGGGCCCCCGCTGGGCCTCGGGGCGTGGCTGCGTCACATGGGTTTGGTCCTAGGGTTCCTGTAGTGCG	9	CGCTGGGCCTCGGGGCGTGG	4	TGGGTTTGGTCCTAGGGTTC	5	0	2	2.25	4	9	9	-9.3	-9.4	3.57685	4.26936	0	1	-
	chr11:12026402-12026451	-	CGTTGGCGCGTGCCAGGCTCGCGTTGGCGCGTGCCGGGCTCGCGTTGGCGCGTGTCGGGCTCGCGTTGG	17	TGCCAGGCTCGCGTTGGCGCGT	9	CTCGCGTTGGCGCGTGTCGGG	8	0	4	0	1.5	-1	-2	-27.7	-11.5	3.04567	4.20412	0.428571	1	-
	chr11:12000277-12000333	-	CTACATACAAATAATTTTCTGATTCTAGCTGTGTTCACTAATAGCTGTGGCTTGGATCAGATCTATAATTCAGTCA	13	ATAATTTTCTGATTCTAGCTGTGTT	8	GTGGCTTGGATCAGATCTAT	5	0	0	1.5	1.4	3	-2	-15.3	-1.6	3.6858	3.43166	0	1	-
	chr11:11967569-11967620	-	AACCCATTTCCGGAGCTCACTGGTGCGGCCCCTGGGAGCCCTCCTTCGGTTGCTCCTAGCTCCTTACCTCC	17	CGGAGCTCACTGGTGCGGCCCCTGG	5	CTCCTTCGGTTGCTCCTAGCT	12	0	12	3.4	3.91667	-3	-3	-14.8	-0.7	3.64542	3.97062	0	1	-
	chr11:11963820-11963868	-	ATATCAGCTCATCCTGTGTCAAAAGATAAAACCCTCTGCTTGGCACCACCCCTTTCTCCTCTGACCTC	7	ATCCTGTGTCAAAAGATAAA	2	CTCTGCTTGGCACCACCCCTTTCTC	5	0	1	0	1.6	3	7	-9.1	-0.7	3.64047	2.72826	0	1	-
	chr11:11945540-11945586	-	GGGTTCTTGCAGGTGAAAGAGGTAGGACGCAAGTCTTGGAAGAAGCTGTATGTGTGCCTGCGCAGA	20	AGGTGAAAGAGGTAGGACGCA	12	GTCTTGGAAGAAGCTGTATGTGTG	8	0	8	3.16667	3.125	3	6	-4.7	-6.4	3.72544	3.84363	0	1.05	-
	chr11:11933219-11933278	-	GCTGTGGATCAAACAGGACCACCTCCCTCTGCGTCAGCCATTTAAAATTGGGGGAGGGAAGAGATCCAGTGCAAGTGTG	39	AAACAGGACCACCTCCCTCTGCG	18	AATTGGGGGAGGGAAGAGATCCAG	21	0	9	4.55556	3.09524	0	1	-13.9	-6.7	3.84496	3.19734	0	1	-
	chr11:11932440-11932518	-	AGAATAATCGCTGCCTTTACCCTCTGCAGTACCCTCAGTCATTTCACTTCTCCCACAGGGGTGGGGTAGGGGTGGGGTTAAAGGATCGAAAGAGAAAA	13	CTGCCTTTACCCTCTGCAGT	9	GGTGGGGTTAAAGGATCG	4	0	12	6.22222	10.5	15	13	-3.6	-5.2	3.87371	4.01052	0	1.38462	-
	chr11:11932345-11932410	-	TTGTTGGCCTTGTGCTCTGTCACTCTGAGCATCTATGGTGATAAAGAGAAGGAAACGCTGCAGAGGCACAAGCATAAGCTGGCTT	52	TGTGCTCTGTCACTCTGAG	17	AACGCTGCAGAGGCACAAGCAT	34	1	14	7.47059	2.67647	3	5	-12.2	-6.5	3.79626	4.30841	0.2	1	-
	chr11:11932313-11932367	-	AAGAGAAGGAAACGCTGCAGAGGCACAAGCATAAGCTGGCTTTGAGTCTTTGAAAGCTTGATGGCCTCTGCACC	48	AACGCTGCAGAGGCACAAGCAT	32	TCTTTGAAAGCTTGATGG	16	0	18	1.90625	8.5	-7	-11	-6.2	-6.3	3.69685	3.95415	0.142857	1.04167	-
	chr11:11932273-11932328	-	CTTTGAGTCTTTGAAAGCTTGATGGCCTCTGCACCCTACTGAAAACCCCCTAAGCCAGCAGGAGCAGGGTATGCA	332	TTGAAAGCTTGATGGCCTCTGCACCC	16	AACCCCCTAAGCCAGCAGGAGC	316	0	42	2.8125	0.417722	-17	-20	-3	-7	3.76617	4.08954	0.822222	1	-
	chr11:11932232-11932295	-	CCCTACTGAAAACCCCCTAAGCCAGCAGGAGCAGGGTATGCAGAGGCTTTGCCTCTGCTGGCTTAGGGTGAGAAGTACCTCAC	650	AACCCCCTAAGCCAGCAGGAGC	316	CCTCTGCTGGCTTAGGGTGAGA	329	5	15	0.417722	0.18541	1	1	-29.3	-2.3	3.73087	3.39135	0.898305	1	0.022178
	chr11:11932163-11932218	-	CCTCACAATGGATGTGAACATTGGACAGATTTTAGGAGCATGATGTTTGCCTCCTCCGAGAGAGAGGAGTCAGAG	25	GATGTGAACATTGGACAGATT	10	GTTTGCCTCCTCCGAGAGAGA	15	0	18	7.6	6.66667	1	1	-0.8	-3.3	3.71372	4.15223	0.285714	1	-
	chr11:11931967-11932027	-	TTGAGAAACACACAGACAACAACGGTGGTGAACACATTTCCCTTTCTTGATACCACCCAGAAAGTCTGCTACATACCTGA	27	CACAGACAACAACGGTGGTGAACACA	6	ACCACCCAGAAAGTCTGCT	21	0	26	2.83333	4.28571	7	0	-14.6	-1.6	3.73795	2.69952	0	1	-
	chr11:11931260-11931326	-	ACAATTTCGTACGTAGCTGGTTTGACGTAGAACTTTGTACTTCCCTTGCCGAAGTGAATTGTTGAAGGCTGCAACCCACCCACCTT	57	ACGTAGCTGGTTTGACGT	22	AATTGTTGAAGGCTGCAACC	35	0	20	1.90909	5.37143	-2	2	-10.9	-0.7	3.84075	3.39168	0	1.33333	-
	chr11:11930619-11930686	-	TAACCGTTTTCAGGGAATGCAGAGGGTGTTAACTAATAGACAAAACCTTTATCCCGCGTGCTTTGCTTCACCTTGTGCTATATAGCT	56	CAGGGAATGCAGAGGGTGTTAAC	28	CGCGTGCTTTGCTTCACCTTGTG	28	0	4	3.42857	4.07143	-9	-9	-8.7	-0.5	3.91633	3.95222	0	1.01786	-
	chr11:9884154-9884224	-	GGAAACCCTCTTCTTCCTGGGATCTGATTGTAGTCAGAAGAAATAGCTCTCATGATGAGTCTAACCAGGGAGAAAGAGACAGTTCCAAGT	5	TTCTTCCTGGGATCTGATTGTAGTC	2	TGAGTCTAACCAGGGAGAAAGAGAC	3	0	0	0	1	6	5	-15.2	-9.5	3.73041	3.82359	0	1	-
	chr11:8995136-8995202	-	AACTTTACAGTGACCTAACGTTGGGGGAGAACAAGCTTCCATTGGCAGTCAAGGGATGTGGTCTCTCTGGTTCTTGCCACAACTTT	13	TGACCTAACGTTGGGGGAGAACAAGC	8	AAGGGATGTGGTCTCTCTGGTTCTTG	5	0	1	2.5	1.6	-15	-15	-4.3	-4.4	3.82513	3.85758	0	1	-
	chr11:6619812-6619870	-	CCATAGAAACTCTGTGACTCCTGAGCTCTGTTCCCCATGCTAGGTTCAGGGATAAATGGAGTCACAGACATCAAGCCC	2173	TCTGTGACTCCTGAGCTCTGT	570	TTCAGGGATAAATGGAGTCACAGA	1603	0	11	0.0684211	0.292576	-1	0	-24.8	-1.3	3.82515	3.8388	0.703753	1.2775	0.821976
	chr11:6528085-6528165	-	GTGATATACTTAGCAAGCCTCCAGCGTGCTTGGGTCTGCAGTGACCCTGTGCATTCCTACAGTGCTTGCCAGAACAATTTTGAAGTGGTTTGAGGCCTTG	2479	TAGCAAGCCTCCAGCGTGCTTGGGT	2383	CTTGCCAGAACAATTTTGAAGTGGTT	96	0	4	0.182543	0.291667	18	19	-4.4	-1.9	3.82611	3.86955	0.0264317	1	-
	chr11:6471863-6471930	-	AAGATAGCAGAAGGATGGGGGTTAATTGTAGCATTTCACTGACCCTCATCCAGGGACTAGGGACAATAGAAATCTGCAAACATGGAG	41	AAGGATGGGGGTTAATTGTA	13	ACTAGGGACAATAGAAATCTGC	28	0	21	2.76923	2.03571	2	4	0	-12.9	3.77409	3.77452	0.333333	1.07317	-
	chr11:6471814-6471885	-	TCATCCAGGGACTAGGGACAATAGAAATCTGCAAACATGGAGAGTCAGTCATAAATACTAGCTTTTTGAAGGCATTGTTGGTCTTTGTTGA	51	ACTAGGGACAATAGAAATCTGC	47	TACTAGCTTTTTGAAGGCATTGTTGG	4	0	8	5.19149	8.25	-5	-1	-0.8	-8.6	3.80042	4.2072	0	1	-
	chr11:6470735-6470805	-	AAATAGTGTGGCCTTGCTCAGTGAGAAGGGGAAGAAGTGACTTAGACTTGTGTTAAGATGACCTGTTGGCTGAGAGTGGTCGTTCTGCAG	47	GCCTTGCTCAGTGAGAAGGGGA	20	CTGTTGGCTGAGAGTGGT	27	0	4	11.2	7.81482	4	0	-13.7	-7.7	3.69996	4.20063	0.555556	1.02128	-
	chr11:6468804-6468868	-	TACTCTGAGCATGGTGTATGTGGGAATTTGGAGGTTTTGTAAAACCCTTTTCTCCAAGCCCATGTCACTATCCATTGAACCAAA	23	ATGGTGTATGTGGGAATT	17	TTTCTCCAAGCCCATGTCACTATCCA	6	0	9	1.88235	2.33333	-8	3	-15	-1.9	3.8109	3.57127	0.142857	1.21739	0.821976
	chr11:6468770-6468830	-	GTAAAACCCTTTTCTCCAAGCCCATGTCACTATCCATTGAACCAAAGTCCTCAGGAGTCTGGAAAGTCGGGAGGTTGGGC	21	TTTCTCCAAGCCCATGTCACTATCCA	6	AAGTCCTCAGGAGTCTGGAAAGTCGG	15	0	4	2.33333	7.66667	-6	-6	0	-9.7	3.82987	4.45975	1	1.04762	-
	chr11:6467865-6467913	-	GTTCAAAGCAGAGTCCAGACGGGCTGGTGATCTCACTGCCTGTAGGTTGAAGCTCAGATTCTGATAAA	20	GAGTCCAGACGGGCTGGTGAT	11	CACTGCCTGTAGGTTGAAGCTCAGA	9	0	4	1.27273	4.22222	2	-3	-13.9	-3.7	3.8567	3.89379	0	1	-
	chr11:6274809-6274855	-	GCAAGTGTGCGCATGTGCAAGGTTGAGGCGCAATGGCAGGTGTTGGGGTCGGACCGCTGCAGGGGA	48	GCATGTGCAAGGTTGAGGCG	7	AGGTGTTGGGGTCGGACCG	41	0	18	4.28571	2.82927	-8	-9	-5.1	-3.8	3.50863	4.50277	0	1.02083	-
	chr11:6267667-6267719	-	GAGTCACGCCATGGAGGACCAAGAAGCGCTGGGTTTTGAACACATGGGCCTGGATCCCCGGCTCCTGCAGGT	35	ATGGAGGACCAAGAAGCGCT	25	TGAACACATGGGCCTGGATCCCCGGC	10	0	7	5.76	2.9	-15	-7	-1.2	-2.1	3.80666	4.15863	0.0833333	1.02857	-
	chr11:6264033-6264091	-	GAGCTGGGGCGTGCGGAAGGACAGATCCTGTGGGCTAGTGGTACACGCTTGATCTTCTCCCTCTGCAGGACAGCTCGA	12	GTGCGGAAGGACAGATCCT	8	CTTGATCTTCTCCCTCTGCAG	4	0	1	0.5	0.5	-1	0	-16.1	-14.4	3.80201	4.38679	0.764706	1.08333	0.177013
	chr11:6257322-6257386	-	CACTTTGGGATGAGATAACTTAGGCTGTGGAGAAAATGTTCCCTGTTTTCTGAGTCTAAGTAGGGAGAGTATGCAGAGCTTACT	74	TGAGATAACTTAGGCTGTGGAGAAAA	55	TCTGAGTCTAAGTAGGGAGAGTATGC	19	0	1	2.45455	1.26316	-18	-18	0	-1.6	3.7467	4.04399	0.375	1	-
	chr11:6149371-6149440	-	GCCTCTTTGCTGATGTTGGCTAGAGGTCACCAGAGGGCATGACATTCTGTGTGTGAGGTCCAGGTTTGGCATTACTTGAGGTACCTACC	21	TGATGTTGGCTAGAGGTCACCAGAGG	9	TGAGGTCCAGGTTTGGCATTACTTGA	12	0	0	3.88889	7.91667	7	5	-11.5	-9.2	3.74119	4.42611	0.25	1	-
	chr11:6149339-6149397	-	ATTCTGTGTGTGAGGTCCAGGTTTGGCATTACTTGAGGTACCTACCTCGTCAGTGCTCAGGCTCATCGGCCAGGCTTG	8	TGAGGTCCAGGTTTGGCATTACTTGA	3	TACCTCGTCAGTGCTCAGGCTCATCG	5	0	8	0	0.6	-4	-4	-11.8	-5.6	3.78162	4.02804	0.333333	1.75	0.49174
	chr11:6106833-6106906	-	TCATTGTAGGCATTTAAGGGATTTCTGGTTTACTTCCTAAAAGTCCATACTGGGAGTTAATCTGTGGGCCTGAGTAGACCATGATGGTGGTCA	12	CATTTAAGGGATTTCTGG	3	TAATCTGTGGGCCTGAGTAGACCATG	9	0	3	0	5.55556	8	15	-0.7	-10.3	3.8095	3.98713	0	1.5	-
	chr11:5955578-5955647	-	CGGCGCCAGGAGGCTCGGTCTCCGCCTGCGTGGCAGTGCCTTGGCGCAGGTTCCCTTCCGGGCTGTCGCGCGGACCCTGGCTGCCGGTG	8	AGGCTCGGTCTCCGCCTGC	2	GCTGTCGCGCGGACCCTG	6	0	9	0	4	15	14	-0.9	-12.9	3.43529	3.76357	0	1.25	-
	chr11:5788343-5788392	-	GCTGAGGGTAAAGTTGAGGCGGGGTGCTGGTGAATGAAGATCCACGAGAGGCGGGCCTGCCCGTAGGTC	77	AAGTTGAGGCGGGGTGCTGGTGAATG	57	ATCCACGAGAGGCGGGCCTG	20	0	30	4.49123	7.3	1	-5	-12.1	-7.3	3.6936	4.6354	0.0555556	1	-
	chr11:5788302-5788379	-	TTGAGGCGGGGTGCTGGTGAATGAAGATCCACGAGAGGCGGGCCTGCCCGTAGGTCCTCGTTCGTCCGCATCTGCAGGGCGTGGGCTCGATTTAGAG	58	GTGCTGGTGAATGAAGAT	41	ATCTGCAGGGCGTGGGCT	17	0	5	6.09756	14.6471	16	16	0	-8.2	3.78974	4.35112	0.222222	1.01724	-
	chr11:5542082-5542131	-	CGTGGGTAGCGTTGGTGGCGGCCACTGCGGAGTCTGGGAAAACGAACGACTGGGGTCGCGGACGCAGCC	30	GTTGGTGGCGGCCACTGC	9	TGGGAAAACGAACGACTGGGGTCGC	21	0	12	5.22222	4.95238	-12	-4	-11	-8.2	3.60292	4.40001	0	1.06667	-
	chr11:5083474-5083520	-	ACTCTCAGCAGAACACCTATGGGCAGCCGAGCAGCTATGGACAACAGAGTAGCTATGGTCAACAAA	39	GAACACCTATGGGCAGCCGA	11	TGGACAACAGAGTAGCTAT	28	0	4	5.36364	3.85714	-17	-17	0	-2	3.72956	4.3165	0.2	1	-
	chr11:5082332-5082394	-	ATGGGTGTTTATGGGCAGGAGTCTGGAGGATTTTCCGGACCAGGAGAGAACCGGAGCTTGAGTGGCCCTGATAACCGGGGCA	91	ATGGGCAGGAGTCTGGAGGATT	64	GAACCGGAGCTTGAGTGGCCCTGAT	27	0	3	2.20313	8	1	7	-9.9	-3.8	3.74463	3.72107	0.470588	1	-
NM#011	chr11:5080870-5080921	-	CATGGCCTACCCCATAGGATTTTAACAGAACTGTGAAGCAGTCTGTTGGATCCTGTGAGGACAGGACACTG	38	CCCATAGGATTTTAACAGAA	15	GTCTGTTGGATCCTGTGAGGA	23	0	1	1.06667	0.565217	0	1	-20.3	-5.6	3.80758	3.84438	0.809524	1	0.0084765
	chr11:5064848-5064927	-	CGCCTCAGTTTCCTCATCTGTAGAATGGAGACGCGGTCGCCGCTCAGCCTGTGGCGCGGCCCTTAGCGGAGAGGAGAAGGGAAAGGCGGGACTTCGTGC	70	TCCTCATCTGTAGAATGGAGACGCGG	63	TAGCGGAGAGGAGAAGGGAAAGGCGG	7	0	0	2.4127	0.857143	13	14	-11.8	-5.5	3.79979	3.95072	0.0909091	1	-
	chr11:5064037-5064086	-	GTTTGAGACAGAGGACCTGGTGCTACGCAAGAACGAGAAGAGTGTGGTGCTCTGCCTGCTGGAGGTCGC	17	GAGGACCTGGTGCTACGCA	4	GAGAAGAGTGTGGTGCTCTGCCTGC	13	0	4	1.75	4	-6	1	-15.9	-2.3	3.6653	3.86678	0	1.05882	-
	chr11:4702148-4702199	-	ACATATAAAGCACAAGTATGAGAACAAGGAGTAACACCCTGCCCCTGTGGGACCCGAAGGAACAGTCGCCG	31	CACAAGTATGAGAACAAGGAGTA	17	CCTGTGGGACCCGAAGGA	14	0	15	3.47059	0.857143	5	0	-0.1	-1.5	3.74947	4.44293	0	1.03226	-
	chr11:4702057-4702132	-	GCCGGTCAGCTGTTTGCCTGGAGTTGGGGCCTCAGCCTAAGGATGAGTTTCAAGTTGCCGTTCACCGACCGCCAGTGTGTGGGCAAGCTATGGCT	20	TGTTTGCCTGGAGTTGGGGCCTCAGC	8	GACCGCCAGTGTGTGGGCA	12	0	7	9	11.25	11	0	-8.5	-10.2	3.82136	4.23243	0	1	-
	chr11:4482794-4482871	-	CAGCAGCTCTTTGAACCCAGTCGAGTGTGCAAGTCTTGCTATAGCAGCCTCCATCCTACAAGCTCCAGCATTGACCTTGAACTGGATAAGCCTATTG	9	TTGAACCCAGTCGAGTGTGCAAGTC	3	CAGCATTGACCTTGAACTGGAT	6	0	0	2	2.33333	-2	-4	-11.9	-6	3.82501	3.4077	0	1	-
	chr11:4246639-4246697	-	CAGGAACTCCATAGCACCCTCCATGACCTCTGCATCAGCTCCTGGATGCAGAGGTCATGGAGGGCGCTGCTTATTGGC	14	ATAGCACCCTCCATGACCT	5	CAGAGGTCATGGAGGGCGCT	9	0	0	0.2	0.666667	-3	-2	-30.5	-4.2	3.75112	3.44033	0	1.21429	-
	chr11:4146631-4146687	-	ACTTTGCTACAGCAGCTGGACTGTCTGGACCAGGAGCGGGAAGAGCTGCGGGGAAGTCTGGATGAGGCTGAGGCCC	50	AGCAGCTGGACTGTCTGGACCAGG	45	GAGCTGCGGGGAAGTCTGGATGAG	5	0	1	0.0666667	0.4	-5	0	-10.9	-5.6	3.63386	4.48792	0	1	-
NM#012	chr11:3923582-3923659	-	AGCGGGTCAATGGAGGGAGGGCTGGTTAGAAGCTGGAGAGCCTGGTTCCTTCCCAGGGGCTAACCTCTGACCTTCTCTTCCTCACAGATGCTCATGA	18	TGGAGGGAGGGCTGGTTAGA	16	TCTGACCTTCTCTTCCTCACAG	2	0	0	0.1875	0	0	1	-25.4	-6.5	3.75959	3.97878	0.224138	1	0.0084765
	chr11:3894936-3894982	-	CTCGGATTACAGGAAAGGTACCGAAGAGACTACCGCTTCTGGTTCGAACTTCCGGCGCGAGAGACT	11	AGGAAAGGTACCGAAGAG	8	TACCGCTTCTGGTTCGAACTTCCGGC	3	0	9	2.625	3	8	16	-6	-9.4	3.76722	4.05546	0	1.18182	-
	chr11:3717120-3717182	-	AGAGAACAGTGAGGAAGATGAAGATACTGAGTACTTTGACGCCATGGAAGACTCTACATCTTTCATCACCGTAGTCACTGAG	6	GAGGAAGATGAAGATACTGAGTACT	3	ACTCTACATCTTTCATCACCGT	2	1	1	1.66667	0	3	0	-12.7	-4.1	3.7721	4.1938	0	1	-
NM#013	chr11:3712579-3712639	-	TTTGGAAGGCTGTCCTTTCCTGGCTGGGTCTGTGTCTCCCTATGCTCATATCCAGCCGGTCTGGTCCCAGGTGAGCCACC	53	TGTCCTTTCCTGGCTGGGTCT	33	TATCCAGCCGGTCTGGTCCCAG	20	0	0	0	0	1	2	-16	-4.8	3.68576	4.12857	0.846154	1	0.0027911
	chr11:3649001-3649080	-	GCGCGCGCCTCTCTTCCTGCTTTCCTGACCCCTCTCGGCCATTTAAAGGAACAGTACCGGGGGCGGGCCGAGAGACGCAGCCGGGACGGTAGCTGCAGA	74	CTCTTCCTGCTTTCCTGACCC	51	GAGAGACGCAGCCGGGACGG	23	0	0	0	7.08696	5	4	-8.7	-10	3.77453	3.9697	0	1.33784	-
	chr11:3641324-3641396	-	GACTTGCTTTTAAGATGATTCTTAGAGATGGGCTGTATTACAGAAGGTGAAGACTTGATTACCAAAGAAAGTAGAGCCAACTTTGACAAACC	35	TAAGATGATTCTTAGAGATGGGCTGT	22	AAGAAAGTAGAGCCAACT	13	0	3	8.54545	5.92308	-8	-16	-5.3	-2.1	3.68951	3.60517	0.666667	1	-
	chr11:3539203-3539251	-	CGTCTGCAGCAGAGTCCAGGGTACGTTGCTGAACCGGCCTGGGCTCCTGGGCTGCGGCTCCTCCCGTC	149	AGAGTCCAGGGTACGTTGCTG	89	CCGGCCTGGGCTCCTGGGCTGCGGC	60	0	3	4.5618	5.53333	6	11	-16.7	-12.1	3.63855	4.00972	0	1	-
	chr11:3452259-3452306	-	CGGAGGTTCAATCTTTCTGACTGACGCGTCTCTAAGACTGGCTCGGCTACTCCGGGACGGGGGAACG	53	ATCTTTCTGACTGACGCG	8	ACTGGCTCGGCTACTCCGGGA	45	0	6	2.375	1.46667	16	19	0	-8.8	3.66423	4.29476	0	1.09434	-
	chr11:3451877-3451923	-	GTGGAAAGATGAGGAATGCGGTGAACAGATTTGGGGTGAAGCGTAGGAGACCTGGACTTGAGTTCG	16	GAGGAATGCGGTGAACAG	10	AAGCGTAGGAGACCTGGA	6	0	7	2.5	1.16667	5	2	-5.1	-3.9	3.63484	4.39264	0.142857	1.125	0.49174
	chr11:3409046-3409123	-	AGACCGCAGGCGGGCGCGGACCTGAGGCGCTGCTGCCGGGTGGTCCTTCCTGTGTTGTCCGCGCCCTGGACCATGGCGGCGCTGGCGGGTAAGAAGG	31	CGGGCGCGGACCTGAGGC	25	CTGGACCATGGCGGCGCTGGCG	6	0	3	4.16	1.16667	-15	-12	-1.9	-2.1	3.60997	3.80164	0.285714	1	-
	chr11:3357703-3357756	-	GGAGGAAGTGTCTCACTGAGGATGGGCTTAAGGGCTTCAGATGCTCAAGCCAGACCCAGTGAGCTCTCTTCCT	54	TCTCACTGAGGATGGGCTTAAGGGC	6	TCAAGCCAGACCCAGTGAG	48	0	0	0	0.125	2	-1	-21	-14	3.71011	3.9332	0	1	-
	chr11:3193071-3193141	-	CAGTCACGGCTGCACTCGCGCTGTTTCTGCAGGGTCTATGCATCCTTCTCCCCCTGGTGGAGAGCTCCGCTGAGTGATTCTCCAGCTCGT	17	TGCACTCGCGCTGTTTCTGCAGGG	8	TGGTGGAGAGCTCCGCTGAGTGATTC	9	0	3	3.375	0.888889	3	2	-17.6	-2.8	3.71441	3.79399	0	1	-
	chr11:3150056-3150113	-	GGTGGAGATCCAGTGTCCTGAGCAAGTGGTGGGTGGCATCTATGGTGTCCTGAACAGGAAGCGTGGCCATATATCCC	46	CAGTGTCCTGAGCAAGTGGTGGGTGG	3	TGGTGTCCTGAACAGGAAGCGTGGC	43	0	19	0	3.55814	-5	2	-10.9	-7.1	3.6966	4.21703	0.142857	2	0.821976
	chr11:3126566-3126617	-	AGCCTTGCTCAAGAGAAGCTGAGTCCTGTGTCTCCTAGAAACTGAGCAAAGCAAAGAACAAAAGGGGATTG	41	AAGAGAAGCTGAGTCCTG	10	TAGAAACTGAGCAAAGCAAAGAACAA	31	0	6	0.8	1.93548	10	18	0	-18.4	3.60177	3.45599	0	1	-
	chr2:3284212-3284279	+	GGGCGGCACTAGAGGGAGCTGCGGCCGCGCCCGCCCTGTCGCGCCTTGCTTGCTGCTCGGAGCGCCGCCTCCCCAGCCGTTCGGAGC	78	AGAGGGAGCTGCGGCCGCGCC	40	CTCGGAGCGCCGCCTCCCCAGC	38	0	1	0.4	0.631579	-3	2	-19.7	-12.1	3.39171	4.34669	0	1	-
	chr2:3284257-3284315	+	TTGCTTGCTGCTCGGAGCGCCGCCTCCCCAGCCGTTCGGAGCCGCCGCGATGGCGGAGGACAGCGAGTCTGCGGCCAG	64	CTCGGAGCGCCGCCTCCCCAGC	37	GCGATGGCGGAGGACAGCGAGT	27	0	11	0.378378	2.33333	-6	-4	-14.5	-10.3	3.49684	4.21185	0.333333	1.01563	0.49174
	chr2:3284293-3284362	+	CGGAGCCGCCGCGATGGCGGAGGACAGCGAGTCTGCGGCCAGCCAGCAGAGCCTAGAGCTGGACGACCAGGACACGTGCGGAATAGACG	61	GCGATGGCGGAGGACAGCGAGT	28	TAGAGCTGGACGACCAGGACACGTGC	33	0	18	2.60714	3.87879	-2	2	-0.3	-9.9	3.54583	3.89202	0.4	1	-
mmu-mir-466m MI0014050	chr2:10466672-10466736	+	TGTGTGTGTTCTTGTGTGTGCATGTGCATGTGTGTATATGAATATACATATACATACACACATACACACGCACGTACACACACA	141	CTTGTGTGTGCATGTGCATGTGT	4	CATACACACATACACACGCACG	137	0	7	0.25	0.0510949	-1	0	-20	-15.7	3.1433	3.3455	0.560694	14.2057	-
mmu-mir-669f MI0006287	chr2:10467247-10467307	+	CTGTGTGTATAGTTGTGTGTGCATGTGCATGTGTGTATATGAATATACATATACATACACACACACGTATAAACGCAAGC	7981	AGTTGTGTGTGCATGTGCATGTG	2267	CATATACATACACACACACGTAT	5714	0	0	0.00573445	0.000875044	2	2	-18	-11.7	3.26882	3.75484	0.461972	1.34156	0.821976
mmu-mir-669e MI0006300	chr2:10467536-10467594	+	GGCAGGTGTGTGTCTTGTGTGTGCATGTTCATTTGTGTATATGAATATGAATATACACACACTTACACACTCATGCAC	1620	TGTCTTGTGTGTGCATGTTCATT	1163	TGAATATACACACACTTACAC	457	0	3	0.00429923	0.157549	8	3	-10.9	-14	3.48162	3.27392	0.261905	1	0.49174
mmu-mir-669d MI0006281	chr2:10468383-10468442	+	ATGTGTGTATACTTGTGTGTGCATGTATATGTGTGTATATGAATATACATATACATACACACCCATATACACACGCATG	6778	ACTTGTGTGTGCATGTATATGT	6435	CATATACATACACACCCATATA	343	0	8	0.010878	1.0379	1	3	-17.6	-17.3	3.09191	3.41137	0.560669	1.02154	-
mmu-mir-669l MI0009942	chr2:10468988-10469048	+	ATGTGCGTATAGTTGTGTGTGCATGTATATGTGTGTATATGAATATACATATACATACACACCCATATATACACGCATTC	9205	AGTTGTGTGTGCATGTATATGT	8665	ATATACATACACACCCATATAT	540	0	3	0.0417773	1.19815	2	2	-15	-14	3.22805	3.70181	0.364379	1.02998	-
	chr2:10471091-10471154	+	AGAATGTGCATGTGTGTATAGCTGTGTGCATATTCACTTCTCTATATGAATATGCACATACACGCAAGCACACACAGGAATGG	115	TGTGTGTATAGCTGTGTGCATA	107	TGCACATACACGCAAGCACAC	8	0	0	0.299065	0	2	7	-15.5	-9.7	3.65031	3.23529	0.277778	1.0087	0.49174
mmu-mir-669d-2 MI0014051	chr2:10471657-10471716	+	ATGTGTGTATACTTGTGTGTGCATGTATATGTGTCTATATGAATATACATATACATACACACCCATATACACACGCATG	6778	ACTTGTGTGTGCATGTATATGT	6435	CATATACATACACACCCATATA	343	0	0	0.010878	1.0379	1	3	-17.6	-17.3	3.1916	3.48811	0.549932	1.02154	-
mmu-mir-467c MI0005512	chr2:10473940-10473997	+	CCTTTGTGCATAAGTGCGTGCATGTATATGTGTGTATATTTTATGCATATACATACACACACCTATACACACATGCA	31343	TAAGTGCGTGCATGTATATGTG	31073	CATATACATACACACACCTATA	270	0	1	0.295594	0.537037	2	2	-17.1	-7.7	3.31086	3.79667	0.428804	1.0163	0.821976
mmu-mir-467e MI0006128	chr2:10505730-10505789	+	GCCTGTGTGCATAAGTGTGAGCATGTATATGTGTGTATATTTTATGCATATACATACACACACCTATATACACATGCAC	42224	ATAAGTGTGAGCATGTATATGT	41063	ATATACATACACACACCTATAT	1161	0	4	0.413779	0.131783	2	2	-13.7	-10.8	3.30126	3.75837	0.38073	1.01189	0.821976
mmu-mir-466d MI0005546	chr2:10511976-10512038	+	CATGTGTGTTTGTGTGTGCGTACATGTACATGTGTGTATATGAATATACATATACATACACGCACACATAGATACGCACGCA	15245	TGTGTGTGCGTACATGTACATG	3944	TATACATACACGCACACATAGA	11301	0	1	0.802485	0.0731794	2	2	-20.7	-13.7	3.21121	3.22652	0.832217	1.12476	-
mmu-mir-669m-1 MI0009943	chr2:10512808-10512868	+	ATGTGTGTATAGTTTTGTGTGCATGTGCATGTGTGTATATGAATAGACATATACATCCACACAAACATATACAAGCAAGC	11904	AGTTTTGTGTGCATGTGCATGTG	11275	CATATACATCCACACAAACATAT	629	0	0	0.00931264	0.346582	2	2	-15.5	-12.6	3.38123	3.91742	0.677071	1.12525	0.49174
mmu-mir-669m-2 MI0009944	chr2:10513451-10513511	+	ATGTGTGTATAGTTTTGTGTGCATGTGCATGTGTGTATATGAATATACATATACATCCACACAAACATATACAAGCATGC	11904	AGTTTTGTGTGCATGTGCATGTG	11275	CATATACATCCACACAAACATAT	629	0	0	0.00931264	0.346582	2	2	-15.5	-12.6	3.27427	3.66155	0.677071	1.12525	0.821976
mmu-mir-466n MI0014079	chr2:10513757-10513819	+	CATGTGTGTTTGTGTGTGCGTACATGTACATGTGTGTATATGAATATGCATATACATGAGAGCATACATAGACACACGTGCA	5271	TGTGTGTGCGTACATGTACATG	3945	TATACATGAGAGCATACATAGA	1326	0	92	0.806337	0.0399698	2	2	-18.2	-18.5	3.24359	3.12533	0.638158	1.00512	0.821976
mmu-mir-466g MI0005510	chr2:10514607-10514661	+	GTTTTCGTGTGTGTGCATGTGGATGTATGTATATGATTTTGCATATACAGACACATGCACACACATGCGGCACA	108	GTGTGCATGTGGATGTATGT	80	TATACAGACACATGCACACAC	28	0	5	0.0125	0.142857	1	2	-25.8	-11.2	3.37574	3.66034	0.0284069	6.53704	-
mmu-mir-466h MI0005511	chr2:10514900-10514963	+	TGTATATTTGTGTGTGCATGTGCTTGTGTGTATGTGAATATATATATCATACGCACGCACACACACACACAAATGCAAGCACA	7778	TGTGTGCATGTGCTTGTGTGTATG	7368	TACGCACGCACACACACACACAAA	343	67	2	0.0112649	0	2	4	-22.8	-9.7	3.36257	3.426	0.375994	1.38776	0.49174
	chr2:11705337-11705394	+	CCCAGAACTTCCCGTTGGCTGCACTGGGGCGACACCTATGCAGTCGCCCAAGGACACAGAGCACGGACAGTCAAGCT	53	CCCGTTGGCTGCACTGGGG	3	AAGGACACAGAGCACGGA	50	0	9	0.666667	3.2	3	0	-7.3	-3.7	3.7852	4.28901	0	1.01887	-
	chr2:13574472-13574526	+	ACCGCAGGATGTTCGGTGGCTCCGGCACATCGAGCCGGCCCAGCTCCAACCGGAGCTATGTGACCACGTCCACA	64	GTTCGGTGGCTCCGGCACATCGA	61	CCAACCGGAGCTATGTGAC	3	0	6	1.27869	0	-1	-5	-1	-5.3	3.77926	4.14153	0	1.01563	-
	chr2:13574705-13574751	+	GCCGACGCCATCAACACTGAGTTCAAGAACACCCGCACCAACGAGAAGGTAGAACTGCAGGAGCTG	14	TCAACACTGAGTTCAAGAACACC	9	CCAACGAGAAGGTAGAACT	5	0	17	1	2.8	-5	-9	-3	-2.9	3.72172	3.60968	0.666667	9.78571	-
	chr2:13574905-13574955	+	GGAGCTGCGCCGGCAGGTGGATCAGCTCACCAACGACAAGGCCCGTGTCGAGGTGGAGCGGGACAACCTG	41	CGGCAGGTGGATCAGCTCACCAACGA	5	CCCGTGTCGAGGTGGAGCG	36	0	13	2.2	0.888889	-6	8	-7.9	-15.6	3.68369	3.89469	0	1.02439	-
	chr2:13574936-13574993	+	AACGACAAGGCCCGTGTCGAGGTGGAGCGGGACAACCTGGCCGAGGACATCATGCGGCTGCGAGAGAAGTAAGGCCT	57	CCCGTGTCGAGGTGGAGCG	40	CATCATGCGGCTGCGAGAGA	17	0	5	2.15	4.58824	13	14	0	-5.4	3.72747	4.33051	0.5	1	-
	chr2:13580019-13580091	+	TTCTGCAGAACGAGTCCCTGGAGCGCCAGATGCGTGAGATGGAAGAGAATTTTGCCCTTGAAGCTGCTAACTACCAGGACACTATTGGCCGC	122	CGAGTCCCTGGAGCGCCAGATGCGTG	105	TTGAAGCTGCTAACTACCAGGACAC	15	2	8	16.5524	6.13333	23	22	0	-7.6	3.84374	4.11071	0.714286	1	-
	chr2:13580186-13580238	+	AAGATGGCCCTGGACATTGAGATCGCCACCTACAGGAAGCTGCTGGAAGGCGAGGAGAGCAGGTATAGAAGG	25	TGGACATTGAGATCGCCA	14	GGAAGGCGAGGAGAGCAG	11	0	7	1.85714	8.27273	-3	1	-8	-7.5	3.70042	4.17603	0.957143	1.12	-
mmu-mir-511 MI0005554	chr2:14261011-14261072	+	AGATACCCACCATGCCTTTTGCTCTGCACTCAGTAAATAATAATTTGTGAATGTGTAGCAAAAGACAGGATGGGGATCCAT	12498	CATGCCTTTTGCTCTGCACTCA	127	AATGTGTAGCAAAAGACAGGAT	12371	0	0	0.11811	0.0168943	2	3	-14.8	-13	3.83463	3.93287	0.649299	1	0.00368034
	chr2:18056814-18056879	+	CGCGGGGGCGGGGAGGGCCCGGGGCGGCGGGAGGCCGGGCCCGCGGCCCAGCCTAGGCCTGGACCTGTTGACTGCCATTGGCCCG	6	GGGAGGGCCCGGGGCGGCGGGAG	2	CCTGGACCTGTTGACTGC	4	0	0	0	2.25	-7	-13	-6.8	-11.5	3.18818	4.007	0	1	-
	chr2:18057508-18057555	+	TCCCCCCGGAAGGAGACAGCAACTCAGCCTAACGCTGGCAAAGAGACGTGAAGACCACTTCTGGAGA	31	AGGAGACAGCAACTCAGC	14	AAAGAGACGTGAAGACCA	17	0	8	2.57143	2.47059	0	-2	-2.8	-7.3	3.67039	4.40564	0	1.06452	-
	chr2:18057667-18057714	+	GCGGGAAAGGGCCGGGCCAAGGAGGTGGCGGCGGTCGGGAGGCCGGAGCTGGGCGGCAAGCGAGAAA	10	GCCGGGCCAAGGAGGTGG	5	AGGCCGGAGCTGGGCGGC	5	0	4	2	3.4	4	4	-2.7	-7.3	3.10949	4.43468	0	1	-
mmu-mir-7655 MI0024995	chr2:18057845-18057902	+	CTTCCGCCTGCGGCCCACGGAGCTCCTAAAGACTCGCCCTGCCGGGTTTATGACGCTCCGTGGGCCTGCAAGGAGGG	67	CGGCCCACGGAGCTCCTAAAGA	28	TTTATGACGCTCCGTGGGCCT	39	0	3	0.142857	0.230769	0	0	-30.1	-8.1	3.75051	3.68501	0.702703	1	0.00119287
	chr2:18064571-18064617	+	CGCCGGCCGCAGGGCGGGCCGACGCGTACGCCGGGTGACGCTCGGAGGAGGAAGCGCAGCCCCTTC	25	AGGGCGGGCCGACGCGTA	4	GACGCTCGGAGGAGGAAGCG	21	0	2	3.5	2.66667	0	2	-3.4	-10.3	3.40824	4.12157	0	1	-
	chr2:18064679-18064750	+	GCCTGTGCGGAGGCCTGCTTGATTATGTGTGCCCTCCTCGGGCGGCGGCGTTAGCGGCCGGGTGGAGGTGGGGAGGGAGGACGCCGCGGAG	19	AGGCCTGCTTGATTATGTG	4	GGTGGAGGTGGGGAGGGAGGA	15	0	3	4	4.4	-4	-2	-3.9	-11.2	3.46392	4.44355	0.5	1.05263	-
	chr2:18177241-18177305	+	CCTGGCTGTCTCTGCTAGGTAGTGGTGGAACTGCTGCTGATTCCTGTTTGCTATTCTGACTCTACCTAACTGGACTGCTGGTGT	27	TCTGCTAGGTAGTGGTGGAACTG	18	TATTCTGACTCTACCTAACTGGA	9	0	0	0.111111	1.33333	1	2	-13.5	-16	3.47932	4.71407	0.857143	1.07407	-
	chr2:19677543-19677607	+	ATGGGGCTACTGTCCAACAACAACCAGGCTCTGCGGAGGTTCACACAAACCTTTGTCCTTGCTCCTGAGGGCTCTGTTGCCAAC	204	TGTCCAACAACAACCAGGCTCTGCGG	199	CTTTGTCCTTGCTCCTGAGGGCTC	5	0	2	1.9598	5.6	-14	-15	-8.7	-9	3.75308	4.15816	0	1	-
	chr2:20713301-20713353	+	AGAGGAAATGACCAGAGTCAGACTCCTTCCATCTGCCATAGTGATGGATGTATCTGATTCCAGGAATATCCA	11	ACCAGAGTCAGACTCCTTCCATC	4	TGATGGATGTATCTGATTCCA	7	0	0	0	0.857143	-1	-2	-17.6	-4.2	3.7003	4.40492	0.9	1	0.177013
	chr2:20969770-20969821	+	GAGGTGGCTCACCAGCTCTGATCCCTAGAGGAGCCTCTAGCTCTGGGGATAGTGCTTGGCACCTCTTCACC	40	ACCAGCTCTGATCCCTAGAGGA	9	TCTGGGGATAGTGCTTGGCA	31	0	3	3	1.09677	3	1	-20.1	-7.7	3.63276	3.61053	0.954023	1	0.49174
	chr2:21432034-21432092	+	CTGCATCATCTGCACTGTGTAATTTATGCAGCTTACTCAAGTTTAGCTGCAAGAATGCTACAGTGCAGTTGAGGCTAG	6	TGCACTGTGTAATTTATGCAGC	2	TGCAAGAATGCTACAGTGCAG	4	0	0	0	0	2	1	-19.1	-10.3	3.63293	4.0547	0	1	-
	chr2:22587525-22587591	+	TAATATACGGATTGGCAGAACGACTCGGTTATCAACTTCTAGTAGTCGTAGTTCACCAGGTTTTAGGTCGTTTGTTGGGATTATAT	34	ATTGGCAGAACGACTCGGTT	14	GGTTTTAGGTCGTTTGTT	20	0	11	2.78571	2.55	-2	-3	-9.9	-1.5	3.7787	4.43567	0.375	1.02941	0.821976
	chr2:22588486-22588532	+	CTATGATAGCAAACACTGCTCCCATTGATAGAACATAATGGAAATGGGCTACTACATAGTATGTAT	30	AAACACTGCTCCCATTGATAGAAC	23	TGGAAATGGGCTACTACA	7	0	2	0.173913	0.571429	4	-2	-7.1	-0.9	3.65526	3.92423	0.470588	1.03333	-
	chr2:22588848-22588913	+	TAGCCGAAAGGTTCTTTTTTTCCGGAGTAGTAAGTAACTACATGTGAAATAATTCCAAATCCTGGGAGGATAAGAATATAAACTT	20	GTTCTTTTTTTCCGGAGT	8	AAATCCTGGGAGGATAAGA	12	0	3	5.5	2.5	-2	-2	-9.9	-1.3	3.76486	4.04088	0.444444	1	0.821976
	chr2:22589210-22589272	+	GGAGAAAATTGTTAGGTCTACTGATGCTCCTGCATGGGCTAGATTTCCGGCTAGAGGTGGGTAGACTGTTCATCCTGTTCCT	97	GTTAGGTCTACTGATGCTC	21	AGAGGTGGGTAGACTGTTCA	68	8	3	6.2381	4.61765	-1	1	-14.8	-6.6	3.84538	4.23107	0.666667	1	-
	chr2:22589660-22589740	+	TAAAATGGCTGAGTAAGCATTAGACTGTAAATCTAAACACAGAGGTTTAAATCCTCTTTTTACCAGAGGTCTTAAGGTGATATTCATGTCGAATTGCAAA	19579	GAGTAAGCATTAGACTGTA	10651	GGTCTTAAGGTGATATTCATGTC	8928	0	3809	6.83917	1.47883	3	5	-8.3	-6.7	3.81254	3.99178	0.232877	1.06267	-
	chr2:22589984-22590061	+	GTGTTTTCTTAGGGCTTTGAAGGCTCGCGGACTAGTATATCCTAAACTTCTAGATAATTAGTTGGGGGGCTAGGGGTAGGGTTATTGTACTTATGAC	147	AGGGCTTTGAAGGCTCGC	50	TGGGGGGCTAGGGGTAGGGTTATTG	97	0	6	2.28	1.51546	-2	5	-6.2	-1.4	3.65392	3.94412	0.71134	1.0068	0.49174
	chr2:23156214-23156266	+	CCCTCCGCATGAGCTAGAAGCCAGGCCGACTGTTAAGTAAAGCAATGGCTAGGGATGATGTGTGGAAGCTAG	21	GAGCTAGAAGCCAGGCCGACTGTTAA	5	ATGGCTAGGGATGATGTG	16	0	16	5.8	2.875	12	3	-7.2	-15	3.78291	4.21488	0	1.04762	-
	chr2:23156533-23156587	+	CGTCGTAGCAGCTGTCGGGAGGGGAAGCCATTTTTTCGTTTCTGGGAGGAGTAAGGGAGAAACTGGGAGAAAAG	104	GCTGTCGGGAGGGGAAGCCAT	59	AGGAGTAAGGGAGAAACT	45	0	32	1.81356	4.84444	18	15	0	-3.4	3.64988	4.40563	0.142857	1.17308	-
	chr2:23508747-23508817	+	TCTGCCAGAGCCGGTGTGAGAAGAAGAGACAACCCTTCCCCGCCGCCGGGATAATCAAGAGTTTTGGCCGGACCTTTGAGTACACCTCGG	16	CCGGTGTGAGAAGAAGAGACAA	11	AGTTTTGGCCGGACCTTTGAG	5	0	2	9.36364	4.2	20	19	0	-14.8	3.84949	4.41948	0.5	1.125	-
	chr2:24184310-24184386	+	TGCCCCTCCACAGCTGACAGACTCCAACAGAAGTGTATTTAAATCTCCAGTAGACAGAGCTGGGCAGGGCAAGGGAGGGGTGGGCCTGGGTTAGTA	26	CAGCTGACAGACTCCAACAGAAGTG	19	CAGGGCAAGGGAGGGGTGGGCC	7	0	1	4	9.42857	17	14	-0.9	-20.2	3.76524	4.37493	0.75	1	-
	chr2:24405751-24405820	+	TGGATTTGCAGAGGAACCTGCCGGAGCGACGGGGCCGCAGCCGCGAGCTGGAGGAATACCGCTTACGGAAGGAGTATCTGGAGCACGAG	5	GAGGAACCTGCCGGAGCGACG	2	CTTACGGAAGGAGTATCT	3	0	2	0	1.33333	5	1	-9.3	-6.1	3.70211	4.54029	0	1.2	-
	chr2:24721111-24721183	+	CTGGTAGTGGTGGTGCACGCCGGTAGGATTTGCTGAAGGAGGCAGAGGCAGGAGGATCACAAGTTCGAGGCCAGCCTGGGCGACATAACTTC	178	TGGTGCACGCCGGTAGGATTTGCTG	173	AGTTCGAGGCCAGCCTGGGCG	5	0	0	0.566474	0.4	-5	-7	-8.1	-5.5	3.81827	4.24823	0.17609	382.287	-
	chr2:24975280-24975338	+	TGTCGTCAGCCCCACGACAGAAGGCTCACAACCGCAGCGCCTTAGTCCGGCCGTGGGACTGGTGCGAGCATCATCCGT	71	CCCACGACAGAAGGCTCACAA	27	GCCGTGGGACTGGTGCGAG	44	0	15	1.66667	2.90909	-12	-14	-0.4	-1.5	3.79272	3.37807	0	1	-
	chr2:24975319-24975376	+	CCTTAGTCCGGCCGTGGGACTGGTGCGAGCATCATCCGTGCTGCCCTAGGTGCTGGGAGTAGGGGCTTGCGGACCCT	93	GCCGTGGGACTGGTGCGAG	45	GTGCTGGGAGTAGGGGCT	48	0	2	2.95556	1.125	2	1	-2.6	-8.2	3.69603	3.94813	0	1	-
	chr2:25054429-25054499	+	TCTCCTACAGTGGCTGGACGCGCTGGGCGCTGGGTGCGGCCATGCGGGGCCTGGGCCTAAGTCTGACCCTGACCCTGAGGCTGAGACCTA	194	TGGCTGGACGCGCTGGGCGCT	27	GCCTAAGTCTGACCCTGACCCTGAGG	167	0	2	4.51852	4.62874	6	11	-5.6	-4.4	3.56836	4.43983	0.666667	1	-
mmu-mir-7664 MI0025004	chr2:25059810-25059873	+	CTCTGAGCCTCAGTTTACCTGTCTATGAGATGGAAGTACTTGGTATCCTATCTCTTAGGCTGGGTTAACTAATGGCTAAGCAG	39	CAGTTTACCTGTCTATGAGAT	10	TCTCTTAGGCTGGGTTAACTAAT	29	0	0	0	0.206897	1	2	-16.7	-10.4	3.76962	3.84761	0.4	1	0.000903235
	chr2:25060076-25060135	+	AAAGAACCTCCAGGACATGGTTGGGCTCTATGAGTGGTATGCCACTCTCCTGGTGACCCCTCCTGTCCCCAGGCAGTGA	30	CAGGACATGGTTGGGCTCTATGA	25	CCTGGTGACCCCTCCTGTCCC	5	0	2	0.44	0	1	-1	-16.4	-5.2	3.71684	4.32331	0.166667	1	0.0404501
	chr2:25061717-25061778	+	TGTACCGCCTGTGGAAGAGCCGCCAGCACTCAAAGCTGCTGGACTTTGATGACGTCCTGTGAGAAGCATGGGTCATGCCCA	10	GTGGAAGAGCCGCCAGCACTC	2	TGATGACGTCCTGTGAGAAGCATGG	7	1	1	0	3.85714	15	19	0	-1.7	3.82492	4.16737	0	1	-
	chr2:25180771-25180829	+	TATTTTGCAAAGGGACGCGGGTGGAGTTCAGCTGGAGCGAAGCCTAACCTCGAAGGGACCACGACTGCGAGTGTCGCG	163	AGGGACGCGGGTGGAGTT	114	TAACCTCGAAGGGACCACGACTGC	48	1	75	1.15789	3.5	9	15	0	-1.6	3.84605	4.2283	0.047619	1.02454	-
	chr2:25225077-25225146	+	TGGGCTCGGGCGGCTTGGTAGGTCTGGCAGCTGCTGCGGGGAGAGAAAGGAGACGCGGGCAGGCATTGTCGATCCGGAACACACCTTGC	56	CGGCTTGGTAGGTCTGGC	26	AGGCATTGTCGATCCGGAA	30	0	11	7.69231	7.56667	7	8	-4.1	-9.1	3.70893	4.30137	0.166667	1	-
	chr2:25262634-25262680	+	AGCTGAGAGTCTGTACCGCGCGCGGTCGCCGTGCAGTCCTATCGGCGGCCGCGCGTCCGCAGCATG	22	CTGTACCGCGCGCGGTCGCCGT	4	CCTATCGGCGGCCGCGCGT	18	0	26	1.75	0.944444	-4	-7	-30.7	-8.7	3.48941	3.48155	0.915493	1	0.821976
	chr2:25343380-25343451	+	ATGCCTTGGATACCATGTGGATTTTGGGTCTGAAGCAAGGTAAGGACTCCTTTTTTGATTGGACTGGGTTTCCATGTGTGGCACGTAAGCC	7	TACCATGTGGATTTTGGGTCTGAAGC	5	TGGACTGGGTTTCCATGTGTGG	2	0	0	3.2	0	4	0	-15.3	-4.1	3.79565	4.26871	1	1	0.49174
	chr2:25356465-25356533	+	AGCCTACTCTTCTTCAGTTTCCCGGTTCCTCCAAATTTCTGGGCTCCTACTTGTTTCCACAGAGATGGATACTGTGGAGGTCCAGGAA	8	TCTTCAGTTTCCCGGTTCCTCCA	2	AGAGATGGATACTGTGGA	6	0	7	0	1.66667	5	0	-9.4	-8.3	3.80476	4.42107	0	1	-
mmu-mir-3087 MI0014080	chr2:25442777-25442833	+	GGGGCTGTAGCACAGGGCAGGGCAAGAGTTGAGACTTATGGCTCCTAACTCACTGTCATGTCCTCAGATTACGGCT	498	CACAGGGCAGGGCAAGAGTTG	408	TAACTCACTGTCATGTCCTCA	90	0	0	1.05637	0.144444	0	-1	-16	-9.7	3.83308	3.98042	0.774648	1	0.0084765
	chr2:25557902-25557976	+	CGCGCCGGGTCTCGAGCAGCTGCCAGAGCCGCCGGACGGATCGCTGCCCCCGCCGCGCCATGGCCGAGAGTGACTGGGACACCGTGACGGTGCT	56	CTCGAGCAGCTGCCAGAGCCG	27	AGAGTGACTGGGACACCG	29	0	7	9.62963	2.31034	10	6	-4.1	-11.2	3.49303	4.09248	0.272727	1.03571	-
	chr2:25706822-25706898	+	GTCGGAAGTGAGGGTCTGGGAAGGGGAGTGGTTCGGGGCTGCTGCGCAGCGCGCCAGGTTTCCGCAGCAGCCCTGCACCCCTCCGGGTCGCCTCCA	46	AGGGTCTGGGAAGGGGAG	31	CAGCAGCCCTGCACCCCTCCGG	15	0	9	6.3871	1.53333	-12	-5	-12.6	-7.7	3.58639	3.59284	0.744681	1	-
	chr2:25848537-25848608	+	GCACAGCCTTTGACTAAGGATAGGGACAGAGGTGTGGAGAAAGAGCCAGGGGGCTTACTCTTTGTACTGGAGGCTTGGGGCTAAGGCCCAC	13	TGACTAAGGATAGGGACAGAGGTGT	10	TACTCTTTGTACTGGAGGCTTGGGGC	3	0	0	1	0	-8	12	-2.2	-14.4	3.66061	3.9334	0	1	-
	chr2:26391884-26391952	+	TTGAGATGACGAGGATGGCTGTGCAGTTTGAACTAGAGGACCTGAACATGAGACCTGACCCAGAGCCACTGCTCACCGAGATGATTCA	64	GAGGATGGCTGTGCAGTT	34	CTGACCCAGAGCCACTGCTCACCG	27	3	3	7.88235	6.40741	2	4	-13.1	-1.4	3.66735	4.08901	0.45	1.01563	-
	chr2:26395815-26395877	+	GTCTGGCCACTAGATGTTTCTGGAGCAAGGAAGGCTGGGAAAGATTAGAAAGTCTTGGGACTCTAGGGAGACAAAGCGCCAC	38	TAGATGTTTCTGGAGCAAGGAAGGCT	27	CTTGGGACTCTAGGGAGAC	11	0	3	3.62963	3.81818	7	-3	-11.5	-6.1	3.77999	4.49353	0.4	1	0.821976
	chr2:26445650-26445710	+	CGCCCTGGTTACGCTGGTTCTGTCCTACAGTCTTCCTGTTCTAGGATTTGACTGGACAGGATTCTTCAATCCAGATCCCC	15	ACGCTGGTTCTGTCCTAC	3	ACTGGACAGGATTCTTCAAT	12	0	2	0.333333	4.83333	0	2	-12.2	-10.3	3.82084	3.69633	0	1	-
mmu-mir-126a MI0000153	chr2:26591364-26591423	+	GGTGACAGCACATTATTACTTTTGGTACGCGCTGTGACACTTCAAACTCGTACCGTGAGTAATAATGCGCGGTCAGCAG	627634	CATTATTACTTTTGGTACGCG	121204	TCGTACCGTGAGTAATAATGCG	506430	0	204	0.023019	0.341046	1	2	-21.3	-11.1	3.88647	4.11357	0.803641	1	0.000642875
	chr2:26911260-26911334	+	GGTGGTCGTGTGCAGATGATGTGACAGAATATTTGCTATCAGATGAGTGGTGATGACACTAGAACCACCAAGATCGCTGATGCACCGACGCCCT	15358	TGCAGATGATGTGACAGAATATTT	5696	ACCAAGATCGCTGATGCA	9662	0	1	1.42521	4.44887	6	0	-2.7	-14.1	3.80413	4.30995	0.511765	1.20797	-
	chr2:27475874-27475929	+	CTAGGGGCGCGTGGGGGCGGGGCTGGGAGGTTGCCCGCCAGGACCCGAGGCGACGCTGGAACCTTGGCCCGCCCG	21	GTGGGGGCGGGGCTGGGA	6	AGGCGACGCTGGAACCTT	15	0	0	0.5	0.6	-13	-13	-2.4	-14.5	3.33879	3.78852	0	1	-
	chr2:27543062-27543136	+	TGTTAGCTTTTGTGGCATGGCTGAGCCCTGAAGACCGTGGTCAGGTAGAAGAGGCTCTTGTGGACCTCAGTGACTGCAGTCAGCATTCAAGTTG	22	TGTGGCATGGCTGAGCCCTGAAGACC	17	TGTGGACCTCAGTGACTGCAGTCAGC	5	0	2	9.64706	1.4	-4	-4	-9.2	-5	3.78121	4.41943	0.333333	1	-
	chr2:27761237-27761288	+	TAGGCTTTGCTAGAAAATCCGTACAGCCTTTGGGGCTAGTAGCATCAGGCGGAGGAGCGGATTCCCTAGTC	10	TAGAAAATCCGTACAGCCTTT	2	GTAGCATCAGGCGGAGGAGCGGA	8	0	4	0	4.125	-8	-7	-10.9	-3.1	3.83379	4.28413	0	1.1	-
	chr2:27762347-27762415	+	GGGCTCTGGGGACTCTCTGGAGGCAGGGGATGCATCTATTTTCAGATGCTTCAGGGCTGGAGTGCCCTGAACTCTAGCCATGCCTTAG	11	GACTCTCTGGAGGCAGGGGATGCA	5	TGGAGTGCCCTGAACTCTAGC	6	0	0	1.6	6.83333	-9	-12	-4.6	-9.9	3.64384	4.43113	0	1	-
	chr2:27762578-27762634	+	GGGGACCTATTTTGTTTCTGCTTTGAGTGTCAAAAACTGTTGGGACACCCTGACGCTGAGACAGCAGAGGAGGCGC	13	TTTGTTTCTGCTTTGAGTGTCAAA	4	GGGACACCCTGACGCTGAGACAGCA	9	0	6	3.5	5.22222	-7	-8	-12.6	-6	3.79488	3.82205	0	1.07692	-
	chr2:27886428-27886476	+	GGGGGGAAAAGTGCTCAGCGCCGAAGGCGAGGTCCGCACTCCTGGTCCCCGCGGCTGGCGCAGGACCT	226	GTGCTCAGCGCCGAAGGCG	45	CGCACTCCTGGTCCCCGCGGCTGG	181	0	10	0.111111	0.265193	16	21	0	-6.3	3.53818	4.39433	0	1.00442	-
	chr2:27886452-27886523	+	AGGCGAGGTCCGCACTCCTGGTCCCCGCGGCTGGCGCAGGACCTCACTCCAGCGGAGCGCCCACGGGGAGCGGGTCGCGGGGCAGCAGCGG	191	CGCACTCCTGGTCCCCGCGGCTGG	185	ACGGGGAGCGGGTCGCGGG	6	0	0	0.648649	8.66667	6	2	-22.6	-9.9	3.35432	4.52097	0	1	-
	chr2:28479426-28479475	+	GGACCCCACTCTGGCTGGTGGGAAGGCGCAGTCTAAGGTCCCTGGAGAACTGCCAGAAGCCCGGCTCAG	7	CTGGCTGGTGGGAAGGCG	3	TAAGGTCCCTGGAGAACTGCCAGAAG	4	0	0	0.666667	2.25	-24	-11	0	-3.6	3.64524	4.04268	0	1	-
	chr2:28513259-28513328	+	CTGTCTCCGCCCACCCGTCCCGAGCTCCCGGAGCTCCGGCGGAACCGAGCAGCGAGGCCCCAACGGCCAGGAGAGCGACGAGGCGAGGC	10	CCACCCGTCCCGAGCTCCCGGA	4	AACGGCCAGGAGAGCGAC	6	0	2	10	4.66667	-5	-6	-9.6	-10.5	3.39438	4.0377	1	1	-
	chr2:28539452-28539528	+	CCAGGCCAGCTGCTGGGCTGTCAGCGGAAGCCCAGGCCAAGCAAAGCCTTGCATTTGAGCCCTGCTCAGGGATGGCCACTGCTGCTCGCATCCAGC	9	TGCTGGGCTGTCAGCGGA	3	AGGGATGGCCACTGCTGCT	6	0	0	1	1.5	2	3	0	-12.8	3.54562	4.3185	0	1	-
	chr2:28687037-28687093	+	TGAAGACAGAACTGGGCAAGGACTCGGGCACAGAAAACAAGACTTCCCTGAGTCTAGATGCCCCACACCCATCTTC	53	ACTGGGCAAGGACTCGGGCACA	11	ACTTCCCTGAGTCTAGATGCCCCAC	42	0	6	4	0.333333	-1	0	-21.9	-4.2	3.74297	3.59116	0.25	1.03774	0.821976
	chr2:28689893-28689941	+	GAGAAAATGTTAGTAGTCAAGGATAAAAGGAGCTGTGAGCTGACCACAGAGCTCAGGCTGGCAGGAAG	47	TAGTAGTCAAGGATAAAAGGAGCTGT	35	TGACCACAGAGCTCAGGC	12	0	9	1.2	7.16667	-7	-2	-8.2	-1.9	3.61515	4.04003	0	1.06383	-
mmu-mir-3088 MI0014081	chr2:28733285-28733343	+	CTCAGTGCCTGCTATGCAGTTGTTCATGAGCTCTGGCTCCGAAGGTTCATGAGCAGCTGCAAAGGTGTTGCTGCTGTC	146	GCTATGCAGTTGTTCATGAG	11	TCATGAGCAGCTGCAAAGGTGT	135	0	0	0.0909091	0.422222	1	3	-23.1	-7.1	3.616	3.69701	0.756757	1	0.00368034
	chr2:29063754-29063814	+	AAGAAGCTTGTGTGACATGGTCTGTGAGCTGCCCTGGTCTGTGGTCAGGACAAGGGTAGATACAGTGATTCTGCCTGGTT	13	TGTGACATGGTCTGTGAGCTGCCCTG	5	TCAGGACAAGGGTAGATACAGTGATT	8	0	1	2.6	3.75	-1	-1	-3.4	-6.6	3.70171	4.32459	0	1.07692	-
	chr2:29147370-29147416	+	AGTTGTCCCAGAGGTCTCTGGAGTGTATAGTCCAATTACGTGACCACGGGAAGACTGTTGGAGTAG	11	GAGGTCTCTGGAGTGTATAGTCC	7	TACGTGACCACGGGAAGACT	4	0	13	5	0.25	12	9	-6.9	-12.6	3.75432	4.07334	0	1.09091	-
	chr2:29619821-29619872	+	CGGCGGCTGCGCGGGAGGTGGAGCGGCGGAGTGGCAGGCCCGGTGCGGGCTGGAGCGCGGGCGGCGAGCGC	24	GCGGGAGGTGGAGCGGCGGAG	13	CCCGGTGCGGGCTGGAGCGCGGG	11	0	4	3.07692	4.36364	1	5	-13.7	-19.2	2.85676	4.37418	0.4	1	-
	chr2:29619849-29619911	+	GAGTGGCAGGCCCGGTGCGGGCTGGAGCGCGGGCGGCGAGCGCACGAGCCGCGGCCGCGCGGAGCCCGCCATGACGGCGCGA	16	CCCGGTGCGGGCTGGAGCGCGGG	12	CGCGGCCGCGCGGAGCCCGCCAT	4	0	2	5.41667	3.5	-4	-3	-26.8	-5.9	3.0709	4.21743	0.5	1	-
	chr2:29739816-29739864	+	GGTCTATGGTCTATGTCTACTGGTTCCCAAGCATGAGCTGGGCAGAAAGGAGGGCTTACCTTCTAGAC	16	CTATGTCTACTGGTTCCCAAGCA	3	TGGGCAGAAAGGAGGGCTTA	13	0	2	1.33333	2.76923	4	-1	-9.3	-7.5	3.81433	4.32385	1	1	0.49174
	chr2:29739844-29739918	+	AAGCATGAGCTGGGCAGAAAGGAGGGCTTACCTTCTAGACCCAGAATCACCAGGCCCTCCTATGATCCTGGGAGCCTTAGGCAGACTAAGTCAA	20	TGGGCAGAAAGGAGGGCTTA	12	ATGATCCTGGGAGCCTTAGGCAG	8	0	1	2.16667	4.875	3	4	-4.5	-8.6	3.74997	4.18794	0.6	1.05	-
	chr2:29741726-29741787	+	CGCACGCGCGCGCATGGGTCTGAGTGCAAGCACATGTTATTTGTGGGTGCATGCACATAGGTCTGTGTGTGTGCATGTGGA	15	CGCATGGGTCTGAGTGCAAGCA	10	CATGCACATAGGTCTGTGTGTG	5	0	0	0.5	0.2	2	2	-21.6	-16.1	3.53068	3.75618	0.666667	1	0.0404501
	chr2:29816352-29816419	+	TGCCTGTCTGTGAGTCTGTGTTGCTTCTCCATCTGTCCTAGCCTGAGTGTGGGTGGAACAGGCATGAGGAGAGTGTGGCTCAGGGGC	14	TGAGTCTGTGTTGCTTCTCCATCTG	3	AGGCATGAGGAGAGTGTG	11	0	1	6.66667	10.5455	1	-6	-9.8	-7.6	3.53805	4.26712	0.5	1	-
	chr2:29820252-29820311	+	GCTGAACAGGGCGCTGCTGGAAGGAGCCAGCCTCCTGCATCCTTGGAGGTCCAGCAGTGCTTGGACAGGCAAGTGGCTG	9	GCGCTGCTGGAAGGAGCC	5	CAGCAGTGCTTGGACAGG	4	0	1	1	0	9	9	-15	-7.6	3.60877	3.58833	0	1	-
mmu-mir-219b MI0024990	chr2:29845647-29845711	+	CTCAACCACAGATGTCCAGCCACAATTCTCGGTTGGCCGCAGACTCGTACAAGAATTGCGTTTGGACAATCAGTGGCGAAGCCC	202	GATGTCCAGCCACAATTCTCG	74	AGAATTGCGTTTGGACAATCAGT	128	0	0	0.0540541	0.289063	2	3	-17.5	-8.1	3.90418	3.85801	0.2	1	0.0136103
	chr2:29889848-29889904	+	CGGCGTCTCCATGGCACGACCCTGGCCTCCGACTTCAACGACTTCATAAGGAGACGGTTCTGGGCGCAGCCGTGCC	17	ATGGCACGACCCTGGCCTC	6	AGGAGACGGTTCTGGGCG	11	0	10	5.5	1.54545	-12	-13	-4.5	-6.5	3.84258	4.00602	0.5	1	-
	chr2:29935479-29935537	+	GTTGTCAGTCGTGTCAGCTGGTGACATGCCATGCCGTCCGATGGTCGCTGCTGGGAAACTCTGAGGGCGCTCCGCAAC	11	GTGTCAGCTGGTGACATG	3	CTGGGAAACTCTGAGGGC	7	1	1	5.66667	9.57143	11	11	-2.1	-5.9	3.74693	3.99927	0.333333	1	-
	chr2:29978491-29978550	+	TTACGGCGTCAGAAGCTGGAGGATTCCTATCGGTTCCAGTTTTTTCAAAGAGATGCTGAGGAGTTGGAGAAGTGGATTC	37	AGAAGCTGGAGGATTCCT	19	TTCAAAGAGATGCTGAGGAGTTGGAG	18	0	8	3.52632	7.77778	17	25	0	-0.9	3.75902	3.68987	0.5	1.08108	-
mmu-mir-6997 MI0022845	chr2:29995954-29996017	+	CATCCCCAAGTAACAGGCTGGAGAGGTGCAGAACAGAGTCTCTGGAGTCTCTCAAACCTTACCCTCCTGTTTCCAGGATCGAA	351	TAACAGGCTGGAGAGGTGCAGA	303	TCAAACCTTACCCTCCTGTTTC	48	0	2	0.0693069	0.25	0	1	-16.4	-7.1	3.79846	4.42301	0.382857	1	0.49174
	chr2:29996857-29996929	+	AGGCCCAGCAGTACTTTGCCGATGCCAATGAGGCTGAGTCCTGGATGCGGGAGAAGGAGCCCATTGTGGGCAGTACGGACTATGGGAAGGAT	16	GTACTTTGCCGATGCCAATGAGGCT	5	GAGCCCATTGTGGGCAGTACGGACTA	11	0	15	12.4	5.27273	-1	6	-18.4	-6.5	3.77667	4.06246	0.333333	1.125	-
	chr2:30019932-30020000	+	GCAGGGAGAAGAAGTTGTTAGTGAGCTCTGAGGACTATGGCAGAGACCTCACTGGTGTTCAGAATCTGAGGAAGAAACACAAGCGGCT	41	GAAGTTGTTAGTGAGCTCTGAGGACT	30	TGGTGTTCAGAATCTGAGGAAGAAAC	11	0	14	11.1333	4.09091	-1	-1	-11.2	-2.2	3.72082	3.93684	0.5	1.02439	-
	chr2:30030479-30030559	+	GTCTGGCCGGCTGAACCATCAGGAGTTCAAATCCTGTCTTCGCTCCCTGGGCTATGATCTGCCAATGGTTGAGGAAGGAGAGCCTGATCCTGAGTTTGAG	13	CTGAACCATCAGGAGTTCAAATCCTG	8	GGTTGAGGAAGGAGAGCCTGATCC	5	0	6	1.625	6.2	-8	-11	-6.8	-6.4	3.79228	4.06159	0.2	1	-
	chr2:30031051-30031127	+	ACTTCCAACTGCCTTCGACTACGTCGAGTTCACCCGCTCACTCTTTGTGAATTGATCAATCCTCTTGGCTTGTAGGCAAGCCTGACCTACACTGCT	26	GCCTTCGACTACGTCGAGT	4	CTTGTAGGCAAGCCTGAC	22	0	4	11.5	5.68182	18	17	0	-3.7	3.82347	3.63024	0	1	-
	chr2:30049177-30049249	+	GCTGAGCGGCCGGGCGCAGAGGCAGGACCGCCGCAGGCCTAGTGGGCCATGCTGGTCCGGAGAACCGGCCGGGCTGGAAGCAGCCGACTACT	50	CGGGCGCAGAGGCAGGACCG	30	ACCGGCCGGGCTGGAAGCA	20	0	4	2.16667	2.45	16	15	-1.6	-15.4	3.54214	4.02468	0	1	-
	chr2:30066530-30066601	+	CCAGAAGCGAGCCGGAGCGCGGGGCGCGAGTCGAGGAGCCCAGCCGAGCCGCCGCCGCCTCCCCGCCTTCAGCGAGAGCCCCGGCCGGGGG	78	GCCGGAGCGCGGGGCGCG	75	CGCCTTCAGCGAGAGCCC	3	0	1	1.16	0	7	8	-9.1	-3.6	3.06554	4.66599	0	1	-
	chr2:30071917-30071989	+	TGCAGGATGACCTCAGGGCTGTGCAGATTGAGAAAGGGATTTGAATCATGTCTTAACGTCTCCGTACTGAGTTGTGGGCACAGCTTGCTGCT	61	CCTCAGGGCTGTGCAGATT	51	CCGTACTGAGTTGTGGGCACA	10	0	5	5.4902	3.6	-11	-9	-5.3	-8.9	3.8515	4.25452	0.333333	1.08197	-
	chr2:30094041-30094093	+	AAAGGAGGGTTCTGGTGCGGAGTCTGGACACGCATGGCCCAGCTTGGAGTCAGAGAAATAATTGTCCGGCCT	92	TCTGGTGCGGAGTCTGGA	25	TGGAGTCAGAGAAATAAT	67	0	11	4.88	0.597015	8	8	-5.1	-2	3.86392	4.45578	0	1	-
	chr2:30133835-30133892	+	GGGGCGGTGGCGGTGGCGGCAGCTGGGGCTGCAGAAGCAGCTCGGGAGTCCGGAAGTCAACACCATGTCGAGTCTGC	66	CGGTGGCGGCAGCTGGGGCTGCAGA	57	TCCGGAAGTCAACACCATG	9	0	22	0	4.22222	8	2	-15.8	-6.2	3.55612	3.85985	0	1	-
	chr2:30255842-30255893	+	GAGCAGGGCATCGTGGACCGATCGGAGACGGGCGTACTGGACAAGAAGGAAGGGGAGCAGGCGAAGGCCCT	119	TCGTGGACCGATCGGAGACGGGCGTA	36	CAAGAAGGAAGGGGAGCAGG	83	0	15	2.22222	1.36145	-12	-18	-5.9	-7.9	3.56316	4.4069	0.333333	1	-
	chr2:30256846-30256896	+	CCTGAGCAAGCTGCCGCAGGTGGTCACGGATGTGGGCGTGCACCTGCAGAAGCTGTCCATCAACAATGAG	15	CTGCCGCAGGTGGTCACGGATGTGGG	4	TGCACCTGCAGAAGCTGTCCAT	11	0	3	3.75	0.363636	10	8	-14.6	-8.1	3.6987	4.15633	1	1	0.821976
	chr2:30262507-30262560	+	TGGGAAGTGTTTAGCACCCTGGCAGTGTTCACCTTTTTCTTTTTAGGTGATGCTGACAGAATCAAGTGCCCAC	28	TTAGCACCCTGGCAGTGTTCACC	26	TTTAGGTGATGCTGACAGAATC	2	0	4	0	0	-4	-4	-13.7	-9.7	3.75739	3.86476	0	1	-
	chr2:30323537-30323585	+	GAATGAATGCTGGAGGGTATGGCAGCCTTCTGATGAACAGTGAGCAGCCCCAGGGCGAATATGGGGTC	29	TGGAGGGTATGGCAGCCTTCTG	21	TGAACAGTGAGCAGCCCCAGGGCGA	8	0	1	0	2	12	15	0	-9.4	3.73445	3.78293	0.25	1	-
	chr2:30393135-30393184	+	TTAGCCATGGTTCTGAAGTTCCGGCTCGGCTCCATAGAGTGGAGCGGAGCGGAGCTTAGGCCTTGGGGT	10	TTCTGAAGTTCCGGCTCGGCTCCAT	2	GTGGAGCGGAGCGGAGCTTAG	8	0	1	0	2.75	0	-2	-30.4	-8.7	3.72784	3.60143	0	1	-
	chr2:30415645-30415703	+	GGACCTCTAGCTCAGCTGTTAGCAGCCCGGCGCTGGGCTCCCGTCACGGGGTCACAACGGTAGGCGCTGTCCCGCTCG	10	CTCAGCTGTTAGCAGCCCGGCG	4	GGGGTCACAACGGTAGGCGCT	6	0	9	1	3.33333	4	2	-5	-10.1	3.65133	4.1281	0	1	-
	chr2:30416068-30416114	+	CACCAAGATGGCCGCTGCCTCGGTCGGCGCGGCCGCCGCGAGACGGCCGTTGGTGGGCATGCTCCC	17	GCCGCTGCCTCGGTCGGCGC	7	GCGAGACGGCCGTTGGTGG	10	0	7	4.42857	3.9	12	9	-8.4	-13.4	3.55072	3.68149	0	1	-
	chr2:30416222-30416272	+	CTGCTGGAAGCTTGGCGGAGCCGGGGAGAGCTGCGGGGTGAACATTGAGAGGGACCGGCGAGCATCCGCT	32	CTTGGCGGAGCCGGGGAGAGCTGC	9	CATTGAGAGGGACCGGCG	23	0	3	5.22222	2.82609	4	-2	-5.4	-6.3	3.54166	4.31558	0.111111	1.03125	0.821976
	chr2:30597351-30597427	+	ACACGAGCTCTTGCTGTGACTGGTCTCTGAGGGGTCTCTGACTCTGGGGTGGGTGATGGCTGGAAACTGAGAGCTGGAGGTCACGGAGCAACCTTG	15	TTGCTGTGACTGGTCTCTGAGGGGTC	5	TGGAAACTGAGAGCTGGAGGTCACGG	10	0	0	0.8	1.6	16	16	0	-15.9	3.53228	4.38022	0.25	1	-
	chr2:30657119-30657176	+	GTGATGGTCCAGGCGACTTAGGAACCACCCGTGCGTTGTGTGTGGAGAGTCTGAGGTGTTCGTGGGGCTGAAGGAGC	8	AGGCGACTTAGGAACCACCCGTGCG	4	GTGGAGAGTCTGAGGTGTTCGTGGGG	4	0	0	0	4.5	7	2	-11.6	-8.7	3.67809	3.96824	0	1	-
	chr2:30659242-30659309	+	TTTTCTTCTCTGTAGATTCTGTTTGGTTTGTTTTTAATAAGGGTCAGAGGTCTGAGCTTCTGTGGGGAAGGGGGAAGGGTCACCTCG	112	TGTAGATTCTGTTTGGTTTGTTTTT	49	TGAGCTTCTGTGGGGAAGGGGGAAG	62	1	6	6.12245	5.8871	13	13	-0.4	-16.3	3.57039	4.50914	0.466667	1.03571	-
	chr2:30659844-30659899	+	GCATCCACCATAGAGATCCTGGGGTCACAGTTAACTCTTTTTTAGGGGAAGCTGTGGAGATGTGGGGAGGAAGGA	90	TAGAGATCCTGGGGTCACAGTTAAC	4	TAGGGGAAGCTGTGGAGATGTGG	86	0	12	0	4.31395	-4	3	-10	-13.4	3.73961	4.11083	0.538462	1.03333	-
	chr2:30660561-30660618	+	GCAGAGGGACTAGAACTCTCCGTGGTGTCTGCTAACTGTCATGAGTGAAGGGTGACCGGGAGGGTAGGTCTCCAAGG	22	TAGAACTCTCCGTGGTGTCTGCTAAC	14	AGTGAAGGGTGACCGGGAGGGTAG	8	0	12	7.5	12	-1	-2	-16.5	-12.9	3.685	4.36901	0	1	-
	chr2:30660999-30661051	+	TTTCTTCATCTATAAAATCCGGGCGATCACAGCGCATGTGGTCCCCAGAACAAGATGAAGTCTCTCATGTGG	6	TATAAAATCCGGGCGATCACAGCGC	2	TGTGGTCCCCAGAACAAGATGAAGTC	4	0	1	0	3.5	4	9	-15.9	-15	3.87909	3.81343	0	1	-
	chr2:30663517-30663592	+	GTGAAAACCATATCCTGGGAGGACAGTGAGCAGATCACTGTTAGTGCCCATCCCACAGCTAGTTGAGGCTCTGTGGATTTAAGGGGAAAAATGCT	53	TATCCTGGGAGGACAGTGAGCAGATC	4	TAGTTGAGGCTCTGTGGATTTAAGGG	49	0	0	0	0.612245	-4	-4	0	-1.8	3.84864	3.58719	0.6	1	-
	chr2:30665326-30665388	+	CCTTTCCTTCTACAGAACTGGGGACTGCAGCTCATAAACAACCCCATCCTACAGCTGTGGGAACAGAGGCACAGAGAGAGTT	26	TACAGAACTGGGGACTGCAGCTCA	8	TACAGCTGTGGGAACAGAGGCAC	18	0	3	1.875	2.11111	8	7	0	-9.2	3.77079	3.54194	0	1.03846	-
	chr2:30693456-30693517	+	GCTGGAGCCGGCGCGGGCCCCGGTGCGCGGGAGGCCGCCTGCAGCCCGGTTCTGCGCGCTGCGGCCCGGCTCCGGGTTGCG	83	GCGCGGGCCCCGGTGCGCGGGAGGC	26	TTCTGCGCGCTGCGGCCCGGCT	57	0	8	0	0.157895	3	0	-31.1	-9.7	3.10755	3.61937	0.71	1	-
NM#014	chr2:30720287-30720357	+	TATCAATTCCTGCCTCTGGAAGGTTTGGCAGGCTTTTATGGAGCAGAGAGAACAGGTCTCCAAAGCTCCCAGAGGCTAGGAACTGGGGGC	79	TGCCTCTGGAAGGTTTGGCAGG	75	CTCCAAAGCTCCCAGAGGCTAGG	4	0	12	0.08	0.25	1	2	-25.7	-12.4	3.74377	3.62448	0.666667	1	0.000230005
	chr2:31256832-31256906	+	GATGCGGTAGAGGCAATGTGTATAACCCTCTTCCCCCCCTACACACTCAGCTGTGGGCTGTGAGGCTGAAGCTGGGGCTCTCTGCAGGGCTCCC	1109	AGGCAATGTGTATAACCCT	18	GCTGAAGCTGGGGCTCTCTG	1091	0	11	1.66667	0.0934922	4	5	0	-13.7	3.75469	3.81801	0.0210526	1.01262	-
	chr2:31510152-31510220	+	ACCACGCTCATTTAGACATAGAGGCCTTCACGATGGATCGGGAAGTACGCAAAATCAAGCAGGGCCTGGGCCTCAAATTCGCAGAGCT	93	TTTAGACATAGAGGCCTTCA	59	AATCAAGCAGGGCCTGGGCCTCAAAT	13	21	10	9.44068	5	-12	-6	-12	-7.5	3.86485	4.01747	0.0769231	1	-
	chr2:31514693-31514770	+	TGGCACAGCCCTGAATGTGAATTTGTTCGCCACTGTATCCAGAAGTCCCAGGAGCGGGTAGAAGGGAAGGTGCAGGTGTCTGTCTTCAAGGGCCAAG	52	CTGAATGTGAATTTGTTCGCCACT	12	AAGGGAAGGTGCAGGTGTCTGTCTTC	39	1	7	5.66667	9.30769	12	23	0	-15.9	3.82539	4.33135	0.1	1.09615	-
	chr2:31514744-31514803	+	GAGCGGGTAGAAGGGAAGGTGCAGGTGTCTGTCTTCAAGGGCCAAGTGTACATCCTCGGTCGGGAGTCTCCACTTTCAC	53	AAGGGAAGGTGCAGGTGTCTGTCTTC	26	AAGTGTACATCCTCGGTCGGGAGTCT	27	0	31	5.07692	5.88889	-12	-12	-5.4	-8.4	3.7725	3.94859	0	1.03774	-
	chr2:31520391-31520468	+	TACCATCGCCTTCAGAGCAAGGTCACTGCCAAATAGACCCTGACAAAGAGGAGCGGGCCTCCCCACTCTGCAGCTCTCCCAGGCTTCAGCATTAATT	71	TTCAGAGCAAGGTCACTGCCA	36	CACTCTGCAGCTCTCCCAGGCTTC	35	0	13	10.2778	9.94286	4	6	-5.8	-11.5	3.79086	3.91588	0	1.01408	-
mmu-mir-6998 MI0022846	chr2:31612424-31612483	+	CCTGGGTGGGCCTGGGCAGAGGGCAAAGTGACTCGGTGACACGGGTGAGAGCTGCTCTGTGCCCACACAGGGTGCCAGC	75	CCTGGGCAGAGGGCAAAGTGA	48	AGAGCTGCTCTGTGCCCACACA	27	0	1	0.75	1	2	8	-12.8	-21.4	3.51006	4.00743	0.8125	1	0.821976
	chr2:31688380-31688428	+	AAGCTACCTTTAAAAGGTCGTGCGGAGCCGGGTTGTCGCAGGCAGTGAGGCTGGAACCCGAAGGTGCG	73	TAAAAGGTCGTGCGGAGCCGGGTT	14	GGCAGTGAGGCTGGAACC	59	0	8	1.35714	2.55932	-14	-20	-0.9	-8.8	3.75338	4.0981	0.285714	1	-
	chr2:31688417-31688496	+	GCAGGCAGTGAGGCTGGAACCCGAAGGTGCGGCGGCGTGTGGGAGACCGGCGCCTGTGGTCTATCGGACCTCGCTCGGGGAATTCCGGCGTCGCTGGGG	23	AGGCTGGAACCCGAAGGT	18	TCGGACCTCGCTCGGGGAATTCCGGC	5	0	0	4.72222	3.6	-7	-2	-16.6	-6.8	3.64447	3.91892	0.428571	3	-
	chr2:31688564-31688613	+	CATTATGGCGGCCTCGGGGGTCGGTGTCTCTCCCTGAGAGGCGTCGGAGCTGGAACCGGGTGCCGGGTC	99	GCCTCGGGGGTCGGTGTCTCT	43	TGAGAGGCGTCGGAGCTGGAACCGG	56	0	8	1.44186	3.55357	-2	-3	-17.6	-8.8	3.59762	4.01448	0.5	1	0.821976
	chr2:31688588-31688649	+	TGTCTCTCCCTGAGAGGCGTCGGAGCTGGAACCGGGTGCCGGGTCCTGCGGCTGAGGACTCCTAACGCGGCACACACCCTC	63	TGAGAGGCGTCGGAGCTGGAACCGG	56	TGCGGCTGAGGACTCCTAACGCGGC	7	0	8	3.55357	2.85714	-20	-20	-1.6	-1.4	3.64709	4.39714	0.5	1	-
	chr2:31688630-31688690	+	GTCCTGCGGCTGAGGACTCCTAACGCGGCACACACCCTCACTGGCTGGAGAAGCCGGGTTCCTGGACTGAGCCGGGCATG	12	TGAGGACTCCTAACGCGGCACACA	8	TGGAGAAGCCGGGTTCCTGGACTGA	4	0	6	4.125	0	0	0	-14.3	-15.8	3.72869	4.61487	0	1.33333	-
	chr2:31700498-31700547	+	TTTCAGATTAGGTGTTCAGTACATGTGGAATGAGAGTTTACTTTGTGTTGGGCACTGTGTGTGTCTGAT	6	GGTGTTCAGTACATGTGGAATG	2	GAGTTTACTTTGTGTTGGGCACTGTG	4	0	2	0	4.5	0	3	-15.5	-3.5	3.50156	3.48935	0	1	-
	chr2:31799450-31799525	+	CTCCACCTTCTTCAGTAGGACTGCAGTGTGGAGAGATCGATCCTCTGCTCACCTTGTTCTGATGCTCATCTCTGCTAGTCTTAGGACAGATGTAC	13	TTCAGTAGGACTGCAGTGTGGAGAGA	11	TGATGCTCATCTCTGCTAGTCTTAGG	2	0	0	1.27273	0	-2	-3	-13	-2.2	3.70932	4.36385	0	1	-
	chr2:31801628-31801692	+	CCCTGTGCCTTGCCATCTCCCGGAACTCAGAGCAGATGGCCAGCCACAGTGCTGTACTGGAGGCTGGCAAGAACCTGTACACTT	23	TGCCATCTCCCGGAACTCAGAGCAGA	12	TGCTGTACTGGAGGCTGGCAAGAAC	11	0	3	5.58333	4.90909	2	5	-17.9	-6.1	3.77892	4.32118	0.166667	1	-
	chr2:31801858-31801910	+	AGCAAGCTGCTCAGCTCTGTGAAGGAGATCAGCGACATTGTCCGGAGGTAGCAGCAACCAGTGTATGTCAGC	18	TCAGCTCTGTGAAGGAGATCAGCGAC	7	GTCCGGAGGTAGCAGCAACCAGT	11	0	7	1.85714	6.36364	13	12	-6.8	-16.2	3.74753	4.11035	1	1	-
	chr2:31974451-31974506	+	CACGCGCCGCGGGCGCTGAGGGAAGGAAGTTGAGGCCTGAGCGGCCTGAGCTGTGTTTGAAAGGCCGCGGGTGGC	14	GGGCGCTGAGGGAAGGAAG	7	GAGCTGTGTTTGAAAGGC	6	1	6	5.14286	4.66667	-3	-1	-3.6	-13.8	3.43741	4.30299	0	1.07143	-
mmu-mir-7674 MI0025015	chr2:32050945-32051008	+	TGACAGTGAGTGAGGTGTGGGCAGCATGAGGACTAGGGCCATGACAACCCTGTCCCATTCTCACCGCACCCAGGTTCGGGAGC	55	TGAGGTGTGGGCAGCATGAGGACT	53	TCCCATTCTCACCGCACCCAG	2	0	2	0.679245	0	2	1	-19.7	-2	3.76183	3.95411	0.885246	1	0.0404501
	chr2:32167827-32167899	+	CACTTCATCTTTGTGGCATAGAATTCCCAGAGGATCGGGTGGTTACTGGGGTAACATCACTCCTGGGTCTGCCTTTCTGTGCTGAGTTGGGT	37	TTGTGGCATAGAATTCCCAGAGGATC	8	CCTGGGTCTGCCTTTCTGTGC	29	0	0	0.125	0	0	-5	-8.8	-5	3.78914	4.33312	0	1	-
	chr2:32172215-32172278	+	TGCCTGGCCTTGTATATATGAGATGTTTGGGACTTTCTGTTCTCCGAATACCAGATGGCTGCTCATATGTCTGTGTCCCACAG	11	TGTATATATGAGATGTTTGGGACTTT	9	TACCAGATGGCTGCTCATATGTCTG	2	0	0	3.88889	0	11	0	-9.6	-4	3.79917	3.45511	0	1	-
	chr2:32182512-32182561	+	TTCATCGCAATGTCCGATCGTTTGGGGCAAATAACCCAGGGCAAGGATGGGAAAAGCAAGTACTCGACT	16	TGTCCGATCGTTTGGGGCA	9	CAAGGATGGGAAAAGCAA	7	0	10	3.88889	6.28571	6	5	-7.3	-2.9	3.86639	3.90038	0	1	-
	chr2:32184395-32184455	+	CAGTTGAGGCTCTCTATCCCTGGCCTGCTCTCCTGTGGGGACTTGGAGCCTAGGTTTGGGGATACAGAGCTGCTACTACC	29	TCTCTATCCCTGGCCTGCT	7	GCCTAGGTTTGGGGATACAGAGC	22	0	0	0	0.227273	-1	2	-17.7	-12	3.62735	4.37085	0.444444	1	0.177013
	chr2:32214395-32214441	+	TTTTCCAAGATGACCATGGGGCAGATTCTGAAAATGCAGAAAACAGGCCCTTCCGTAGGAGGCGGC	20	TGACCATGGGGCAGATTCTGAAAAT	16	GAAAACAGGCCCTTCCGT	4	0	10	2.5625	0.75	7	-2	-9.2	-3.7	3.81443	3.47733	0.333333	1	0.49174
	chr2:32214679-32214751	+	GCCTCCGAGAGTAGTGACTTCAGCGAGCGTAGGGAGCGGCGAGAAGGCCTCGTGGCTGAACCCGAAGCGCAAGGGGATGGTGGCCTCTCTGG	15	GTAGTGACTTCAGCGAGCGTAGGG	10	TGAACCCGAAGCGCAAGGGGATGGTG	5	0	1	1.4	5.4	-4	-5	-10.3	-6.1	3.71179	4.52038	0	1	-
	chr2:32217255-32217335	+	CTAAAAAGCAGAACGGCCTGTGTCTGGAGCAAGATGTGACTGTGCCTGGCAGCAGCCTGGGCACTGAGATCTGGGAGAACAGCAGCCAAGGTGAGGTGGG	84	GAACGGCCTGTGTCTGGAGCAAGA	52	TCTGGGAGAACAGCAGCCAAG	32	0	2	7.53846	5.84375	-11	-13	-3	-4.9	3.61484	4.20181	0	1	-
	chr2:32221990-32222048	+	TGTTTCCAATAGATCCTTCTGACCCTCCACTGTGGACTCAAAGCAGGGAGATGAAGAGGACAGTGACTGAGAGACTGA	21638	AGATCCTTCTGACCCTCCACTGTGG	144	GGGAGATGAAGAGGACAGTGACT	21494	0	114	2.00694	2.06206	5	5	-12.1	-2.6	3.65783	3.98598	0.321025	1.04825	0.177013
	chr2:32225673-32225731	+	TGTTTCCAATAGATCCTTCTGACCCTCCACTGTGGACTCAAAGCAGGGAGATGAAGAGGACAGTGACTGAGAGACCCA	21631	AGATCCTTCTGACCCTCCACTGTGG	144	GGGAGATGAAGAGGACAGTGACT	21487	0	130	2.00694	2.05952	5	5	-12.1	-2.6	3.67905	3.98598	0.320662	1.04826	0.177013
	chr2:32231492-32231570	+	ACAGTGAGTATTGAGCACCGGAGGAATTGTGGAGTTTTGTAATCCAGATTGGCCCCACTTGGGGACTGCATCTTGGGCTCCGTGCTTTAGCCCCCTGG	39	TTGAGCACCGGAGGAATTGTGGAGT	30	TCTTGGGCTCCGTGCTTT	9	0	10	2	7.11111	5	-1	-12.9	-6.6	3.83421	4.50004	0	1	-
	chr2:32232157-32232231	+	GTGTCACCATGGGCATGAGAGCAGAGAAGCAGCTTAGAAGCTCTGAAGTGGCTTCGCCCTGCCTAGTTGGTTGTTGAAGGAAGCAGAAGTCTGT	54	GGGCATGAGAGCAGAGAAGCAGCT	11	TGCCTAGTTGGTTGTTGAAGGAAGC	43	0	2	7.27273	3.2093	19	20	-5.9	-6.1	3.72764	4.03638	0.25	1	-
	chr2:32232283-32232337	+	GCATTACCAGTCAGGGCAGCCTTGGTGCAGTTTCATTGCAACTGCAGCCCTCGGCTCCTTCCTTCCCACCTCCG	16	TCAGGGCAGCCTTGGTGCAG	12	AACTGCAGCCCTCGGCTCCTTCCTT	4	0	1	0.25	2.75	-2	2	-18	-3	3.64431	3.45132	0	1	-
	chr2:32232974-32233036	+	CATTTGCAACTAGACGCTGAGGACAGAGGGCAGGCTTCAGGCCAAATGTCCCTACTCCTCGGATGATCTGGTCAAGCCAAGT	28	TAGACGCTGAGGACAGAGGGCAGG	18	TCCCTACTCCTCGGATGATCTGGT	10	0	3	2.33333	3	3	2	-19.2	-6.3	3.89329	3.8785	0	1.03571	-
	chr2:32233360-32233420	+	ACCAGGACTCTTCAGTCTGTTGGTCCTGATGCGGCGTGTAGCATCTGTCGGTGAAGACTTCTGCCGACTGCATTTAGTCT	27	TTCAGTCTGTTGGTCCTGATGCGGC	14	CTGTCGGTGAAGACTTCTGCCGACTG	13	0	6	3.35714	6.38462	-22	-21	-0.3	-3.9	3.83534	4.19422	0	1	-
	chr2:32233672-32233727	+	AGATGGTCAGTGATGAAGTCGTGAATGATTTGACACTCAGGGCCCAGGGCACAAGAGTGTACCCGCTGAGGCCAT	14	TGATGAAGTCGTGAATGATTTGACA	8	GCCCAGGGCACAAGAGTGTACCCG	6	0	5	3.875	6	-16	0	-2.6	-13.2	3.81215	3.94762	0	1.07143	-
	chr2:32299225-32299284	+	ATCTTGCCAGCCGACTACAGTCCTCCCGACAGCGTGTGGGAGAGCTGGAGCGGACACTGTCTACCGTGTCAACGCAACA	21	CCGACTACAGTCCTCCCGACAGC	18	GCTGGAGCGGACACTGTCTACCGTGT	3	0	0	0	4	22	25	0	-13.3	3.83233	4.45959	0	1	-
	chr2:32305901-32305976	+	CCCAAGGCAGTGGGGGCTGTGCAGGGGGGTAGACTGGGGGAGCCACAGTGTCTGAGCCTTGTCCACCTGCCTGCCGTCTCCACAGGAGAGTACAT	77	TGGGGGCTGTGCAGGGGGGTAGA	74	CACCTGCCTGCCGTCTCCACAG	3	0	1	0.121622	0.333333	14	14	-3.7	-9.1	3.64041	4.36165	0.846154	1	-
mmu-mir-199b MI0000714	chr2:32318484-32318545	+	ACTCCGTCTACCCAGTGTTTAGACTACCTGTTCAGGACTCCCAAATTGTACAGTAGTCTGCACATTGGTTAGGCTGGGCTG	8528686	CCCAGTGTTTAGACTACCTGTT	58066	ACAGTAGTCTGCACATTGGTTA	8470618	2	2	0.0385251	0.203246	1	2	-21.3	-13.7	3.8366	3.79103	0.672884	1	0.000230005
	chr2:32349758-32349807	+	CACTGCCACCAGGAGCTGTCTAGGGCATCGTTGGCTCAATATGCTCAAGACTGAATCCCCACTGCCTTT	6	AGGAGCTGTCTAGGGCAT	4	ATGCTCAAGACTGAATCCC	2	0	1	1.5	0	0	0	-15.3	-1.9	3.85136	4.18364	0	1	-
	chr2:32535429-32535477	+	ACCGAGGCAGAAGCCATCCGGCCGGGTCGGAAGGCGCCTGAGACTCGGGCAGGGCAGGAGCGGCGTAG	13	AAGCCATCCGGCCGGGTCGGA	5	CCTGAGACTCGGGCAGGGCAGG	8	0	18	3	2.25	-8	-7	-5.5	-4.8	3.49963	4.34147	0	1	-
NM#015	chr2:32589383-32589443	+	GAGGTTCTCCATGGGGAGGCTGGGTGTTATTTGCAGGTACCCCGCAGGCACGTGACCTCTGTCTCCCTCAGGGCCGCCTT	78	ATGGGGAGGCTGGGTGTTATTTG	13	ACGTGACCTCTGTCTCCCTCA	65	0	0	0.307692	0.0461538	1	-1	-21.4	-14.3	3.75483	4.01908	0.875	1	0.00720876
	chr2:32757272-32757320	+	GGTGGGCGGCCTCTGACCGAAATCGGGCCTCAACCGGATGGCGGTGGCGAGGCACGGCTACCGGCCCT	18	CTCTGACCGAAATCGGGC	8	GCGGTGGCGAGGCACGGC	10	0	6	7.625	4.4	8	7	-7	-16	3.57539	4.278	0	1	-
	chr2:32913490-32913549	+	GAGGATCCCTGTGAATTCCAGAGCTAGCCTGGGCTATGTAGTGTTTCTAGGATAGCCTGGGCTACACTGGGATCCTGTC	168	GTGAATTCCAGAGCTAGCCTGG	149	TAGGATAGCCTGGGCTACACTG	19	0	5	0.543624	0	1	2	-17.6	-18.8	3.74818	4.00341	0.372549	1.04167	0.0774566
	chr2:32962063-32962115	+	CTGAGGTGCACCGGAGGCGAGGTCGGCGCCACATCCGCCTTGGCCCCGAAGATCGGTCCTCTGGGTCTGGTA	69	CCGGAGGCGAGGTCGGCGCC	13	CCCGAAGATCGGTCCTCT	56	0	2	3.15385	2.41071	3	-2	-13.9	-3.4	3.74012	4.07551	0	1.13043	-
	chr2:32963249-32963305	+	CCCTAAAATCGTGTTAGGGCTGCTGGTGAGGACTTGCTTGTGCCCCAGCCACCCGCCACTGCACCTGACCAGTATT	257	GTGTTAGGGCTGCTGGTGAGGA	3	CAGCCACCCGCCACTGCACCT	254	0	17	0	0.574803	-17	-18	-0.8	-6	3.78909	4.044	0.407407	1	-
	chr2:32963284-32963357	+	GCTTGTGCCCCAGCCACCCGCCACTGCACCTGACCAGTATTGTTGGCTGGTGCAATCCAGTGGTGAGCTGACAGTGAGCCCCAGCTTTTAGGA	284	CAGCCACCCGCCACTGCACCT	268	AGCTGACAGTGAGCCCCA	16	0	5	1.42537	5	16	13	-3.5	-6.5	3.66743	4.52103	0.387097	1	-
	chr2:32967154-32967203	+	GGCCGCCAGGAATGTCGGGAAGGCTGCTATGCTGGCAGTGGCGGGGATGTGTAAGGATGTTTCAGTGGA	37	AATGTCGGGAAGGCTGCTA	11	CGGGGATGTGTAAGGATG	26	0	9	1.90909	0.230769	-1	-2	-0.1	-9.1	3.66174	3.922	0	1	-
	chr2:33431434-33431514	+	GGCCGGACTTCTCGCGGCGGGCCGGTCGGAATCCCAGCTCCTGGCTAGTGCTGCAGGCCGACCAGTAGACGGGCGGGTAGCTGAACAGCAACCCGGGTTT	7	CTCGCGGCGGGCCGGTCGGAATC	4	GTAGACGGGCGGGTAGCTGAACAGCA	3	0	8	2	3.33333	11	14	0	-5.6	3.7709	4.10146	0.5	1	-
	chr2:34406861-34406910	+	CGCGGGGTACGGTTCCGGGTCGTGGCGCGGCTCTGGGTAACAGGGCTGCTGTTGCCGGCCGGCGGCGGC	37	GGTTCCGGGTCGTGGCGCGGCTCTG	26	AGGGCTGCTGTTGCCGGC	11	0	7	0	5.18182	-12	-19	-0.9	-5.2	3.28251	3.73654	0	1.02703	-
	chr2:34772282-34772332	+	CTCCTAAGACTCCTGCCTGACTGCTGAGCGACTGGTCCTCAGCGCCGGCATGATGAAGTTCACTGTGGTG	22	TCCTGCCTGACTGCTGAGCGACT	12	CAGCGCCGGCATGATGAAGTT	10	0	11	3.91667	3.8	7	7	-10.9	-1.1	3.74705	4.15743	0	1	-
	chr2:34772311-34772386	+	GACTGGTCCTCAGCGCCGGCATGATGAAGTTCACTGTGGTGGCGGCGGCGTTGCTGCTGCTGGGCGCGGTGCGGGCCGAGGAGGAGGACAAGAAG	26	CAGCGCCGGCATGATGAAGTT	14	TGGGCGCGGTGCGGGCCGAGGAGGA	12	0	29	6.14286	6.41667	-3	1	0	-15	3.64307	4.24175	0.3	1.03846	-
	chr2:34772542-34772596	+	CCTTTTCTGTGGGGTTTCCCCGTCAGCGTCGGTGTGTTCAAGAACGGCCGCGTGGAGATCATAGCCAACGATCA	29	GGGGTTTCCCCGTCAGCGTCGGTGTG	5	AGAACGGCCGCGTGGAGATCATAG	24	0	12	0.4	2.95833	-4	-4	-6.7	-2.1	3.85337	4.12885	0.25	1	0.49174
	chr2:34774615-34774665	+	TGATGAAATTGTTCTGGTTGGTGGATCTACTCGAATTCCAAAGATTCAGCAACTGGTGAAAGAGTTCTTC	139	GTTCTGGTTGGTGGATCTACT	128	AAGATTCAGCAACTGGTGAA	11	0	19	3.60938	3	2	1	-16.3	-4.4	3.72391	4.36045	0.45	1.02158	0.821976
	chr2:34774675-34774733	+	AGAGTTCTTCAATGGCAAGGAGCCATCCCGTGGCATAAACCCCGATGAGGCTGTAGCCTATGGTGCCGCTGTCCAGGC	33	AATGGCAAGGAGCCATCCCGTGGC	10	ATGAGGCTGTAGCCTATGGTGCCG	23	0	10	6.2	6.08696	-20	-20	-4.3	-1	3.85535	3.39605	0.25	1	-
	chr2:34774694-34774749	+	GAGCCATCCCGTGGCATAAACCCCGATGAGGCTGTAGCCTATGGTGCCGCTGTCCAGGCTGGTGTCCTCTCTGGT	30	GTGGCATAAACCCCGATGAGGCTGTA	23	CCGCTGTCCAGGCTGGTGT	7	0	0	9	6.28571	-13	-20	0	-3.5	3.71159	4.02127	0.222222	1	-
	chr2:34779902-34779969	+	TTCAGGTGGGCTGGCCAGCCAATGCGCCCTGGCAATCGGCCTGTCTGCTCCACAGTGCTGGGGTTATAGGCGCACATGACCATGCCT	172	CTGGCCAGCCAATGCGCCCTGGC	48	GGGGTTATAGGCGCACAT	124	0	0	0	0	-3	-9	-11.1	-6.9	3.71977	4.04754	0	1	-
	chr2:34799861-34799917	+	CTCTACGCCTCCGGGTCTCCGGGACTACGCGCCAAACTTAGTCAGGGCCTCCCGGAACTCTGCGTACTGGTTGGCA	11	CCGGGTCTCCGGGACTAC	3	AGGGCCTCCCGGAACTCTGCGTA	8	0	9	2	1.625	7	11	-10.7	-5.4	3.72232	4.29535	0	1	-
	chr2:34826665-34826720	+	AAAACATGGTAAGGGAGTTGGGTAGGGGCTGGGTTAAGCTCGAATCCCAGGACATACATGCACGCTGTCCAAACG	13	AAGGGAGTTGGGTAGGGGCTGGG	6	CAGGACATACATGCACGC	7	0	2	2.16667	5	20	15	0	-5.2	3.86112	3.88461	1	1	-
NM#016	chr2:35277997-35278059	+	GCCCCAGGCCTTGGATCTGGTGTTGTCCACAGACCTGAGATTTAAGTCTAGTGTGTGGACACGGCTCCATGGCCTGGAGATG	12	TTGGATCTGGTGTTGTCCACAGACC	10	TGTGTGGACACGGCTCCATGG	2	0	0	0	0	2	2	-18.5	-22.2	3.80112	3.98599	0.714286	1	0.00029691
	chr2:35292593-35292666	+	CAGAATATCTATCAGTGGTGTGGCTCTGGCAGCAACAAATTTGAAAGGCTGAAGGCCACACAGGTGTCCAAGGGCATCCGGGACAACGAGAGG	16	ATCAGTGGTGTGGCTCTGGCAGCAAC	10	CAGGTGTCCAAGGGCATCCGGGA	6	0	1	3.7	11.1667	18	15	0	-0.9	3.81671	4.34026	0	1	-
	chr2:35293513-35293561	+	TGAAGGTACCGAGGACACAGCCAAGGAAGATGCAGCCAACCGAAGGCTGGCCAAGCTCTACAAGGTGA	6	GAGGACACAGCCAAGGAAGATGCA	3	AACCGAAGGCTGGCCAAGCTC	3	0	2	3	1	-16	-18	-0.5	-3	3.6709	4.58315	0	1	-
	chr2:35304611-35304658	+	CTTATGCAGGAAGACCTGGCTACTGATGACGTCATGCTCCTGGACACCTGGGACCAGGTGAGTGAAG	17	AAGACCTGGCTACTGATGAC	12	TGCTCCTGGACACCTGGGACCAG	5	0	4	4.16667	3.2	14	19	0	-12.4	3.75538	3.9198	0	1	-
	chr2:35340722-35340775	+	CGCACAACTGGGGCACTGAAGATGACGAGACTCAGAGTTACCACAACGGCAACTCGGACCCTCGTGGATTTGG	90	GGGCACTGAAGATGACGA	27	TACCACAACGGCAACTCGGACCCTC	63	0	14	3.81481	2.55556	-23	-16	0	-2.2	3.80366	4.80365	0.5	1.01111	-
	chr2:35730208-35730270	+	TTAGTCCTGGTGCTGCGAGGGCTGGCCAGGACACTGCTCTCACGGTTGATATTAGAGCCTGGAGAACGGTGCTGGGCAGGAC	44	TGCTGCGAGGGCTGGCCAGGACAC	6	TGATATTAGAGCCTGGAGAACGGTGC	38	0	4	6.5	3.78947	-22	-20	-1.1	-11.1	3.78096	4.34837	0.75	1	-
	chr2:37443294-37443352	+	GGGGCGAGGCCAGGGAATCGGGCTGCGGAGGGTCGGCTTCGTGAGCTCTGCTGCTTGTGGTTCTTCGGTAGAAGGCGG	77	CAGGGAATCGGGCTGCGGAGGGTC	67	GCTGCTTGTGGTTCTTCGG	10	0	11	3.79104	6	8	1	-10.7	-8.4	3.51898	4.57342	0.777778	1	-
	chr2:37452265-37452316	+	GAGGCCCAGGCGGCGGAGCCTCCCTGACGGCGCTCGGCGGCAGCAGGTCCGGTACAGTCGCCGTTCCCCTC	75	CGGCGGAGCCTCCCTGACGG	68	CAGGTCCGGTACAGTCGC	7	0	4	2.01471	6.71429	4	1	-11.8	-10.2	3.48255	4.5294	0.3	1	-
	chr2:37475373-37475435	+	ACATGATGGGACTCCTGAGAGTGACTGTTTTGCATTCACTGAAAGTCACTACAACGCAGAGCTCTTCAGGATACATGTCTTT	5	ACTCCTGAGAGTGACTGTTTTG	2	ACAACGCAGAGCTCTTCAGGAT	3	0	4	0	0	-1	-1	-19.2	-3.9	3.78991	4.02485	0.5	1.2	0.49174
	chr2:38571379-38571441	+	AGTCAGAGCTGGTTAAGATCGCCTTGTTAGGGATGACAGAGACCCGGCTCCTCTGACAGTGTGATTTTATCTGCTCGGACTA	13	GGTTAAGATCGCCTTGTTAGG	6	TCTGACAGTGTGATTTTATCT	7	0	0	2.5	0.571429	0	1	-17.3	-14	3.87159	3.55751	1	1	0.49174
mmu-mir-181a-2 MI0000223	chr2:38852740-38852806	+	GACTCCATGGAACATTCAACGCTGTCGGTGAGTTTGGGATTCAAAAACAAAAAAACCACCGACCGTTGACTGTACCTTGGGATTCT	3626905	AACATTCAACGCTGTCGGTGAGT	3613039	ACCACCGACCGTTGACTGTACC	13784	82	14	0.0201852	0.0591265	0	2	-21.2	-12.9	3.77455	3.92203	0.312415	1	0.00195763
mmu-mir-181b-2 MI0000823	chr2:38853844-38853901	+	GGCTGCACTCAACATTCATTGCTGTCGGTGGGTTTGAATGTCAACCAACTCACTGATCAATGAATGCAAACTGCGGG	1014308	AACATTCATTGCTGTCGGTGG	1014036	ACTCACTGATCAATGAATGC	272	0	1	0.0169442	0.573529	-2	-1	-18.3	-7.1	3.64711	3.3742	0.426845	1	0.0404501
NM#017	chr2:43967250-43967305	+	AAGATACAGGTGGATGATGGAGACGGGTCCAGAAAACTCAGACCTCTGCCTCGTCAACATTGTCTCCTGTCTTCT	23	TGGATGATGGAGACGGGTCCAGA	3	TGCCTCGTCAACATTGTCT	20	0	0	0	0	2	-1	-18	-14.6	3.81285	3.97982	0.25	1	0.00720876
	chr2:49451514-49451574	+	GGCTGCCGGGATCGCTCGCCGCCGCTGTGGTAATGTCCGCCATGTTGGCCATGGCGCAGGGAGCGGATCGGGCGGGCGAG	182	ATCGCTCGCCGCCGCTGT	58	TGGCGCAGGGAGCGGATCG	124	0	64	0.775862	2.16935	1	3	-17.6	-17.7	3.52782	3.90805	0.461538	1.07692	0.177013
	chr2:49773006-49773054	+	ACCAATGGGATGCGTCTTGTCTAGAGGACCTGCTATTGTCTTTTAGACTTGTGTTTAGAAACTGGGTA	18	TGCGTCTTGTCTAGAGGACCT	15	ATTGTCTTTTAGACTTGTGTTTAG	3	0	9	2.26667	1.33333	-1	3	-15.6	-4.7	3.79363	3.80142	0	1	-
	chr2:52072851-52072908	+	GGTCGTGGAGGAGCGGGCTGCACGCGTGAGTAAATAAGCGCGAGCCGGGAGCGGACGGCGGGCCCCGGGGCGGCGAG	19	GAGCGGGCTGCACGCGTG	11	AGCGGACGGCGGGCCCCG	8	0	6	3.63636	2.625	-2	-1	-8.6	-7.6	3.37238	4.23683	0.142857	1.05263	0.821976
	chr2:53192130-53192207	+	CCATGTCGTTCGTGGAGAGTTGGAGGTTTGCGGGCGCGCGGAGGCGCCGTCAGGTTACCCCAGGCCCTGCGACTCGGCCCGGGTATTCCGACTACAC	79	CGTGGAGAGTTGGAGGTT	76	GCGACTCGGCCCGGGTATT	3	0	7	3.44737	0	-14	-13	0	-6	3.7448	4.35916	0.166667	1.05063	-
	chr2:53551875-53551943	+	TCGGCTGCGGAAAGACGGTGGCTCGGTTGGGACAGTCACCAGGGATGGTGGAACGTGAGGATGGAGCGAGTGTCTGGGTTGCTTTCCT	41	AAAGACGGTGGCTCGGTTGGGACAG	18	ATGGAGCGAGTGTCTGGG	23	0	8	4.72222	5.56522	8	1	-14.7	-6	3.68765	4.44545	0	1.02439	-
	chr2:57182072-57182149	+	AGCAGTTAGCGGCTGGGGGATGTAGCTCAGTGGTAGAGCGCGCGCTTCGCATGTGTGAGGTCCCGGGTTCAATCCCCGGCATCTCCAAGCAGCCGGA	1528	GGCTGGGGGATGTAGCTCAGTG	563	TCAATCCCCGGCATCTCCA	965	0	483	8.57194	4.457	-1	-4	-8.4	-5.4	3.74885	3.60524	0.131849	78.6158	-
	chr2:59160876-59160934	+	GCAGTCTAGAGGGCTCCGGGGCTGAGTGCGCGTGGACGCCGGCCGCGGCGGCGGCACTATGGGCACGGGGTAGAGGCG	25	GGGCTCCGGGGCTGAGTG	18	GCGGCACTATGGGCACGG	7	0	10	5.38889	5.71429	-4	-5	-9	-9.9	3.42667	4.03748	0	1.08	-
	chr2:60229795-60229864	+	GATCATGACTCAAAGAGACCCAAGCTTTCCTGTACAAACTGTGCATCTACCTCAGCTGGGAGGAACGGTGGGAGTGGGTTAAATACAGT	8	CAAAGAGACCCAAGCTTTCCT	3	CTGGGAGGAACGGTGGGAGTGGGT	5	0	3	0	0.8	-10	-7	-12.1	-0.7	3.88514	3.8079	0.333333	1	-
	chr2:61593163-61593243	+	TCTGCCGGGCACCGGCGACCTGTGGCGTGAGCGAGCACAGCCGGAACCCTCCACTGTGAGTAAAAGCGGAGACAGGGAGTCTGGGTCGGCCGAGCCCGGG	130	ACCGGCGACCTGTGGCGTG	65	CAGGGAGTCTGGGTCGGC	65	0	1	4.55385	3.41538	-2	-4	-9.3	-14	3.65246	4.11415	0.153846	1	0.821976
	chr2:61711779-61711826	+	CGACTCTTTTGAATGGAATCGGGCTGATTCATCGCCTGTTCTCCGAGCCAGGTCCTTGTTGAGTGTG	74	GAATGGAATCGGGCTGAT	21	GTTCTCCGAGCCAGGTCCTT	53	0	54	2.52381	0.132075	8	8	-4	-5.6	3.74982	4.05811	0	1.01351	-
	chr2:61711806-61711883	+	TTCATCGCCTGTTCTCCGAGCCAGGTCCTTGTTGAGTGTGAGGCGCTGCCCTCGCCGCCGCGTCGCCACAAGGCCAGGTAGGATGCAGACCGCGAGC	68	GTTCTCCGAGCCAGGTCCTT	56	AAGGCCAGGTAGGATGCA	12	0	5	0.75	3.58333	0	1	-13.4	-10.1	3.74016	4.17831	0	1	-
	chr2:62324995-62325044	+	TAATGCAAGAGTCTCCAGTGTTACTGCCGTAAGACATTCGCCAACACAGGATTCTCATTGTTGACATTA	17	GTCTCCAGTGTTACTGCCGT	5	ACATTCGCCAACACAGGATTCTCATT	12	0	1	5.2	2.25	-3	5	-9.2	-8.2	3.88993	4.35746	0	1	-
	chr2:65237890-65237950	+	CACACACACCCCCAGTCAGAGGCGAGCACCCCGCCTGCTCCCGGAACTGTCAAGCCGGGCTGACAGCTGGCACACCTTGC	56	CCCAGTCAGAGGCGAGCACCCCGCC	50	AAGCCGGGCTGACAGCTGG	6	0	0	0.08	1.5	1	-5	-1.5	-0.7	3.55535	3.51248	0	1	-
	chr2:66256750-66256814	+	CCGAGGGAGGACCGCGAGGGCGACTGGGGCTGGAATCCGCTGAGCATTGAGTGCTGCCGAGTTGTGGGGCTAGAGGAGGGAGGT	17	ACCGCGAGGGCGACTGGGG	8	GCCGAGTTGTGGGGCTAGA	9	0	0	2.125	4.55556	8	6	-9.1	-6.8	3.5153	4.08295	0	1	-
mmu-mir-7224 MI0023719	chr2:67675457-67675516	+	TATTAATGTGGGTAGGCCCCTCAGTGAAGATTTCAGGACACTTAGATCTCCACTGAGAGGACCACCCACATTAGTAGGA	159	GGTAGGCCCCTCAGTGAAGATT	15	TCCACTGAGAGGACCACCCAC	144	0	0	0.266667	1.34028	4	3	-20	-15.9	3.77795	3.45801	0.888312	1	0.0774566
	chr2:68861470-68861521	+	GGAGGAGTGGAGCGGATCGCGGAGCCTGAGAGTGCAGCGGCCACAGAGGAGGCGGCGGCAGGCGGAGCGGC	44	AGCGGATCGCGGAGCCTG	13	ACAGAGGAGGCGGCGGCAG	31	0	11	5.69231	0.967742	-16	-15	-0.1	-4	3.15615	3.72944	0	1	-
	chr2:69822976-69823023	+	TGCGTTCCGCGCCGCCAGCGAGGTAGGTCGGAGCCCGGCGGCCCGGGGCCGGCCAGAGAGGCGAACG	67	GCCGCCAGCGAGGTAGGTCGGA	65	CGGCCCGGGGCCGGCCAGA	2	0	0	0.153846	0	-9	-12	-8.9	-10.1	3.27412	4.13336	0	1	-
	chr2:69833821-69833886	+	GGGGCTGTCATCATGAATGGATGCATCTACGTAACCGGGGGCTACTCCTACTCAAAGGGGACGTATCTGCAGAGTATCGAGAAAT	13	TCATGAATGGATGCATCTACGTAACC	4	CAAAGGGGACGTATCTGCAGAGT	9	0	1	1.75	2	-4	-7	-13.2	-1.6	3.81238	4.11699	1	1	0.821976
	chr2:70000455-70000509	+	CTTTGCTTACAGAACCAATCTGGAGCTGGAACTGATTCATAGAGGAGGCAGTCTCTGCTCCGGTGGTCCAAGCA	6	AGAACCAATCTGGAGCTGGAAC	2	AGAGGAGGCAGTCTCTGCTCCGGT	4	0	1	0	1.5	-10	-8	-14.2	-7.5	3.86339	4.23898	0	1	-
	chr2:70661584-70661660	+	TGTGCGGCCCGGCTCGGGCTGCTGCAAGTGCCACGTCCCAAGAGCTACGCGGAGTCGCCAAGCGGGCGGTGCGCGAGGCGGAGCAGCGCTGAGCCG	50	GGCTCGGGCTGCTGCAAGTGC	7	GTGCGCGAGGCGGAGCAG	43	0	14	13.5714	4.81395	-2	-8	-12.9	-6.6	3.4855	3.88325	0.25	1	-
	chr2:70661642-70661692	+	CAAGCGGGCGGTGCGCGAGGCGGAGCAGCGCTGAGCCGGCCGGGTCGTACGGATCGCCCGCCGCCATGGG	108	GTGCGCGAGGCGGAGCAG	49	CCGGCCGGGTCGTACGGATCGCCCG	59	0	12	4.04082	1.38983	8	-1	-9.9	-10.4	3.38897	4.12015	0.0769231	1	0.821976
	chr2:71212020-71212084	+	GGAGAGGGACGTTCCCGGGAAGTTACCGGCCAGAGAAAGCGATCTCCACTCCGCCACCTGACAGGTCGGTCGGCCGCGCTTCCT	36	GTTCCCGGGAAGTTACCGGCCAGAGA	27	ACCTGACAGGTCGGTCGGC	8	1	7	0.555556	6	-11	-18	-2.6	-6.9	3.75071	4.04569	0	1	-
	chr2:71873325-71873372	+	GCATACAGCCGCAGGTTGGCGCCCGGAGCTCCGGCTCCTCCGGCGGGGCTCGGTATGAGGCTGGCAA	26	GCAGGTTGGCGCCCGGAG	11	TCCGGCGGGGCTCGGTATG	15	0	10	2	3.4	-3	-1	-8.8	-12.3	3.62571	4.10192	0.5	1.03846	0.821976
	chr2:71901044-71901106	+	ACTAGATTGGGAAGCTTGTCGGGTTGCTACACATTAGGGGACATAATCTGAATCTCAAGCCTGGTGCAAGCTAAAGCATTAG	20	GAAGCTTGTCGGGTTGCTA	13	TCTGAATCTCAAGCCTGGTGCAAGCT	7	0	2	5.92308	6.57143	-7	-2	-14.6	-1.8	3.86	3.77983	0.4	1	-
	chr2:72285750-72285801	+	TTGGCGCCGCGCGGAGAGGCGGAATGTTCAACTCCTGACTCCGGCGGAAGCGTGGGAGCCGCGCGGGCCGC	27	GCGGAGAGGCGGAATGTTCAA	20	GCGGAAGCGTGGGAGCCG	7	0	0	1.85	5.85714	2	-1	-1.6	-16.5	3.5201	4.12721	0	1	-
	chr2:72486745-72486804	+	GAGTCCCTCACCTGTGTAGCCTGTCAGCTGTGCCTACTCTGTACTCTGTCTGTGGTGCTCAGTTGGATCTTGAATCATT	10	CCTGTGTAGCCTGTCAGCTGTGC	2	GTCTGTGGTGCTCAGTTGGATC	8	0	0	0	2.5	8	6	-6.8	-6.4	3.60371	4.47369	0.5	1	0.821976
	chr2:73312918-73312989	+	AGATTAAGTTGTCTCCCGGCAACTGTAGGACGTTTGTGAGCCTCGGAAGATTGGTGTTACCAAAAGCACGGGAATAGACTGTTAGAAGCTC	13	GTCTCCCGGCAACTGTAGGACG	4	AAGCACGGGAATAGACTG	9	0	2	3	0.555556	10	5	-9.7	-7.6	3.91762	4.082	0	1.15385	-
	chr2:73386850-73386929	+	AAGCCACTTGGCCGCCGGTCTCCCGTAGCTGTACTTCCGGCTTTTCTCTTCCCACAAGATGGCGGCCGGGTGGGGATTGGCAGTATTGGTTTCCTCCGC	50	GCCGCCGGTCTCCCGTAGCTGTA	36	GGGGATTGGCAGTATTGG	14	0	1	3.47222	5.78571	10	5	-17.2	-6.4	3.80086	4.26658	0	1	-
	chr2:73867930-73867980	+	CTGGCGCTAACCCATTCGTAGACGACCTGCTTCTGGGTCGGGGTTTCGTACGTAGCAGAGCAGCTCCCTC	61827	CCCATTCGTAGACGACCTGCTTC	766	GTCGGGGTTTCGTACGTAGCAGAG	61061	0	3205	11.1201	4.51973	7	17	-7.1	-6.5	3.86528	4.13103	0.0904568	1.65627	-
	chr2:73867956-73868032	+	CTGCTTCTGGGTCGGGGTTTCGTACGTAGCAGAGCAGCTCCCTCGCTGCGATCTACTGAAAGTCAGCCCTCGACACAAGGGTTTGTTAAAAAAAAA	133773	GTCGGGGTTTCGTACGTAGCAGAG	62835	CCTCGACACAAGGGTTTGT	70938	0	2177	4.63017	1.5931	18	12	-6.8	-6.3	3.88114	4.29833	0.0529013	1.46046	-
	chr2:73893014-73893087	+	GCAGGAGGGCGTGGGCGGTGTGAGAGAAGAAAGGTGAGGTCGGGGAGCCTAAAGGAGCCCAGCCCTGGCGCCGGATGTCTCTGTCGTATTGGT	40	GTGGGCGGTGTGAGAGAA	22	TGGCGCCGGATGTCTCTG	18	0	5	8.40909	5.55556	5	7	-10.1	-12.4	3.62851	4.02623	0.333333	1	-
	chr2:73893069-73893124	+	AGCCCAGCCCTGGCGCCGGATGTCTCTGTCGTATTGGTTTCTGACTTCGCTAGGGATATGAGACTATGAAGGGAG	29	TGGCGCCGGATGTCTCTG	15	TCTGACTTCGCTAGGGATATGAGACT	14	0	19	3.53333	4.64286	8	13	-6.4	-11.2	3.85061	4.11935	0	1.10345	-
	chr2:73893098-73893150	+	CGTATTGGTTTCTGACTTCGCTAGGGATATGAGACTATGAAGGGAGAAGCGCTTCTGGACCACTCTCCGTGT	51	TCTGACTTCGCTAGGGATATGAGACT	20	AGAAGCGCTTCTGGACCA	31	0	17	6.8	8.51613	23	15	0	-7.2	3.85956	3.74334	0	1	-
[truncated: 16,706 more rows]

## Sheet: miRdentify (dme)
Name	Position	Strand	Sequence (pre-miR)	Total Reads	Sequence (5p arm)	5p reads	Sequence (3p arm)	3p reads	Loop reads	Unassigned reads	5' end heterogeneity (5p arm)	5' end heterogeneity (3p arm)	Overhang (5p arm)	Overhang (3p arm)	dG (duplex)	dG (flanking sequence)	Nucleotide entropy	Structural entropy	Tailing factor	Multimap factor	FPR
[truncated: 39,529 more rows]

[truncated: 1 more sheets: miRdentify (cel)]
