# Supplementary material for: miRdentify: high stringency miRNA predictor identifies several novel animal miRNAs
Source: Nucleic Acids Res. 2014 Jul 22;42(16):e124. doi: 10.1093/nar/gku598 (PMC4176371; doi:10.1093/nar/gku598)
Supplement: SUPPLEMENTARY DATA [file supp_gku598_Supplementary_Table_4.xlsx]

## Sheet: Sheet1
Program	Shell commands	Comments
miRdentify:	./mirdentify -f dataset1.tab -b hg19.2bit -i hg19 -c hsa-pre-miRv20.fa	dataset1.tab is a tab-delimited file comprising sequence and read-count
miRDeep2:	perl mapper.pl dataset1.fa -c -m -p hg19 -s dataset1.collapsed.fa -t dataset1.collapsed.vs.genome.arf –v	dataset1.fa was formatted according to miRDeep2 requirements
	perl miRDeep2.pl dataset1.collapsed.fa hg19.fa dataset1.collapsed.vs.genome.arf hsa-miRv20.fa mmu-miRv20.fa hsa-pre-miRv20.fa -t human
miRDeep_star:	java -jar -Xmx4g MDS_command_line.jar -m 4 dataset2.fa	dataset2.fa was formatted according to miRDeep_star requirements
miRanalyzer:	java -jar -Xmx4g miRanalyzer.jar input=dataset2.tab dbPath=miRanalyzerDB species=hg19 speciesShort=hsa kingdom=animal bowtiePath=bowtie-1.0.0 onlyfast=true justNew=true	After prediction the ‘no dicer’ subset was removed from the prediction
miReap:	perl mireap.pl -i dataset2.fa -m dataset2.map -r hg19.fa	Prior to prediction, dataset2.fa was formatted as required and mapped onto hg19
All commands were executed using a 3GHz, 24Gb memory linux machine
